# Supplementary material for: Identification of functional modules that correlate with phenotypic difference: the influence of network topology
Source: Genome Biol. 2010 Feb 26;11(2):R23. doi: 10.1186/gb-2010-11-2-r23 (PMC2872883; doi:10.1186/gb-2010-11-2-r23)
Supplement: Additional file 2 — A zip file containing the simulation output files of six test sets. [file gb-2010-11-2-r23-S2.zip]

Archive with 12 entries (12 files):
- Parkinson_enriched_pathway.txt
- Parkinson_gene.log
- Gender_enriched_pathway.txt
- Gender_gene.log
- Colorectal_enriched_pathway.txt
- Colorectal_gene.log
- Small_cell_enriched_pathway.txt
- Small_cell_gene.log
- ovary_enriched_pathway.txt
- ovary_gene.log
- Rhe_enriched_pathway.txt
- Rhe_gene.log
