# Supplementary material for: Identification of functional modules that correlate with phenotypic difference: the influence of network topology
Source: Genome Biol. 2010 Feb 26;11(2):R23. doi: 10.1186/gb-2010-11-2-r23 (PMC2872883; doi:10.1186/gb-2010-11-2-r23)
Supplement: Additional file 2 — A zip file containing the simulation output files of six test sets. [file gb-2010-11-2-r23-S2.zip › Parkinson_enriched_pathway.txt]

Pathway	size	p-value	FDR
path:hsa04370[ VEGF signaling pathway ]	71	0	0	(undetectable)
path:hsa05223[ Non-small cell lung cancer ]	53	0.0004	0.04
path:hsa04150[ mTOR signaling pathway ]	49	0.0008	0.045
path:hsa04070[ Phosphatidylinositol signaling system ]	73	0.0012	0.045
path:hsa04910[ Insulin signaling pathway ]	135	0.0012	0.045
path:hsa05211[ Renal cell carcinoma ]	68	0.0016	0.045
path:hsa04120[ Ubiquitin mediated proteolysis ]	129	0.0018	0.045
path:hsa04330[ Notch signaling pathway ]	44	0.0018	0.045
path:hsa00562[ Inositol phosphate metabolism ]	47	0.0024	0.0533333
path:hsa00072[ Synthesis and degradation of ketone bodies ]	9	0.0028	0.056
path:hsa04720[ Long-term potentiation ]	70	0.0062	0.105714
path:hsa04210[ Apoptosis ]	87	0.0066	0.105714
path:hsa04520[ Adherens junction ]	75	0.0074	0.105714
path:hsa04710[ Circadian rhythm ]	11	0.0074	0.105714
path:hsa05110[ Vibrio cholerae infection ]	58	0.0114	0.132
path:hsa00240[ Pyrimidine metabolism ]	91	0.012	0.132
path:hsa04012[ ErbB signaling pathway ]	84	0.013	0.132
path:hsa03420[ Nucleotide excision repair ]	44	0.0132	0.132
path:hsa05130[ Pathogenic Escherichia coli infection-EHEC ]	49	0.0132	0.132
path:hsa05131[ Pathogenic Escherichia coli infection-EPEC ]	49	0.0132	0.132
path:hsa04530[ Tight junction ]	128	0.0158	0.141667
path:hsa04010[ MAPK signaling pathway ]	263	0.0164	0.141667
path:hsa04540[ Gap junction ]	93	0.0164	0.141667
path:hsa00565[ Ether lipid metabolism ]	30	0.017	0.141667
path:hsa05214[ Glioma ]	64	0.0186	0.1488
path:hsa05212[ Pancreatic cancer ]	72	0.0208	0.16
path:hsa00970[ Aminoacyl-tRNA biosynthesis ]	40	0.025	0.178571
path:hsa04912[ GnRH signaling pathway ]	97	0.025	0.178571
path:hsa04360[ Axon guidance ]	125	0.0288	0.193333
path:hsa05215[ Prostate cancer ]	90	0.029	0.193333
path:hsa05200[ Pathways in cancer ]	325	0.0302	0.194839
path:hsa05220[ Chronic myeloid leukemia ]	75	0.0312	0.195
path:hsa05213[ Endometrial cancer ]	52	0.0336	0.203636
path:hsa05210[ Colorectal cancer ]	84	0.036	0.211765
path:hsa00330[ Arginine and proline metabolism ]	34	0.0378	0.216
path:hsa04660[ T cell receptor signaling pathway ]	93	0.0458	0.234783
path:hsa00564[ Glycerophospholipid metabolism ]	64	0.048	0.234783
path:hsa04662[ B cell receptor signaling pathway ]	64	0.048	0.234783
path:hsa00520[ Nucleotide sugars metabolism ]	6	0.0486	0.234783
path:hsa04664[ Fc epsilon RI signaling pathway ]	74	0.049	0.234783
path:hsa00510[ N-Glycan biosynthesis ]	42	0.0492	0.234783
path:hsa01040[ Biosynthesis of unsaturated fatty acids ]	21	0.0522	0.234783
path:hsa05120[ Epithelial cell signaling in Helicobacter pylori infection ]	68	0.0528	0.234783
path:hsa04110[ Cell cycle ]	112	0.053	0.234783
path:hsa04650[ Natural killer cell mediated cytotoxicity ]	130	0.053	0.234783
path:hsa04310[ Wnt signaling pathway ]	147	0.054	0.234783
path:hsa03060[ Protein export ]	10	0.0558	0.237447
path:hsa00260[ Glycine, serine and threonine metabolism ]	42	0.057	0.2375
path:hsa00310[ Lysine degradation ]	47	0.0616	0.251429
path:hsa00900[ Terpenoid biosynthesis ]	6	0.07	0.277692
path:hsa03050[ Proteasome ]	42	0.0712	0.277692
path:hsa00500[ Starch and sucrose metabolism ]	41	0.0722	0.277692
path:hsa00280[ Valine, leucine and isoleucine degradation ]	45	0.0738	0.277818
path:hsa00511[ Other glycan degradation ]	16	0.0754	0.277818
path:hsa00600[ Sphingolipid metabolism ]	38	0.0764	0.277818
path:hsa00230[ Purine metabolism ]	146	0.0782	0.279286
path:hsa03430[ Mismatch repair ]	23	0.0858	0.297241
path:hsa00604[ Glycosphingolipid biosynthesis - ganglio series ]	16	0.0862	0.297241
path:hsa00480[ Glutathione metabolism ]	45	0.0882	0.298983
path:hsa05010[ Alzheimer's disease ]	157	0.092	0.305574
path:hsa03030[ DNA replication ]	36	0.0932	0.305574
path:hsa00643[ Styrene degradation ]	3	0.1062	0.336615
path:hsa00680[ Methane metabolism ]	7	0.1068	0.336615
path:hsa04140[ Regulation of autophagy ]	33	0.108	0.336615
path:hsa05222[ Small cell lung cancer ]	85	0.1094	0.336615
path:hsa00271[ Methionine metabolism ]	22	0.1136	0.340588
path:hsa00290[ Valine, leucine and isoleucine biosynthesis ]	11	0.1144	0.340588
path:hsa04510[ Focal adhesion ]	195	0.1158	0.340588
path:hsa03440[ Homologous recombination ]	28	0.12	0.342857
path:hsa04670[ Leukocyte transendothelial migration ]	113	0.12	0.342857
path:hsa05016[ Huntington's disease ]	169	0.127	0.357746
path:hsa05012[ Parkinson's disease ]	112	0.1306	0.362778
path:hsa04115[ p53 signaling pathway ]	67	0.1344	0.367895
path:hsa00190[ Oxidative phosphorylation ]	116	0.1364	0.367895
path:hsa00563[ Glycosylphosphatidylinositol(GPI)-anchor biosynthesis ]	23	0.1388	0.367895
path:hsa04920[ Adipocytokine signaling pathway ]	67	0.1398	0.367895
path:hsa04930[ Type II diabetes mellitus ]	42	0.1472	0.382338
path:hsa00720[ Reductive carboxylate cycle (CO2 fixation) ]	10	0.1508	0.386667
path:hsa00471[ D-Glutamine and D-glutamate metabolism ]	4	0.153	0.387342
path:hsa00020[ Citrate cycle (TCA cycle) ]	30	0.156	0.39
path:hsa05216[ Thyroid cancer ]	29	0.1598	0.394568
path:hsa00100[ Biosynthesis of steroids ]	24	0.1624	0.396098
path:hsa04810[ Regulation of actin cytoskeleton ]	208	0.1668	0.401928
path:hsa00592[ alpha-Linolenic acid metabolism ]	15	0.1848	0.44
path:hsa00440[ Aminophosphonate metabolism ]	10	0.188	0.442273
path:hsa04130[ SNARE interactions in vesicular transport ]	37	0.1924	0.442273
path:hsa00750[ Vitamin B6 metabolism ]	5	0.194	0.442273
path:hsa00561[ Glycerolipid metabolism ]	46	0.1946	0.442273
path:hsa00740[ Riboflavin metabolism ]	15	0.201	0.451685
path:hsa03020[ RNA polymerase ]	28	0.2064	0.458667
path:hsa00251[ Glutamate metabolism ]	24	0.209	0.459341
path:hsa03320[ PPAR signaling pathway ]	68	0.217	0.468511
path:hsa00591[ Linoleic acid metabolism ]	27	0.2192	0.468511
path:hsa05218[ Melanoma ]	71	0.2202	0.468511
path:hsa00770[ Pantothenate and CoA biosynthesis ]	15	0.2286	0.477083
path:hsa00400[ Phenylalanine, tyrosine and tryptophan biosynthesis ]	8	0.229	0.477083
path:hsa00061[ Fatty acid biosynthesis ]	6	0.2332	0.480825
path:hsa04020[ Calcium signaling pathway ]	174	0.2376	0.484898
path:hsa03022[ Basal transcription factors ]	34	0.243	0.4904
path:hsa00450[ Selenoamino acid metabolism ]	24	0.2452	0.4904
path:hsa00632[ Benzoate degradation via CoA ligation ]	14	0.2524	0.496863
path:hsa00430[ Taurine and hypotaurine metabolism ]	9	0.2534	0.496863
path:hsa00760[ Nicotinate and nicotinamide metabolism ]	24	0.2584	0.499231
path:hsa00530[ Aminosugars metabolism ]	30	0.2596	0.499231
path:hsa00790[ Folate biosynthesis ]	31	0.2686	0.511619
path:hsa04730[ Long-term depression ]	71	0.2724	0.513962
path:hsa00670[ One carbon pool by folate ]	16	0.277	0.516667
path:hsa00860[ Porphyrin and chlorophyll metabolism ]	33	0.279	0.516667
path:hsa04260[ Cardiac muscle contraction ]	72	0.2836	0.520367
path:hsa00780[ Biotin metabolism ]	4	0.293	0.532727
path:hsa00281[ Geraniol degradation ]	4	0.3052	0.545357
path:hsa04350[ TGF-beta signaling pathway ]	82	0.3054	0.545357
path:hsa00460[ Cyanoamino acid metabolism ]	8	0.3196	0.56
path:hsa00624[ 1- and 2-Methylnaphthalene degradation ]	12	0.322	0.56
path:hsa00980[ Metabolism of xenobiotics by cytochrome P450 ]	61	0.322	0.56
path:hsa00350[ Tyrosine metabolism ]	44	0.3358	0.578966
path:hsa04620[ Toll-like receptor signaling pathway ]	100	0.3466	0.58521
path:hsa00620[ Pyruvate metabolism ]	41	0.348	0.58521
path:hsa05221[ Acute myeloid leukemia ]	57	0.3482	0.58521
path:hsa00533[ Keratan sulfate biosynthesis ]	15	0.3698	0.616333
path:hsa00052[ Galactose metabolism ]	25	0.3778	0.624463
path:hsa04950[ Maturity onset diabetes of the young ]	22	0.3932	0.64459
path:hsa00960[ Alkaloid biosynthesis II ]	10	0.4116	0.66528
path:hsa00410[ beta-Alanine metabolism ]	23	0.4146	0.66528
path:hsa00650[ Butanoate metabolism ]	35	0.4158	0.66528
path:hsa00950[ Alkaloid biosynthesis I ]	5	0.4246	0.673968
path:hsa00220[ Urea cycle and metabolism of amino groups ]	28	0.4286	0.674961
path:hsa04630[ Jak-STAT signaling pathway ]	154	0.4328	0.67625
path:hsa00983[ Drug metabolism - other enzymes ]	45	0.4384	0.67969
path:hsa00603[ Glycosphingolipid biosynthesis - globo series ]	14	0.4428	0.681231
path:hsa00531[ Glycosaminoglycan degradation ]	18	0.4474	0.683053
path:hsa00982[ Drug metabolism - cytochrome P450 ]	63	0.4652	0.696716
path:hsa04612[ Antigen processing and presentation ]	83	0.4654	0.696716
path:hsa00910[ Nitrogen metabolism ]	24	0.4668	0.696716
path:hsa00590[ Arachidonic acid metabolism ]	51	0.4758	0.704889
path:hsa04916[ Melanogenesis ]	100	0.4892	0.719412
path:hsa00232[ Caffeine metabolism ]	7	0.4992	0.728759
path:hsa03450[ Non-homologous end-joining ]	13	0.5072	0.730072
path:hsa00791[ Atrazine degradation ]	9	0.5074	0.730072
path:hsa04514[ Cell adhesion molecules (CAMs) ]	130	0.5164	0.737222
path:hsa00532[ Chondroitin sulfate biosynthesis ]	20	0.5206	0.737222
path:hsa00071[ Fatty acid metabolism ]	45	0.5262	0.737222
path:hsa00361[ gamma-Hexachlorocyclohexane degradation ]	18	0.5282	0.737222
path:hsa04742[ Taste transduction ]	46	0.5308	0.737222
path:hsa00360[ Phenylalanine metabolism ]	20	0.5376	0.741517
path:hsa00040[ Pentose and glucuronate interconversions ]	18	0.5414	0.741644
path:hsa04940[ Type I diabetes mellitus ]	41	0.5484	0.746122
path:hsa00630[ Glyoxylate and dicarboxylate metabolism ]	14	0.566	0.764865
path:hsa00512[ O-Glycan biosynthesis ]	30	0.5756	0.771467
path:hsa02010[ ABC transporters ]	41	0.5786	0.771467
path:hsa00030[ Pentose phosphate pathway ]	25	0.59	0.776209
path:hsa00640[ Propanoate metabolism ]	33	0.5908	0.776209
path:hsa05014[ Amyotrophic lateral sclerosis (ALS) ]	54	0.5938	0.776209
path:hsa05217[ Basal cell carcinoma ]	54	0.6104	0.792727
path:hsa00902[ Monoterpenoid biosynthesis ]	2	0.6166	0.795613
path:hsa04340[ Hedgehog signaling pathway ]	54	0.6274	0.798239
path:hsa00340[ Histidine metabolism ]	30	0.6316	0.798239
path:hsa00272[ Cysteine metabolism ]	13	0.6332	0.798239
path:hsa00010[ Glycolysis / Gluconeogenesis ]	60	0.6346	0.798239
path:hsa00830[ Retinol metabolism ]	54	0.6406	0.80075
path:hsa00300[ Lysine biosynthesis ]	4	0.6514	0.809193
path:hsa00363[ Bisphenol A degradation ]	5	0.6598	0.814568
path:hsa04512[ ECM-receptor interaction ]	83	0.6734	0.826258
path:hsa00150[ Androgen and estrogen metabolism ]	38	0.701	0.854878
path:hsa00730[ Thiamine metabolism ]	7	0.7066	0.856485
path:hsa00601[ Glycosphingolipid biosynthesis - lacto and neolacto series ]	26	0.7168	0.863614
path:hsa00534[ Heparan sulfate biosynthesis ]	26	0.7242	0.867305
path:hsa05340[ Primary immunodeficiency ]	35	0.7382	0.87881
path:hsa00550[ Peptidoglycan biosynthesis ]	5	0.7472	0.880462
path:hsa03010[ Ribosome ]	79	0.7496	0.880462
path:hsa00920[ Sulfur metabolism ]	12	0.756	0.880462
path:hsa00252[ Alanine and aspartate metabolism ]	28	0.761	0.880462
path:hsa04640[ Hematopoietic cell lineage ]	86	0.7616	0.880462
path:hsa05330[ Allograft rejection ]	35	0.7882	0.896271
path:hsa05320[ Autoimmune thyroid disease ]	50	0.7894	0.896271
path:hsa00903[ Limonene and pinene degradation ]	17	0.7932	0.896271
path:hsa05219[ Bladder cancer ]	42	0.7932	0.896271
path:hsa00641[ 3-Chloroacrylic acid degradation ]	13	0.8062	0.903017
path:hsa00380[ Tryptophan metabolism ]	45	0.8082	0.903017
path:hsa00051[ Fructose and mannose metabolism ]	35	0.8168	0.907556
path:hsa00364[ Fluorobenzoate degradation ]	1	0.8378	0.918033
path:hsa00627[ 1,4-Dichlorobenzene degradation ]	1	0.8378	0.918033
path:hsa04614[ Renin-angiotensin system ]	17	0.84	0.918033
path:hsa00062[ Fatty acid elongation in mitochondria ]	10	0.8484	0.922174
path:hsa05332[ Graft-versus-host disease ]	38	0.862	0.931892
path:hsa00130[ Ubiquinone and menaquinone biosynthesis ]	5	0.8956	0.963011
path:hsa04060[ Cytokine-cytokine receptor interaction ]	259	0.9042	0.966383
path:hsa05310[ Asthma ]	28	0.9084	0.966383
path:hsa05322[ Systemic lupus erythematosus ]	114	0.9208	0.967047
path:hsa04740[ Olfactory transduction ]	97	0.9244	0.967047
path:hsa00120[ Bile acid biosynthesis ]	31	0.9278	0.967047
path:hsa00514[ O-Mannosyl glycan biosynthesis ]	3	0.929	0.967047
path:hsa03410[ Base excision repair ]	33	0.9332	0.967047
path:hsa00930[ Caprolactam degradation ]	7	0.9452	0.974433
path:hsa04610[ Complement and coagulation cascades ]	68	0.9504	0.974769
path:hsa00053[ Ascorbate and aldarate metabolism ]	18	0.964	0.980914
path:hsa00625[ Tetrachloroethene degradation ]	3	0.9662	0.980914
path:hsa00472[ D-Arginine and D-ornithine metabolism ]	1	0.9736	0.983434
path:hsa00785[ Lipoic acid metabolism ]	2	0.9918	0.996784
path:hsa04080[ Neuroactive ligand-receptor interaction ]	252	0.9972	0.9972
path:hsa00140[ C21-Steroid hormone metabolism ]	11	0.998	0.998
