# Supplementary material for: Identification of functional modules that correlate with phenotypic difference: the influence of network topology
Source: Genome Biol. 2010 Feb 26;11(2):R23. doi: 10.1186/gb-2010-11-2-r23 (PMC2872883; doi:10.1186/gb-2010-11-2-r23)
Supplement: Additional file 2 — A zip file containing the simulation output files of six test sets. [file gb-2010-11-2-r23-S2.zip › Parkinson_gene.log]

HUMAN_CASE/hsa00010.gene	na	AKR1A1	ADH1A	ADH1B	ADH1C	ADH4	ADH5	ADH6	GALM	ADH7	LDHAL6A	DLAT	DLD	ENO1	ENO2	ENO3	ALDH2	ALDH3A1	ALDH1B1	ALDH1A3	FBP1	ALDH3B1	ALDH3B2	ALDH9A1	ALDH3A2	ALDOA	ALDOB	ALDOC	G6PC	GAPDH	GCK	GPI	HK1	HK2	HK3	LDHA	LDHB	LDHC	PGAM4	ALDH7A1	PCK1	PCK2	PDHA1	PDHA2	PDHB	PFKL	PFKM	PFKP	PGAM1
path:hsa00010	Glycolysis / Gluconeogenesis
Identifier	Raw score	Weight	Final Score	Annotation
AKR1A1	0.111569	1.088604	0.091866
ADH1A	0.443267	1.107373	0.406188
ADH1B	1.716320	1.000000	1.716320
ADH1C	0.087565	1.163074	0.058864
ADH4	1.023670	1.101058	1.026093
ADH5	2.543170	1.088644	2.762547
ADH6	1.749640	1.068354	1.817838
GALM	4.471290	1.174371	5.805629
ADH7	0.247748	1.084037	0.220335
LDHAL6A	0.568109	1.000000	0.568109
DLAT	2.715130	1.158045	3.179428
DLD	3.425880	1.219766	4.490521
ENO1	0.280476	1.087963	0.250802
ENO2	0.645239	1.102173	0.616992
ENO3	1.168870	1.114929	1.190021
ALDH2	1.155230	1.103567	1.172624
ALDH3A1	0.800337	1.090809	0.784313
ALDH1B1	0.773817	1.087959	0.756559
ALDH1A3	2.244460	1.092583	2.418905
FBP1	0.392678	1.000000	0.392678
ALDH3B1	1.325530	1.122783	1.372198
ALDH3B2	1.220090	1.078614	1.239320
ALDH9A1	1.191360	1.087747	1.209806
ALDH3A2	1.554220	1.000000	1.554220
ALDOA	0.383462	1.098110	0.349045
ALDOB	1.488700	1.000000	1.488700
ALDOC	0.695425	1.130816	0.663154
G6PC	1.448380	1.000000	1.448380
GAPDH	0.280396	1.084221	0.251920
GCK	0.032519	1.000000	0.032519
GPI	0.740456	1.143488	0.709208
HK1	2.399920	1.104361	2.629507
HK2	2.262240	1.000000	2.262240
HK3	0.756366	1.105113	0.734489
LDHA	0.481008	1.095646	0.448489
LDHB	0.752087	1.093370	0.732344
LDHC	0.644796	1.000000	0.644796
ALDH7A1	0.273185	1.108921	0.237178
PCK1	1.784940	1.136412	1.931738
PCK2	0.062775	1.000000	0.062775
PDHA1	0.968491	1.121673	0.964726
PDHA2	0.990979	1.000000	0.990979
PDHB	1.341100	1.105202	1.383153
PFKL	1.596470	1.000000	1.596470
PFKM	1.023800	1.139300	1.027160
PFKP	0.089097	1.200242	0.054901
PGAM1	0.865167	1.103201	0.852332
PGAM2	0.281607	1.000000	0.281607
PGK1	1.572530	1.093276	1.640352
PGM1	0.926255	1.093529	0.919642
PKLR	1.863460	1.061900	1.936658
PKM2	0.525103	1.126457	0.484025
PGM2	2.079130	1.000000	2.079130
ACSS2	1.241390	1.080513	1.263191
G6PC2	0.125991	1.086437	0.105336
BPGM	2.134900	1.096698	2.297353
TPI1	0.489691	1.096377	0.457128
ACSS1	2.101010	1.067296	2.208647
FBP2	1.517000	1.000000	1.517000
LDHAL6B	0.350107	1.000000	0.350107
HUMAN_CASE/hsa00020.gene	na	CS	DLAT	DLD	DLST	FH	similar to hCG1791842 [EC:6.2.1.4 6.2.1.5]	IDH1	IDH2	IDH3A	IDH3B	IDH3G	MDH1	MDH2	ACLY	ACO1	OGDH	ACO2	PC	PCK1	PCK2	PDHA1	PDHA2	PDHB	OGDHL	SDHA	SDHB	SDHC	SDHD	hCG_1776980	similar to Succinate dehydrogenase [ubiquinone] cytochrome b small subunit	mitochondrial precursor (CybS) (Succinate-ubiquinone reductase membrane anchor subunit) (QPs3) (CII-4) (Succinate dehydrogenase complex subunit D) (Succinate-ubiquinone oxi... [EC:1.3.5.1]	SUCLG2	SUCLG1	SUCLA2
path:hsa00020	Citrate cycle (TCA cycle)
Identifier	Raw score	Weight	Final Score	Annotation
CS	0.720504	1.074056	0.703224
DLAT	2.715130	1.114435	3.043908
DLD	3.425880	1.181202	4.282269
FH	2.340740	1.120346	2.593004
IDH1	1.920260	1.094644	2.042577
IDH2	1.914220	1.000000	1.914220
IDH3A	0.526374	1.134262	0.482920
IDH3B	0.101962	1.134575	0.074989
IDH3G	1.585160	1.151948	1.700097
MDH1	1.313950	1.056190	1.334264
MDH2	2.954260	1.121282	3.369036
ACLY	1.530540	1.121270	1.611613
ACO1	0.583406	1.000000	0.583406
OGDH	2.594540	1.075240	2.787495
ACO2	0.502178	1.104303	0.467365
PC	1.425970	1.062301	1.457846
PCK1	1.784940	1.067895	1.856554
PCK2	0.062775	1.000000	0.062775
PDHA1	0.968491	1.105133	0.965237
PDHA2	0.990979	1.000000	0.990979
PDHB	1.341100	1.105863	1.383422
OGDHL	1.719280	1.106044	1.820974
SDHA	1.659280	1.129552	1.771784
SDHB	1.430720	1.000000	1.430720
SDHC	2.475960	1.113392	2.744044
SDHD	0.173454	1.163376	0.130282
hCG_1776980	1.539160	1.104667	1.610224
SUCLG2	0.922261	1.169081	0.909727
SUCLG1	0.669530	1.077606	0.649006
SUCLA2	0.875962	1.109537	0.863347
HUMAN_CASE/hsa00030.gene	na	FBP1	PRPS1L1	ALDOA	ALDOB	RPIA	ALDOC	G6PD	PGLS	GPI	DERA	PFKL	PFKM	PFKP	PGD	PGM1	PGM2	PRPS1	PRPS2	RPE	RBKS	TALDO1	TKT	TKTL1	TKTL2	FBP2	H6PD
path:hsa00030	Pentose phosphate pathway
Identifier	Raw score	Weight	Final Score	Annotation
FBP1	0.392678	1.070669	0.367576
ALDOA	0.383462	1.157208	0.329822
ALDOB	1.488700	1.050592	1.518972
RPIA	0.800299	1.081522	0.785896
ALDOC	0.695425	1.144842	0.659783
G6PD	2.723530	1.000000	2.723530
PGLS	1.322310	1.000000	1.322310
GPI	0.740456	1.173008	0.702945
DERA	1.002740	1.000000	1.002740
PFKL	1.596470	1.149534	1.712144
PFKM	1.023800	1.246339	1.029749
PFKP	0.089097	1.176105	0.058201
PGD	1.368510	1.000000	1.368510
PGM1	0.926255	1.076371	0.920852
PGM2	2.079130	1.117774	2.266312
PRPS1	2.637740	1.089807	2.877805
PRPS2	1.531850	1.091528	1.592828
RPE	1.821450	1.073343	1.903343
RBKS	3.465300	1.074702	3.802426
TALDO1	0.444227	1.050494	0.426394
TKT	0.380621	1.087457	0.349787
TKTL1	0.537152	1.185186	0.478757
TKTL2	1.200490	1.079477	1.218052
FBP2	1.517000	1.109828	1.588045
H6PD	1.707930	1.000000	1.707930
HUMAN_CASE/hsa00040.gene	na	UGT2B11	UGT2A1	AKR1B1	GUSB	DCXR	UGT2B28	UGT1A10	UGT1A8	UGT1A7	UGT1A6	UGT1A5	UGT1A9	UGT1A4	UGT1A1	UGT1A3	RPE	UGDH	UGP2	UGT2B4	UGT2B7	UGT2B10	UGT2B15	UGT2B17	UGT2A3	XYLB
path:hsa00040	Pentose and glucuronate interconversions
Identifier	Raw score	Weight	Final Score	Annotation
UGT2A1	0.576864	1.000000	0.576864
AKR1B1	0.120911	1.000000	0.120911
GUSB	1.757450	1.149371	1.911883
DCXR	1.279300	1.000000	1.279300
UGT2B28	0.538659	1.000000	0.538659
UGT1A8	1.025930	1.000000	1.025930
UGT1A6	0.368283	1.000000	0.368283
UGT1A9	0.597416	1.140793	0.555621
UGT1A1	1.639670	1.000000	1.639670
UGT1A3	0.038804	1.149922	0.023841
RPE	1.821450	1.000000	1.821450
UGDH	2.136070	1.000000	2.136070
UGP2	2.648600	1.000000	2.648600
UGT2B4	1.208320	1.000000	1.208320
UGT2B15	1.579170	1.117216	1.666049
UGT2B17	0.514757	1.201203	0.450377
UGT2A3	0.028229	1.000000	0.028229
XYLB	1.469310	1.000000	1.469310
HUMAN_CASE/hsa00051.gene	na	FUK	FBP1	ALDOA	ALDOB	ALDOC	AKR1B1	GCK	GMDS	PHPT1	GMPPB	GMPPA	HK1	HK2	HK3	KHK	MPI	PFKFB1	PFKFB2	PFKFB3	PFKFB4	PFKL	PFKM	PFKP	PMM1	PMM2	AKR1B10	SORD	TPI1	TSTA3	RCTPI1	HSD3B7	MTMR1	FBP2	FPGT	MTMR2	MTMR6
path:hsa00051	Fructose and mannose metabolism
Identifier	Raw score	Weight	Final Score	Annotation
FUK	0.180497	1.061514	0.162455
FBP1	0.392678	1.084506	0.362852
ALDOA	0.383462	1.166432	0.326919
ALDOB	1.488700	1.000000	1.488700
ALDOC	0.695425	1.144842	0.659783
AKR1B1	0.120911	1.000000	0.120911
GCK	0.032519	1.146934	0.019657
GMDS	2.398130	1.073638	2.557678
PHPT1	0.499544	1.085503	0.470762
GMPPB	0.697162	1.000000	0.697162
GMPPA	0.364700	1.073638	0.338593
HK1	2.399920	1.099655	2.618696
HK2	2.262240	1.140595	2.537377
HK3	0.756366	1.099086	0.735726
KHK	1.553140	1.069317	1.601271
MPI	1.989950	1.149312	2.205275
PFKFB1	1.200900	1.064200	1.215098
PFKFB2	1.863850	1.071408	1.948589
PFKFB3	1.082960	1.063368	1.088443
PFKFB4	0.885530	1.167529	0.867677
PFKL	1.596470	1.106232	1.677811
PFKM	1.023800	1.118375	1.026655
PFKP	0.089097	1.118519	0.066896
PMM1	0.568312	1.000000	0.568312
PMM2	0.290915	1.000000	0.290915
AKR1B10	0.953484	1.000000	0.953484
SORD	1.062320	1.079838	1.067460
TPI1	0.489691	1.000000	0.489691
TSTA3	2.572340	1.000000	2.572340
HSD3B7	0.355197	1.000000	0.355197
MTMR1	3.234290	1.000000	3.234290
FBP2	1.517000	1.156134	1.618988
FPGT	0.516711	1.061514	0.496145
MTMR2	1.153330	1.077626	1.166173
MTMR6	0.847790	1.233910	0.815670
HUMAN_CASE/hsa00052.gene	na	AKR1B1	G6PC	GAA	GALE	GALK1	GALK2	GALT	GANC	GCK	B4GALT1	GLA	GLB1	HK1	HK2	HK3	LALBA	LCT	PFKL	PFKM	PFKP	PGM1	PGM2	G6PC2	similar to Maltase-glucoamylase	intestinal [EC:3.2.1.3 3.2.1.20]	UGP2	B4GALT2	MGAM
path:hsa00052	Galactose metabolism
Identifier	Raw score	Weight	Final Score	Annotation
AKR1B1	0.120911	1.092263	0.099497
G6PC	1.448380	1.000000	1.448380
GAA	1.990570	1.000000	1.990570
GALE	0.890392	1.173729	0.872614
GALK1	1.371910	1.075222	1.404933
GALK2	0.722670	1.064009	0.707801
GALT	2.763280	1.064979	2.951946
GCK	0.032519	1.000000	0.032519
B4GALT1	1.480280	1.098750	1.538740
GLA	2.377710	1.000000	2.377710
GLB1	0.323859	1.071789	0.298679
HK1	2.399920	1.143437	2.721015
HK2	2.262240	1.052003	2.360347
HK3	0.756366	1.077804	0.740111
LALBA	0.703731	1.086828	0.682586
LCT	0.410285	1.104795	0.373714
PFKL	1.596470	1.000000	1.596470
PFKM	1.023800	1.000000	1.023800
PFKP	0.089097	1.000000	0.089097
PGM1	0.926255	1.084176	0.920301
PGM2	2.079130	1.000000	2.079130
G6PC2	0.125991	1.089774	0.104610
UGP2	2.648600	1.052046	2.786330
B4GALT2	0.942622	1.000000	0.942622
MGAM	1.328470	1.000000	1.328470
HUMAN_CASE/hsa00053.gene	na	UGT2B11	UGT2A1	ALDH2	ALDH3A1	ALDH1B1	ALDH9A1	ALDH3A2	ALDH7A1	UGT2B28	UGT1A10	UGT1A8	UGT1A7	UGT1A6	UGT1A5	UGT1A9	UGT1A4	UGT1A1	UGT1A3	MIOX	UGDH	UGT2B4	UGT2B7	UGT2B10	UGT2B15	UGT2B17	UGT2A3
path:hsa00053	Ascorbate and aldarate metabolism
Identifier	Raw score	Weight	Final Score	Annotation
UGT2A1	0.576864	1.000000	0.576864
ALDH2	1.155230	1.000000	1.155230
ALDH3A1	0.800337	1.000000	0.800337
ALDH1B1	0.773817	1.000000	0.773817
ALDH9A1	1.191360	1.000000	1.191360
ALDH3A2	1.554220	1.000000	1.554220
ALDH7A1	0.273185	1.000000	0.273185
UGT2B28	0.538659	1.000000	0.538659
UGT1A8	1.025930	1.000000	1.025930
UGT1A6	0.368283	1.000000	0.368283
UGT1A9	0.597416	1.000000	0.597416
UGT1A1	1.639670	1.000000	1.639670
UGT1A3	0.038804	1.000000	0.038804
UGDH	2.136070	1.000000	2.136070
UGT2B4	1.208320	1.000000	1.208320
UGT2B15	1.579170	1.000000	1.579170
UGT2B17	0.514757	1.000000	0.514757
UGT2A3	0.028229	1.000000	0.028229
HUMAN_CASE/hsa00061.gene	na	FASN	MCAT	ACACA	ACACB	OXSM	OLAH
path:hsa00061	Fatty acid biosynthesis
Identifier	Raw score	Weight	Final Score	Annotation
FASN	1.362570	1.050671	1.384098
MCAT	1.504920	1.057059	1.540430
ACACA	1.389180	1.080272	1.426323
ACACB	1.176130	1.093118	1.194032
OXSM	1.195640	1.000000	1.195640
OLAH	2.672490	1.000000	2.672490
HUMAN_CASE/hsa00062.gene	na	ACAA2	ECHS1	HSD17B10	HADHA	HADHB	HADH	HSD17B4	MECR	PPT1	PPT2
path:hsa00062	Fatty acid elongation in mitochondria
Identifier	Raw score	Weight	Final Score	Annotation
ACAA2	0.554735	1.085505	0.527477
ECHS1	1.162800	1.090228	1.178733
HSD17B10	1.721950	1.166315	1.884840
HADHA	0.873108	1.066240	0.865295
HADHB	0.536315	1.062138	0.515949
HADH	0.508941	1.000000	0.508941
HSD17B4	0.488750	1.000000	0.488750
MECR	3.020140	1.057701	3.219031
PPT1	0.263175	1.000000	0.263175
PPT2	0.897915	1.000000	0.897915
HUMAN_CASE/hsa00071.gene	na	ACAA2	PECI	ADH1A	ADH1B	ADH1C	CPT1C	ADH4	ADH5	ADH6	ADH7	CPT1A	CPT1B	CPT2	CYP4A11	DCI	ECHS1	EHHADH	ALDH2	ALDH3A1	ACSL1	ACSL3	ACSL4	ALDH1B1	ALDH9A1	ALDH3A2	ACSL6	GCDH	CYP4A22	ACAA1	HSD17B10	HADHA	HADHB	HADH	HSD17B4	ACADL	ACADM	ACADS	ACADSB	ACADVL	ACAT1	ACAT2	ALDH7A1	ACOX1	ACSL5	ACOX3
path:hsa00071	Fatty acid metabolism
Identifier	Raw score	Weight	Final Score	Annotation
ACAA2	0.554735	1.122021	0.516248
PECI	0.775295	1.000000	0.775295
ADH1A	0.443267	1.102014	0.407963
ADH1B	1.716320	1.000000	1.716320
ADH1C	0.087565	1.086418	0.070946
CPT1C	1.601830	1.072786	1.657714
ADH4	1.023670	1.101058	1.026093
ADH5	2.543170	1.097222	2.784754
ADH6	1.749640	1.073165	1.822737
ADH7	0.247748	1.077580	0.222330
CPT1A	1.571510	1.000000	1.571510
CPT1B	3.120450	1.073306	3.391925
CPT2	0.532128	1.106521	0.497543
CYP4A11	3.431760	1.062025	3.704524
DCI	0.979662	1.000000	0.979662
ECHS1	1.162800	1.114019	1.182970
EHHADH	0.040630	1.110374	0.028530
ALDH2	1.155230	1.103567	1.172624
ALDH3A1	0.800337	1.073501	0.787342
ACSL1	0.941487	1.051370	0.938575
ACSL3	1.450120	1.061889	1.483860
ACSL4	0.492235	1.099849	0.458602
ALDH1B1	0.773817	1.087959	0.756559
ALDH9A1	1.191360	1.087747	1.209806
ALDH3A2	1.554220	1.000000	1.554220
ACSL6	2.401220	1.000000	2.401220
GCDH	1.787100	1.102232	1.896385
CYP4A22	0.511627	1.000000	0.511627
ACAA1	0.574180	1.098624	0.543606
HSD17B10	1.721950	1.130064	1.848070
HADHA	0.873108	1.066718	0.865239
HADHB	0.536315	1.062227	0.515920
HADH	0.508941	1.000000	0.508941
HSD17B4	0.488750	1.000000	0.488750
ACADL	0.846036	1.166203	0.822850
ACADM	1.879940	1.065181	1.958903
ACADS	0.013607	1.000000	0.013607
ACADSB	1.749790	1.000000	1.749790
ACADVL	0.913306	1.094921	0.905478
ACAT1	2.565510	1.086535	2.783437
ACAT2	1.987340	1.122945	2.162436
ALDH7A1	0.273185	1.108921	0.237178
ACOX1	1.501150	1.120681	1.576577
ACSL5	0.656534	1.090944	0.631885
ACOX3	0.287224	1.063112	0.265478
HUMAN_CASE/hsa00072.gene	na	HMGCL	HMGCS1	HMGCS2	ACAT1	ACAT2	OXCT1	BDH2	BDH1	OXCT2
path:hsa00072	Synthesis and degradation of ketone bodies
Identifier	Raw score	Weight	Final Score	Annotation
HMGCL	2.409260	1.000000	2.409260
HMGCS1	1.889980	1.158971	2.091250
HMGCS2	0.744847	1.084172	0.726606
ACAT1	2.565510	1.075137	2.753707
ACAT2	1.987340	1.096318	2.123251
OXCT1	1.899830	1.081472	2.001807
BDH2	2.397520	1.000000	2.397520
BDH1	1.870450	1.000000	1.870450
OXCT2	0.001365	1.057446	0.000935
HUMAN_CASE/hsa00100.gene	na	PMVK	EBP	CYP27B1	CYP51A1	DHCR7	DHCR24	NQO1	FDFT1	FDPS	GGCX	HMGCR	IDI1	LSS	MVD	MVK	NSDHL	HSD17B7	SC4MOL	SC5DL	SQLE	TM7SF2	VKORC1	IDI2	GGPS1
path:hsa00100	Biosynthesis of steroids
Identifier	Raw score	Weight	Final Score	Annotation
PMVK	1.085950	1.000000	1.085950
EBP	4.870350	1.000000	4.870350
CYP27B1	1.779370	1.000000	1.779370
CYP51A1	0.073863	1.136343	0.051778
DHCR7	1.083320	1.117518	1.093557
DHCR24	0.930398	1.178740	0.918478
NQO1	1.065640	1.000000	1.065640
FDFT1	1.978650	1.114736	2.139800
FDPS	0.214851	1.203486	0.157122
GGCX	4.280290	1.000000	4.280290
HMGCR	0.975687	1.054100	0.974389
IDI1	1.943790	1.145585	2.141275
LSS	0.965195	1.157312	0.959831
MVD	1.592590	1.077521	1.651092
MVK	2.270450	1.054100	2.373436
NSDHL	0.068568	1.198939	0.040233
HSD17B7	1.549800	1.000000	1.549800
SC4MOL	0.069347	1.159289	0.045333
SC5DL	0.846370	1.067171	0.836940
SQLE	0.906224	1.050249	0.901751
TM7SF2	2.575460	1.000000	2.575460
VKORC1	1.542890	1.000000	1.542890
IDI2	1.864380	1.000000	1.864380
GGPS1	3.258280	1.104461	3.686173
HUMAN_CASE/hsa00120.gene	na	ACAA2	CEL	SLC27A5	AKR1C4	ADH1A	ADH1B	ADH1C	ADH4	ADH5	ADH6	ADH7	CYP7A1	CYP27A1	ALDH2	ALDH3A1	ALDH1B1	ALDH9A1	ALDH3A2	ACAD9	ACAA1	HADHB	LIPA	ALDH7A1	BAAT	AKR1B10	SOAT1	SRD5A1	SRD5A2	AKR1D1	HSD3B7	SOAT2
path:hsa00120	Bile acid biosynthesis
Identifier	Raw score	Weight	Final Score	Annotation
ACAA2	0.554735	1.062890	0.534553
CEL	1.315470	1.059938	1.337268
SLC27A5	0.674687	1.000000	0.674687
AKR1C4	0.617738	1.062417	0.599442
ADH1A	0.443267	1.102014	0.407963
ADH1B	1.716320	1.000000	1.716320
ADH1C	0.087565	1.000000	0.087565
ADH4	1.023670	1.085927	1.025730
ADH5	2.543170	1.097222	2.784754
ADH6	1.749640	1.073165	1.822737
ADH7	0.247748	1.075253	0.223053
CYP7A1	1.529240	1.059938	1.568674
CYP27A1	2.090440	1.071924	2.204299
ALDH2	1.155230	1.096140	1.171368
ALDH3A1	0.800337	1.084086	0.785488
ALDH1B1	0.773817	1.087959	0.756559
ALDH9A1	1.191360	1.075645	1.207245
ALDH3A2	1.554220	1.000000	1.554220
ACAD9	2.528770	1.000000	2.528770
ACAA1	0.574180	1.138911	0.531590
HADHB	0.536315	1.068245	0.513989
LIPA	1.725370	1.000000	1.725370
ALDH7A1	0.273185	1.108921	0.237178
BAAT	0.353610	1.138911	0.306062
AKR1B10	0.953484	1.000000	0.953484
SOAT1	0.055866	1.000000	0.055866
SRD5A1	1.672330	1.000000	1.672330
SRD5A2	1.196540	1.000000	1.196540
AKR1D1	0.270812	1.062417	0.249607
HSD3B7	0.355197	1.062890	0.332811
SOAT2	0.667944	1.000000	0.667944
HUMAN_CASE/hsa00130.gene	na	COQ7	COQ2	COQ6	COQ3	COQ5
path:hsa00130	Ubiquinone and menaquinone biosynthesis
Identifier	Raw score	Weight	Final Score	Annotation
COQ7	1.256530	1.000000	1.256530
COQ2	0.891954	1.000000	0.891954
COQ6	0.185628	1.000000	0.185628
COQ3	0.617673	1.000000	0.617673
COQ5	1.013030	1.000000	1.013030
HUMAN_CASE/hsa00140.gene	na	AKR1C4	CYP11A1	CYP11B1	CYP11B2	CYP17A1	CYP21A2	HSD3B1	HSD3B2	HSD11B1	HSD11B2	AKR1D1
path:hsa00140	C21-Steroid hormone metabolism
Identifier	Raw score	Weight	Final Score	Annotation
AKR1C4	0.617738	1.076057	0.595516
CYP11A1	0.640839	1.000000	0.640839
CYP11B1	1.336920	1.000000	1.336920
CYP11B2	0.290903	1.000000	0.290903
CYP17A1	0.807158	1.093012	0.791233
CYP21A2	0.361114	1.000000	0.361114
HSD3B1	1.575230	1.093012	1.643233
HSD3B2	1.149550	1.000000	1.149550
HSD11B1	0.213786	1.000000	0.213786
HSD11B2	0.201610	1.093677	0.173525
AKR1D1	0.270812	1.060256	0.250313
HUMAN_CASE/hsa00150.gene	na	UGT2B11	UGT2A1	AKR1C4	WBSCR22	METTL6	CYP11B1	CYP11B2	CYP19A1	HSD3B1	HSD3B2	HSD11B1	HSD11B2	HSD17B1	HSD17B3	HSD17B2	STS	ARSD	ARSE	HSD17B12	HEMK1	LCMT1	HSD17B7	UGT2B28	UGT1A10	UGT1A8	UGT1A7	UGT1A6	UGT1A5	UGT1A9	UGT1A4	UGT1A1	UGT1A3	METTL2B	TRMT11	SRD5A1	SRD5A2	AKR1D1	SULT1E1	SULT2B1	UGT2B4	UGT2B7	UGT2B10	UGT2B15	UGT2B17	HSD17B8	UGT2A3	LCMT2
path:hsa00150	Androgen and estrogen metabolism
Identifier	Raw score	Weight	Final Score	Annotation
UGT2A1	0.576864	1.077788	0.552698
AKR1C4	0.617738	1.113403	0.584899
WBSCR22	0.888548	1.121343	0.875898
METTL6	2.391030	1.085203	2.575381
CYP11B1	1.336920	1.096557	1.374934
CYP11B2	0.290903	1.000000	0.290903
CYP19A1	0.736144	1.088817	0.716386
HSD3B1	1.575230	1.090642	1.641465
HSD3B2	1.149550	1.000000	1.149550
HSD11B1	0.213786	1.000000	0.213786
HSD11B2	0.201610	1.000000	0.201610
HSD17B1	3.119550	1.000000	3.119550
HSD17B3	1.916760	1.087844	2.029502
HSD17B2	1.260320	1.060723	1.278152
STS	0.968104	1.092243	0.965214
ARSD	2.391570	1.057785	2.515158
ARSE	0.565575	1.113213	0.530236
HSD17B12	1.989310	1.057785	2.069965
HEMK1	1.645910	1.191805	1.810981
LCMT1	1.831580	1.083056	1.925995
HSD17B7	1.549800	1.087873	1.610630
UGT2B28	0.538659	1.097300	0.507190
UGT1A8	1.025930	1.090925	1.028321
UGT1A6	0.368283	1.061082	0.346484
UGT1A9	0.597416	1.135476	0.557144
UGT1A1	1.639670	1.088270	1.712825
UGT1A3	0.038804	1.127688	0.025627
METTL2B	1.184860	1.061752	1.197336
SRD5A1	1.672330	1.075441	1.738480
SRD5A2	1.196540	1.079098	1.213644
AKR1D1	0.270812	1.078493	0.244420
SULT1E1	0.510810	1.065775	0.488731
SULT2B1	1.158950	1.000000	1.158950
UGT2B4	1.208320	1.093781	1.229955
UGT2B15	1.579170	1.104465	1.656372
UGT2B17	0.514757	1.108341	0.479024
UGT2A3	0.028229	1.086600	0.020726
LCMT2	0.249724	1.073726	0.225443
HUMAN_CASE/hsa00190.gene	na	UQCRFSL1	similar to cytochrome c oxidase subunit VIc [EC:1.9.3.1]	similar to hCG1809973 [EC:3.6.3.14]	COX17	TCIRG1	ATP5H	ATP5L	UQCR	COX6B2	NDUFA11	ATP6V1G3	COX4I1	COX5B	COX6A1	COX6A2	COX6B1	COX6C	COX7A1	COX7A2	COX7B	COX7C	COX8A	COX10	COX11	COX15	CYC1	ATP6V0E2	COX7B2	ATP6V0A2	ATP6V0D2	ATP6V1C2	PPA2	UQCRQ	UCRC	COX8C	NDUFS7	similar to hCG1639781 [EC:3.6.3.14]	hCG_25371	UQCRHL	ATP6	ATP8	COX1	COX2	COX3	CYTB	ND1	ND2	ND3
path:hsa00190	Oxidative phosphorylation
Identifier	Raw score	Weight	Final Score	Annotation
COX17	3.647990	1.000000	3.647990
TCIRG1	2.140340	1.076233	2.268174
ATP5H	1.314150	1.122849	1.359003
ATP5L	1.471100	1.225995	1.605197
UQCR	2.596060	1.000000	2.596060
COX6B2	1.142450	1.000000	1.142450
NDUFA11	2.526090	1.000000	2.526090
ATP6V1G3	1.954480	1.061500	2.036713
COX4I1	3.877290	1.000000	3.877290
COX5B	1.961910	1.000000	1.961910
COX6A1	0.686632	1.000000	0.686632
COX6A2	0.129270	1.000000	0.129270
COX6B1	1.333310	1.000000	1.333310
COX6C	1.410690	1.000000	1.410690
COX7A1	1.147080	1.000000	1.147080
COX7A2	0.819510	1.000000	0.819510
COX7B	1.178970	1.000000	1.178970
COX7C	1.760810	1.000000	1.760810
COX8A	1.765410	1.000000	1.765410
COX10	0.536623	1.000000	0.536623
COX11	1.631000	1.000000	1.631000
COX15	3.081800	1.000000	3.081800
CYC1	1.454080	1.000000	1.454080
ATP6V0E2	3.045120	1.153199	3.611539
COX7B2	0.941123	1.000000	0.941123
ATP6V0A2	1.598580	1.000000	1.598580
ATP6V0D2	0.767163	1.000000	0.767163
ATP6V1C2	0.737425	1.000000	0.737425
PPA2	2.478330	1.107337	2.731913
UQCRQ	1.059600	1.000000	1.059600
UCRC	1.615730	1.000000	1.615730
COX8C	1.520520	1.000000	1.520520
NDUFS7	0.171204	1.000000	0.171204
NDUFA1	1.163840	1.000000	1.163840
NDUFA2	2.742290	1.000000	2.742290
NDUFA3	2.753310	1.000000	2.753310
NDUFA4	1.832930	1.000000	1.832930
NDUFA5	2.752020	1.000000	2.752020
NDUFA6	1.600680	1.000000	1.600680
NDUFA7	3.328460	1.000000	3.328460
NDUFA8	0.127723	1.000000	0.127723
NDUFA9	2.173980	1.000000	2.173980
NDUFA10	2.146680	1.000000	2.146680
NDUFAB1	1.513700	1.000000	1.513700
NDUFB1	2.247270	1.000000	2.247270
NDUFB2	1.365750	1.000000	1.365750
NDUFB3	1.140140	1.000000	1.140140
NDUFB4	0.923639	1.000000	0.923639
NDUFB5	1.860720	1.000000	1.860720
NDUFB6	2.191870	1.000000	2.191870
NDUFB7	1.738630	1.000000	1.738630
NDUFB8	1.439020	1.000000	1.439020
NDUFB9	1.219680	1.000000	1.219680
NDUFB10	1.631570	1.000000	1.631570
NDUFC1	1.463380	1.000000	1.463380
NDUFC2	1.663850	1.000000	1.663850
NDUFS1	1.643890	1.000000	1.643890
NDUFS2	0.400805	1.000000	0.400805
NDUFS3	1.119930	1.000000	1.119930
NDUFV1	1.112590	1.000000	1.112590
NDUFS4	1.652270	1.000000	1.652270
NDUFS5	2.099610	1.000000	2.099610
NDUFS6	2.242310	1.000000	2.242310
NDUFS8	1.066090	1.000000	1.066090
NDUFV2	2.105010	1.000000	2.105010
NDUFV3	0.850232	1.000000	0.850232
ATP12A	0.374418	1.000000	0.374418
ATP4A	0.858462	1.121241	0.842724
ATP4B	2.530400	1.000000	2.530400
ATP5A1	1.826160	1.000000	1.826160
ATP5B	1.279020	1.239482	1.356665
ATP6V0A4	1.433690	1.093476	1.482792
ATP5C1	1.882960	1.000000	1.882960
ATP5D	1.267810	1.057769	1.285309
ATP6V1D	4.514240	1.000000	4.514240
ATP5E	1.817830	1.000000	1.817830
ATP5F1	2.954110	1.205243	3.689594
ATP5G1	1.131720	1.134714	1.150743
ATP6V1H	1.772140	1.214052	2.003040
ATP5G2	2.465000	1.093783	2.682643
ATP5G3	1.371180	1.128376	1.427888
ATP5I	0.444975	1.000000	0.444975
ATP5J	1.615000	1.103680	1.697289
ATP6V1A	1.732080	1.265436	2.003976
ATP6V1B1	1.163230	1.000000	1.163230
ATP6V1B2	2.411790	1.252691	3.012683
ATP6V0C	1.073450	1.180161	1.087245
ATP6V1C1	1.744770	1.214881	1.966451
ATP6V1E1	0.481990	1.140746	0.434938
ATP6V0B	0.557553	1.174974	0.503376
ATP6V1G2	0.942620	1.282688	0.927005
ATP6V0A1	2.580760	1.110749	2.866476
ATP6AP1	0.417653	1.129901	0.372872
ATP5O	1.238870	1.000000	1.238870
PPA1	1.017330	1.094545	1.018984
NDUFA4L2	0.507900	1.000000	0.507900
SDHA	1.659280	1.000000	1.659280
SDHB	1.430720	1.000000	1.430720
SDHC	2.475960	1.000000	2.475960
SDHD	0.173454	1.000000	0.173454
LHPP	1.790220	1.155941	1.960401
hCG_1776980	1.539160	1.000000	1.539160
UQCRB	1.872050	1.000000	1.872050
UQCRC1	0.874942	1.000000	0.874942
UQCRC2	1.759560	1.000000	1.759560
UQCRFS1	0.621306	1.000000	0.621306
UQCRH	0.732137	1.000000	0.732137
COX4I2	2.196190	1.000000	2.196190
ATP6V0E1	2.196490	1.135226	2.443093
ATP6V1E2	1.192160	1.000000	1.192160
ATP6V0D1	1.580970	1.211139	1.741503
COX7A2L	2.690710	1.000000	2.690710
ATP6V1F	1.818820	1.224720	2.080510
COX5A	1.764550	1.000000	1.764550
ATP6V1G1	3.306150	1.143185	3.923572
ATP5J2	1.790200	1.167372	1.973469
HUMAN_CASE/hsa00220.gene	na	SAT2	ADC	CPS1	NAGS	ALDH2	ALDH3A1	ALDH1B1	ALDH9A1	ALDH3A2	ABP1	AMD1	GATM	ARG1	ARG2	MAOA	MAOB	ASL	ASS1	MTAP	ODC1	OTC	ALDH7A1	ALDH18A1	SAT1	SMS	SRM	AGMAT	ACY1
path:hsa00220	Urea cycle and metabolism of amino groups
Identifier	Raw score	Weight	Final Score	Annotation
SAT2	2.699130	1.062913	2.873117
ADC	1.181910	1.072471	1.196313
CPS1	2.192240	1.000000	2.192240
NAGS	0.078811	1.000000	0.078811
ALDH2	1.155230	1.079223	1.168512
ALDH3A1	0.800337	1.095717	0.783456
ALDH1B1	0.773817	1.058587	0.762279
ALDH9A1	1.191360	1.112053	1.214965
ALDH3A2	1.554220	1.067000	1.600825
ABP1	1.598520	1.070898	1.652575
AMD1	0.715160	1.074308	0.697564
GATM	1.731120	1.080081	1.808892
ARG1	1.763110	1.000000	1.763110
ARG2	1.767800	1.072471	1.842319
MAOA	1.714640	1.080797	1.790991
MAOB	0.563498	1.092926	0.534249
ASL	4.588690	1.146083	5.732577
ASS1	1.229450	1.146083	1.267115
MTAP	1.005970	1.055650	1.006303
ODC1	0.047567	1.071662	0.038240
OTC	0.922088	1.105259	0.914249
ALDH7A1	0.273185	1.079884	0.246286
ALDH18A1	0.638104	1.000000	0.638104
SAT1	0.808007	1.095981	0.791642
SMS	1.169650	1.055650	1.179895
SRM	2.381940	1.095024	2.586713
AGMAT	1.308410	1.095024	1.342262
ACY1	2.200770	1.000000	2.200770
HUMAN_CASE/hsa00230.gene	na	ADA	NME6	PAICS	POLR3G	ADCY1	POLD3	ADCY2	PDE10A	ADCY3	ADCY5	POLR3A	NUDT5	ADCY6	ADCY7	ADCY8	ADCY9	AK7	ADSSL1	CANT1	ADK	ADSL	ADSS	DCK	POLR3H	DGUOK	ADCY4	AK1	AK2	AK3L1	PRPS1L1	FHIT	NT5C2	POLA2	POLR2J2	POLR1A	GART	AK5	AMPD1	AMPD2	PDE7B	AMPD3	GMPR	GUCY1A2	GUCY1A3	GUCY1B3	GUCY2C	GUCY2F	GUK1
path:hsa00230	Purine metabolism
Identifier	Raw score	Weight	Final Score	Annotation
ADA	3.702140	1.000000	3.702140
NME6	0.205631	1.077850	0.181808
PAICS	1.554900	1.000000	1.554900
POLR3G	1.871810	1.077547	1.965055
ADCY1	0.960780	1.090091	0.957323
POLD3	4.120670	1.089475	4.677265
ADCY2	1.743120	1.100783	1.843525
PDE10A	0.413917	1.102768	0.378045
ADCY3	0.552188	1.116150	0.515383
ADCY5	1.047560	1.105632	1.052714
POLR3A	2.205170	1.120642	2.425915
NUDT5	2.658190	1.131005	3.021404
ADCY6	0.112390	1.075387	0.095316
ADCY7	2.275070	1.105370	2.480912
ADCY8	1.212790	1.099314	1.236251
ADCY9	1.045060	1.077982	1.048658
AK7	4.881710	1.100594	5.725822
ADSSL1	1.095490	1.079834	1.103495
CANT1	2.019300	1.086563	2.145952
ADK	1.852210	1.058031	1.919662
ADSL	0.633907	1.103337	0.604738
ADSS	0.110242	1.080692	0.092272
DCK	0.111932	1.090324	0.091844
POLR3H	1.595080	1.108006	1.677584
DGUOK	2.235940	1.000000	2.235940
ADCY4	0.181970	1.093062	0.155286
AK1	1.776400	1.112402	1.894914
AK2	1.374270	1.090686	1.414468
AK3L1	0.853903	1.091912	0.841597
FHIT	1.898100	1.000000	1.898100
NT5C2	0.698635	1.114947	0.670421
POLA2	1.202070	1.063366	1.216171
POLR2J2	1.465330	1.080807	1.511277
POLR1A	0.189008	1.072085	0.167620
GART	1.868180	1.145993	2.046652
AK5	0.918906	1.085247	0.912305
AMPD1	0.451013	1.085858	0.421210
AMPD2	0.187073	1.092065	0.160320
PDE7B	0.589940	1.087342	0.563365
AMPD3	1.671450	1.104778	1.763878
GMPR	0.069004	1.084995	0.054978
GUCY1A2	2.341070	1.088597	2.524315
GUCY1A3	0.352265	1.083097	0.323010
GUCY1B3	1.441510	1.112906	1.502274
GUCY2C	0.078047	1.086569	0.062585
GUCY2F	0.959808	1.090691	0.956244
GUK1	0.668045	1.090645	0.644058
NME7	2.260520	1.090246	2.433180
GUCY2D	0.291984	1.072369	0.267096
NT5C	0.650823	1.076916	0.629673
ZNRD1	1.245720	1.055823	1.261093
NUDT2	0.799070	1.085889	0.783823
HPRT1	2.252600	1.088888	2.421217
APRT	0.745323	1.082236	0.727523
IMPDH1	0.530664	1.097156	0.498981
IMPDH2	0.787412	1.058664	0.776449
ITPA	0.935434	1.095889	0.929466
ATIC	0.353056	1.096111	0.319438
NME1	1.637970	1.119583	1.737534
NME2	0.421222	1.110234	0.382930
NME4	0.001752	1.111124	0.000866
NP	0.346458	1.052927	0.327556
NPR1	0.932564	1.091188	0.926646
NPR2	1.018270	1.094590	1.020015
NT5E	1.141850	1.090646	1.155663
RRM2B	0.563528	1.067782	0.542041
PDE11A	0.730368	1.085745	0.710953
POLR1D	0.578622	1.086611	0.551843
NT5C3	0.110621	1.094551	0.089832
GMPR2	1.284400	1.109338	1.320035
PDE1A	1.024900	1.062251	1.026470
PDE1C	1.740420	1.096155	1.835668
PDE2A	0.606703	1.102900	0.576294
PDE3A	1.716000	1.083191	1.794845
PDE3B	1.202790	1.085613	1.221955
PDE4A	0.634651	1.114597	0.602429
PDE4B	1.368670	1.077970	1.402574
PDE4C	1.402790	1.086550	1.444491
PDE4D	2.883820	1.090020	3.172300
PDE6D	0.407099	1.082745	0.377924
PDE6G	0.654686	1.091552	0.629782
PDE6H	1.066240	1.082513	1.071898
PDE7A	1.745240	1.091007	1.835970
PDE8A	1.025410	1.102123	1.028041
PDE9A	1.832340	1.091726	1.937004
PDE1B	0.612404	1.074988	0.590294
ENPP1	2.990550	1.000000	2.990550
ENPP3	3.474310	1.115147	4.010035
POLR3K	1.771670	1.098227	1.874048
PFAS	0.107139	1.145993	0.077326
PKLR	1.863460	1.071685	1.948489
PKM2	0.525103	1.108691	0.489596
NUDT9	3.572170	1.000000	3.572170
POLE3	0.382728	1.082641	0.353525
POLA1	3.829790	1.092065	4.333763
POLD1	1.961830	1.078668	2.068637
POLD2	1.414740	1.070826	1.449935
POLE	1.626000	1.068082	1.680715
POLE2	0.740149	1.061449	0.726589
POLR2A	1.147320	1.080057	1.160013
POLR2B	0.522217	1.095587	0.490774
POLR2C	1.948430	1.000000	1.948430
POLR2D	1.912840	1.120128	2.067836
POLR2E	2.157350	1.098722	2.327480
POLR2F	2.707100	1.092388	2.967990
POLR2G	0.761887	1.088858	0.743696
POLR2H	2.541550	1.077328	2.731645
POLR2I	1.122500	1.148246	1.141895
POLR2J	0.087373	1.091340	0.069933
POLR2K	3.625880	1.123639	4.251860
POLR2L	2.065580	1.072453	2.177047
PPAT	1.518970	1.000000	1.518970
PRIM1	1.911630	1.154997	2.113590
PRIM2	2.287920	1.084613	2.453885
POLR3B	3.242200	1.107944	3.681135
ADCY10	0.767466	1.093199	0.748767
ALLC	0.517301	1.000000	0.517301
PRPS1	2.637740	1.114902	2.948713
PRPS2	1.531850	1.050400	1.565133
POLE4	0.775309	1.103604	0.755134
NT5M	0.037340	1.089489	0.027823
POLD4	0.317091	1.000000	0.317091
PRUNE	3.109250	1.000000	3.109250
RRM1	2.077060	1.065762	2.179340
RRM2	0.258864	1.081516	0.231861
POLR1E	0.383309	1.000000	0.383309
POLR3D	0.852203	1.099870	0.838699
XDH	1.268380	1.000000	1.268380
POLR1B	0.947597	1.105962	0.942208
POLR3GL	1.488210	1.087864	1.541116
NT5C1A	1.197210	1.113043	1.221819
PDE8B	1.917050	1.080643	2.020346
PDE5A	2.019330	1.105746	2.175113
PNPT1	4.186590	1.075741	4.666174
GMPS	0.211291	1.081094	0.186266
PAPSS2	1.029230	1.000000	1.029230
PAPSS1	0.147095	1.115147	0.117964
NT5C1B	2.328040	1.082067	2.495216
ENTPD1	1.766950	1.080334	1.849630
POLR1C	0.427926	1.090306	0.396350
ENTPD2	1.258540	1.098667	1.287421
ENTPD6	0.825673	1.109956	0.808464
ENTPD3	1.048000	1.104250	1.053135
ENTPD5	1.099360	1.108418	1.110709
ENTPD4	1.340120	1.110309	1.384104
GDA	1.272010	1.000000	1.272010
HUMAN_CASE/hsa00232.gene	na	NAT2	CYP1A2	CYP2A6	CYP2A7	CYP2A13	XDH	NAT1
path:hsa00232	Caffeine metabolism
Identifier	Raw score	Weight	Final Score	Annotation
NAT2	1.560930	1.000000	1.560930
CYP1A2	0.412728	1.000000	0.412728
CYP2A6	1.547860	1.000000	1.547860
CYP2A7	1.470920	1.000000	1.470920
CYP2A13	1.008220	1.000000	1.008220
XDH	1.268380	1.000000	1.268380
NAT1	1.726070	1.000000	1.726070
HUMAN_CASE/hsa00240.gene	na	NME6	TXNRD2	POLR3G	POLD3	POLR3A	CANT1	CMPK2	UPRT	CTPS	UPP2	DCK	DCTD	POLR3H	DHODH	DPYD	DPYS	DTYMK	DUT	TYMP	NT5C2	POLA2	POLR2J2	POLR1A	NME7	NT5C	ZNRD1	NUDT2	ITPA	ENTPD8	NME1	NME2	NME4	NP	NT5E	RRM2B	AK3	POLR1D	NT5C3	CMPK1	POLR3K	UPB1	POLE3	POLA1	POLD1	POLD2	POLE	POLE2	POLR2A
path:hsa00240	Pyrimidine metabolism
Identifier	Raw score	Weight	Final Score	Annotation
NME6	0.205631	1.082628	0.180439
TXNRD2	0.116260	1.000000	0.116260
POLR3G	1.871810	1.081669	1.970140
POLD3	4.120670	1.089475	4.677265
POLR3A	2.205170	1.138007	2.459459
CANT1	2.019300	1.079689	2.135610
CMPK2	2.793290	1.108654	3.123117
UPRT	2.439200	1.098597	2.663353
CTPS	2.952790	1.094898	3.272327
UPP2	0.740107	1.075884	0.723396
DCK	0.111932	1.065107	0.097059
DCTD	1.537090	1.169591	1.653339
POLR3H	1.595080	1.106772	1.676617
DHODH	1.879220	1.135219	2.046561
DPYD	0.612310	1.072685	0.590864
DPYS	0.637303	1.000000	0.637303
DTYMK	2.346580	1.092697	2.539648
DUT	3.743780	1.113402	4.348353
TYMP	0.609997	1.068972	0.589551
NT5C2	0.698635	1.062569	0.683133
POLA2	1.202070	1.076927	1.219210
POLR2J2	1.465330	1.086632	1.514645
POLR1A	0.189008	1.127707	0.152785
NME7	2.260520	1.096896	2.446412
NT5C	0.650823	1.101200	0.623140
ZNRD1	1.245720	1.000000	1.245720
NUDT2	0.799070	1.090747	0.782969
ITPA	0.935434	1.085846	0.930090
NME1	1.637970	1.124497	1.741753
NME2	0.421222	1.111750	0.382429
NME4	0.001752	1.102616	0.000914
NP	0.346458	1.078157	0.318912
NT5E	1.141850	1.068510	1.152274
RRM2B	0.563528	1.067782	0.542041
AK3	0.512856	1.106260	0.477727
POLR1D	0.578622	1.142285	0.535288
NT5C3	0.110621	1.094488	0.089845
CMPK1	0.757034	1.106695	0.734882
POLR3K	1.771670	1.105535	1.881897
UPB1	1.660070	1.000000	1.660070
POLE3	0.382728	1.099972	0.347689
POLA1	3.829790	1.123464	4.520392
POLD1	1.961830	1.106553	2.107878
POLD2	1.414740	1.080859	1.454990
POLE	1.626000	1.000000	1.626000
POLE2	0.740149	1.061449	0.726589
POLR2A	1.147320	1.062483	1.157214
POLR2B	0.522217	1.123500	0.481954
POLR2C	1.948430	1.111189	2.098430
POLR2D	1.912840	1.102110	2.043812
POLR2E	2.157350	1.087384	2.307279
POLR2F	2.707100	1.105833	3.007999
POLR2G	0.761887	1.091365	0.743189
POLR2H	2.541550	1.064838	2.700005
POLR2I	1.122500	1.141249	1.140972
POLR2J	0.087373	1.000000	0.087373
POLR2K	3.625880	1.157970	4.444100
POLR2L	2.065580	1.125844	2.263019
UCKL1	1.706890	1.061683	1.764123
PRIM1	1.911630	1.148374	2.104539
PRIM2	2.287920	1.000000	2.287920
POLR3B	3.242200	1.073102	3.533322
CTPS2	1.253100	1.119777	1.287426
POLE4	0.775309	1.123298	0.751359
NT5M	0.037340	1.101812	0.026718
POLD4	0.317091	1.000000	0.317091
RRM1	2.077060	1.059852	2.169947
RRM2	0.258864	1.078354	0.232854
POLR1E	0.383309	1.058759	0.362309
POLR3D	0.852203	1.103669	0.838190
TK1	1.231660	1.094404	1.256127
TK2	2.885980	1.072414	3.116199
TXNRD1	1.169370	1.000000	1.169370
TYMS	1.992340	1.058918	2.074920
UCK2	0.851461	1.108054	0.836794
UMPS	2.308590	1.105422	2.521456
UPP1	0.657547	1.053648	0.642923
CAD	3.474960	1.000000	3.474960
UCK1	0.019308	1.076880	0.014254
POLR1B	0.947597	1.113486	0.941826
POLR3GL	1.488210	1.134443	1.569921
NT5C1A	1.197210	1.086325	1.215958
PNPT1	4.186590	1.071406	4.637299
NT5C1B	2.328040	1.086329	2.504220
ENTPD1	1.766950	1.083652	1.853127
POLR1C	0.427926	1.096592	0.394241
ENTPD6	0.825673	1.097706	0.810363
ENTPD3	1.048000	1.119061	1.053866
ENTPD5	1.099360	1.112974	1.111188
ENTPD4	1.340120	1.116488	1.386610
CDA	0.227732	1.088619	0.199747
HUMAN_CASE/hsa00251.gene	na	EARS2	CPS1	ABAT	EPRS	GAD1	GAD2	GFPT1	GLS2	GLS	GLUD1	GLUD2	GLUL	GOT1	GOT2	GPT	PPAT	NADSYN1	QARS	CAD	ALDH5A1	GPT2	ALDH4A1	GMPS	GFPT2
path:hsa00251	Glutamate metabolism
Identifier	Raw score	Weight	Final Score	Annotation
EARS2	2.046640	1.075694	2.160655
CPS1	2.192240	1.060496	2.298850
ABAT	2.797070	1.109970	3.132039
EPRS	0.733069	1.086135	0.713722
GAD1	0.323431	1.111948	0.285038
GAD2	2.261300	1.125227	2.504572
GFPT1	0.924981	1.072262	0.919783
GLS2	1.748610	1.149968	1.901469
GLS	0.650726	1.087260	0.626780
GLUD1	2.370400	1.087887	2.557194
GLUD2	1.764690	1.075556	1.842069
GLUL	0.934066	1.078189	0.929098
GOT1	0.891501	1.133355	0.877951
GOT2	1.312570	1.113728	1.353805
GPT	1.178690	1.079246	1.194147
PPAT	1.518970	1.068735	1.563248
NADSYN1	1.291930	1.090282	1.322153
QARS	1.301050	1.089544	1.332074
CAD	3.474960	1.063820	3.762473
ALDH5A1	0.340694	1.109970	0.302649
GPT2	1.044800	1.107467	1.049732
ALDH4A1	2.964980	1.136578	3.439454
GMPS	0.211291	1.137376	0.170662
GFPT2	2.272610	1.087436	2.441731
HUMAN_CASE/hsa00252.gene	na	ADSSL1	CRAT	ADSL	ADSS	AARS	DARS	ABAT	AGXT	GAD1	GAD2	GOT1	GOT2	GPT	ASL	ASNS	ASPA	ASS1	NARS	PC	DARS2	AARS2	AGXT2	CAD	NARS2	ASRGL1	GPT2	DDO	ACY3
path:hsa00252	Alanine and aspartate metabolism
Identifier	Raw score	Weight	Final Score	Annotation
ADSSL1	1.095490	1.000000	1.095490
CRAT	2.173290	1.000000	2.173290
ADSL	0.633907	1.000000	0.633907
ADSS	0.110242	1.114616	0.085622
AARS	1.524690	1.061639	1.564850
DARS	0.867858	1.166576	0.847609
ABAT	2.797070	1.000000	2.797070
AGXT	1.261210	1.000000	1.261210
GAD1	0.323431	1.159750	0.270066
GAD2	2.261300	1.147736	2.550996
GOT1	0.891501	1.147829	0.876493
GOT2	1.312570	1.115591	1.354492
GPT	1.178690	1.000000	1.178690
ASL	4.588690	1.146083	5.732577
ASNS	0.994417	1.083628	0.993952
ASPA	0.343711	1.073457	0.317778
ASS1	1.229450	1.113414	1.258593
NARS	0.010663	1.077782	0.007490
PC	1.425970	1.000000	1.425970
DARS2	0.729931	1.107970	0.705538
AARS2	1.142680	1.000000	1.142680
AGXT2	0.718228	1.000000	0.718228
CAD	3.474960	1.097947	3.925857
NARS2	0.319366	1.052824	0.300679
ASRGL1	1.189900	1.166576	1.224866
GPT2	1.044800	1.000000	1.044800
DDO	0.448382	1.000000	0.448382
ACY3	0.908107	1.103950	0.899053
HUMAN_CASE/hsa00260.gene	na	PEMT	SDS	CHKA	CHKB	TARSL2	GLYCTK	CTH	DAO	DLD	SARDH	AGXT	ALAS1	ALAS2	GCAT	PISD	GAMT	GARS	PHGDH	GATM	GNMT	GLDC	AMT	DMGDH	PSAT1	AOC2	MAOA	MAOB	PIPOX	SARS2	CHDH	AKR1B10	PSPH	SARS	BHMT	SHMT1	SHMT2	AGXT2	TARS	TARS2	HSD3B7	AOC3	CBS
path:hsa00260	Glycine, serine and threonine metabolism
Identifier	Raw score	Weight	Final Score	Annotation
PEMT	3.761420	1.000000	3.761420
SDS	2.526070	1.105347	2.785106
CHKA	2.494770	1.000000	2.494770
CHKB	0.601440	1.000000	0.601440
TARSL2	0.759230	1.000000	0.759230
GLYCTK	1.092560	1.000000	1.092560
CTH	0.903885	1.000000	0.903885
DAO	0.061573	1.143151	0.041313
DLD	3.425880	1.078554	3.773818
SARDH	1.919470	1.000000	1.919470
AGXT	1.261210	1.136969	1.301943
ALAS1	1.113050	1.103669	1.125478
ALAS2	1.901810	1.000000	1.901810
GCAT	0.586131	1.103559	0.554585
PISD	0.954438	1.000000	0.954438
GAMT	1.417340	1.000000	1.417340
GARS	1.991890	1.092958	2.123658
PHGDH	2.119860	1.114202	2.309788
GATM	1.731120	1.123654	1.852667
GNMT	1.387780	1.075777	1.422673
GLDC	0.663109	1.180166	0.615801
AMT	0.359264	1.000000	0.359264
DMGDH	0.958350	1.000000	0.958350
PSAT1	1.768290	1.114202	1.887229
AOC2	1.934350	1.000000	1.934350
MAOA	1.714640	1.000000	1.714640
MAOB	0.563498	1.000000	0.563498
PIPOX	0.328871	1.157761	0.275950
SARS2	0.640898	1.076474	0.619460
CHDH	2.603390	1.000000	2.603390
AKR1B10	0.953484	1.000000	0.953484
PSPH	2.085320	1.054474	2.170497
SARS	1.616050	1.068273	1.669885
BHMT	0.843627	1.000000	0.843627
SHMT1	1.776660	1.222678	2.019230
SHMT2	2.773930	1.078610	3.005571
AGXT2	0.718228	1.222678	0.667198
TARS	1.870100	1.000000	1.870100
TARS2	1.637530	1.000000	1.637530
HSD3B7	0.355197	1.070030	0.330361
AOC3	0.331872	1.070030	0.307202
CBS	2.661060	1.054611	2.807162
HUMAN_CASE/hsa00271.gene	na	AHCYL1	MTFMT	CTH	DNMT1	TRDMT1	DNMT3A	DNMT3B	AHCY	AHCYL2	AMD1	MAT2B	DNMT3L	MARS	MAT1A	MAT2A	MTAP	MTR	BHMT	SRM	TAT	CBS	MARS2
path:hsa00271	Methionine metabolism
Identifier	Raw score	Weight	Final Score	Annotation
AHCYL1	0.295858	1.139358	0.249675
MTFMT	0.421129	1.000000	0.421129
CTH	0.903885	1.000000	0.903885
DNMT1	2.835400	1.101048	3.150287
TRDMT1	1.344730	1.000000	1.344730
DNMT3A	2.225290	1.000000	2.225290
DNMT3B	0.273714	1.060929	0.252937
AHCY	0.028290	1.000000	0.028290
AHCYL2	0.582993	1.054729	0.566028
AMD1	0.715160	1.000000	0.715160
MAT2B	1.299870	1.096692	1.333255
DNMT3L	0.957870	1.059290	0.955429
MARS	3.352030	1.075562	3.672833
MAT1A	0.611512	1.065378	0.592162
MAT2A	2.147910	1.062873	2.253672
MTAP	1.005970	1.000000	1.005970
MTR	0.913805	1.104959	0.905200
BHMT	0.843627	1.000000	0.843627
SRM	2.381940	1.000000	2.381940
TAT	2.234750	1.055636	2.336999
CBS	2.661060	1.058167	2.816949
MARS2	1.199360	1.062873	1.213147
HUMAN_CASE/hsa00272.gene	na	CDO1	SDS	CTH	LDHAL6A	GOT1	GOT2	LDHA	LDHB	LDHC	MPST	CARS2	CARS	LDHAL6B
path:hsa00272	Cysteine metabolism
Identifier	Raw score	Weight	Final Score	Annotation
CDO1	1.818110	1.132089	1.967493
SDS	2.526070	1.000000	2.526070
CTH	0.903885	1.000000	0.903885
LDHAL6A	0.568109	1.000000	0.568109
GOT1	0.891501	1.193749	0.871883
GOT2	1.312570	1.159464	1.370751
LDHA	0.481008	1.139901	0.434195
LDHB	0.752087	1.140213	0.722635
LDHC	0.644796	1.000000	0.644796
MPST	1.049140	1.139297	1.056174
CARS2	2.021350	1.000000	2.021350
CARS	1.843300	1.112915	1.975085
LDHAL6B	0.350107	1.000000	0.350107
HUMAN_CASE/hsa00280.gene	na	ACAA2	HIBADH	DBT	DLD	ABAT	ECHS1	EHHADH	ALDH2	ALDH3A1	ALDH1B1	ALDH9A1	ALDH3A2	HIBCH	ACAD8	ACAA1	HSD17B10	HADHA	HADHB	HADH	HMGCL	HMGCS1	HMGCS2	AOX1	HSD17B4	ACADM	ACADS	ACADSB	IVD	ACAT1	ACAT2	ALDH6A1	MUT	ALDH7A1	OXCT1	PCCA	PCCB	AUH	MCCC1	BCAT1	BCAT2	BCKDHA	BCKDHB	OXCT2	MCCC2	MCEE
path:hsa00280	Valine, leucine and isoleucine degradation
Identifier	Raw score	Weight	Final Score	Annotation
ACAA2	0.554735	1.114857	0.518432
HIBADH	0.497441	1.000000	0.497441
DBT	3.267470	1.056318	3.492776
DLD	3.425880	1.000000	3.425880
ABAT	2.797070	1.078863	3.033416
ECHS1	1.162800	1.140374	1.187682
EHHADH	0.040630	1.097809	0.029701
ALDH2	1.155230	1.072517	1.167382
ALDH3A1	0.800337	1.062812	0.789218
ALDH1B1	0.773817	1.084558	0.757219
ALDH9A1	1.191360	1.099325	1.212261
ALDH3A2	1.554220	1.055456	1.592696
HIBCH	2.243230	1.073135	2.379770
ACAD8	2.218190	1.104180	2.410154
ACAA1	0.574180	1.098078	0.543771
HSD17B10	1.721950	1.099951	1.818072
HADHA	0.873108	1.110861	0.860072
HADHB	0.536315	1.073343	0.512359
HADH	0.508941	1.073135	0.484412
HMGCL	2.409260	1.050364	2.518354
HMGCS1	1.889980	1.116715	2.035748
HMGCS2	0.744847	1.086139	0.726185
AOX1	1.215510	1.125452	1.245637
HSD17B4	0.488750	1.000000	0.488750
ACADM	1.879940	1.058693	1.950897
ACADS	0.013607	1.000000	0.013607
ACADSB	1.749790	1.000000	1.749790
IVD	3.319050	1.157515	4.009419
ACAT1	2.565510	1.075033	2.753439
ACAT2	1.987340	1.098519	2.126463
ALDH6A1	0.324157	1.137767	0.277558
MUT	1.910250	1.000000	1.910250
ALDH7A1	0.273185	1.135250	0.229212
OXCT1	1.899830	1.081472	2.001807
PCCA	1.483130	1.090301	1.536869
PCCB	1.980010	1.088532	2.103448
AUH	1.181920	1.087341	1.199300
MCCC1	0.010277	1.000000	0.010277
BCAT1	3.162590	1.129875	3.672703
BCAT2	1.482810	1.205849	1.608064
BCKDHA	1.838130	1.163507	2.030503
BCKDHB	2.262560	1.000000	2.262560
OXCT2	0.001365	1.057446	0.000935
MCCC2	1.441070	1.070294	1.478563
MCEE	1.281030	1.000000	1.281030
HUMAN_CASE/hsa00281.gene	na	ACAD9	HSD17B10	HADH	HSD17B4
path:hsa00281	Geraniol degradation
Identifier	Raw score	Weight	Final Score	Annotation
ACAD9	2.528770	1.000000	2.528770
HSD17B10	1.721950	1.000000	1.721950
HADH	0.508941	1.000000	0.508941
HSD17B4	0.488750	1.000000	0.488750
HUMAN_CASE/hsa00290.gene	na	LARS2	IARS	LARS	PDHA1	PDHA2	PDHB	IARS2	VARS2	BCAT1	BCAT2	VARS
path:hsa00290	Valine, leucine and isoleucine biosynthesis
Identifier	Raw score	Weight	Final Score	Annotation
LARS2	1.380610	1.000000	1.380610
IARS	1.905310	1.144252	2.090987
LARS	2.208030	1.000000	2.208030
PDHA1	0.968491	1.000000	0.968491
PDHA2	0.990979	1.000000	0.990979
PDHB	1.341100	1.000000	1.341100
IARS2	2.281890	1.000000	2.281890
VARS2	2.843700	1.113753	3.202685
BCAT1	3.162590	1.176682	3.876070
BCAT2	1.482810	1.059794	1.518153
VARS	2.434320	1.000000	2.434320
HUMAN_CASE/hsa00300.gene	na	AASS	AASDH	KARS	AADAT	AASDHPPT
path:hsa00300	Lysine biosynthesis
Identifier	Raw score	Weight	Final Score	Annotation
AASS	1.202170	1.104462	1.225517
AASDH	1.302120	1.000000	1.302120
KARS	1.981520	1.104462	2.128254
AASDHPPT	0.862741	1.000000	0.862741
HUMAN_CASE/hsa00310.gene	na	similar to SET domain containing (lysine methyltransferase) 8 [EC:2.1.1.43]	AASS	EHMT2	AASDH	DLST	ECHS1	EHHADH	ALDH2	ALDH3A1	ALDH1B1	ALDH9A1	ALDH3A2	SETD1B	GCDH	SPCS1	SETD2	HSD17B10	HADHA	HADH	HSD17B4	ACAT1	SETD8	ACAT2	OGDH	ALDH7A1	SUV420H1	AADAT	PIPOX	PLOD1	PLOD2	WHSC1L1	TMLHE	OGDHL	ASH1L	AASDHPPT	SPCS3	SETMAR	NSD1	similar to SET domain containing (lysine methyltransferase) 8 [EC:2.1.1.43]	SUV39H1	WHSC1	SUV39H2	EHMT1	SETD7	SETDB2	BBOX1	DOT1L	SUV420H2
path:hsa00310	Lysine degradation
Identifier	Raw score	Weight	Final Score	Annotation
AASS	1.202170	1.059033	1.215308
EHMT2	3.362470	1.000000	3.362470
AASDH	1.302120	1.000000	1.302120
ECHS1	1.162800	1.220622	1.202145
EHHADH	0.040630	1.134810	0.026382
ALDH2	1.155230	1.229352	1.194102
ALDH3A1	0.800337	1.000000	0.800337
ALDH1B1	0.773817	1.000000	0.773817
ALDH9A1	1.191360	1.254437	1.245636
ALDH3A2	1.554220	1.000000	1.554220
SETD1B	0.141230	1.077900	0.121257
GCDH	1.787100	1.102232	1.896385
SPCS1	1.925520	1.143815	2.115779
SETD2	4.614260	1.127538	5.607901
HSD17B10	1.721950	1.132473	1.850491
HADHA	0.873108	1.000000	0.873108
HADH	0.508941	1.000000	0.508941
HSD17B4	0.488750	1.000000	0.488750
ACAT1	2.565510	1.177769	3.033278
SETD8	2.317400	1.062157	2.441677
ACAT2	1.987340	1.000000	1.987340
OGDH	2.594540	1.000000	2.594540
ALDH7A1	0.273185	1.284303	0.188903
SUV420H1	2.978010	1.241777	3.877132
PIPOX	0.328871	1.000000	0.328871
PLOD1	1.778960	1.083564	1.866685
PLOD2	2.148150	1.200055	2.503201
WHSC1L1	1.724830	1.127835	1.849314
TMLHE	1.645230	1.070043	1.703616
OGDHL	1.719280	1.052830	1.769213
ASH1L	2.167260	1.093008	2.328914
AASDHPPT	0.862741	1.055846	0.855657
SPCS3	1.249360	1.078036	1.271255
SETMAR	2.505480	1.160310	2.902934
NSD1	1.432900	1.000000	1.432900
SUV39H1	1.183090	1.000000	1.183090
WHSC1	4.162930	1.000000	4.162930
SUV39H2	0.411377	1.000000	0.411377
EHMT1	3.203740	1.142495	3.781906
SETD7	3.940800	1.059230	4.274262
SETDB2	1.272940	1.000000	1.272940
BBOX1	1.005590	1.254895	1.007020
DOT1L	1.711870	1.000000	1.711870
SUV420H2	1.198270	1.083536	1.216513
PLOD3	2.421510	1.064226	2.563035
SETD1A	0.767307	1.087811	0.749667
SETDB1	1.546570	1.000000	1.546570
HUMAN_CASE/hsa00330.gene	na	CKB	CKM	CKMT1B	CKMT2	CPS1	DAO	EPRS	GAMT	PARS2	GATM	GLUD1	GLUD2	GOT1	GOT2	P4HA3	PYCR2	ARG1	ARG2	ASL	ASS1	NOS1	NOS2	NOS3	OAT	OTC	P4HA1	LAP3	CKMT1A	PRODH	RARS2	PYCR1	PRODH2	RARS	PYCRL	ALDH4A1	P4HA2
path:hsa00330	Arginine and proline metabolism
Identifier	Raw score	Weight	Final Score	Annotation
CKB	0.140268	1.000000	0.140268
CKM	0.860287	1.000000	0.860287
CKMT1B	0.764057	1.000000	0.764057
CKMT2	0.035224	1.122995	0.023340
CPS1	2.192240	1.152155	2.470336
DAO	0.061573	1.000000	0.061573
EPRS	0.733069	1.076393	0.715884
GAMT	1.417340	1.122995	1.479464
PARS2	0.036029	1.097022	0.026099
GATM	1.731120	1.000000	1.731120
GLUD1	2.370400	1.159794	2.720921
GLUD2	1.764690	1.000000	1.764690
GOT1	0.891501	1.072378	0.884121
GOT2	1.312570	1.000000	1.312570
P4HA3	0.606069	1.000000	0.606069
PYCR2	3.486130	1.076393	3.835082
ARG1	1.763110	1.061679	1.825870
ARG2	1.767800	1.100131	1.871582
ASL	4.588690	1.167935	5.926655
ASS1	1.229450	1.146083	1.267115
NOS1	1.856780	1.146094	2.032473
NOS3	1.366610	1.000000	1.366610
OAT	2.114870	1.114882	2.304904
OTC	0.922088	1.000000	0.922088
P4HA1	3.292790	1.094047	3.683321
LAP3	0.652451	1.000000	0.652451
PRODH	1.282580	1.105330	1.316646
RARS2	1.643470	1.056784	1.690494
PYCR1	1.132680	1.087415	1.145083
PRODH2	1.701560	1.051979	1.749228
RARS	1.718300	1.123125	1.836731
PYCRL	2.124530	1.000000	2.124530
ALDH4A1	2.964980	1.092772	3.279534
P4HA2	2.345170	1.069472	2.488233
HUMAN_CASE/hsa00340.gene	na	FTCD	WBSCR22	UROC1	METTL6	AMDHD1	DDC	ALDH2	ALDH3A1	ALDH1B1	ALDH1A3	ALDH3B1	ALDH3B2	ALDH9A1	ALDH3A2	HARS2	ABP1	HAL	HARS	HDC	HNMT	MAOA	MAOB	ASPA	ALDH7A1	HEMK1	LCMT1	METTL2B	TRMT11	CNDP1	ACY3	LCMT2
path:hsa00340	Histidine metabolism
Identifier	Raw score	Weight	Final Score	Annotation
FTCD	1.191520	1.000000	1.191520
WBSCR22	0.888548	1.093634	0.878771
UROC1	0.746896	1.000000	0.746896
METTL6	2.391030	1.000000	2.391030
AMDHD1	0.410076	1.000000	0.410076
DDC	3.217500	1.168337	3.916993
ALDH2	1.155230	1.000000	1.155230
ALDH3A1	0.800337	1.000000	0.800337
ALDH1B1	0.773817	1.000000	0.773817
ALDH1A3	2.244460	1.000000	2.244460
ALDH3B1	1.325530	1.000000	1.325530
ALDH3B2	1.220090	1.000000	1.220090
ALDH9A1	1.191360	1.000000	1.191360
ALDH3A2	1.554220	1.000000	1.554220
HARS2	0.989748	1.000000	0.989748
ABP1	1.598520	1.061512	1.645315
HAL	0.595212	1.085593	0.569358
HARS	1.856350	1.135926	2.019192
HDC	0.302098	1.065580	0.279290
HNMT	2.565210	1.116477	2.862702
MAOA	1.714640	1.190445	1.900071
MAOB	0.563498	1.000000	0.563498
ASPA	0.343711	1.000000	0.343711
ALDH7A1	0.273185	1.053113	0.254991
HEMK1	1.645910	1.000000	1.645910
LCMT1	1.831580	1.198259	2.065064
METTL2B	1.184860	1.000000	1.184860
CNDP1	1.515280	1.065580	1.557147
ACY3	0.908107	1.000000	0.908107
LCMT2	0.249724	1.085353	0.221836
HUMAN_CASE/hsa00350.gene	na	WBSCR22	ADH1A	ADH1B	ADH1C	ADH4	ADH5	ADH6	ADH7	COMT	METTL6	DBH	DCT	DDC	ECH1	ALDH3A1	FAH	ALDH1A3	ALDH3B1	ALDH3B2	NAT6	LCLAT1	GOT1	GOT2	GSTZ1	HGD	AOC2	AOX1	HPD	MAOA	MAOB	MIF	NAT5	HEMK1	LCMT1	PNMT	METTL2B	TRMT11	TAT	TH	TPO	TYR	TYRP1	PNPLA3	ARD1A	AOC3	LCMT2
path:hsa00350	Tyrosine metabolism
Identifier	Raw score	Weight	Final Score	Annotation
WBSCR22	0.888548	1.000000	0.888548
ADH1A	0.443267	1.095707	0.410061
ADH1B	1.716320	1.133520	1.844683
ADH1C	0.087565	1.163074	0.058864
ADH4	1.023670	1.104967	1.026187
ADH5	2.543170	1.061262	2.692834
ADH6	1.749640	1.069888	1.819398
ADH7	0.247748	1.092700	0.217688
COMT	3.112950	1.079875	3.408507
METTL6	2.391030	1.000000	2.391030
DBH	0.806586	1.102917	0.788939
DCT	0.697413	1.000000	0.697413
DDC	3.217500	1.124350	3.720733
ECH1	0.326131	1.000000	0.326131
ALDH3A1	0.800337	1.089619	0.784521
FAH	2.561610	1.000000	2.561610
ALDH1A3	2.244460	1.111382	2.455949
ALDH3B1	1.325530	1.122783	1.372198
ALDH3B2	1.220090	1.091835	1.242584
NAT6	0.623199	1.000000	0.623199
GOT1	0.891501	1.086973	0.882640
GOT2	1.312570	1.085559	1.343473
GSTZ1	3.684100	1.000000	3.684100
HGD	1.446810	1.000000	1.446810
AOC2	1.934350	1.000000	1.934350
AOX1	1.215510	1.000000	1.215510
HPD	0.401546	1.078002	0.373961
MAOA	1.714640	1.092514	1.802342
MAOB	0.563498	1.070085	0.541295
MIF	0.900913	1.107000	0.890910
NAT5	1.443780	1.000000	1.443780
HEMK1	1.645910	1.000000	1.645910
LCMT1	1.831580	1.000000	1.831580
PNMT	1.696060	1.129105	1.815780
METTL2B	1.184860	1.000000	1.184860
TAT	2.234750	1.113167	2.447654
TH	3.279760	1.179209	4.057752
TPO	1.017750	1.000000	1.017750
TYR	1.203210	1.113167	1.228665
TYRP1	0.318995	1.000000	0.318995
PNPLA3	1.563830	1.000000	1.563830
ARD1A	0.678749	1.000000	0.678749
AOC3	0.331872	1.207951	0.263849
LCMT2	0.249724	1.000000	0.249724
HUMAN_CASE/hsa00360.gene	na	DDC	ALDH3A1	ALDH1A3	ALDH3B1	ALDH3B2	NAT6	LCLAT1	GOT1	GOT2	AOC2	HPD	LPO	MAOA	MAOB	MIF	NAT5	TAT	PNPLA3	ARD1A	AOC3	PRDX6
path:hsa00360	Phenylalanine metabolism
Identifier	Raw score	Weight	Final Score	Annotation
DDC	3.217500	1.120467	3.703886
ALDH3A1	0.800337	1.000000	0.800337
ALDH1A3	2.244460	1.000000	2.244460
ALDH3B1	1.325530	1.000000	1.325530
ALDH3B2	1.220090	1.000000	1.220090
NAT6	0.623199	1.000000	0.623199
GOT1	0.891501	1.075998	0.883754
GOT2	1.312570	1.084648	1.343140
AOC2	1.934350	1.000000	1.934350
HPD	0.401546	1.078002	0.373961
LPO	3.576990	1.113757	4.135085
MAOA	1.714640	1.000000	1.714640
MAOB	0.563498	1.000000	0.563498
MIF	0.900913	1.107000	0.890910
NAT5	1.443780	1.000000	1.443780
TAT	2.234750	1.000000	2.234750
PNPLA3	1.563830	1.000000	1.563830
ARD1A	0.678749	1.000000	0.678749
AOC3	0.331872	1.000000	0.331872
PRDX6	0.712420	1.000000	0.712420
HUMAN_CASE/hsa00361.gene	na	CMBL	CYP3A7	CYP3A4	CYP3A5	ALPI	ALPL	ALPP	ALPPL2	ACP6	ACP1	ACP2	ACP5	PON1	PON2	PON3	ACPP	CYP3A43	ACPT
path:hsa00361	gamma-Hexachlorocyclohexane degradation
Identifier	Raw score	Weight	Final Score	Annotation
CMBL	0.324049	1.000000	0.324049
CYP3A7	1.627250	1.140998	1.742885
CYP3A4	1.654060	1.000000	1.654060
CYP3A5	0.493394	1.000000	0.493394
ALPI	0.873154	1.000000	0.873154
ALPL	0.424281	1.063984	0.401633
ALPP	0.450858	1.142417	0.402503
ALPPL2	1.073390	1.069829	1.078712
ACP6	1.023410	1.000000	1.023410
ACP1	1.930830	1.055138	2.002163
ACP2	3.751080	1.094491	4.250196
ACP5	1.373210	1.140998	1.436010
PON1	1.510020	1.113610	1.582402
PON2	1.252570	1.000000	1.252570
PON3	1.795880	1.086012	1.888635
ACPP	1.410090	1.000000	1.410090
CYP3A43	1.634330	1.000000	1.634330
ACPT	1.018090	1.153585	1.020897
HUMAN_CASE/hsa00363.gene	na	PON1	PON2	PON3	AKR1B10	HSD3B7
path:hsa00363	Bisphenol A degradation
Identifier	Raw score	Weight	Final Score	Annotation
PON1	1.510020	1.000000	1.510020
PON2	1.252570	1.000000	1.252570
PON3	1.795880	1.000000	1.795880
AKR1B10	0.953484	1.000000	0.953484
HSD3B7	0.355197	1.000000	0.355197
HUMAN_CASE/hsa00364.gene	na	CMBL
path:hsa00364	Fluorobenzoate degradation
Identifier	Raw score	Weight	Final Score	Annotation
CMBL	0.324049	1.000000	0.324049
HUMAN_CASE/hsa00380.gene	na	WARS2	INMT	WBSCR22	TPH2	AFMID	ACMSD	METTL6	AANAT	CYP1A1	CYP1A2	CYP1B1	DDC	IDO2	ECHS1	EHHADH	ALDH2	ALDH3A1	ALDH1B1	ALDH9A1	ALDH3A2	HAAO	ABP1	GCDH	HSD17B10	HADHA	HADH	AOX1	HSD17B4	IDO1	ACAT1	ACAT2	MAOA	MAOB	ASMT	OGDH	ALDH7A1	AADAT	HEMK1	LCMT1	OGDHL	METTL2B	TRMT11	TDO2	TPH1	WARS	CAT	KMO	KYNU
path:hsa00380	Tryptophan metabolism
Identifier	Raw score	Weight	Final Score	Annotation
WARS2	2.715800	1.000000	2.715800
INMT	0.285972	1.144760	0.238573
WBSCR22	0.888548	1.110537	0.877017
TPH2	0.573452	1.112418	0.538701
AFMID	0.607002	1.000000	0.607002
ACMSD	0.912581	1.000000	0.912581
METTL6	2.391030	1.000000	2.391030
AANAT	1.057140	1.000000	1.057140
CYP1A1	1.062850	1.000000	1.062850
CYP1A2	0.412728	1.000000	0.412728
CYP1B1	0.830189	1.000000	0.830189
DDC	3.217500	1.138139	3.781173
ECHS1	1.162800	1.220622	1.202145
EHHADH	0.040630	1.134810	0.026382
ALDH2	1.155230	1.084463	1.169396
ALDH3A1	0.800337	1.000000	0.800337
ALDH1B1	0.773817	1.058587	0.762279
ALDH9A1	1.191360	1.112053	1.214965
ALDH3A2	1.554220	1.114180	1.634479
HAAO	0.470788	1.000000	0.470788
ABP1	1.598520	1.054268	1.639734
GCDH	1.787100	1.102232	1.896385
HSD17B10	1.721950	1.132473	1.850491
HADHA	0.873108	1.000000	0.873108
HADH	0.508941	1.000000	0.508941
AOX1	1.215510	1.000000	1.215510
HSD17B4	0.488750	1.000000	0.488750
ACAT1	2.565510	1.177769	3.033278
ACAT2	1.987340	1.000000	1.987340
MAOA	1.714640	1.103053	1.812613
MAOB	0.563498	1.072279	0.540614
ASMT	0.766376	1.114180	0.743443
OGDH	2.594540	1.000000	2.594540
ALDH7A1	0.273185	1.102050	0.239303
HEMK1	1.645910	1.000000	1.645910
LCMT1	1.831580	1.205874	2.074603
OGDHL	1.719280	1.055449	1.771725
METTL2B	1.184860	1.056129	1.196195
TDO2	1.083690	1.000000	1.083690
TPH1	0.011649	1.000000	0.011649
WARS	0.431491	1.112418	0.392587
CAT	1.544770	1.000000	1.544770
KMO	1.307130	1.000000	1.307130
KYNU	1.040680	1.000000	1.040680
LCMT2	0.249724	1.085353	0.221836
HUMAN_CASE/hsa00400.gene	na	FARSB	FARS2	FARSA	GOT1	GOT2	PAH	YARS2	TAT	YARS
path:hsa00400	Phenylalanine, tyrosine and tryptophan biosynthesis
Identifier	Raw score	Weight	Final Score	Annotation
FARSB	2.560220	1.070900	2.736681
FARS2	2.152420	1.052433	2.240697
FARSA	0.133479	1.155931	0.097507
GOT1	0.891501	1.116902	0.879612
GOT2	1.312570	1.098360	1.348159
PAH	0.440639	1.000000	0.440639
TAT	2.234750	1.067045	2.358538
YARS	0.723389	1.100277	0.700277
HUMAN_CASE/hsa00410.gene	na	ABAT	DPYD	DPYS	ECHS1	EHHADH	ALDH2	ALDH3A1	ALDH1B1	ALDH9A1	ALDH3A2	MLYCD	GAD1	GAD2	HIBCH	HADHA	AOC2	ACADM	ALDH7A1	UPB1	SMS	SRM	CNDP1	AOC3
path:hsa00410	beta-Alanine metabolism
Identifier	Raw score	Weight	Final Score	Annotation
ABAT	2.797070	1.072486	3.013583
DPYD	0.612310	1.103311	0.582054
DPYS	0.637303	1.000000	0.637303
ECHS1	1.162800	1.000000	1.162800
EHHADH	0.040630	1.058693	0.033666
ALDH2	1.155230	1.053175	1.164128
ALDH3A1	0.800337	1.000000	0.800337
ALDH1B1	0.773817	1.000000	0.773817
ALDH9A1	1.191360	1.100541	1.212519
ALDH3A2	1.554220	1.079959	1.609999
MLYCD	1.643240	1.000000	1.643240
GAD1	0.323431	1.096949	0.289905
GAD2	2.261300	1.094969	2.443494
HIBCH	2.243230	1.000000	2.243230
HADHA	0.873108	1.000000	0.873108
AOC2	1.934350	1.059018	2.011156
ACADM	1.879940	1.058693	1.950897
ALDH7A1	0.273185	1.069176	0.249731
UPB1	1.660070	1.113655	1.758510
SMS	1.169650	1.000000	1.169650
SRM	2.381940	1.000000	2.381940
CNDP1	1.515280	1.083205	1.568595
AOC3	0.331872	1.081955	0.303188
HUMAN_CASE/hsa00430.gene	na	CDO1	GGT6	GAD1	GAD2	GGT1	GGT7	GGT5	CSAD	BAAT	ADO
path:hsa00430	Taurine and hypotaurine metabolism
Identifier	Raw score	Weight	Final Score	Annotation
CDO1	1.818110	1.155406	1.995110
GAD1	0.323431	1.159970	0.269999
GAD2	2.261300	1.168799	2.595216
GGT1	1.231990	1.147783	1.270567
GGT7	1.826690	1.235310	2.104928
GGT5	1.885810	1.109417	2.021353
CSAD	0.852701	1.136657	0.834334
BAAT	0.353610	1.000000	0.353610
ADO	0.840428	1.000000	0.840428
HUMAN_CASE/hsa00440.gene	na	WBSCR22	METTL6	PCYT1A	HEMK1	LCMT1	METTL2B	CHPT1	PCYT2	TRMT11	PCYT1B	LCMT2
path:hsa00440	Aminophosphonate metabolism
Identifier	Raw score	Weight	Final Score	Annotation
WBSCR22	0.888548	1.000000	0.888548
METTL6	2.391030	1.000000	2.391030
PCYT1A	2.069500	1.000000	2.069500
HEMK1	1.645910	1.000000	1.645910
LCMT1	1.831580	1.000000	1.831580
METTL2B	1.184860	1.000000	1.184860
CHPT1	2.371810	1.000000	2.371810
PCYT2	0.032791	1.000000	0.032791
PCYT1B	1.501190	1.000000	1.501190
LCMT2	0.249724	1.000000	0.249724
HUMAN_CASE/hsa00450.gene	na	AHCYL1	WBSCR22	GGT6	METTL6	CTH	AHCY	SEPHS2	SEPHS1	AHCYL2	GGT1	GGT7	GGT5	MAT2B	MARS	MAT1A	MAT2A	HEMK1	LCMT1	SCLY	METTL2B	TRMT11	CBS	PAPSS2	PAPSS1	MARS2	LCMT2
path:hsa00450	Selenoamino acid metabolism
Identifier	Raw score	Weight	Final Score	Annotation
AHCYL1	0.295858	1.056341	0.276238
WBSCR22	0.888548	1.000000	0.888548
METTL6	2.391030	1.000000	2.391030
CTH	0.903885	1.000000	0.903885
AHCY	0.028290	1.054092	0.023328
SEPHS2	1.431120	1.000000	1.431120
SEPHS1	3.077050	1.000000	3.077050
AHCYL2	0.582993	1.058167	0.564979
GGT1	1.231990	1.000000	1.231990
GGT7	1.826690	1.000000	1.826690
GGT5	1.885810	1.000000	1.885810
MAT2B	1.299870	1.093866	1.332267
MARS	3.352030	1.141566	3.978080
MAT1A	0.611512	1.000000	0.611512
MAT2A	2.147910	1.063091	2.254049
HEMK1	1.645910	1.000000	1.645910
LCMT1	1.831580	1.057457	1.896387
SCLY	2.372160	1.000000	2.372160
METTL2B	1.184860	1.063310	1.197653
CBS	2.661060	1.058167	2.816949
PAPSS2	1.029230	1.000000	1.029230
PAPSS1	0.147095	1.000000	0.147095
MARS2	1.199360	1.062873	1.213147
LCMT2	0.249724	1.000000	0.249724
HUMAN_CASE/hsa00460.gene	na	GGT6	GBA	GGT1	GGT7	GGT5	GBA3	SHMT1	SHMT2	ASRGL1
path:hsa00460	Cyanoamino acid metabolism
Identifier	Raw score	Weight	Final Score	Annotation
GBA	1.476930	1.000000	1.476930
GGT1	1.231990	1.000000	1.231990
GGT7	1.826690	1.000000	1.826690
GGT5	1.885810	1.000000	1.885810
GBA3	0.984773	1.000000	0.984773
SHMT1	1.776660	1.000000	1.776660
SHMT2	2.773930	1.000000	2.773930
ASRGL1	1.189900	1.000000	1.189900
HUMAN_CASE/hsa00471.gene	na	GLS2	GLS	GLUD1	GLUD2
path:hsa00471	D-Glutamine and D-glutamate metabolism
Identifier	Raw score	Weight	Final Score	Annotation
GLS2	1.748610	1.000000	1.748610
GLS	0.650726	1.076585	0.629662
GLUD1	2.370400	1.076585	2.532371
GLUD2	1.764690	1.000000	1.764690
HUMAN_CASE/hsa00472.gene	na	DAO
path:hsa00472	D-Arginine and D-ornithine metabolism
Identifier	Raw score	Weight	Final Score	Annotation
DAO	0.061573	1.000000	0.061573
HUMAN_CASE/hsa00480.gene	na	GSTO2	GGT6	GSTA5	G6PD	GPX6	GGT1	GGT7	GGT5	OPLAH	GCLC	GCLM	GPX1	GPX2	GPX3	GPX4	GPX5	GPX7	ANPEP	GSR	GSS	GSTA1	GSTA2	GSTA3	GSTA4	GSTM1	GSTM2	GSTM3	GSTM4	GSTM5	GSTP1	GSTT1	GSTT2	GSTZ1	IDH1	IDH2	GSTK1	MGST1	MGST2	MGST3	ODC1	RRM2B	LAP3	TXNDC12	PGD	RRM1	RRM2	SMS	SRM
path:hsa00480	Glutathione metabolism
Identifier	Raw score	Weight	Final Score	Annotation
G6PD	2.723530	1.000000	2.723530
GGT1	1.231990	1.081820	1.253201
GGT7	1.826690	1.117605	1.960821
GGT5	1.885810	1.085528	1.990952
OPLAH	1.372550	1.091379	1.412848
GCLC	1.181590	1.096804	1.200831
GCLM	1.229860	1.000000	1.229860
GPX1	0.375397	1.099438	0.340548
GPX2	1.199630	1.096802	1.220954
GPX3	2.559610	1.084243	2.770510
GPX4	1.720420	1.148459	1.864732
GPX5	0.600558	1.056953	0.583368
GPX7	0.410858	1.132961	0.365029
ANPEP	1.165070	1.000000	1.165070
GSR	0.425303	1.099254	0.390702
GSS	2.743260	1.119871	3.096010
GSTA1	0.563356	1.114976	0.527386
GSTA2	0.762871	1.000000	0.762871
GSTA3	0.611259	1.000000	0.611259
GSTA4	1.925780	1.096139	2.051014
GSTM1	0.065188	1.077434	0.052765
GSTM2	0.253828	1.078106	0.228050
GSTM3	1.160580	1.132845	1.183769
GSTM4	2.811440	1.104050	3.130689
GSTM5	2.143010	1.138722	2.382015
GSTP1	0.180505	1.112137	0.148975
GSTT1	1.367250	1.094593	1.408310
GSTT2	1.298760	1.000000	1.298760
GSTZ1	3.684100	1.084608	4.113843
IDH1	1.920260	1.000000	1.920260
IDH2	1.914220	1.000000	1.914220
GSTK1	0.875250	1.000000	0.875250
MGST1	1.476200	1.138853	1.558230
MGST2	1.422140	1.165604	1.507545
MGST3	1.719140	1.190950	1.906532
ODC1	0.047567	1.000000	0.047567
RRM2B	0.563528	1.000000	0.563528
LAP3	0.652451	1.064913	0.634614
TXNDC12	1.467190	1.088569	1.517860
PGD	1.368510	1.000000	1.368510
RRM1	2.077060	1.000000	2.077060
RRM2	0.258864	1.000000	0.258864
SMS	1.169650	1.000000	1.169650
SRM	2.381940	1.000000	2.381940
GSTO1	2.187080	1.100603	2.366225
HUMAN_CASE/hsa00500.gene	na	UGT2B11	UGT2A1	TREH	AGL	G6PC	GAA	GANC	GBA	GBE1	GCK	AMY1A	AMY1B	AMY1C	AMY2A	AMY2B	GPI	PGM2L1	GUSB	GYS1	GYS2	HK1	HK2	HK3	ENPP1	ENPP3	PGM1	UGT2B28	UGT1A10	UGT1A8	UGT1A7	UGT1A6	UGT1A5	UGT1A9	UGT1A4	UGT1A1	UGT1A3	PGM2	GBA3	G6PC2	PYGB	PYGL	PYGM	similar to Maltase-glucoamylase	intestinal [EC:3.2.1.3 3.2.1.20]	SI	UGDH	UGP2	UGT2B4
path:hsa00500	Starch and sucrose metabolism
Identifier	Raw score	Weight	Final Score	Annotation
UGT2A1	0.576864	1.000000	0.576864
TREH	0.831035	1.000000	0.831035
AGL	2.633660	1.075111	2.832360
G6PC	1.448380	1.000000	1.448380
GAA	1.990570	1.000000	1.990570
GBA	1.476930	1.000000	1.476930
GBE1	3.363100	1.210644	4.342043
GCK	0.032519	1.000000	0.032519
AMY1A	2.253310	1.102961	2.449897
GPI	0.740456	1.181283	0.701200
PGM2L1	4.002350	1.061509	4.358762
GUSB	1.757450	1.149371	1.911883
GYS1	1.140960	1.000000	1.140960
GYS2	0.984275	1.000000	0.984275
HK1	2.399920	1.141855	2.717250
HK2	2.262240	1.000000	2.262240
HK3	0.756366	1.095083	0.736549
ENPP1	2.990550	1.000000	2.990550
ENPP3	3.474310	1.060927	3.748192
PGM1	0.926255	1.083638	0.920339
UGT2B28	0.538659	1.000000	0.538659
UGT1A8	1.025930	1.000000	1.025930
UGT1A6	0.368283	1.000000	0.368283
UGT1A9	0.597416	1.140793	0.555621
UGT1A1	1.639670	1.000000	1.639670
UGT1A3	0.038804	1.149922	0.023841
PGM2	2.079130	1.061509	2.174875
GBA3	0.984773	1.000000	0.984773
G6PC2	0.125991	1.072506	0.108420
PYGB	2.029850	1.112830	2.198646
PYGL	2.148980	1.108706	2.335330
PYGM	0.634895	1.111716	0.603477
SI	1.646660	1.071140	1.706134
UGDH	2.136070	1.000000	2.136070
UGP2	2.648600	1.082482	2.870170
UGT2B4	1.208320	1.000000	1.208320
UGT2B15	1.579170	1.117216	1.666049
UGT2B17	0.514757	1.105692	0.479867
UGT2A3	0.028229	1.000000	0.028229
UXS1	1.234450	1.055520	1.248970
MGAM	1.328470	1.000000	1.328470
HUMAN_CASE/hsa00510.gene	na	ALG3	MAN1A2	MAN1B1	MGAT4B	MGAT4A	ALG10B	MGAT5B	DAD1	DDOST	DPAGT1	ALG14	STT3B	GANAB	FUT8	B4GALT1	ALG5	ALG6	MAN1A1	MAN2A1	MGAT1	MGAT2	MGAT3	MGAT5	ALG11	DPM3	ALG1	MAN1C1	DOLPP1	RPN1	RPN2	ST6GAL1	GCS1	ALG8	ALG12	ALG9	ALG13	ALG10	ALG2	B4GALT3	B4GALT2	DPM1	DPM2	RFT1
path:hsa00510	N-Glycan biosynthesis
Identifier	Raw score	Weight	Final Score	Annotation
ALG3	0.387660	1.000000	0.387660
MAN1A2	2.645400	1.000000	2.645400
MAN1B1	1.252240	1.000000	1.252240
MGAT4B	1.590300	1.000000	1.590300
MGAT4A	2.447950	1.000000	2.447950
ALG10B	1.539690	1.000000	1.539690
MGAT5B	1.745390	1.000000	1.745390
DAD1	1.303480	1.000000	1.303480
DDOST	2.142180	1.000000	2.142180
DPAGT1	2.244240	1.000000	2.244240
ALG14	3.937900	1.000000	3.937900
STT3B	2.162790	1.000000	2.162790
GANAB	0.599767	1.000000	0.599767
FUT8	0.790741	1.082538	0.775565
B4GALT1	1.480280	1.000000	1.480280
ALG5	3.366220	1.000000	3.366220
ALG6	1.422600	1.105152	1.476318
MAN1A1	1.332950	1.271713	1.441211
MAN2A1	1.695610	1.000000	1.695610
MGAT1	1.112500	1.271713	1.145197
MGAT2	1.042190	1.000000	1.042190
MGAT3	1.470000	1.000000	1.470000
MGAT5	0.592937	1.000000	0.592937
DPM3	1.078290	1.000000	1.078290
ALG1	0.445245	1.000000	0.445245
MAN1C1	2.700070	1.000000	2.700070
DOLPP1	0.326296	1.067564	0.302517
RPN1	0.186057	1.000000	0.186057
RPN2	2.097730	1.060129	2.193290
ST6GAL1	1.552190	1.000000	1.552190
GCS1	1.557790	1.000000	1.557790
ALG8	0.106078	1.115101	0.081936
ALG12	0.873348	1.000000	0.873348
ALG9	1.911330	1.096063	2.034050
ALG13	0.102830	1.000000	0.102830
ALG10	1.575030	1.000000	1.575030
ALG2	2.237700	1.000000	2.237700
B4GALT3	2.343750	1.082538	2.514450
B4GALT2	0.942622	1.000000	0.942622
DPM1	0.591326	1.075918	0.568204
DPM2	0.290495	1.000000	0.290495
RFT1	2.653730	1.000000	2.653730
HUMAN_CASE/hsa00511.gene	na	NEU3	NEU4	AGA	MAN2B2	FUCA1	FUCA2	GBA	GLB1	HEXA	HEXB	LCT	MAN2C1	MAN2B1	MANBA	NEU1	NEU2	ENGASE	FLJ21865
path:hsa00511	Other glycan degradation
Identifier	Raw score	Weight	Final Score	Annotation
NEU3	0.698358	1.000000	0.698358
NEU4	2.638840	1.000000	2.638840
AGA	3.479310	1.000000	3.479310
FUCA1	2.549540	1.000000	2.549540
FUCA2	2.162730	1.000000	2.162730
GBA	1.476930	1.000000	1.476930
GLB1	0.323859	1.000000	0.323859
HEXA	1.422330	1.000000	1.422330
HEXB	0.398527	1.000000	0.398527
LCT	0.410285	1.000000	0.410285
MAN2C1	1.266600	1.000000	1.266600
MAN2B1	1.701240	1.000000	1.701240
MANBA	3.136780	1.000000	3.136780
NEU1	1.297730	1.000000	1.297730
NEU2	0.079106	1.000000	0.079106
ENGASE	3.028940	1.000000	3.028940
HUMAN_CASE/hsa00512.gene	na	GALNT6	GALNT5	GALNT13	GALNTL2	GALNTL5	B3GNT6	GALNT1	GALNT2	GALNT3	GALNT8	GCNT1	C1GALT1C1	GALNTL4	GALNTL6	GALNT9	GCNT4	GALNT7	GALNT10	ST6GALNAC1	C1GALT1	GALNTL1	GALNT11	WBSCR17	ST3GAL1	ST3GAL2	GALNT14	GALNT12	OGT	GALNT4	GCNT3	B4GALT5
path:hsa00512	O-Glycan biosynthesis
Identifier	Raw score	Weight	Final Score	Annotation
GALNT6	0.366993	1.000000	0.366993
GALNT5	1.089340	1.147261	1.103154
GALNT13	1.902660	1.000000	1.902660
GALNTL2	1.027140	1.102180	1.029954
GALNTL5	0.677116	1.000000	0.677116
B3GNT6	2.138890	1.067090	2.250820
GALNT1	1.741680	1.067637	1.808285
GALNT2	2.050370	1.188443	2.347441
GALNT3	0.551349	1.120360	0.513221
GALNT8	1.597600	1.000000	1.597600
GCNT1	0.616013	1.000000	0.616013
C1GALT1C1	1.341810	1.118779	1.389498
GALNTL4	2.140830	1.082951	2.280364
GALNT9	0.546717	1.185093	0.488905
GCNT4	1.239600	1.000000	1.239600
GALNT7	0.244172	1.000000	0.244172
GALNT10	1.527050	1.000000	1.527050
ST6GALNAC1	1.039800	1.094241	1.043631
C1GALT1	0.128596	1.114846	0.101607
GALNTL1	0.599907	1.000000	0.599907
GALNT11	1.498880	1.000000	1.498880
WBSCR17	0.660533	1.000000	0.660533
ST3GAL1	2.265670	1.069817	2.398807
ST3GAL2	1.609180	1.113380	1.698359
GALNT14	0.731824	1.000000	0.731824
GALNT12	0.615636	1.067090	0.595923
OGT	3.592340	1.000000	3.592340
GALNT4	1.385260	1.131317	1.445829
GCNT3	0.670847	1.000000	0.670847
B4GALT5	1.686240	1.000000	1.686240
HUMAN_CASE/hsa00514.gene	na	POMT1	POMT2	POMGNT1
path:hsa00514	O-Mannosyl glycan biosynthesis
Identifier	Raw score	Weight	Final Score	Annotation
POMT1	0.075415	1.000000	0.075415
POMT2	1.036360	1.000000	1.036360
POMGNT1	0.499716	1.000000	0.499716
HUMAN_CASE/hsa00520.gene	na	TGDS	GALE	GALT	UGDH	UGP2	UXS1
path:hsa00520	Nucleotide sugars metabolism
Identifier	Raw score	Weight	Final Score	Annotation
TGDS	2.216470	1.063520	2.331407
GALE	0.890392	1.056357	0.884585
GALT	2.763280	1.000000	2.763280
UGDH	2.136070	1.050001	2.218691
UGP2	2.648600	1.000000	2.648600
UXS1	1.234450	1.000000	1.234450
HUMAN_CASE/hsa00530.gene	na	GNPDA1	GNE	CHIT1	GNPDA2	NANP	CTBS	CYB5R3	GCK	GFPT1	CHIA	PHPT1	HEXA	HEXB	HK1	HK2	HK3	AMDHD2	CYB5R1	PGM3	NANS	NAGK	CMAS	RENBP	GNPNAT1	UAP1	NPL	MTMR1	MTMR2	MTMR6	GFPT2
path:hsa00530	Aminosugars metabolism
Identifier	Raw score	Weight	Final Score	Annotation
GNPDA1	1.614680	1.132136	1.720213
GNE	1.988230	1.072065	2.089178
CHIT1	1.016190	1.000000	1.016190
GNPDA2	3.111350	1.000000	3.111350
NANP	1.176170	1.000000	1.176170
CTBS	0.242954	1.097458	0.211660
CYB5R3	3.278510	1.000000	3.278510
GCK	0.032519	1.000000	0.032519
GFPT1	0.924981	1.127778	0.915810
CHIA	0.381882	1.076144	0.354892
PHPT1	0.499544	1.000000	0.499544
HEXA	1.422330	1.000000	1.422330
HEXB	0.398527	1.066944	0.374723
HK1	2.399920	1.131120	2.691833
HK2	2.262240	1.000000	2.262240
HK3	0.756366	1.093800	0.736813
AMDHD2	0.819780	1.096557	0.804200
CYB5R1	2.412790	1.000000	2.412790
PGM3	1.428710	1.000000	1.428710
NANS	0.748041	1.000000	0.748041
NAGK	0.442545	1.066944	0.419041
CMAS	2.866900	1.000000	2.866900
RENBP	0.090536	1.087277	0.073414
GNPNAT1	1.214610	1.072052	1.231745
UAP1	0.871719	1.000000	0.871719
NPL	1.312300	1.000000	1.312300
MTMR1	3.234290	1.000000	3.234290
MTMR2	1.153330	1.066987	1.164404
MTMR6	0.847790	1.000000	0.847790
GFPT2	2.272610	1.000000	2.272610
HUMAN_CASE/hsa00531.gene	na	HPSE	HGSNAT	GALNS	GLB1	GNS	GUSB	HEXA	HEXB	HYAL1	IDS	IDUA	LCT	ARSB	NAGLU	HPSE2	SGSH	SPAM1	HYAL2
path:hsa00531	Glycosaminoglycan degradation
Identifier	Raw score	Weight	Final Score	Annotation
HPSE	0.971033	1.000000	0.971033
HGSNAT	1.475450	1.000000	1.475450
GALNS	1.930630	1.000000	1.930630
GLB1	0.323859	1.000000	0.323859
GNS	1.231360	1.062476	1.247475
GUSB	1.757450	1.000000	1.757450
HEXA	1.422330	1.000000	1.422330
HEXB	0.398527	1.062476	0.376267
HYAL1	1.149520	1.000000	1.149520
IDS	3.332610	1.055650	3.563504
IDUA	1.264090	1.085040	1.289535
LCT	0.410285	1.000000	0.410285
ARSB	1.248340	1.000000	1.248340
NAGLU	1.800420	1.000000	1.800420
HPSE2	0.783949	1.055650	0.773401
SGSH	4.388490	1.000000	4.388490
SPAM1	0.624581	1.000000	0.624581
HYAL2	0.086532	1.085040	0.070274
HUMAN_CASE/hsa00532.gene	na	UST	B4GALT7	CHST14	B3GALT6	B3GAT2	CHST13	CHSY1	B3GAT3	B3GAT1	DSE	CHSY3	CHST11	GALNAC4S-6ST	CSGLCA-T	CSGALNACT2	CHST12	CSGALNACT1	CHST7	XYLT1	XYLT2	CHPF	CHST3
path:hsa00532	Chondroitin sulfate biosynthesis
Identifier	Raw score	Weight	Final Score	Annotation
UST	0.984346	1.000000	0.984346
B4GALT7	1.656930	1.083927	1.728661
CHST14	1.106240	1.000000	1.106240
B3GALT6	1.330100	1.100220	1.368674
B3GAT2	1.423170	1.091843	1.470051
CHST13	0.898125	1.000000	0.898125
CHSY1	1.432200	1.000000	1.432200
B3GAT3	0.797837	1.000000	0.797837
B3GAT1	0.403424	1.000000	0.403424
DSE	1.280760	1.000000	1.280760
CHSY3	1.461830	1.000000	1.461830
CHST11	2.182420	1.000000	2.182420
CSGALNACT2	0.054322	1.070483	0.044240
CHST12	1.620470	1.000000	1.620470
CSGALNACT1	0.908271	1.000000	0.908271
CHST7	0.971717	1.000000	0.971717
XYLT1	1.332700	1.000000	1.332700
XYLT2	0.099231	1.000000	0.099231
CHPF	1.103340	1.000000	1.103340
CHST3	1.675300	1.000000	1.675300
HUMAN_CASE/hsa00533.gene	na	CHST4	B3GNT2	B3GNT1	FUT8	B4GALT1	CHST6	ST3GAL1	ST3GAL2	ST3GAL3	CHST1	B4GALT4	B4GALT3	B4GALT2	B3GNT7	CHST2
path:hsa00533	Keratan sulfate biosynthesis
Identifier	Raw score	Weight	Final Score	Annotation
CHST4	1.088180	1.000000	1.088180
B3GNT2	3.344470	1.000000	3.344470
B3GNT1	1.339290	1.000000	1.339290
FUT8	0.790741	1.000000	0.790741
B4GALT1	1.480280	1.000000	1.480280
CHST6	0.581156	1.000000	0.581156
ST3GAL1	2.265670	1.000000	2.265670
ST3GAL2	1.609180	1.000000	1.609180
ST3GAL3	1.564720	1.000000	1.564720
CHST1	0.525805	1.000000	0.525805
B4GALT4	1.555250	1.000000	1.555250
B4GALT3	2.343750	1.000000	2.343750
B4GALT2	0.942622	1.000000	0.942622
B3GNT7	1.530650	1.000000	1.530650
CHST2	0.427220	1.000000	0.427220
HUMAN_CASE/hsa00534.gene	na	similar to heparan sulfate 6-O-sulfotransferase 3 [EC:2.8.2.-] [SP:sp:H6ST3_HUMAN]	B4GALT7	B3GALT6	B3GAT2	EXT1	EXT2	EXTL1	EXTL2	EXTL3	HS3ST5	GLCE	B3GAT3	HS6ST3	B3GAT1	NDST1	XYLT1	XYLT2	NDST4	similar to heparan sulfate 6-O-sulfotransferase 1 [EC:2.8.2.-] [SP:tr:B5MCS8_HUMAN]	NDST2	HS6ST2	NDST3	HS6ST1	HS2ST1	HS3ST3B1	HS3ST3A1	HS3ST2	HS3ST1
path:hsa00534	Heparan sulfate biosynthesis
Identifier	Raw score	Weight	Final Score	Annotation
B4GALT7	1.656930	1.000000	1.656930
B3GALT6	1.330100	1.000000	1.330100
B3GAT2	1.423170	1.000000	1.423170
EXT1	0.252066	1.000000	0.252066
EXT2	0.649710	1.000000	0.649710
EXTL1	0.489293	1.000000	0.489293
EXTL2	0.842841	1.000000	0.842841
EXTL3	0.728078	1.000000	0.728078
HS3ST5	0.266259	1.000000	0.266259
GLCE	1.093670	1.000000	1.093670
B3GAT3	0.797837	1.000000	0.797837
HS6ST3	0.294948	1.000000	0.294948
B3GAT1	0.403424	1.000000	0.403424
NDST1	1.973170	1.000000	1.973170
XYLT1	1.332700	1.000000	1.332700
XYLT2	0.099231	1.000000	0.099231
NDST4	1.922400	1.000000	1.922400
NDST2	1.088300	1.000000	1.088300
HS6ST2	0.968285	1.000000	0.968285
NDST3	0.522646	1.000000	0.522646
HS6ST1	3.487430	1.000000	3.487430
HS2ST1	2.187050	1.000000	2.187050
HS3ST3B1	1.636110	1.000000	1.636110
HS3ST3A1	1.342290	1.000000	1.342290
HS3ST2	0.253109	1.000000	0.253109
HS3ST1	1.723230	1.000000	1.723230
HUMAN_CASE/hsa00550.gene	na	PGLYRP2	PGLYRP3	GLUL	PGLYRP4	PGLYRP1
path:hsa00550	Peptidoglycan biosynthesis
Identifier	Raw score	Weight	Final Score	Annotation
PGLYRP2	2.090780	1.000000	2.090780
PGLYRP3	0.066317	1.000000	0.066317
GLUL	0.934066	1.000000	0.934066
PGLYRP4	0.316602	1.000000	0.316602
PGLYRP1	0.955856	1.000000	0.955856
HUMAN_CASE/hsa00561.gene	na	AKR1A1	AGPAT1	AGPAT2	CEL	MGLL	GLYCTK	AGPAT6	AWAT2	DGKA	DGKB	DGKG	DGKH	DGKQ	ALDH2	ALDH3A1	ALDH1B1	ALDH9A1	ALDH3A2	AKR1B1	LCLAT1	DAK	GK	GK2	GLA	GLB1	LCT	LIPA	LIPC	LPL	ALDH7A1	PNLIP	PNLIPRP1	PNLIPRP2	AGK	AGPAT3	AGPAT4	GPAM	similar to diacylglycerol O-acyltransferase homolog 1 (mouse) [EC:2.3.1.20 2.3.1.76] [SP:tr:B2RWQ2_HUMAN sp:DGAT1_HUMAN]	PNPLA3	DGAT2	LIPF	DGKZ	DGKE	DGKD	PPAP2A	PPAP2C	PPAP2B	DGAT1
path:hsa00561	Glycerolipid metabolism
Identifier	Raw score	Weight	Final Score	Annotation
AKR1A1	0.111569	1.114377	0.086817
AGPAT1	1.937720	1.074513	2.035626
AGPAT2	1.691460	1.000000	1.691460
CEL	1.315470	1.074922	1.342773
MGLL	1.287360	1.088620	1.316502
GLYCTK	1.092560	1.086031	1.100912
AGPAT6	1.679870	1.105577	1.774433
DGKA	0.435739	1.076657	0.408856
DGKB	0.243662	1.088470	0.215049
DGKG	0.001013	1.055494	0.000691
DGKH	2.177320	1.116279	2.383502
DGKQ	0.400488	1.073611	0.374400
ALDH2	1.155230	1.000000	1.155230
ALDH3A1	0.800337	1.090182	0.784422
ALDH1B1	0.773817	1.000000	0.773817
ALDH9A1	1.191360	1.000000	1.191360
ALDH3A2	1.554220	1.000000	1.554220
AKR1B1	0.120911	1.074537	0.103294
DAK	1.317370	1.000000	1.317370
GK	1.577120	1.000000	1.577120
GLA	2.377710	1.000000	2.377710
GLB1	0.323859	1.000000	0.323859
LCT	0.410285	1.000000	0.410285
LIPA	1.725370	1.059313	1.782102
LIPC	1.491840	1.115578	1.562430
LPL	0.862677	1.081458	0.852359
ALDH7A1	0.273185	1.000000	0.273185
PNLIP	0.267260	1.092580	0.236526
PNLIPRP1	0.778228	1.107689	0.757496
PNLIPRP2	0.021806	1.084863	0.015761
AGK	2.308420	1.084199	2.476883
AGPAT3	1.604290	1.077524	1.664168
AGPAT4	2.636080	1.000000	2.636080
GPAM	1.262150	1.000000	1.262150
PNPLA3	1.563830	1.072378	1.615268
DGAT2	1.065800	1.116692	1.073755
LIPF	1.907580	1.148929	2.100171
DGKZ	0.147783	1.076683	0.127629
DGKE	1.971900	1.052226	2.043080
DGKD	2.290780	1.112069	2.513775
PPAP2A	1.648410	1.129762	1.758863
PPAP2C	2.709250	1.098766	2.989510
PPAP2B	2.879350	1.088449	3.161685
DGAT1	2.238930	1.133784	2.493851
DGKI	1.042210	1.202763	1.050983
LIPG	0.020062	1.000000	0.020062
HUMAN_CASE/hsa00562.gene	na	PLCD3	PIP5K3	PLCB1	PIP5K1C	IPMK	INPP5J	IMPA1	IMPA2	INPP1	INPP4A	INPP5A	INPP5B	INPPL1	ITPK1	ITPKA	ITPKB	ALDH6A1	OCRL	PLCE1	ISYNA1	INPP5K	PIK3C3	PIK3CA	PIK3CB	PIK3CD	PIK3CG	PI4KA	PI4KB	PIP4K2A	PLCB2	PLCB3	PLCB4	PLCD1	PLCG1	PLCG2	MIOX	INPP5E	PTEN	IPPK	TPI1	RCTPI1	PIP4K2C	PIP5K1A	PIP5K1B	PIP4K2B	PLCD4	INPP4B	SYNJ1
path:hsa00562	Inositol phosphate metabolism
Identifier	Raw score	Weight	Final Score	Annotation
PLCD3	0.554107	1.119544	0.516347
PIP5K3	2.950550	1.087162	3.242354
PLCB1	2.771290	1.081014	3.009855
PIP5K1C	1.629200	1.100783	1.711346
IPMK	1.630300	1.066455	1.684123
IMPA1	2.225110	1.000000	2.225110
IMPA2	1.775080	1.162296	1.948342
INPP1	1.747060	1.132045	1.880630
INPP4A	0.744812	1.107433	0.721606
INPP5A	1.180880	1.175587	1.215862
INPP5B	2.063590	1.069125	2.169560
INPPL1	2.010580	1.079039	2.124690
ITPK1	2.990500	1.053729	3.171794
ITPKA	1.013360	1.086400	1.014523
ITPKB	1.005440	1.073983	1.005844
ALDH6A1	0.324157	1.000000	0.324157
OCRL	1.927330	1.126911	2.094692
PLCE1	1.737540	1.106440	1.842780
ISYNA1	1.519870	1.000000	1.519870
PIK3C3	1.069250	1.000000	1.069250
PIK3CA	3.016680	1.083161	3.306797
PIK3CB	1.134160	1.132061	1.153174
PIK3CD	2.116100	1.078008	2.243524
PIK3CG	0.204545	1.064412	0.184669
PI4KA	0.152701	1.105753	0.125179
PI4KB	0.678434	1.000000	0.678434
PIP4K2A	1.970190	1.089203	2.093048
PLCB2	2.908430	1.111651	3.276623
PLCB3	1.594670	1.100745	1.671433
PLCB4	0.296155	1.119237	0.256156
PLCD1	0.275368	1.154127	0.225730
PLCG1	3.127120	1.096957	3.492628
PLCG2	1.988970	1.060979	2.074141
INPP5E	1.811120	1.101355	1.923497
PTEN	1.451700	1.070655	1.490439
IPPK	2.292780	1.057672	2.405168
TPI1	0.489691	1.000000	0.489691
PIP4K2C	2.619430	1.091412	2.860460
PIP5K1A	2.595400	1.063509	2.757465
PIP5K1B	2.387350	1.104891	2.615507
PIP4K2B	0.463480	1.091545	0.431974
PLCD4	0.247897	1.097172	0.216477
INPP4B	1.761790	1.000000	1.761790
SYNJ1	2.244320	1.069890	2.374773
SYNJ2	2.064790	1.082298	2.191743
PLCZ1	1.210280	1.087888	1.230752
MINPP1	0.220251	1.083990	0.193968
HUMAN_CASE/hsa00563.gene	na	PIGK	PIGU	PIGN	GPLD1	PIGW	PIGP	PIGT	PIGA	PIGC	PIGF	PIGH	PIGX	PIGV	PGAP1	PIGO	PIGY	GPAA1	DPM2	PIGQ	PIGM	PIGS	PIGL	PIGB
path:hsa00563	Glycosylphosphatidylinositol(GPI)-anchor biosynthesis
Identifier	Raw score	Weight	Final Score	Annotation
PIGK	2.253290	1.057938	2.361884
PIGU	3.176670	1.000000	3.176670
PIGN	0.521094	1.000000	0.521094
GPLD1	2.275850	1.000000	2.275850
PIGW	0.248270	1.136202	0.205358
PIGP	1.587730	1.000000	1.587730
PIGT	1.541570	1.067527	1.587289
PIGA	1.435190	1.000000	1.435190
PIGC	2.343790	1.000000	2.343790
PIGF	1.218310	1.000000	1.218310
PIGH	0.852420	1.000000	0.852420
PIGX	1.605700	1.128200	1.706203
PIGV	1.416690	1.000000	1.416690
PGAP1	1.266470	1.071200	1.287952
PIGO	0.565486	1.056336	0.547614
PIGY	1.412650	1.000000	1.412650
GPAA1	2.573150	1.074840	2.761750
DPM2	0.290495	1.000000	0.290495
PIGQ	1.530020	1.000000	1.530020
PIGM	1.207980	1.136202	1.239471
PIGS	1.075670	1.000000	1.075670
PIGL	2.302470	1.000000	2.302470
PIGB	1.472150	1.128200	1.546976
HUMAN_CASE/hsa00564.gene	na	PLA2G4B	CDS1	PEMT	CDIPT	LYPLA1	AGPAT1	AGPAT2	CHAT	CHKA	CHKB	LYPLA2	AGPAT6	DGKA	DGKB	DGKG	DGKH	DGKQ	PHOSPHO1	GPD1L	PLA2G15	PISD	NAT6	LCLAT1	PLA2G2D	GPD1	GPD2	PLA2G2E	LCAT	ACHE	PLA2G3	NAT5	PCYT1A	GDE1	PLA2G1B	PLA2G2A	PLA2G4A	PLA2G5	PLD1	PLD2	CRLS1	ETNK2	ETNK1	AGPAT3	AGPAT4	CHPT1	GPAM	PCYT2	PLA2G2F
path:hsa00564	Glycerophospholipid metabolism
Identifier	Raw score	Weight	Final Score	Annotation
CDS1	0.725655	1.081952	0.706833
PEMT	3.761420	1.072342	4.139748
CDIPT	0.420168	1.175037	0.361001
LYPLA1	1.056410	1.100888	1.062275
AGPAT1	1.937720	1.057457	2.012788
AGPAT2	1.691460	1.138477	1.819159
CHAT	0.316045	1.000000	0.316045
CHKA	2.494770	1.000000	2.494770
CHKB	0.601440	1.195405	0.544560
LYPLA2	0.734349	1.000000	0.734349
AGPAT6	1.679870	1.105577	1.774433
DGKA	0.435739	1.054752	0.416364
DGKB	0.243662	1.087133	0.215455
DGKG	0.001013	1.100571	0.000507
DGKH	2.177320	1.052745	2.268538
DGKQ	0.400488	1.073787	0.374340
PHOSPHO1	0.950907	1.080102	0.947080
GPD1L	0.443809	1.074925	0.417602
PISD	0.954438	1.085525	0.950639
NAT6	0.623199	1.064361	0.604517
PLA2G2D	0.211823	1.070995	0.189723
GPD1	3.337310	1.000000	3.337310
GPD2	1.154900	1.068420	1.166336
PLA2G2E	0.232118	1.085657	0.204822
LCAT	0.069039	1.088942	0.054430
ACHE	2.263360	1.079331	2.414885
PLA2G3	0.441138	1.107059	0.404132
NAT5	1.443780	1.133480	1.516321
PCYT1A	2.069500	1.195405	2.385543
GDE1	1.248810	1.059572	1.265450
PLA2G1B	2.235750	1.075598	2.375958
PLA2G2A	0.550127	1.079922	0.524470
PLA2G4A	0.308773	1.000000	0.308773
PLA2G5	1.659030	1.125238	1.767618
PLD1	2.951340	1.088183	3.246885
PLD2	1.374370	1.088064	1.413402
CRLS1	0.863166	1.175037	0.841218
ETNK2	0.654112	1.000000	0.654112
ETNK1	1.200960	1.000000	1.200960
AGPAT3	1.604290	1.077524	1.664168
AGPAT4	2.636080	1.075287	2.835641
CHPT1	2.371810	1.076887	2.534654
GPAM	1.262150	1.192149	1.319895
PCYT2	0.032791	1.108759	0.022612
PLA2G2F	0.913250	1.080440	0.906608
PNPLA3	1.563830	1.000000	1.563830
PTDSS2	0.495949	1.084126	0.467536
PLA2G12A	1.517140	1.060256	1.555728
ARD1A	0.678749	1.000000	0.678749
PLA2G6	0.580456	1.089858	0.552767
PLA2G10	2.676670	1.104057	2.965439
GNPAT	0.857055	1.000000	0.857055
PLA2G12B	2.238460	1.083051	2.393387
DGKZ	0.147783	1.135546	0.114043
DGKE	1.971900	1.076154	2.076546
DGKD	2.290780	1.098619	2.485906
PPAP2A	1.648410	1.050168	1.690266
PPAP2C	2.709250	1.183501	3.252949
PPAP2B	2.879350	1.114609	3.250377
CDS2	2.487210	1.104285	2.735140
DGKI	1.042210	1.120661	1.047422
PCYT1B	1.501190	1.058996	1.537604
PGS1	2.303960	1.000000	2.303960
PTDSS1	2.406560	1.082278	2.586886
HUMAN_CASE/hsa00565.gene	na	PLA2G4B	AGPAT1	AGPAT2	ENPP6	AGPAT6	LCLAT1	PLA2G2D	PLA2G2E	PAFAH1B1	PLA2G3	PAFAH1B2	PAFAH1B3	PAFAH2	ENPP2	PLA2G1B	PLA2G2A	PLA2G4A	PLA2G5	PLD1	PLD2	AGPAT3	AGPAT4	CHPT1	PLA2G2F	PLA2G12A	PLA2G6	PLA2G10	PLA2G12B	AGPS	PPAP2A	PPAP2C	PPAP2B	JMJD7-PLA2G4B
path:hsa00565	Ether lipid metabolism
Identifier	Raw score	Weight	Final Score	Annotation
AGPAT1	1.937720	1.000000	1.937720
AGPAT2	1.691460	1.000000	1.691460
ENPP6	0.149059	1.051576	0.135121
AGPAT6	1.679870	1.000000	1.679870
PLA2G2D	0.211823	1.071715	0.189511
PLA2G2E	0.232118	1.058336	0.213161
PAFAH1B1	2.873030	1.083533	3.137810
PLA2G3	0.441138	1.069228	0.416840
PAFAH1B2	0.720905	1.000000	0.720905
PAFAH1B3	1.033560	1.087488	1.036549
PAFAH2	0.264866	1.000000	0.264866
ENPP2	1.001440	1.058438	1.001524
PLA2G1B	2.235750	1.000000	2.235750
PLA2G2A	0.550127	1.132286	0.508311
PLA2G4A	0.308773	1.070530	0.284213
PLA2G5	1.659030	1.092318	1.738404
PLD1	2.951340	1.089858	3.252778
PLD2	1.374370	1.079827	1.409704
AGPAT3	1.604290	1.057829	1.648748
AGPAT4	2.636080	1.000000	2.636080
CHPT1	2.371810	1.095060	2.574750
PLA2G2F	0.913250	1.000000	0.913250
PLA2G12A	1.517140	1.000000	1.517140
PLA2G6	0.580456	1.092310	0.552030
PLA2G10	2.676670	1.000000	2.676670
PLA2G12B	2.238460	1.150938	2.527959
[truncated: 8,936 more rows]
[truncated: 334 more columns]
