# Supplementary material for: Identification of functional modules that correlate with phenotypic difference: the influence of network topology
Source: Genome Biol. 2010 Feb 26;11(2):R23. doi: 10.1186/gb-2010-11-2-r23 (PMC2872883; doi:10.1186/gb-2010-11-2-r23)
Supplement: Additional file 2 — A zip file containing the simulation output files of six test sets. [file gb-2010-11-2-r23-S2.zip › Gender_enriched_pathway.txt]

Pathway	size	p-value	FDR
path:hsa00650[ Butanoate metabolism ]	27	0.0124	0.685252
path:hsa04530[ Tight junction ]	111	0.0162	0.685252
path:hsa05219[ Bladder cancer ]	38	0.0188	0.685252
path:hsa05340[ Primary immunodeficiency ]	30	0.0214	0.685252
path:hsa05223[ Non-small cell lung cancer ]	49	0.0222	0.685252
path:hsa00903[ Limonene and pinene degradation ]	12	0.0232	0.685252
path:hsa03010[ Ribosome ]	77	0.0348	0.685252
path:hsa00440[ Aminophosphonate metabolism ]	8	0.0358	0.685252
path:hsa00471[ D-Glutamine and D-glutamate metabolism ]	4	0.036	0.685252
path:hsa05213[ Endometrial cancer ]	48	0.0412	0.685252
path:hsa00350[ Tyrosine metabolism ]	38	0.0478	0.685252
path:hsa00930[ Caprolactam degradation ]	5	0.0508	0.685252
path:hsa00565[ Ether lipid metabolism ]	28	0.0526	0.685252
path:hsa05200[ Pathways in cancer ]	298	0.0546	0.685252
path:hsa00534[ Heparan sulfate biosynthesis ]	20	0.064	0.685252
path:hsa04012[ ErbB signaling pathway ]	79	0.0654	0.685252
path:hsa00592[ alpha-Linolenic acid metabolism ]	15	0.0706	0.685252
path:hsa00591[ Linoleic acid metabolism ]	26	0.0718	0.685252
path:hsa00120[ Bile acid biosynthesis ]	28	0.075	0.685252
path:hsa04540[ Gap junction ]	77	0.0766	0.685252
path:hsa05130[ Pathogenic Escherichia coli infection-EHEC ]	37	0.0772	0.685252
path:hsa05131[ Pathogenic Escherichia coli infection-EPEC ]	37	0.079	0.685252
path:hsa05218[ Melanoma ]	66	0.0796	0.685252
path:hsa00140[ C21-Steroid hormone metabolism ]	11	0.0834	0.68805
path:hsa00902[ Monoterpenoid biosynthesis ]	2	0.0896	0.697243
path:hsa04120[ Ubiquitin mediated proteolysis ]	98	0.0974	0.697243
path:hsa00281[ Geraniol degradation ]	1	0.0982	0.697243
path:hsa00640[ Propanoate metabolism ]	28	0.0986	0.697243
path:hsa00625[ Tetrachloroethene degradation ]	2	0.1162	0.793366
path:hsa00472[ D-Arginine and D-ornithine metabolism ]	1	0.1466	0.814454
path:hsa00030[ Pentose phosphate pathway ]	23	0.1468	0.814454
path:hsa04630[ Jak-STAT signaling pathway ]	135	0.1482	0.814454
path:hsa05214[ Glioma ]	59	0.1488	0.814454
path:hsa05216[ Thyroid cancer ]	28	0.1514	0.814454
path:hsa05217[ Basal cell carcinoma ]	44	0.152	0.814454
path:hsa00051[ Fructose and mannose metabolism ]	32	0.1626	0.814454
path:hsa00780[ Biotin metabolism ]	2	0.1628	0.814454
path:hsa04610[ Complement and coagulation cascades ]	62	0.165	0.814454
path:hsa00360[ Phenylalanine metabolism ]	17	0.166	0.814454
path:hsa00251[ Glutamate metabolism ]	22	0.1694	0.814454
path:hsa04612[ Antigen processing and presentation ]	78	0.17	0.814454
path:hsa00280[ Valine, leucine and isoleucine degradation ]	41	0.174	0.814454
path:hsa00072[ Synthesis and degradation of ketone bodies ]	7	0.1772	0.814454
path:hsa00232[ Caffeine metabolism ]	7	0.1854	0.814454
path:hsa04080[ Neuroactive ligand-receptor interaction ]	209	0.191	0.814454
path:hsa04730[ Long-term depression ]	69	0.1968	0.814454
path:hsa04742[ Taste transduction ]	34	0.1992	0.814454
path:hsa05220[ Chronic myeloid leukemia ]	71	0.1992	0.814454
path:hsa05211[ Renal cell carcinoma ]	66	0.2082	0.814454
path:hsa03410[ Base excision repair ]	30	0.2124	0.814454
path:hsa04210[ Apoptosis ]	77	0.225	0.814454
path:hsa00561[ Glycerolipid metabolism ]	39	0.2282	0.814454
path:hsa00010[ Glycolysis / Gluconeogenesis ]	54	0.2436	0.814454
path:hsa01040[ Biosynthesis of unsaturated fatty acids ]	15	0.247	0.814454
path:hsa04310[ Wnt signaling pathway ]	131	0.2492	0.814454
path:hsa05332[ Graft-versus-host disease ]	36	0.2496	0.814454
path:hsa00260[ Glycine, serine and threonine metabolism ]	35	0.2528	0.814454
path:hsa00363[ Bisphenol A degradation ]	4	0.2542	0.814454
path:hsa05320[ Autoimmune thyroid disease ]	45	0.256	0.814454
path:hsa02010[ ABC transporters ]	36	0.2634	0.814454
path:hsa04110[ Cell cycle ]	101	0.2646	0.814454
path:hsa00340[ Histidine metabolism ]	23	0.2664	0.814454
path:hsa00900[ Terpenoid biosynthesis ]	6	0.2754	0.814454
path:hsa00590[ Arachidonic acid metabolism ]	49	0.2806	0.814454
path:hsa04020[ Calcium signaling pathway ]	160	0.2824	0.814454
path:hsa04940[ Type I diabetes mellitus ]	39	0.2866	0.814454
path:hsa00330[ Arginine and proline metabolism ]	28	0.29	0.814454
path:hsa00632[ Benzoate degradation via CoA ligation ]	9	0.292	0.814454
path:hsa00480[ Glutathione metabolism ]	39	0.293	0.814454
path:hsa00380[ Tryptophan metabolism ]	37	0.297	0.814454
path:hsa03050[ Proteasome ]	39	0.298	0.814454
path:hsa00830[ Retinol metabolism ]	50	0.2998	0.814454
path:hsa00271[ Methionine metabolism ]	18	0.3108	0.814454
path:hsa00970[ Aminoacyl-tRNA biosynthesis ]	21	0.3148	0.814454
path:hsa04514[ Cell adhesion molecules (CAMs) ]	114	0.3196	0.814454
path:hsa00620[ Pyruvate metabolism ]	35	0.3236	0.814454
path:hsa00980[ Metabolism of xenobiotics by cytochrome P450 ]	59	0.3444	0.814454
path:hsa00272[ Cysteine metabolism ]	11	0.3448	0.814454
path:hsa00750[ Vitamin B6 metabolism ]	4	0.3556	0.814454
path:hsa00950[ Alkaloid biosynthesis I ]	5	0.357	0.814454
path:hsa00643[ Styrene degradation ]	3	0.3582	0.814454
path:hsa04670[ Leukocyte transendothelial migration ]	104	0.361	0.814454
path:hsa00530[ Aminosugars metabolism ]	23	0.3644	0.814454
path:hsa00562[ Inositol phosphate metabolism ]	37	0.3688	0.814454
path:hsa04720[ Long-term potentiation ]	64	0.369	0.814454
path:hsa00760[ Nicotinate and nicotinamide metabolism ]	15	0.3722	0.814454
path:hsa05330[ Allograft rejection ]	31	0.3758	0.814454
path:hsa00920[ Sulfur metabolism ]	11	0.377	0.814454
path:hsa00531[ Glycosaminoglycan degradation ]	17	0.3806	0.814454
path:hsa00532[ Chondroitin sulfate biosynthesis ]	12	0.3822	0.814454
path:hsa05221[ Acute myeloid leukemia ]	53	0.3832	0.814454
path:hsa00624[ 1- and 2-Methylnaphthalene degradation ]	7	0.3838	0.814454
path:hsa05210[ Colorectal cancer ]	79	0.389	0.814454
path:hsa00410[ beta-Alanine metabolism ]	22	0.3942	0.814454
path:hsa03060[ Protein export ]	8	0.3956	0.814454
path:hsa04614[ Renin-angiotensin system ]	15	0.399	0.814454
path:hsa04916[ Melanogenesis ]	89	0.399	0.814454
path:hsa05215[ Prostate cancer ]	82	0.4238	0.856249
path:hsa04810[ Regulation of actin cytoskeleton ]	185	0.4408	0.8652
path:hsa00220[ Urea cycle and metabolism of amino groups ]	22	0.442	0.8652
path:hsa04330[ Notch signaling pathway ]	33	0.4518	0.8652
path:hsa00400[ Phenylalanine, tyrosine and tryptophan biosynthesis ]	5	0.452	0.8652
path:hsa00533[ Keratan sulfate biosynthesis ]	9	0.4576	0.8652
path:hsa00150[ Androgen and estrogen metabolism ]	40	0.4642	0.8652
path:hsa00062[ Fatty acid elongation in mitochondria ]	7	0.4752	0.8652
path:hsa04060[ Cytokine-cytokine receptor interaction ]	222	0.4844	0.8652
path:hsa00564[ Glycerophospholipid metabolism ]	55	0.4906	0.8652
path:hsa03450[ Non-homologous end-joining ]	11	0.5076	0.8652
path:hsa03030[ DNA replication ]	30	0.513	0.8652
path:hsa00730[ Thiamine metabolism ]	6	0.5192	0.8652
path:hsa00510[ N-Glycan biosynthesis ]	32	0.525	0.8652
path:hsa04660[ T cell receptor signaling pathway ]	85	0.5266	0.8652
path:hsa04910[ Insulin signaling pathway ]	126	0.528	0.8652
path:hsa04520[ Adherens junction ]	73	0.5316	0.8652
path:hsa00300[ Lysine biosynthesis ]	3	0.534	0.8652
path:hsa00641[ 3-Chloroacrylic acid degradation ]	12	0.5382	0.8652
path:hsa00860[ Porphyrin and chlorophyll metabolism ]	34	0.5398	0.8652
path:hsa00130[ Ubiquinone and menaquinone biosynthesis ]	3	0.5408	0.8652
path:hsa00982[ Drug metabolism - cytochrome P450 ]	63	0.5452	0.8652
path:hsa04710[ Circadian rhythm ]	11	0.549	0.8652
path:hsa04150[ mTOR signaling pathway ]	46	0.55	0.8652
path:hsa04115[ p53 signaling pathway ]	58	0.5536	0.8652
path:hsa05110[ Vibrio cholerae infection ]	50	0.5556	0.8652
path:hsa00190[ Oxidative phosphorylation ]	97	0.5624	0.8652
path:hsa00450[ Selenoamino acid metabolism ]	18	0.5624	0.8652
path:hsa00071[ Fatty acid metabolism ]	40	0.563	0.8652
path:hsa04640[ Hematopoietic cell lineage ]	83	0.5664	0.8652
path:hsa05012[ Parkinson's disease ]	95	0.5708	0.8652
path:hsa00563[ Glycosylphosphatidylinositol(GPI)-anchor biosynthesis ]	15	0.571	0.8652
path:hsa04650[ Natural killer cell mediated cytotoxicity ]	116	0.5716	0.8652
path:hsa04912[ GnRH signaling pathway ]	91	0.5728	0.8652
path:hsa04510[ Focal adhesion ]	186	0.5768	0.8652
path:hsa00514[ O-Mannosyl glycan biosynthesis ]	2	0.5918	0.873415
path:hsa04340[ Hedgehog signaling pathway ]	44	0.598	0.873415
path:hsa04010[ MAPK signaling pathway ]	243	0.6006	0.873415
path:hsa03430[ Mismatch repair ]	23	0.6048	0.873415
path:hsa05212[ Pancreatic cancer ]	68	0.608	0.873415
path:hsa00252[ Alanine and aspartate metabolism ]	20	0.6096	0.873415
path:hsa00230[ Purine metabolism ]	122	0.6174	0.873415
path:hsa04920[ Adipocytokine signaling pathway ]	63	0.6242	0.873415
path:hsa04140[ Regulation of autophagy ]	22	0.625	0.873415
path:hsa00430[ Taurine and hypotaurine metabolism ]	6	0.629	0.873415
path:hsa00020[ Citrate cycle (TCA cycle) ]	30	0.6308	0.873415
path:hsa05010[ Alzheimer's disease ]	138	0.6432	0.8844
path:hsa00290[ Valine, leucine and isoleucine biosynthesis ]	9	0.6558	0.885916
path:hsa00785[ Lipoic acid metabolism ]	2	0.6562	0.885916
path:hsa03320[ PPAR signaling pathway ]	61	0.6614	0.885916
path:hsa04664[ Fc epsilon RI signaling pathway ]	73	0.6622	0.885916
path:hsa00500[ Starch and sucrose metabolism ]	41	0.674	0.891792
path:hsa00053[ Ascorbate and aldarate metabolism ]	21	0.6756	0.891792
path:hsa00680[ Methane metabolism ]	7	0.6844	0.893829
path:hsa00052[ Galactose metabolism ]	24	0.69	0.893829
path:hsa00040[ Pentose and glucuronate interconversions ]	21	0.6946	0.893829
path:hsa00600[ Sphingolipid metabolism ]	29	0.6952	0.893829
path:hsa05310[ Asthma ]	27	0.7058	0.901468
path:hsa00910[ Nitrogen metabolism ]	23	0.7136	0.901468
path:hsa00603[ Glycosphingolipid biosynthesis - globo series ]	9	0.7148	0.901468
path:hsa05016[ Huntington's disease ]	149	0.726	0.902054
path:hsa00740[ Riboflavin metabolism ]	11	0.7268	0.902054
path:hsa00601[ Glycosphingolipid biosynthesis - lacto and neolacto series ]	20	0.7346	0.902054
path:hsa00960[ Alkaloid biosynthesis II ]	7	0.736	0.902054
path:hsa05322[ Systemic lupus erythematosus ]	106	0.7408	0.902054
path:hsa04260[ Cardiac muscle contraction ]	61	0.7426	0.902054
path:hsa04360[ Axon guidance ]	109	0.7704	0.921981
path:hsa00061[ Fatty acid biosynthesis ]	3	0.7756	0.921981
path:hsa00791[ Atrazine degradation ]	8	0.7772	0.921981
path:hsa00520[ Nucleotide sugars metabolism ]	6	0.784	0.921981
path:hsa00361[ gamma-Hexachlorocyclohexane degradation ]	16	0.7868	0.921981
path:hsa00310[ Lysine degradation ]	34	0.7888	0.921981
path:hsa04620[ Toll-like receptor signaling pathway ]	94	0.7916	0.921981
path:hsa00460[ Cyanoamino acid metabolism ]	6	0.802	0.928632
path:hsa00720[ Reductive carboxylate cycle (CO2 fixation) ]	8	0.8076	0.929679
path:hsa00604[ Glycosphingolipid biosynthesis - ganglio series ]	6	0.8214	0.940099
path:hsa05222[ Small cell lung cancer ]	84	0.8386	0.945077
path:hsa00550[ Peptidoglycan biosynthesis ]	3	0.843	0.945077
path:hsa04350[ TGF-beta signaling pathway ]	75	0.8444	0.945077
path:hsa00983[ Drug metabolism - other enzymes ]	44	0.852	0.945077
path:hsa00100[ Biosynthesis of steroids ]	24	0.8688	0.945077
path:hsa04512[ ECM-receptor interaction ]	81	0.8724	0.945077
path:hsa00670[ One carbon pool by folate ]	13	0.8796	0.945077
path:hsa05120[ Epithelial cell signaling in Helicobacter pylori infection ]	58	0.8798	0.945077
path:hsa03022[ Basal transcription factors ]	30	0.8808	0.945077
path:hsa00240[ Pyrimidine metabolism ]	71	0.8816	0.945077
path:hsa04740[ Olfactory transduction ]	71	0.882	0.945077
path:hsa03420[ Nucleotide excision repair ]	42	0.8876	0.945077
path:hsa05014[ Amyotrophic lateral sclerosis (ALS) ]	48	0.8878	0.945077
path:hsa04070[ Phosphatidylinositol signaling system ]	62	0.904	0.955429
path:hsa00511[ Other glycan degradation ]	15	0.9116	0.955429
path:hsa04370[ VEGF signaling pathway ]	66	0.912	0.955429
path:hsa00770[ Pantothenate and CoA biosynthesis ]	11	0.9254	0.964364
path:hsa04950[ Maturity onset diabetes of the young ]	17	0.948	0.982743
path:hsa04930[ Type II diabetes mellitus ]	38	0.979	0.9928
path:hsa00790[ Folate biosynthesis ]	24	0.9794	0.9928
path:hsa03440[ Homologous recombination ]	26	0.984	0.9928
path:hsa04130[ SNARE interactions in vesicular transport ]	25	0.9864	0.9928
path:hsa04662[ B cell receptor signaling pathway ]	59	0.9874	0.9928
path:hsa00630[ Glyoxylate and dicarboxylate metabolism ]	10	0.9896	0.9928
path:hsa03020[ RNA polymerase ]	22	0.9928	0.9928
path:hsa00512[ O-Glycan biosynthesis ]	17	0.9956	0.9956
