# Supplementary material for: Identification of functional modules that correlate with phenotypic difference: the influence of network topology
Source: Genome Biol. 2010 Feb 26;11(2):R23. doi: 10.1186/gb-2010-11-2-r23 (PMC2872883; doi:10.1186/gb-2010-11-2-r23)
Supplement: Additional file 2 — A zip file containing the simulation output files of six test sets. [file gb-2010-11-2-r23-S2.zip › Gender_gene.log]

%%%%%%%%%%%%%%%%%%%%%%%%%%%%%%%%%%%%%%%%%%
dExpAlpha           	0.050               
dExpBeta            	0.3                 
dGOAlpha            	0.6                 
dGOBeta             	0.3                 
dSnpAlpha           	0.05                
dSnpBeta            	0.3                 
iBg                 	0                   
iESSwitch           	0                   
iExpGnameCol        	0                   
iExpSwitch          	1                   
iGOSwitch           	0                   
iIteration          	5000                
iMaxIteration       	5000                
iMethod             	2                   
iNoEdge             	1                   
iNumFilter          	15                  
iShrink             	0                   
iSnpSwitch          	0                   
j_from              	200                 
j_to                	201                 
sExpFile            	Gender.dat          
sGO2geneFile        	data/hsa-unique.csv 
sGObgGeneFile       	data/gene_list      
sGOnodeName         	hsa04110            
sGene_list          	Gene_file.list      
sResultFile         	result.dat          
sScoreFileIn        	Gender_ttest_5000.dat
sScoreFileOut       	NULL                
sSnpFile            	GBM_SNP.dat         
sSnpMapfile         	data/all_snp_with_missense.dat
sTaskName           	Gender_0.050_200    
sTtable             	data/Table_Normcdf.txt
sXML_list           	XML_file.list       
%%%%%%%%%%%%%%%%%%%%%%%%%%%%%%%%%%%%%%%%%%
HUMAN_CASE/hsa00010.gene	na	AKR1A1	ADH1A	ADH1B	ADH1C	ADH4	ADH5	ADH6	GALM	ADH7	LDHAL6A	DLAT	DLD	ENO1	ENO2	ENO3	ALDH2	ALDH3A1	ALDH1B1	ALDH1A3	FBP1	ALDH3B1	ALDH3B2	ALDH9A1	ALDH3A2	ALDOA	ALDOB	ALDOC	G6PC	GAPDH	GCK	GPI	HK1	HK2	HK3	LDHA	LDHB	LDHC	PGAM4	ALDH7A1	PCK1	PCK2	PDHA1	PDHA2	PDHB	PFKL	PFKM	PFKP	PGAM1	PGAM2	PGK1	PGK2	PGM1	PKLR	PKM2	PGM2	ACSS2	G6PC2	BPGM	TPI1	similar to phosphoglycerate mutase processed protein  [EC:5.4.2.1] [SP:tr:Q5JPN2_HUMAN sp:PGAM4_HUMAN]	RCTPI1	ACSS1	FBP2	LDHAL6B
path:hsa00010	Glycolysis / Gluconeogenesis
Identifier	 Raw score	    Weight	Final Score	Annotation
AKR1A1    	  0.112042	  1.123485	  0.085505	
ADH1A     	  1.169170	  1.076714	  1.183273	
ADH1B     	  1.628720	  1.076714	  1.690822	
ADH1C     	  0.522021	  1.067004	  0.499772	
ADH5      	  0.378867	  1.088609	  0.347646	
ADH6      	  0.826218	  1.059370	  0.816907	
ADH7      	  0.037485	  1.000000	  0.037485	
DLAT      	  0.161402	  1.083988	  0.138479	
DLD       	  1.154750	  1.077499	  1.167698	
ENO1      	  1.934240	  1.092225	  2.055577	
ENO2      	  0.729035	  1.067631	  0.713618	
ENO3      	  1.165940	  1.061595	  1.177018	
ALDH2     	  0.327826	  1.062692	  0.305688	
ALDH3A1   	  1.082170	  1.256430	  1.104307	
ALDH1B1   	  0.772789	  1.053174	  0.762270	
ALDH1A3   	  0.399639	  1.082596	  0.370482	
FBP1      	  1.091560	  1.129129	  1.103979	
ALDH3B1   	  0.788141	  1.000000	  0.788141	
ALDH3B2   	  0.017163	  1.054367	  0.013760	
ALDH9A1   	  0.086510	  1.091068	  0.069225	
ALDH3A2   	  0.063026	  1.073016	  0.051507	
ALDOA     	  1.587900	  1.063531	  1.635241	
ALDOB     	  0.446168	  1.150704	  0.395072	
ALDOC     	  0.955864	  1.088481	  0.952054	
G6PC      	  1.469860	  1.000000	  1.469860	
GCK       	  1.484870	  1.000000	  1.484870	
GPI       	  0.693890	  1.125904	  0.662687	
HK1       	  0.819949	  1.127851	  0.799400	
HK2       	  0.735345	  1.092364	  0.714759	
HK3       	  0.037075	  1.000000	  0.037075	
LDHA      	  1.682680	  1.115011	  1.786463	
LDHB      	  1.016570	  1.088419	  1.018048	
LDHC      	  0.085443	  1.094619	  0.067701	
ALDH7A1   	  1.138720	  1.089483	  1.152034	
PCK1      	  2.099450	  1.068894	  2.209514	
PCK2      	  1.011040	  1.078471	  1.011911	
PDHA1     	  0.633393	  1.100958	  0.604854	
PDHA2     	  1.491360	  1.050215	  1.521595	
PDHB      	  1.356740	  1.070391	  1.386191	
PFKL      	  0.044837	  1.114263	  0.031446	
PFKM      	  0.915377	  1.167868	  0.901891	
PFKP      	  1.135690	  1.063996	  1.144976	
PGAM1     	  0.700506	  1.075465	  0.681939	
PGAM2     	  1.308520	  1.130855	  1.355382	
PGK1      	  0.403657	  1.125580	  0.360193	
PGK2      	  1.281260	  1.077553	  1.306125	
PGM1      	  0.653609	  1.116357	  0.622055	
PKLR      	  0.743289	  1.064531	  0.729195	
PKM2      	  1.739650	  1.090689	  1.829233	
G6PC2     	  0.624977	  1.058779	  0.607946	
BPGM      	  0.549087	  1.077553	  0.524143	
TPI1      	  1.560880	  1.060220	  1.603298	
FBP2      	  0.039395	  1.175884	  0.022305	
LDHAL6B   	  0.861740	  1.050215	  0.855325	
HUMAN_CASE/hsa00020.gene	na	CS	DLAT	DLD	DLST	FH	similar to hCG1791842  [EC:6.2.1.4 6.2.1.5]	IDH1	IDH2	IDH3A	IDH3B	IDH3G	MDH1	MDH2	ACLY	ACO1	OGDH	ACO2	PC	PCK1	PCK2	PDHA1	PDHA2	PDHB	OGDHL	SDHA	SDHB	SDHC	SDHD	hCG_1776980	similar to Succinate dehydrogenase [ubiquinone] cytochrome b small subunit	mitochondrial precursor (CybS) (Succinate-ubiquinone reductase membrane anchor subunit) (QPs3) (CII-4) (Succinate dehydrogenase complex subunit D) (Succinate-ubiquinone oxi...  [EC:1.3.5.1]	SUCLG2	SUCLG1	SUCLA2
path:hsa00020	Citrate cycle (TCA cycle)
Identifier	 Raw score	    Weight	Final Score	Annotation
CS        	  0.493808	  1.115484	  0.455165	
DLAT      	  0.161402	  1.127641	  0.127881	
DLD       	  1.154750	  1.081668	  1.168399	
DLST      	  0.178856	  1.117940	  0.145997	
FH        	  1.210500	  1.154763	  1.246823	
IDH1      	  0.436926	  1.150793	  0.385642	
IDH2      	  0.805346	  1.190229	  0.772854	
IDH3A     	  0.838764	  1.136341	  0.818896	
IDH3B     	  0.026800	  1.187102	  0.013616	
IDH3G     	  0.725624	  1.190771	  0.682558	
MDH1      	  0.003500	  1.124834	  0.001728	
MDH2      	  0.205700	  1.095534	  0.176858	
ACLY      	  0.796561	  1.186540	  0.763471	
ACO1      	  0.400694	  1.000000	  0.400694	
OGDH      	  1.870840	  1.128065	  2.027099	
ACO2      	  0.097786	  1.123751	  0.073337	
PC        	  0.577190	  1.000000	  0.577190	
PCK1      	  2.099450	  1.000000	  2.099450	
PCK2      	  1.011040	  1.169264	  1.012921	
PDHA1     	  0.633393	  1.137920	  0.594730	
PDHA2     	  1.491360	  1.000000	  1.491360	
PDHB      	  1.356740	  1.053619	  1.379117	
OGDHL     	  0.244467	  1.000000	  0.244467	
SDHA      	  0.304149	  1.177850	  0.246124	
SDHB      	  0.591108	  1.168672	  0.540945	
SDHC      	  2.511850	  1.115922	  2.794871	
SDHD      	  0.260659	  1.166118	  0.208483	
SUCLG2    	  0.393882	  1.181293	  0.332666	
SUCLG1    	  0.330339	  1.123563	  0.288085	
SUCLA2    	  0.930248	  1.151333	  0.920125	
HUMAN_CASE/hsa00030.gene	na	FBP1	PRPS1L1	ALDOA	ALDOB	RPIA	ALDOC	G6PD	PGLS	GPI	DERA	PFKL	PFKM	PFKP	PGD	PGM1	PGM2	PRPS1	PRPS2	RPE	RBKS	TALDO1	TKT	TKTL1	TKTL2	FBP2	H6PD
path:hsa00030	Pentose phosphate pathway
Identifier	 Raw score	    Weight	Final Score	Annotation
FBP1      	  1.091560	  1.129129	  1.103979	
PRPS1L1   	  2.462500	  1.094081	  2.680386	
ALDOA     	  1.587900	  1.089038	  1.654642	
ALDOB     	  0.446168	  1.150704	  0.395072	
RPIA      	  0.301867	  1.165599	  0.247556	
ALDOC     	  0.955864	  1.170293	  0.948544	
G6PD      	  0.372757	  1.111960	  0.333766	
PGLS      	  1.065260	  1.000000	  1.065260	
GPI       	  0.693890	  1.108577	  0.666896	
PFKL      	  0.044837	  1.140399	  0.028995	
PFKM      	  0.915377	  1.162048	  0.902355	
PFKP      	  1.135690	  1.129299	  1.154529	
PGD       	  0.263699	  1.087133	  0.234784	
PGM1      	  0.653609	  1.200675	  0.600146	
PRPS1     	  0.346250	  1.139810	  0.298533	
PRPS2     	  0.118100	  1.144242	  0.086782	
RPE       	  1.386640	  1.057837	  1.413105	
RBKS      	  0.130030	  1.000000	  0.130030	
TALDO1    	  1.247900	  1.130262	  1.284424	
TKT       	  0.042594	  1.156759	  0.025971	
TKTL1     	  2.499870	  1.000000	  2.499870	
FBP2      	  0.039395	  1.106011	  0.027960	
H6PD      	  1.885210	  1.000000	  1.885210	
HUMAN_CASE/hsa00040.gene	na	UGT2B11	UGT2A1	AKR1B1	GUSB	DCXR	UGT2B28	UGT1A10	UGT1A8	UGT1A7	UGT1A6	UGT1A5	UGT1A9	UGT1A4	UGT1A1	UGT1A3	RPE	UGDH	UGP2	UGT2B4	UGT2B7	UGT2B10	UGT2B15	UGT2B17	UGT2A3	XYLB
path:hsa00040	Pentose and glucuronate interconversions
Identifier	 Raw score	    Weight	Final Score	Annotation
UGT2A1    	  0.002030	  1.000000	  0.002030	
AKR1B1    	  0.402923	  1.241540	  0.323495	
GUSB      	  1.562640	  1.000000	  1.562640	
DCXR      	  0.220277	  1.241540	  0.152852	
UGT2B28   	  0.305726	  1.000000	  0.305726	
UGT1A10   	  0.547907	  1.000000	  0.547907	
UGT1A8    	  0.547907	  1.050963	  0.531362	
UGT1A7    	  0.547907	  1.000000	  0.547907	
UGT1A6    	  0.547907	  1.000000	  0.547907	
UGT1A5    	  0.547907	  1.000000	  0.547907	
UGT1A9    	  0.547907	  1.050963	  0.531362	
UGT1A4    	  0.547907	  1.000000	  0.547907	
UGT1A1    	  0.547907	  1.000000	  0.547907	
UGT1A3    	  0.547907	  1.000000	  0.547907	
RPE       	  1.386640	  1.000000	  1.386640	
UGDH      	  0.155702	  1.076909	  0.134951	
UGP2      	  0.383462	  1.175150	  0.324199	
UGT2B4    	  1.393790	  1.000000	  1.393790	
UGT2B15   	  1.449550	  1.000000	  1.449550	
UGT2B17   	  1.449550	  1.000000	  1.449550	
XYLB      	  0.950985	  1.000000	  0.950985	
HUMAN_CASE/hsa00051.gene	na	FUK	FBP1	ALDOA	ALDOB	ALDOC	AKR1B1	GCK	GMDS	PHPT1	GMPPB	GMPPA	HK1	HK2	HK3	KHK	MPI	PFKFB1	PFKFB2	PFKFB3	PFKFB4	PFKL	PFKM	PFKP	PMM1	PMM2	AKR1B10	SORD	TPI1	TSTA3	RCTPI1	HSD3B7	MTMR1	FBP2	FPGT	MTMR2	MTMR6
path:hsa00051	Fructose and mannose metabolism
Identifier	 Raw score	    Weight	Final Score	Annotation
FBP1      	  1.091560	  1.104145	  1.101565	
ALDOA     	  1.587900	  1.085838	  1.652196	
ALDOB     	  0.446168	  1.150704	  0.395072	
ALDOC     	  0.955864	  1.110812	  0.951095	
AKR1B1    	  0.402923	  1.090335	  0.371159	
GCK       	  1.484870	  1.000000	  1.484870	
GMDS      	  0.964279	  1.129354	  0.959753	
GMPPB     	  0.124892	  1.000000	  0.124892	
GMPPA     	  2.386810	  1.106254	  2.617956	
HK1       	  0.819949	  1.134122	  0.798406	
HK2       	  0.735345	  1.102204	  0.712600	
HK3       	  0.037075	  1.074861	  0.028971	
KHK       	  0.668106	  1.103232	  0.640861	
MPI       	  0.329862	  1.098488	  0.295729	
PFKFB1    	  1.018380	  1.057214	  1.019442	
PFKFB2    	  0.480240	  1.110552	  0.442836	
PFKFB3    	  1.512850	  1.062899	  1.552762	
PFKFB4    	  0.239497	  1.000000	  0.239497	
PFKL      	  0.044837	  1.116793	  0.031200	
PFKM      	  0.915377	  1.101746	  0.907179	
PFKP      	  1.135690	  1.102250	  1.150562	
PMM1      	  0.573173	  1.071165	  0.550915	
PMM2      	  0.430369	  1.000000	  0.430369	
AKR1B10   	  1.448800	  1.000000	  1.448800	
SORD      	  2.026830	  1.119065	  2.204695	
TPI1      	  1.560880	  1.000000	  1.560880	
TSTA3     	  1.535090	  1.141882	  1.631334	
MTMR1     	  0.973434	  1.101883	  0.970767	
FBP2      	  0.039395	  1.108870	  0.027703	
FPGT      	  0.224264	  1.000000	  0.224264	
MTMR2     	  0.960716	  1.061616	  0.958347	
MTMR6     	  0.335414	  1.093615	  0.302809	
HUMAN_CASE/hsa00052.gene	na	AKR1B1	G6PC	GAA	GALE	GALK1	GALK2	GALT	GANC	GCK	B4GALT1	GLA	GLB1	HK1	HK2	HK3	LALBA	LCT	PFKL	PFKM	PFKP	PGM1	PGM2	G6PC2	similar to Maltase-glucoamylase	intestinal  [EC:3.2.1.3 3.2.1.20]	UGP2	B4GALT2	MGAM
path:hsa00052	Galactose metabolism
Identifier	 Raw score	    Weight	Final Score	Annotation
AKR1B1    	  0.402923	  1.067510	  0.378940	
G6PC      	  1.469860	  1.000000	  1.469860	
GAA       	  0.526872	  1.000000	  0.526872	
GALE      	  0.902488	  1.000000	  0.902488	
GALK1     	  1.909820	  1.000000	  1.909820	
GALK2     	  0.085120	  1.000000	  0.085120	
GALT      	  0.104476	  1.137663	  0.076555	
GCK       	  1.484870	  1.000000	  1.484870	
B4GALT1   	  1.274790	  1.136814	  1.317844	
GLA       	  1.181540	  1.106957	  1.202811	
GLB1      	  0.503902	  1.122100	  0.463450	
HK1       	  0.819949	  1.129669	  0.799112	
HK2       	  0.735345	  1.098061	  0.713508	
HK3       	  0.037075	  1.185065	  0.020150	
LALBA     	  0.463970	  1.000000	  0.463970	
LCT       	  0.622115	  1.089969	  0.596109	
PFKL      	  0.044837	  1.000000	  0.044837	
PFKM      	  0.915377	  1.000000	  0.915377	
PFKP      	  1.135690	  1.000000	  1.135690	
PGM1      	  0.653609	  1.115645	  0.622244	
G6PC2     	  0.624977	  1.063674	  0.606549	
UGP2      	  0.383462	  1.141853	  0.334713	
B4GALT2   	  1.520580	  1.000000	  1.520580	
MGAM      	  0.704250	  1.000000	  0.704250	
HUMAN_CASE/hsa00053.gene	na	UGT2B11	UGT2A1	ALDH2	ALDH3A1	ALDH1B1	ALDH9A1	ALDH3A2	ALDH7A1	UGT2B28	UGT1A10	UGT1A8	UGT1A7	UGT1A6	UGT1A5	UGT1A9	UGT1A4	UGT1A1	UGT1A3	MIOX	UGDH	UGT2B4	UGT2B7	UGT2B10	UGT2B15	UGT2B17	UGT2A3
path:hsa00053	Ascorbate and aldarate metabolism
Identifier	 Raw score	    Weight	Final Score	Annotation
UGT2A1    	  0.002030	  1.000000	  0.002030	
ALDH2     	  0.327826	  1.000000	  0.327826	
ALDH3A1   	  1.082170	  1.000000	  1.082170	
ALDH1B1   	  0.772789	  1.000000	  0.772789	
ALDH9A1   	  0.086510	  1.000000	  0.086510	
ALDH3A2   	  0.063026	  1.000000	  0.063026	
ALDH7A1   	  1.138720	  1.000000	  1.138720	
UGT2B28   	  0.305726	  1.000000	  0.305726	
UGT1A10   	  0.547907	  1.000000	  0.547907	
UGT1A8    	  0.547907	  1.000000	  0.547907	
UGT1A7    	  0.547907	  1.000000	  0.547907	
UGT1A6    	  0.547907	  1.000000	  0.547907	
UGT1A5    	  0.547907	  1.000000	  0.547907	
UGT1A9    	  0.547907	  1.000000	  0.547907	
UGT1A4    	  0.547907	  1.000000	  0.547907	
UGT1A1    	  0.547907	  1.000000	  0.547907	
UGT1A3    	  0.547907	  1.000000	  0.547907	
UGDH      	  0.155702	  1.000000	  0.155702	
UGT2B4    	  1.393790	  1.000000	  1.393790	
UGT2B15   	  1.449550	  1.000000	  1.449550	
UGT2B17   	  1.449550	  1.000000	  1.449550	
HUMAN_CASE/hsa00061.gene	na	FASN	MCAT	ACACA	ACACB	OXSM	OLAH
path:hsa00061	Fatty acid biosynthesis
Identifier	 Raw score	    Weight	Final Score	Annotation
FASN      	  0.237748	  1.000000	  0.237748	
ACACA     	  0.214218	  1.000000	  0.214218	
ACACB     	  0.955900	  1.000000	  0.955900	
HUMAN_CASE/hsa00062.gene	na	ACAA2	ECHS1	HSD17B10	HADHA	HADHB	HADH	HSD17B4	MECR	PPT1	PPT2
path:hsa00062	Fatty acid elongation in mitochondria
Identifier	 Raw score	    Weight	Final Score	Annotation
ACAA2     	  0.276117	  1.131373	  0.233167	
ECHS1     	  0.013143	  1.126568	  0.007596	
HADHA     	  1.077980	  1.136726	  1.089104	
HADHB     	  1.095690	  1.123020	  1.108077	
HSD17B4   	  1.533160	  1.126075	  1.618025	
PPT1      	  0.485573	  1.000000	  0.485573	
PPT2      	  0.771722	  1.000000	  0.771722	
HUMAN_CASE/hsa00071.gene	na	ACAA2	PECI	ADH1A	ADH1B	ADH1C	CPT1C	ADH4	ADH5	ADH6	ADH7	CPT1A	CPT1B	CPT2	CYP4A11	DCI	ECHS1	EHHADH	ALDH2	ALDH3A1	ACSL1	ACSL3	ACSL4	ALDH1B1	ALDH9A1	ALDH3A2	ACSL6	GCDH	CYP4A22	ACAA1	HSD17B10	HADHA	HADHB	HADH	HSD17B4	ACADL	ACADM	ACADS	ACADSB	ACADVL	ACAT1	ACAT2	ALDH7A1	ACOX1	ACSL5	ACOX3
path:hsa00071	Fatty acid metabolism
Identifier	 Raw score	    Weight	Final Score	Annotation
ACAA2     	  0.276117	  1.133733	  0.232460	
PECI      	  0.140232	  1.000000	  0.140232	
ADH1A     	  1.169170	  1.072883	  1.182564	
ADH1B     	  1.628720	  1.072883	  1.687666	
ADH1C     	  0.522021	  1.087427	  0.493181	
ADH5      	  0.378867	  1.072780	  0.353028	
ADH6      	  0.826218	  1.089483	  0.812224	
ADH7      	  0.037485	  1.000000	  0.037485	
CPT1A     	  1.086860	  1.098946	  1.095854	
CPT1B     	  0.727083	  1.071530	  0.710695	
CPT2      	  0.618974	  1.000000	  0.618974	
CYP4A11   	  1.016880	  1.110619	  1.018765	
DCI       	  0.283025	  1.000000	  0.283025	
ECHS1     	  0.013143	  1.103682	  0.008388	
EHHADH    	  2.268160	  1.000000	  2.268160	
ALDH2     	  0.327826	  1.000000	  0.327826	
ALDH3A1   	  1.082170	  1.073045	  1.088430	
ACSL1     	  0.056226	  1.119244	  0.039891	
ACSL3     	  1.026670	  1.124066	  1.030028	
ACSL4     	  0.063100	  1.000000	  0.063100	
ALDH1B1   	  0.772789	  1.050834	  0.762730	
ALDH9A1   	  0.086510	  1.091068	  0.069225	
ALDH3A2   	  0.063026	  1.089422	  0.049223	
ACSL6     	  0.646178	  1.103912	  0.617512	
GCDH      	  0.407741	  1.138991	  0.359941	
ACAA1     	  0.030940	  1.082356	  0.023238	
HADHA     	  1.077980	  1.106987	  1.086675	
HADHB     	  1.095690	  1.108761	  1.106634	
HSD17B4   	  1.533160	  1.139517	  1.627347	
ACADL     	  0.122925	  1.000000	  0.122925	
ACADM     	  0.718060	  1.096715	  0.695423	
ACADS     	  0.254864	  1.104900	  0.220816	
ACADSB    	  0.107837	  1.000000	  0.107837	
ACADVL    	  0.692530	  1.111635	  0.664700	
ACAT1     	  0.855021	  1.087555	  0.843376	
ACAT2     	  0.898921	  1.104974	  0.888922	
ALDH7A1   	  1.138720	  1.081646	  1.150862	
ACOX1     	  0.227404	  1.095575	  0.197390	
ACSL5     	  0.405778	  1.056843	  0.385498	
ACOX3     	  1.469540	  1.113439	  1.535134	
HUMAN_CASE/hsa00072.gene	na	HMGCL	HMGCS1	HMGCS2	ACAT1	ACAT2	OXCT1	BDH2	BDH1	OXCT2
path:hsa00072	Synthesis and degradation of ketone bodies
Identifier	 Raw score	    Weight	Final Score	Annotation
HMGCL     	  1.317530	  1.073692	  1.344578	
HMGCS1    	  2.061110	  1.000000	  2.061110	
HMGCS2    	  0.252939	  1.059114	  0.233198	
ACAT1     	  0.855021	  1.184404	  0.830679	
ACAT2     	  0.898921	  1.100702	  0.889326	
OXCT1     	  0.945626	  1.146241	  0.937926	
OXCT2     	  1.447760	  1.109210	  1.507462	
HUMAN_CASE/hsa00100.gene	na	PMVK	EBP	CYP27B1	CYP51A1	DHCR7	DHCR24	NQO1	FDFT1	FDPS	GGCX	HMGCR	IDI1	LSS	MVD	MVK	NSDHL	HSD17B7	SC4MOL	SC5DL	SQLE	TM7SF2	VKORC1	IDI2	GGPS1
path:hsa00100	Biosynthesis of steroids
Identifier	 Raw score	    Weight	Final Score	Annotation
PMVK      	  0.709557	  1.077349	  0.690973	
EBP       	  1.162740	  1.000000	  1.162740	
CYP27B1   	  1.113670	  1.000000	  1.113670	
CYP51A1   	  0.455938	  1.174686	  0.397486	
DHCR7     	  0.374461	  1.108553	  0.336588	
DHCR24    	  0.119063	  1.100607	  0.096115	
NQO1      	  0.793496	  1.050783	  0.784230	
FDFT1     	  0.360923	  1.139743	  0.313016	
FDPS      	  0.150519	  1.129719	  0.117736	
GGCX      	  0.278899	  1.235849	  0.206375	
HMGCR     	  0.191257	  1.116417	  0.157756	
IDI1      	  0.152881	  1.184941	  0.108021	
LSS       	  0.453155	  1.144406	  0.404210	
MVD       	  0.267324	  1.077349	  0.241390	
MVK       	  1.703120	  1.116417	  1.812033	
NSDHL     	  1.161510	  1.150858	  1.188043	
HSD17B7   	  0.865988	  1.052468	  0.859475	
SC4MOL    	  1.016540	  1.118000	  1.018510	
SC5DL     	  0.563351	  1.000000	  0.563351	
SQLE      	  0.322994	  1.205990	  0.255914	
TM7SF2    	  0.632121	  1.136372	  0.593793	
VKORC1    	  0.516559	  1.109440	  0.480534	
IDI2      	  1.781530	  1.000000	  1.781530	
GGPS1     	  0.279496	  1.142821	  0.232973	
HUMAN_CASE/hsa00120.gene	na	ACAA2	CEL	SLC27A5	AKR1C4	ADH1A	ADH1B	ADH1C	ADH4	ADH5	ADH6	ADH7	CYP7A1	CYP27A1	ALDH2	ALDH3A1	ALDH1B1	ALDH9A1	ALDH3A2	ACAD9	ACAA1	HADHB	LIPA	ALDH7A1	BAAT	AKR1B10	SOAT1	SRD5A1	SRD5A2	AKR1D1	HSD3B7	SOAT2
path:hsa00120	Bile acid biosynthesis
Identifier	 Raw score	    Weight	Final Score	Annotation
ACAA2     	  0.276117	  1.000000	  0.276117	
CEL       	  1.456620	  1.000000	  1.456620	
SLC27A5   	  0.346717	  1.141425	  0.298480	
AKR1C4    	  2.177160	  1.051709	  2.266534	
ADH1A     	  1.169170	  1.072883	  1.182564	
ADH1B     	  1.628720	  1.072883	  1.687666	
ADH1C     	  0.522021	  1.099994	  0.489169	
ADH5      	  0.378867	  1.072780	  0.353028	
ADH6      	  0.826218	  1.089483	  0.812224	
ADH7      	  0.037485	  1.000000	  0.037485	
CYP7A1    	  0.967779	  1.000000	  0.967779	
CYP27A1   	  1.454100	  1.000000	  1.454100	
ALDH2     	  0.327826	  1.000000	  0.327826	
ALDH3A1   	  1.082170	  1.000000	  1.082170	
ALDH1B1   	  0.772789	  1.050834	  0.762730	
ALDH9A1   	  0.086510	  1.101661	  0.067454	
ALDH3A2   	  0.063026	  1.073016	  0.051507	
ACAA1     	  0.030940	  1.082234	  0.023248	
HADHB     	  1.095690	  1.090831	  1.104823	
LIPA      	  1.019310	  1.000000	  1.019310	
ALDH7A1   	  1.138720	  1.089483	  1.152034	
BAAT      	  1.201990	  1.090831	  1.222245	
AKR1B10   	  1.448800	  1.082234	  1.493650	
SOAT1     	  1.419010	  1.000000	  1.419010	
SRD5A1    	  0.681926	  1.000000	  0.681926	
SRD5A2    	  0.541997	  1.000000	  0.541997	
AKR1D1    	  1.185210	  1.051709	  1.195670	
SOAT2     	  0.166834	  1.000000	  0.166834	
HUMAN_CASE/hsa00130.gene	na	COQ7	COQ2	COQ6	COQ3	COQ5
path:hsa00130	Ubiquinone and menaquinone biosynthesis
Identifier	 Raw score	    Weight	Final Score	Annotation
COQ7      	  0.616679	  1.000000	  0.616679	
COQ6      	  0.639830	  1.000000	  0.639830	
COQ3      	  0.822871	  1.000000	  0.822871	
HUMAN_CASE/hsa00140.gene	na	AKR1C4	CYP11A1	CYP11B1	CYP11B2	CYP17A1	CYP21A2	HSD3B1	HSD3B2	HSD11B1	HSD11B2	AKR1D1
path:hsa00140	C21-Steroid hormone metabolism
Identifier	 Raw score	    Weight	Final Score	Annotation
AKR1C4    	  2.177160	  1.051709	  2.266534	
CYP11A1   	  1.371870	  1.065688	  1.400660	
CYP11B1   	  0.821142	  1.083235	  0.807783	
CYP11B2   	  1.403330	  1.000000	  1.403330	
CYP17A1   	  0.171192	  1.063476	  0.153048	
CYP21A2   	  0.221115	  1.087533	  0.193754	
HSD3B1    	  1.317750	  1.000000	  1.317750	
HSD3B2    	  0.261271	  1.062748	  0.240168	
HSD11B1   	  1.110880	  1.111787	  1.124015	
HSD11B2   	  0.397234	  1.102630	  0.361324	
AKR1D1    	  1.185210	  1.073083	  1.200020	
HUMAN_CASE/hsa00150.gene	na	UGT2B11	UGT2A1	AKR1C4	WBSCR22	METTL6	CYP11B1	CYP11B2	CYP19A1	HSD3B1	HSD3B2	HSD11B1	HSD11B2	HSD17B1	HSD17B3	HSD17B2	STS	ARSD	ARSE	HSD17B12	HEMK1	LCMT1	HSD17B7	UGT2B28	UGT1A10	UGT1A8	UGT1A7	UGT1A6	UGT1A5	UGT1A9	UGT1A4	UGT1A1	UGT1A3	METTL2B	TRMT11	SRD5A1	SRD5A2	AKR1D1	SULT1E1	SULT2B1	UGT2B4	UGT2B7	UGT2B10	UGT2B15	UGT2B17	HSD17B8	UGT2A3	LCMT2
path:hsa00150	Androgen and estrogen metabolism
Identifier	 Raw score	    Weight	Final Score	Annotation
UGT2A1    	  0.002030	  1.131853	  0.000896	
AKR1C4    	  2.177160	  1.069816	  2.298691	
WBSCR22   	  0.135984	  1.000000	  0.135984	
CYP11B1   	  0.821142	  1.098912	  0.805292	
CYP11B2   	  1.403330	  1.000000	  1.403330	
CYP19A1   	  0.492972	  1.145189	  0.444860	
HSD3B1    	  1.317750	  1.061533	  1.340314	
HSD3B2    	  0.261271	  1.075785	  0.236002	
HSD11B1   	  1.110880	  1.070554	  1.119152	
HSD11B2   	  0.397234	  1.000000	  0.397234	
HSD17B1   	  1.364040	  1.204175	  1.453301	
HSD17B3   	  0.656728	  1.155574	  0.615142	
HSD17B2   	  0.479348	  1.129035	  0.435957	
STS       	  2.807000	  1.000000	  2.807000	
ARSD      	  0.166365	  1.086212	  0.142531	
ARSE      	  1.675340	  1.000000	  1.675340	
HSD17B12  	  0.999322	  1.081955	  0.999266	
HEMK1     	  1.295650	  1.075649	  1.321287	
LCMT1     	  1.112960	  1.051333	  1.119091	
HSD17B7   	  0.865988	  1.125555	  0.850484	
UGT2B28   	  0.305726	  1.088341	  0.275338	
UGT1A10   	  0.547907	  1.064232	  0.527137	
UGT1A8    	  0.547907	  1.204175	  0.484571	
UGT1A7    	  0.547907	  1.064232	  0.527137	
UGT1A6    	  0.547907	  1.064232	  0.527137	
UGT1A5    	  0.547907	  1.064232	  0.527137	
UGT1A9    	  0.547907	  1.204175	  0.484571	
UGT1A4    	  0.547907	  1.064232	  0.527137	
UGT1A1    	  0.547907	  1.064232	  0.527137	
UGT1A3    	  0.547907	  1.064232	  0.527137	
SRD5A1    	  0.681926	  1.000000	  0.681926	
SRD5A2    	  0.541997	  1.084045	  0.514802	
AKR1D1    	  1.185210	  1.077582	  1.200938	
SULT1E1   	  0.560209	  1.093467	  0.530676	
SULT2B1   	  0.088080	  1.000000	  0.088080	
UGT2B4    	  1.393790	  1.052010	  1.418068	
UGT2B15   	  1.449550	  1.115802	  1.513228	
UGT2B17   	  1.449550	  1.074592	  1.490253	
HSD17B8   	  0.408680	  1.100250	  0.373615	
LCMT2     	  2.142830	  1.000000	  2.142830	
HUMAN_CASE/hsa00190.gene	na	UQCRFSL1	similar to cytochrome c oxidase subunit VIc  [EC:1.9.3.1]	similar to hCG1809973  [EC:3.6.3.14]	COX17	TCIRG1	ATP5H	ATP5L	UQCR	COX6B2	NDUFA11	ATP6V1G3	COX4I1	COX5B	COX6A1	COX6A2	COX6B1	COX6C	COX7A1	COX7A2	COX7B	COX7C	COX8A	COX10	COX11	COX15	CYC1	ATP6V0E2	COX7B2	ATP6V0A2	ATP6V0D2	ATP6V1C2	PPA2	UQCRQ	UCRC	COX8C	NDUFS7	similar to hCG1639781  [EC:3.6.3.14]	hCG_25371	UQCRHL	ATP6	ATP8	COX1	COX2	COX3	CYTB	ND1	ND2	ND3	ND4	ND4L	ND5	ND6	NDUFA1	NDUFA2	NDUFA3	NDUFA4	NDUFA5	NDUFA6	NDUFA7	NDUFA8	NDUFA9	NDUFA10	NDUFAB1	NDUFB1	NDUFB2	NDUFB3	NDUFB4	NDUFB5	NDUFB6	NDUFB7	NDUFB8	NDUFB9	NDUFB10	NDUFC1	NDUFC2	NDUFS1	NDUFS2	NDUFS3	NDUFV1	NDUFS4	NDUFS5	NDUFS6	NDUFS8	NDUFV2	NDUFV3	ATP12A	ATP4A	ATP4B	ATP5A1	ATP5B	ATP6V0A4	ATP5C1	ATP5D	ATP6V1D	ATP5E	ATP5F1	ATP5G1	ATP6V1H	ATP5G2	ATP5G3	ATP5I	ATP5J	ATP6V1A	ATP6V1B1	ATP6V1B2	ATP6V0C	ATP6V1C1	ATP6V1E1	ATP6V0B	ATP6V1G2	ATP6V0A1	ATP6AP1	ATP5O	PPA1	NDUFA4L2	SDHA	SDHB	SDHC	SDHD	LHPP	hCG_1776980	similar to ubiquinol-cytochrome c reductase complex  [EC:1.10.2.2]	similar to Ubiquinol-cytochrome c reductase	complex III subunit VII	9.5kDa  [EC:1.10.2.2]	similar to Succinate dehydrogenase [ubiquinone] cytochrome b small subunit	mitochondrial precursor (CybS) (Succinate-ubiquinone reductase membrane anchor subunit) (QPs3) (CII-4) (Succinate dehydrogenase complex subunit D) (Succinate-ubiquinone oxi...  [EC:1.3.5.1]	similar to NADH:ubiquinone oxidoreductase B15 subunit  [EC:1.6.5.3 1.6.99.3] [SP:sp:NDUB4_HUMAN]	hypothetical LOC727947  [EC:1.10.2.2]	UQCRB	UQCRC1	UQCRC2	UQCRFS1	UQCRH	COX4I2	ATP6V0E1	ATP6V1E2	ATP6V0D1	COX7A2L	ATP6V1F	COX5A	ATP6V1G1	ATP5J2
path:hsa00190	Oxidative phosphorylation
Identifier	 Raw score	    Weight	Final Score	Annotation
COX17     	  0.327371	  1.000000	  0.327371	
TCIRG1    	  0.686211	  1.074293	  0.667279	
ATP5H     	  0.496099	  1.080401	  0.468912	
ATP5L     	  0.504237	  1.273090	  0.418241	
UQCR      	  0.606648	  1.000000	  0.606648	
COX4I1    	  0.917096	  1.000000	  0.917096	
COX5B     	  0.271046	  1.000000	  0.271046	
COX6A1    	  0.939313	  1.000000	  0.939313	
COX6A2    	  1.440690	  1.000000	  1.440690	
COX6B1    	  0.090572	  1.000000	  0.090572	
COX6C     	  0.550549	  1.000000	  0.550549	
COX7A1    	  0.586415	  1.000000	  0.586415	
COX7A2    	  1.551040	  1.000000	  1.551040	
COX7B     	  0.607545	  1.000000	  0.607545	
COX7C     	  0.209250	  1.000000	  0.209250	
COX8A     	  0.542512	  1.000000	  0.542512	
COX10     	  1.104600	  1.000000	  1.104600	
COX11     	  1.015270	  1.000000	  1.015270	
COX15     	  1.852480	  1.000000	  1.852480	
CYC1      	  0.178432	  1.000000	  0.178432	
ATP6V0A2  	  2.020500	  1.061567	  2.109916	
PPA2      	  0.166070	  1.169775	  0.122438	
NDUFS7    	  0.363863	  1.000000	  0.363863	
NDUFA1    	  0.407543	  1.000000	  0.407543	
NDUFA2    	  0.148132	  1.000000	  0.148132	
NDUFA3    	  0.437322	  1.000000	  0.437322	
NDUFA4    	  1.294140	  1.000000	  1.294140	
NDUFA5    	  0.073385	  1.000000	  0.073385	
NDUFA6    	  0.938423	  1.000000	  0.938423	
NDUFA7    	  0.302067	  1.000000	  0.302067	
NDUFA8    	  0.837004	  1.000000	  0.837004	
NDUFA9    	  0.570193	  1.000000	  0.570193	
NDUFA10   	  0.337802	  1.000000	  0.337802	
NDUFAB1   	  0.242717	  1.000000	  0.242717	
NDUFB1    	  0.639982	  1.000000	  0.639982	
NDUFB2    	  0.722389	  1.000000	  0.722389	
NDUFB3    	  1.113980	  1.000000	  1.113980	
NDUFB4    	  0.128469	  1.000000	  0.128469	
NDUFB5    	  1.295020	  1.000000	  1.295020	
NDUFB6    	  0.928868	  1.000000	  0.928868	
NDUFB7    	  0.910339	  1.000000	  0.910339	
NDUFB8    	  0.086380	  1.000000	  0.086380	
NDUFC1    	  0.636091	  1.000000	  0.636091	
NDUFC2    	  1.663890	  1.000000	  1.663890	
NDUFS1    	  0.711090	  1.000000	  0.711090	
NDUFS2    	  0.791588	  1.000000	  0.791588	
NDUFS3    	  0.403572	  1.000000	  0.403572	
NDUFV1    	  1.735200	  1.000000	  1.735200	
NDUFS4    	  1.153720	  1.000000	  1.153720	
NDUFS5    	  0.223291	  1.000000	  0.223291	
NDUFS6    	  0.703706	  1.000000	  0.703706	
NDUFS8    	  0.166802	  1.000000	  0.166802	
NDUFV2    	  0.136830	  1.000000	  0.136830	
ATP12A    	  1.753350	  1.000000	  1.753350	
ATP4A     	  0.596705	  1.000000	  0.596705	
ATP4B     	  0.682622	  1.000000	  0.682622	
ATP5A1    	  1.358740	  1.199864	  1.444593	
ATP5B     	  0.076423	  1.000000	  0.076423	
ATP6V0A4  	  0.576216	  1.054052	  0.559300	
ATP5C1    	  0.178058	  1.232583	  0.119194	
ATP5D     	  0.729135	  1.248710	  0.674042	
ATP6V1D   	  0.376117	  1.000000	  0.376117	
ATP5E     	  0.101436	  1.296823	  0.051429	
ATP5F1    	  1.374220	  1.275120	  1.499817	
ATP5G1    	  0.173840	  1.144761	  0.134944	
ATP6V1H   	  0.655477	  1.216800	  0.598118	
ATP5G2    	  0.107335	  1.275233	  0.058072	
ATP5G3    	  0.809992	  1.224911	  0.772497	
ATP5I     	  0.141736	  1.250454	  0.086889	
ATP5J     	  0.870718	  1.294376	  0.835947	
ATP6V1A   	  1.427530	  1.000000	  1.427530	
ATP6V1B1  	  1.320190	  1.000000	  1.320190	
ATP6V1B2  	  1.015420	  1.000000	  1.015420	
ATP6V0C   	  0.128738	  1.166193	  0.091569	
ATP6V1C1  	  0.438221	  1.000000	  0.438221	
ATP6V1E1  	  1.133310	  1.156208	  1.155682	
ATP6V0B   	  0.508389	  1.000000	  0.508389	
ATP6V1G2  	  0.900795	  1.000000	  0.900795	
ATP6V0A1  	  1.837410	  1.000000	  1.837410	
ATP6AP1   	  0.134521	  1.000000	  0.134521	
ATP5O     	  0.811391	  1.292073	  0.763341	
SDHA      	  0.304149	  1.000000	  0.304149	
SDHB      	  0.591108	  1.000000	  0.591108	
SDHC      	  2.511850	  1.000000	  2.511850	
SDHD      	  0.260659	  1.000000	  0.260659	
LHPP      	  0.211104	  1.000000	  0.211104	
UQCRB     	  0.925784	  1.000000	  0.925784	
UQCRC1    	  0.291372	  1.000000	  0.291372	
UQCRC2    	  0.073181	  1.000000	  0.073181	
UQCRFS1   	  0.521291	  1.000000	  0.521291	
UQCRH     	  0.576469	  1.000000	  0.576469	
ATP6V0D1  	  0.730825	  1.139926	  0.699451	
COX7A2L   	  0.978704	  1.000000	  0.978704	
ATP6V1F   	  0.377301	  1.069361	  0.352636	
COX5A     	  0.290002	  1.000000	  0.290002	
ATP6V1G1  	  0.807605	  1.177517	  0.777545	
ATP5J2    	  0.637413	  1.201960	  0.581998	
HUMAN_CASE/hsa00220.gene	na	SAT2	ADC	CPS1	NAGS	ALDH2	ALDH3A1	ALDH1B1	ALDH9A1	ALDH3A2	ABP1	AMD1	GATM	ARG1	ARG2	MAOA	MAOB	ASL	ASS1	MTAP	ODC1	OTC	ALDH7A1	ALDH18A1	SAT1	SMS	SRM	AGMAT	ACY1
path:hsa00220	Urea cycle and metabolism of amino groups
Identifier	 Raw score	    Weight	Final Score	Annotation
CPS1      	  0.251607	  1.097390	  0.219968	
ALDH2     	  0.327826	  1.111811	  0.289392	
ALDH3A1   	  1.082170	  1.182610	  1.097888	
ALDH1B1   	  0.772789	  1.113702	  0.750470	
ALDH9A1   	  0.086510	  1.000000	  0.086510	
ALDH3A2   	  0.063026	  1.081262	  0.050346	
ABP1      	  0.694178	  1.000000	  0.694178	
AMD1      	  1.381050	  1.164359	  1.456311	
GATM      	  0.519006	  1.111811	  0.482309	
ARG1      	  0.303253	  1.000000	  0.303253	
ARG2      	  0.546912	  1.000000	  0.546912	
MAOA      	  1.484300	  1.131528	  1.563442	
MAOB      	  0.752591	  1.081262	  0.735407	
ASL       	  1.288030	  1.064337	  1.309177	
MTAP      	  0.383231	  1.000000	  0.383231	
ODC1      	  1.067710	  1.150824	  1.078313	
OTC       	  1.500950	  1.097390	  1.561502	
ALDH7A1   	  1.138720	  1.000000	  1.138720	
ALDH18A1  	  0.572263	  1.000000	  0.572263	
SMS       	  0.916638	  1.000000	  0.916638	
SRM       	  1.512160	  1.206290	  1.646823	
ACY1      	  1.092770	  1.082510	  1.100798	
HUMAN_CASE/hsa00230.gene	na	ADA	NME6	PAICS	POLR3G	ADCY1	POLD3	ADCY2	PDE10A	ADCY3	ADCY5	POLR3A	NUDT5	ADCY6	ADCY7	ADCY8	ADCY9	AK7	ADSSL1	CANT1	ADK	ADSL	ADSS	DCK	POLR3H	DGUOK	ADCY4	AK1	AK2	AK3L1	PRPS1L1	FHIT	NT5C2	POLA2	POLR2J2	POLR1A	GART	AK5	AMPD1	AMPD2	PDE7B	AMPD3	GMPR	GUCY1A2	GUCY1A3	GUCY1B3	GUCY2C	GUCY2F	GUK1	NME7	GUCY2D	NT5C	ZNRD1	NUDT2	HPRT1	APRT	IMPDH1	IMPDH2	ITPA	ENTPD8	ATIC	NME1	NME2	NME4	NP	NPR1	NPR2	NT5E	RRM2B	PDE11A	POLR1D	NT5C3	GMPR2	PDE1A	PDE1C	PDE2A	PDE3A	PDE3B	PDE4A	PDE4B	PDE4C	PDE4D	PDE6D	PDE6G	PDE6H	PDE7A	PDE8A	PDE9A	PDE1B	ENPP1	ENPP3	POLR3K	PFAS	PKLR	PKM2	NUDT9	POLE3	POLA1	POLD1	POLD2	POLE	POLE2	POLR2A	POLR2B	POLR2C	POLR2D	POLR2E	POLR2F	POLR2G	POLR2H	POLR2I	POLR2J	POLR2K	POLR2L	PPAT	POLR2J3	PRIM1	PRIM2	POLR3B	ADCY10	ALLC	PRPS1	PRPS2	POLE4	NT5M	POLD4	PRUNE	RRM1	RRM2	POLR1E	POLR3D	XDH	POLR1B	POLR3GL	NT5C1A	PDE8B	PDE5A	PNPT1	GMPS	PAPSS2	PAPSS1	NT5C1B	ENTPD1	POLR1C	ENTPD2	ENTPD6	ENTPD3	ENTPD5	ENTPD4	GDA
path:hsa00230	Purine metabolism
Identifier	 Raw score	    Weight	Final Score	Annotation
ADA       	  0.220905	  1.117656	  0.184947	
NME6      	  0.119620	  1.069387	  0.103232	
PAICS     	  0.543639	  1.090442	  0.514484	
POLR3G    	  0.999701	  1.065539	  0.999681	
ADCY1     	  0.512886	  1.095617	  0.481165	
POLD3     	  0.163491	  1.094609	  0.137747	
ADCY2     	  0.840283	  1.073336	  0.829628	
PDE10A    	  0.368997	  1.097147	  0.334935	
ADCY3     	  0.961636	  1.088049	  0.958329	
ADCY6     	  0.691147	  1.082362	  0.670436	
ADCY7     	  0.984248	  1.086791	  0.982893	
ADCY8     	  0.169383	  1.079548	  0.147071	
ADCY9     	  0.405351	  1.080436	  0.376953	
CANT1     	  0.016064	  1.087804	  0.011177	
ADK       	  2.027210	  1.125964	  2.215934	
ADSL      	  0.170382	  1.118719	  0.138095	
ADSS      	  0.003281	  1.080642	  0.002069	
DCK       	  0.131911	  1.101453	  0.107407	
DGUOK     	  0.234238	  1.096537	  0.203613	
AK1       	  0.148759	  1.090959	  0.125087	
AK2       	  0.032782	  1.082151	  0.024756	
PRPS1L1   	  2.462500	  1.000000	  2.462500	
FHIT      	  2.093700	  1.000000	  2.093700	
NT5C2     	  1.111190	  1.124446	  1.125865	
POLA2     	  1.262000	  1.100018	  1.291716	
POLR2J2   	  0.479224	  1.076973	  0.452844	
GART      	  1.068890	  1.000000	  1.068890	
AK5       	  0.163410	  1.077338	  0.142048	
AMPD1     	  2.390290	  1.099365	  2.606487	
AMPD2     	  1.129390	  1.121095	  1.146154	
PDE7B     	  1.633060	  1.084792	  1.702405	
AMPD3     	  0.156662	  1.108195	  0.128192	
GMPR      	  0.922260	  1.000000	  0.922260	
GUCY1A2   	  0.088903	  1.101519	  0.069536	
GUCY1A3   	  1.092600	  1.078248	  1.100198	
GUCY1B3   	  0.997353	  1.079319	  0.997143	
GUCY2C    	  0.467833	  1.084321	  0.438806	
GUCY2F    	  0.800383	  1.075096	  0.787111	
GUK1      	  0.621369	  1.136215	  0.582372	
NME7      	  1.825830	  1.081292	  1.917410	
GUCY2D    	  1.105890	  1.075318	  1.114305	
NT5C      	  0.442159	  1.105365	  0.405728	
NUDT2     	  0.196870	  1.094032	  0.168970	
HPRT1     	  0.273350	  1.108992	  0.237315	
APRT      	  1.060600	  1.096150	  1.066617	
IMPDH1    	  0.567475	  1.115630	  0.531491	
IMPDH2    	  0.533954	  1.127284	  0.492969	
ITPA      	  0.253241	  1.135207	  0.210323	
ATIC      	  0.660334	  1.114973	  0.629566	
NME1      	  1.625360	  1.125566	  1.727578	
NME2      	  1.213140	  1.116637	  1.240789	
NME4      	  0.216894	  1.085249	  0.190398	
NP        	  1.053610	  1.000000	  1.053610	
NPR1      	  1.070950	  1.090613	  1.077623	
NPR2      	  0.648572	  1.100258	  0.621020	
NT5E      	  0.904289	  1.064725	  0.898420	
PDE11A    	  2.078030	  1.000000	  2.078030	
POLR1D    	  1.059340	  1.067093	  1.063445	
GMPR2     	  0.355637	  1.099895	  0.320741	
PDE1A     	  0.297998	  1.075900	  0.271836	
PDE1C     	  0.289165	  1.104802	  0.253906	
PDE2A     	  0.341466	  1.063676	  0.318884	
PDE3A     	  0.631992	  1.075385	  0.610503	
PDE3B     	  0.838345	  1.100622	  0.823602	
PDE4A     	  0.076972	  1.100192	  0.059533	
PDE4B     	  1.068880	  1.108096	  1.076604	
PDE4C     	  0.827704	  1.089621	  0.813795	
PDE4D     	  1.855650	  1.117160	  1.995047	
PDE6D     	  1.020100	  1.116538	  1.022469	
PDE6G     	  1.822740	  1.181044	  2.032017	
PDE6H     	  1.164650	  1.074478	  1.177946	
PDE8A     	  0.909553	  1.100529	  0.900926	
PDE9A     	  0.212663	  1.083609	  0.186845	
PDE1B     	  1.131680	  1.084849	  1.143621	
ENPP1     	  1.258040	  1.000000	  1.258040	
POLR3K    	  0.019222	  1.108834	  0.012503	
PFAS      	  0.584393	  1.000000	  0.584393	
PKLR      	  0.743289	  1.112213	  0.718952	
PKM2      	  1.739650	  1.088204	  1.826718	
NUDT9     	  0.286519	  1.155563	  0.235889	
POLE3     	  1.123910	  1.072893	  1.133521	
POLD1     	  0.782400	  1.000000	  0.782400	
POLD2     	  0.520736	  1.129568	  0.478520	
POLE      	  0.058217	  1.124057	  0.040912	
POLE2     	  0.402356	  1.064754	  0.379322	
POLR2A    	  0.296584	  1.113839	  0.258260	
POLR2B    	  0.773090	  1.104825	  0.752513	
POLR2C    	  0.285084	  1.058230	  0.264994	
POLR2D    	  0.226215	  1.110377	  0.191989	
POLR2E    	  0.886080	  1.090066	  0.876480	
POLR2F    	  0.367517	  1.102640	  0.331633	
POLR2G    	  0.493423	  1.102831	  0.458852	
POLR2H    	  0.351789	  1.095634	  0.318340	
POLR2I    	  0.409900	  1.076366	  0.382913	
POLR2J    	  0.067883	  1.121296	  0.048984	
POLR2K    	  0.525207	  1.092259	  0.494913	
POLR2L    	  0.619666	  1.116219	  0.586142	
PPAT      	  0.077250	  1.180816	  0.048620	
PRIM1     	  0.672320	  1.000000	  0.672320	
POLR3B    	  1.223430	  1.112367	  1.251469	
ALLC      	  0.095246	  1.000000	  0.095246	
PRPS1     	  0.346250	  1.185869	  0.284300	
PRPS2     	  0.118100	  1.165419	  0.082944	
NT5M      	  0.058702	  1.108461	  0.043162	
POLD4     	  0.528095	  1.125216	  0.487519	
RRM1      	  0.121243	  1.089731	  0.100330	
RRM2      	  1.359770	  1.088546	  1.397280	
POLR3D    	  0.224212	  1.122030	  0.186818	
XDH       	  0.661758	  1.086032	  0.638666	
POLR1B    	  0.084639	  1.070175	  0.071172	
PDE8B     	  0.102473	  1.097935	  0.081981	
PDE5A     	  0.836323	  1.082892	  0.824023	
GMPS      	  0.025102	  1.123301	  0.015936	
PAPSS2    	  0.183966	  1.000000	  0.183966	
PAPSS1    	  1.840170	  1.000000	  1.840170	
ENTPD1    	  0.724672	  1.087396	  0.704561	
POLR1C    	  0.364913	  1.086006	  0.334607	
ENTPD2    	  0.018307	  1.074115	  0.013610	
ENTPD6    	  0.388015	  1.082995	  0.358695	
ENTPD3    	  1.814020	  1.083882	  1.906942	
ENTPD5    	  1.108900	  1.095124	  1.119857	
ENTPD4    	  0.965304	  1.090596	  0.962221	
HUMAN_CASE/hsa00232.gene	na	NAT2	CYP1A2	CYP2A6	CYP2A7	CYP2A13	XDH	NAT1
path:hsa00232	Caffeine metabolism
Identifier	 Raw score	    Weight	Final Score	Annotation
NAT2      	  0.072476	  1.000000	  0.072476	
CYP1A2    	  1.179640	  1.000000	  1.179640	
CYP2A6    	  1.407760	  1.000000	  1.407760	
CYP2A7    	  1.407760	  1.000000	  1.407760	
CYP2A13   	  1.407760	  1.000000	  1.407760	
XDH       	  0.661758	  1.000000	  0.661758	
NAT1      	  0.168067	  1.000000	  0.168067	
HUMAN_CASE/hsa00240.gene	na	NME6	TXNRD2	POLR3G	POLD3	POLR3A	CANT1	CMPK2	UPRT	CTPS	UPP2	DCK	DCTD	POLR3H	DHODH	DPYD	DPYS	DTYMK	DUT	TYMP	NT5C2	POLA2	POLR2J2	POLR1A	NME7	NT5C	ZNRD1	NUDT2	ITPA	ENTPD8	NME1	NME2	NME4	NP	NT5E	RRM2B	AK3	POLR1D	NT5C3	CMPK1	POLR3K	UPB1	POLE3	POLA1	POLD1	POLD2	POLE	POLE2	POLR2A	POLR2B	POLR2C	POLR2D	POLR2E	POLR2F	POLR2G	POLR2H	POLR2I	POLR2J	POLR2K	POLR2L	POLR2J3	UCKL1	PRIM1	PRIM2	POLR3B	CTPS2	POLE4	NT5M	POLD4	RRM1	RRM2	POLR1E	POLR3D	TK1	TK2	TXNRD1	TYMS	UCK2	UMPS	UPP1	CAD	UCK1	POLR1B	POLR3GL	NT5C1A	PNPT1	NT5C1B	ENTPD1	POLR1C	ENTPD6	ENTPD3	ENTPD5	ENTPD4	CDA
path:hsa00240	Pyrimidine metabolism
Identifier	 Raw score	    Weight	Final Score	Annotation
NME6      	  0.119620	  1.068224	  0.103487	
TXNRD2    	  0.029113	  1.000000	  0.029113	
POLR3G    	  0.999701	  1.067581	  0.999681	
POLD3     	  0.163491	  1.084699	  0.140242	
CANT1     	  0.016064	  1.112707	  0.010084	
CTPS      	  0.790231	  1.096699	  0.772444	
DCK       	  0.131911	  1.000000	  0.131911	
DCTD      	  0.792733	  1.114946	  0.771848	
DHODH     	  1.219770	  1.000000	  1.219770	
DPYD      	  0.665135	  1.000000	  0.665135	
DPYS      	  0.222136	  1.108023	  0.188816	
DTYMK     	  0.773886	  1.000000	  0.773886	
DUT       	  1.401300	  1.091557	  1.445264	
NT5C2     	  1.111190	  1.091731	  1.121989	
POLA2     	  1.262000	  1.106053	  1.293532	
POLR2J2   	  0.479224	  1.000000	  0.479224	
NME7      	  1.825830	  1.079688	  1.915559	
NT5C      	  0.442159	  1.077337	  0.415115	
NUDT2     	  0.196870	  1.106486	  0.165584	
ITPA      	  0.253241	  1.118201	  0.215293	
NME1      	  1.625360	  1.138672	  1.738611	
NME2      	  1.213140	  1.160025	  1.251235	
NME4      	  0.216894	  1.085446	  0.190341	
NP        	  1.053610	  1.000000	  1.053610	
NT5E      	  0.904289	  1.000000	  0.904289	
AK3       	  0.871582	  1.115966	  0.857800	
POLR1D    	  1.059340	  1.074630	  1.063907	
POLR3K    	  0.019222	  1.113330	  0.012283	
UPB1      	  0.580786	  1.108023	  0.547677	
POLE3     	  1.123910	  1.072893	  1.133521	
POLD1     	  0.782400	  1.000000	  0.782400	
POLD2     	  0.520736	  1.169010	  0.466362	
POLE      	  0.058217	  1.100736	  0.043717	
POLE2     	  0.402356	  1.064754	  0.379322	
POLR2A    	  0.296584	  1.100005	  0.262639	
POLR2B    	  0.773090	  1.133990	  0.746885	
POLR2C    	  0.285084	  1.102420	  0.250698	
POLR2D    	  0.226215	  1.097318	  0.195751	
POLR2E    	  0.886080	  1.111618	  0.874198	
POLR2F    	  0.367517	  1.108693	  0.329630	
POLR2G    	  0.493423	  1.121400	  0.452873	
POLR2H    	  0.351789	  1.129331	  0.307328	
POLR2I    	  0.409900	  1.000000	  0.409900	
POLR2J    	  0.067883	  1.141272	  0.046422	
POLR2K    	  0.525207	  1.119322	  0.486362	
POLR2L    	  0.619666	  1.152306	  0.576106	
UCKL1     	  1.499530	  1.063281	  1.538473	
PRIM1     	  0.672320	  1.000000	  0.672320	
POLR3B    	  1.223430	  1.115852	  1.252349	
CTPS2     	  0.771304	  1.094109	  0.752684	
NT5M      	  0.058702	  1.109822	  0.042995	
POLD4     	  0.528095	  1.130451	  0.485892	
RRM1      	  0.121243	  1.072725	  0.103996	
RRM2      	  1.359770	  1.095760	  1.400381	
POLR3D    	  0.224212	  1.139095	  0.182112	
TK1       	  0.385308	  1.069849	  0.360477	
TK2       	  0.470966	  1.201449	  0.404682	
TXNRD1    	  0.446009	  1.058463	  0.425445	
TYMS      	  0.723590	  1.090155	  0.702789	
UCK2      	  0.496161	  1.082419	  0.468313	
UMPS      	  0.978945	  1.067982	  0.977530	
UPP1      	  0.162452	  1.081675	  0.140043	
CAD       	  0.553872	  1.000000	  0.553872	
POLR1B    	  0.084639	  1.075430	  0.070255	
ENTPD1    	  0.724672	  1.095955	  0.702621	
POLR1C    	  0.364913	  1.078656	  0.337096	
ENTPD6    	  0.388015	  1.065257	  0.364769	
ENTPD3    	  1.814020	  1.076916	  1.899047	
ENTPD5    	  1.108900	  1.107201	  1.121256	
ENTPD4    	  0.965304	  1.000000	  0.965304	
CDA       	  0.997576	  1.000000	  0.997576	
HUMAN_CASE/hsa00251.gene	na	EARS2	CPS1	ABAT	EPRS	GAD1	GAD2	GFPT1	GLS2	GLS	GLUD1	GLUD2	GLUL	GOT1	GOT2	GPT	PPAT	NADSYN1	QARS	CAD	ALDH5A1	GPT2	ALDH4A1	GMPS	GFPT2
path:hsa00251	Glutamate metabolism
Identifier	 Raw score	    Weight	Final Score	Annotation
CPS1      	  0.251607	  1.000000	  0.251607	
ABAT      	  1.706920	  1.079065	  1.780628	
EPRS      	  2.234610	  1.131312	  2.483455	
GAD1      	  0.530850	  1.079051	  0.504929	
GAD2      	  1.543110	  1.094816	  1.607903	
GFPT1     	  0.438645	  1.072375	  0.413248	
GLS2      	  2.286160	  1.080483	  2.443480	
GLS       	  0.019083	  1.082841	  0.013747	
GLUD1     	  0.363672	  1.103139	  0.327644	
GLUD2     	  0.216712	  1.103139	  0.185092	
GLUL      	  0.097541	  1.122745	  0.073302	
GOT1      	  1.117540	  1.088039	  1.128527	
GOT2      	  0.102751	  1.103687	  0.081156	
GPT       	  0.571857	  1.054752	  0.554624	
PPAT      	  0.077250	  1.111335	  0.058087	
NADSYN1   	  0.691157	  1.097667	  0.666667	
QARS      	  0.410275	  1.113281	  0.370889	
CAD       	  0.553872	  1.088019	  0.525805	
ALDH5A1   	  1.288320	  1.000000	  1.288320	
ALDH4A1   	  0.525395	  1.058945	  0.505836	
GMPS      	  0.025102	  1.122135	  0.016005	
GFPT2     	  1.109230	  1.060004	  1.116151	
HUMAN_CASE/hsa00252.gene	na	ADSSL1	CRAT	ADSL	ADSS	AARS	DARS	ABAT	AGXT	GAD1	GAD2	GOT1	GOT2	GPT	ASL	ASNS	ASPA	ASS1	NARS	PC	DARS2	AARS2	AGXT2	CAD	NARS2	ASRGL1	GPT2	DDO	ACY3
path:hsa00252	Alanine and aspartate metabolism
Identifier	 Raw score	    Weight	Final Score	Annotation
CRAT      	  1.005360	  1.000000	  1.005360	
ADSL      	  0.170382	  1.132485	  0.134772	
ADSS      	  0.003281	  1.105520	  0.001794	
AARS      	  0.132251	  1.100971	  0.107817	
DARS      	  1.270680	  1.113731	  1.305775	
ABAT      	  1.706920	  1.079065	  1.780628	
AGXT      	  0.693646	  1.000000	  0.693646	
GAD1      	  0.530850	  1.092263	  0.500722	
GAD2      	  1.543110	  1.091641	  1.605690	
GOT1      	  1.117540	  1.132225	  1.134083	
GOT2      	  0.102751	  1.095623	  0.082659	
GPT       	  0.571857	  1.000000	  0.571857	
ASL       	  1.288030	  1.132485	  1.331955	
ASNS      	  0.239756	  1.109633	  0.205008	
ASPA      	  0.710730	  1.171540	  0.670295	
NARS      	  0.277010	  1.150840	  0.228245	
PC        	  0.577190	  1.000000	  0.577190	
CAD       	  0.553872	  1.171540	  0.500488	
ASRGL1    	  0.415121	  1.000000	  0.415121	
DDO       	  1.401460	  1.000000	  1.401460	
HUMAN_CASE/hsa00260.gene	na	PEMT	SDS	CHKA	CHKB	TARSL2	GLYCTK	CTH	DAO	DLD	SARDH	AGXT	ALAS1	ALAS2	GCAT	PISD	GAMT	GARS	PHGDH	GATM	GNMT	GLDC	AMT	DMGDH	PSAT1	AOC2	MAOA	MAOB	PIPOX	SARS2	CHDH	AKR1B10	PSPH	SARS	BHMT	SHMT1	SHMT2	AGXT2	TARS	TARS2	HSD3B7	AOC3	CBS
path:hsa00260	Glycine, serine and threonine metabolism
Identifier	 Raw score	    Weight	Final Score	Annotation
PEMT      	  0.366772	  1.000000	  0.366772	
SDS       	  0.085024	  1.000000	  0.085024	
CHKA      	  1.519810	  1.000000	  1.519810	
CHKB      	  0.727083	  1.000000	  0.727083	
CTH       	  1.010040	  1.074343	  1.010790	
DAO       	  1.370290	  1.067415	  1.399702	
DLD       	  1.154750	  1.087392	  1.169362	
SARDH     	  0.290924	  1.106222	  0.255165	
AGXT      	  0.693646	  1.000000	  0.693646	
ALAS1     	  0.836409	  1.118933	  0.818826	
ALAS2     	  0.231569	  1.074897	  0.207538	
GCAT      	  0.596168	  1.071056	  0.574655	
PISD      	  0.790662	  1.000000	  0.790662	
GAMT      	  2.492120	  1.000000	  2.492120	
GARS      	  2.138040	  1.116953	  2.336750	
PHGDH     	  1.014320	  1.195233	  1.017140	
GATM      	  0.519006	  1.083688	  0.491288	
GNMT      	  0.383088	  1.069291	  0.358447	
GLDC      	  0.364561	  1.127857	  0.320434	
AMT       	  0.259938	  1.000000	  0.259938	
PSAT1     	  0.852717	  1.195233	  0.826601	
AOC2      	  0.021231	  1.000000	  0.021231	
MAOA      	  1.484300	  1.000000	  1.484300	
MAOB      	  0.752591	  1.000000	  0.752591	
PIPOX     	  0.211204	  1.091479	  0.183201	
SARS2     	  1.171910	  1.000000	  1.171910	
AKR1B10   	  1.448800	  1.000000	  1.448800	
PSPH      	  2.009930	  1.000000	  2.009930	
SARS      	  0.300331	  1.085243	  0.271062	
BHMT      	  1.563110	  1.000000	  1.563110	
SHMT1     	  0.027921	  1.089577	  0.020264	
SHMT2     	  0.774819	  1.179766	  0.740086	
TARS      	  1.005030	  1.000000	  1.005030	
AOC3      	  0.772716	  1.000000	  0.772716	
CBS       	  0.056299	  1.062402	  0.047046	
HUMAN_CASE/hsa00271.gene	na	AHCYL1	MTFMT	CTH	DNMT1	TRDMT1	DNMT3A	DNMT3B	AHCY	AHCYL2	AMD1	MAT2B	DNMT3L	MARS	MAT1A	MAT2A	MTAP	MTR	BHMT	SRM	TAT	CBS	MARS2
path:hsa00271	Methionine metabolism
Identifier	 Raw score	    Weight	Final Score	Annotation
AHCYL1    	  0.613459	  1.116937	  0.579388	
CTH       	  1.010040	  1.074343	  1.010790	
DNMT1     	  1.508630	  1.131098	  1.592189	
DNMT3A    	  0.255992	  1.000000	  0.255992	
DNMT3B    	  0.423751	  1.062811	  0.401503	
AHCY      	  0.333657	  1.113941	  0.294432	
AMD1      	  1.381050	  1.125914	  1.438347	
MAT2B     	  0.559230	  1.123273	  0.520565	
DNMT3L    	  0.344526	  1.000000	  0.344526	
MARS      	  1.292710	  1.077051	  1.318537	
MAT1A     	  0.768509	  1.000000	  0.768509	
MAT2A     	  0.777546	  1.119630	  0.754490	
MTAP      	  0.383231	  1.000000	  0.383231	
MTR       	  0.425883	  1.146181	  0.375924	
BHMT      	  1.563110	  1.095000	  1.630867	
SRM       	  1.512160	  1.197957	  1.641158	
TAT       	  1.542180	  1.095429	  1.607269	
CBS       	  0.056299	  1.094216	  0.042931	
HUMAN_CASE/hsa00272.gene	na	CDO1	SDS	CTH	LDHAL6A	GOT1	GOT2	LDHA	LDHB	LDHC	MPST	CARS2	CARS	LDHAL6B
path:hsa00272	Cysteine metabolism
Identifier	 Raw score	    Weight	Final Score	Annotation
CDO1      	  0.617815	  1.139846	  0.577578	
SDS       	  0.085024	  1.000000	  0.085024	
CTH       	  1.010040	  1.090205	  1.010951	
GOT1      	  1.117540	  1.080439	  1.127575	
GOT2      	  0.102751	  1.147020	  0.073536	
LDHA      	  1.682680	  1.101560	  1.774003	
LDHB      	  1.016570	  1.118339	  1.018549	
LDHC      	  0.085443	  1.000000	  0.085443	
MPST      	  0.865143	  1.000000	  0.865143	
CARS      	  0.422723	  1.116074	  0.382517	
LDHAL6B   	  0.861740	  1.107572	  0.848056	
HUMAN_CASE/hsa00280.gene	na	ACAA2	HIBADH	DBT	DLD	ABAT	ECHS1	EHHADH	ALDH2	ALDH3A1	ALDH1B1	ALDH9A1	ALDH3A2	HIBCH	ACAD8	ACAA1	HSD17B10	HADHA	HADHB	HADH	HMGCL	HMGCS1	HMGCS2	AOX1	HSD17B4	ACADM	ACADS	ACADSB	IVD	ACAT1	ACAT2	ALDH6A1	MUT	ALDH7A1	OXCT1	PCCA	PCCB	AUH	MCCC1	BCAT1	BCAT2	BCKDHA	BCKDHB	OXCT2	MCCC2	MCEE
path:hsa00280	Valine, leucine and isoleucine degradation
Identifier	 Raw score	    Weight	Final Score	Annotation
ACAA2     	  0.276117	  1.083126	  0.248104	
HIBADH    	  0.520519	  1.053475	  0.502659	
DBT       	  0.320099	  1.200297	  0.254797	
DLD       	  1.154750	  1.200297	  1.188513	
ABAT      	  1.706920	  1.087021	  1.788219	
ECHS1     	  0.013143	  1.093799	  0.008755	
EHHADH    	  2.268160	  1.000000	  2.268160	
ALDH2     	  0.327826	  1.089110	  0.296813	
ALDH3A1   	  1.082170	  1.082717	  1.089262	
ALDH1B1   	  0.772789	  1.101132	  0.752905	
ALDH9A1   	  0.086510	  1.075840	  0.071854	
ALDH3A2   	  0.063026	  1.094301	  0.048564	
HIBCH     	  0.313567	  1.080392	  0.285653	
ACAD8     	  0.186639	  1.064397	  0.167516	
ACAA1     	  0.030940	  1.091375	  0.022521	
HADHA     	  1.077980	  1.106068	  1.086600	
HADHB     	  1.095690	  1.107042	  1.106461	
HMGCL     	  1.317530	  1.089564	  1.350475	
HMGCS1    	  2.061110	  1.078504	  2.181521	
HMGCS2    	  0.252939	  1.059114	  0.233198	
AOX1      	  0.854682	  1.116189	  0.839230	
HSD17B4   	  1.533160	  1.102325	  1.601687	
ACADM     	  0.718060	  1.052463	  0.705691	
ACADS     	  0.254864	  1.096012	  0.223515	
ACADSB    	  0.107837	  1.000000	  0.107837	
IVD       	  0.272060	  1.064959	  0.250001	
ACAT1     	  0.855021	  1.099338	  0.841821	
ACAT2     	  0.898921	  1.100367	  0.889358	
ALDH6A1   	  0.752348	  1.074659	  0.736533	
MUT       	  1.306810	  1.000000	  1.306810	
ALDH7A1   	  1.138720	  1.059878	  1.147612	
OXCT1     	  0.945626	  1.146241	  0.937926	
PCCA      	  1.493510	  1.000000	  1.493510	
PCCB      	  1.375370	  1.058969	  1.401464	
AUH       	  1.019350	  1.107982	  1.021462	
MCCC1     	  0.302892	  1.162181	  0.249553	
BCAT1     	  1.012200	  1.000000	  1.012200	
BCAT2     	  0.208774	  1.000000	  0.208774	
BCKDHB    	  0.267316	  1.000000	  0.267316	
OXCT2     	  1.447760	  1.109210	  1.507462	
MCCC2     	  0.301123	  1.064959	  0.278538	
HUMAN_CASE/hsa00281.gene	na	ACAD9	HSD17B10	HADH	HSD17B4
path:hsa00281	Geraniol degradation
Identifier	 Raw score	    Weight	Final Score	Annotation
HSD17B4   	  1.533160	  1.000000	  1.533160	
HUMAN_CASE/hsa00290.gene	na	LARS2	IARS	LARS	PDHA1	PDHA2	PDHB	IARS2	VARS2	BCAT1	BCAT2	VARS
path:hsa00290	Valine, leucine and isoleucine biosynthesis
Identifier	 Raw score	    Weight	Final Score	Annotation
LARS2     	  0.432326	  1.116942	  0.391943	
IARS      	  0.904326	  1.000000	  0.904326	
LARS      	  0.256960	  1.000000	  0.256960	
PDHA1     	  0.633393	  1.000000	  0.633393	
PDHA2     	  1.491360	  1.000000	  1.491360	
PDHB      	  1.356740	  1.000000	  1.356740	
VARS2     	  0.642468	  1.000000	  0.642468	
BCAT1     	  1.012200	  1.000000	  1.012200	
BCAT2     	  0.208774	  1.116942	  0.173827	
HUMAN_CASE/hsa00300.gene	na	AASS	AASDH	KARS	AADAT	AASDHPPT
path:hsa00300	Lysine biosynthesis
Identifier	 Raw score	    Weight	Final Score	Annotation
AASS      	  0.015416	  1.063491	  0.011829	
KARS      	  1.185060	  1.063491	  1.197904	
AASDHPPT  	  0.550883	  1.000000	  0.550883	
HUMAN_CASE/hsa00310.gene	na	similar to SET domain containing (lysine methyltransferase) 8  [EC:2.1.1.43]	AASS	EHMT2	AASDH	DLST	ECHS1	EHHADH	ALDH2	ALDH3A1	ALDH1B1	ALDH9A1	ALDH3A2	SETD1B	GCDH	SPCS1	SETD2	HSD17B10	HADHA	HADH	HSD17B4	ACAT1	SETD8	ACAT2	OGDH	ALDH7A1	SUV420H1	AADAT	PIPOX	PLOD1	PLOD2	WHSC1L1	TMLHE	OGDHL	ASH1L	AASDHPPT	SPCS3	SETMAR	NSD1	similar to SET domain containing (lysine methyltransferase) 8  [EC:2.1.1.43]	SUV39H1	WHSC1	SUV39H2	EHMT1	SETD7	SETDB2	BBOX1	DOT1L	SUV420H2	PLOD3	SETD1A	SETDB1
path:hsa00310	Lysine degradation
Identifier	 Raw score	    Weight	Final Score	Annotation
AASS      	  0.015416	  1.000000	  0.015416	
DLST      	  0.178856	  1.066013	  0.159646	
ECHS1     	  0.013143	  1.136989	  0.007261	
EHHADH    	  2.268160	  1.000000	  2.268160	
ALDH2     	  0.327826	  1.000000	  0.327826	
ALDH3A1   	  1.082170	  1.130669	  1.093394	
ALDH1B1   	  0.772789	  1.000000	  0.772789	
ALDH9A1   	  0.086510	  1.000000	  0.086510	
ALDH3A2   	  0.063026	  1.000000	  0.063026	
GCDH      	  0.407741	  1.105100	  0.371053	
HADHA     	  1.077980	  1.091641	  1.085423	
HSD17B4   	  1.533160	  1.171262	  1.649573	
ACAT1     	  0.855021	  1.277857	  0.818608	
ACAT2     	  0.898921	  1.126094	  0.886923	
OGDH      	  1.870840	  1.067822	  1.952031	
ALDH7A1   	  1.138720	  1.080167	  1.150641	
SUV420H1  	  0.438314	  1.000000	  0.438314	
PIPOX     	  0.211204	  1.000000	  0.211204	
PLOD2     	  0.610243	  1.000000	  0.610243	
WHSC1L1   	  0.119457	  1.000000	  0.119457	
TMLHE     	  0.765390	  1.000000	  0.765390	
OGDHL     	  0.244467	  1.000000	  0.244467	
ASH1L     	  0.055524	  1.000000	  0.055524	
AASDHPPT  	  0.550883	  1.000000	  0.550883	
SETMAR    	  0.426688	  1.000000	  0.426688	
NSD1      	  0.090618	  1.000000	  0.090618	
SUV39H1   	  0.020599	  1.000000	  0.020599	
WHSC1     	  0.092964	  1.000000	  0.092964	
SUV39H2   	  0.595664	  1.107370	  0.563434	
EHMT1     	  0.615724	  1.000000	  0.615724	
BBOX1     	  0.412146	  1.102349	  0.376402	
DOT1L     	  1.190690	  1.000000	  1.190690	
PLOD3     	  0.884351	  1.107370	  0.872758	
SETDB1    	  0.870152	  1.000000	  0.870152	
HUMAN_CASE/hsa00330.gene	na	CKB	CKM	CKMT1B	CKMT2	CPS1	DAO	EPRS	GAMT	PARS2	GATM	GLUD1	GLUD2	GOT1	GOT2	P4HA3	PYCR2	ARG1	ARG2	ASL	ASS1	NOS1	NOS2	NOS3	OAT	OTC	P4HA1	LAP3	CKMT1A	PRODH	RARS2	PYCR1	PRODH2	RARS	PYCRL	ALDH4A1	P4HA2
path:hsa00330	Arginine and proline metabolism
Identifier	 Raw score	    Weight	Final Score	Annotation
CKB       	  0.025196	  1.000000	  0.025196	
CKM       	  1.104080	  1.120467	  1.117328	
CKMT2     	  0.586450	  1.000000	  0.586450	
CPS1      	  0.251607	  1.097390	  0.219968	
DAO       	  1.370290	  1.000000	  1.370290	
EPRS      	  2.234610	  1.094012	  2.410077	
GAMT      	  2.492120	  1.120467	  2.781905	
GATM      	  0.519006	  1.000000	  0.519006	
GLUD1     	  0.363672	  1.000000	  0.363672	
GLUD2     	  0.216712	  1.000000	  0.216712	
GOT1      	  1.117540	  1.058945	  1.124884	
GOT2      	  0.102751	  1.000000	  0.102751	
ARG1      	  0.303253	  1.152520	  0.252796	
ARG2      	  0.546912	  1.114852	  0.510290	
ASL       	  1.288030	  1.086534	  1.316553	
NOS1      	  0.042770	  1.077703	  0.033479	
NOS3      	  0.509230	  1.119811	  0.469677	
OAT       	  0.218699	  1.000000	  0.218699	
OTC       	  1.500950	  1.097390	  1.561502	
P4HA1     	  0.228326	  1.146024	  0.184030	
LAP3      	  0.941554	  1.156419	  0.932726	
PRODH     	  0.238430	  1.000000	  0.238430	
PYCR1     	  0.449832	  1.000000	  0.449832	
PRODH2    	  0.059131	  1.172737	  0.036279	
RARS      	  1.110270	  1.085003	  1.120186	
PYCRL     	  0.252075	  1.000000	  0.252075	
ALDH4A1   	  0.525395	  1.058945	  0.505836	
P4HA2     	  0.309522	  1.000000	  0.309522	
HUMAN_CASE/hsa00340.gene	na	FTCD	WBSCR22	UROC1	METTL6	AMDHD1	DDC	ALDH2	ALDH3A1	ALDH1B1	ALDH1A3	ALDH3B1	ALDH3B2	ALDH9A1	ALDH3A2	HARS2	ABP1	HAL	HARS	HDC	HNMT	MAOA	MAOB	ASPA	ALDH7A1	HEMK1	LCMT1	METTL2B	TRMT11	CNDP1	ACY3	LCMT2
path:hsa00340	Histidine metabolism
Identifier	 Raw score	    Weight	Final Score	Annotation
FTCD      	  1.273810	  1.000000	  1.273810	
WBSCR22   	  0.135984	  1.237938	  0.084589	
DDC       	  0.261765	  1.000000	  0.261765	
ALDH2     	  0.327826	  1.000000	  0.327826	
ALDH3A1   	  1.082170	  1.182610	  1.097888	
ALDH1B1   	  0.772789	  1.000000	  0.772789	
ALDH1A3   	  0.399639	  1.194027	  0.334488	
ALDH3B1   	  0.788141	  1.000000	  0.788141	
ALDH3B2   	  0.017163	  1.000000	  0.017163	
ALDH9A1   	  0.086510	  1.000000	  0.086510	
ALDH3A2   	  0.063026	  1.000000	  0.063026	
ABP1      	  0.694178	  1.089921	  0.671762	
HAL       	  0.695123	  1.000000	  0.695123	
HARS      	  0.749096	  1.132783	  0.720905	
HDC       	  0.275889	  1.089921	  0.245722	
HNMT      	  1.365310	  1.126319	  1.420083	
MAOA      	  1.484300	  1.182610	  1.595303	
MAOB      	  0.752591	  1.156554	  0.719836	
ASPA      	  0.710730	  1.000000	  0.710730	
ALDH7A1   	  1.138720	  1.000000	  1.138720	
HEMK1     	  1.295650	  1.000000	  1.295650	
LCMT1     	  1.112960	  1.070943	  1.121442	
LCMT2     	  2.142830	  1.138693	  2.381735	
HUMAN_CASE/hsa00350.gene	na	WBSCR22	ADH1A	ADH1B	ADH1C	ADH4	ADH5	ADH6	ADH7	COMT	METTL6	DBH	DCT	DDC	ECH1	ALDH3A1	FAH	ALDH1A3	ALDH3B1	ALDH3B2	NAT6	LCLAT1	GOT1	GOT2	GSTZ1	HGD	AOC2	AOX1	HPD	MAOA	MAOB	MIF	NAT5	HEMK1	LCMT1	PNMT	METTL2B	TRMT11	TAT	TH	TPO	TYR	TYRP1	PNPLA3	ARD1A	AOC3	LCMT2
path:hsa00350	Tyrosine metabolism
Identifier	 Raw score	    Weight	Final Score	Annotation
WBSCR22   	  0.135984	  1.000000	  0.135984	
ADH1A     	  1.169170	  1.095297	  1.186714	
ADH1B     	  1.628720	  1.095297	  1.706219	
ADH1C     	  0.522021	  1.083344	  0.494492	
ADH5      	  0.378867	  1.102123	  0.343116	
ADH6      	  0.826218	  1.000000	  0.826218	
ADH7      	  0.037485	  1.086231	  0.028241	
COMT      	  0.161595	  1.082542	  0.139024	
DBH       	  1.323430	  1.087066	  1.356117	
DCT       	  0.559995	  1.113874	  0.524214	
DDC       	  0.261765	  1.087783	  0.232709	
ECH1      	  1.418290	  1.000000	  1.418290	
ALDH3A1   	  1.082170	  1.163529	  1.096235	
FAH       	  0.022000	  1.066877	  0.017044	
ALDH1A3   	  0.399639	  1.141185	  0.351099	
ALDH3B1   	  0.788141	  1.059266	  0.777098	
ALDH3B2   	  0.017163	  1.054367	  0.013760	
NAT6      	  1.369080	  1.000000	  1.369080	
GOT1      	  1.117540	  1.000000	  1.117540	
GOT2      	  0.102751	  1.110480	  0.079911	
GSTZ1     	  0.962865	  1.085392	  0.959759	
HGD       	  0.090161	  1.109033	  0.069355	
AOC2      	  0.021231	  1.125280	  0.013103	
AOX1      	  0.854682	  1.000000	  0.854682	
HPD       	  1.220140	  1.126082	  1.251136	
MAOA      	  1.484300	  1.160163	  1.581223	
MAOB      	  0.752591	  1.104136	  0.730642	
MIF       	  1.234830	  1.133664	  1.270140	
HEMK1     	  1.295650	  1.000000	  1.295650	
LCMT1     	  1.112960	  1.000000	  1.112960	
PNMT      	  0.766506	  1.082279	  0.749918	
TAT       	  1.542180	  1.150308	  1.645937	
TH        	  1.696030	  1.095393	  1.783692	
TPO       	  1.628590	  1.093286	  1.704397	
TYR       	  0.861409	  1.081229	  0.851033	
TYRP1     	  1.426510	  1.205093	  1.534319	
AOC3      	  0.772716	  1.080180	  0.756905	
LCMT2     	  2.142830	  1.000000	  2.142830	
HUMAN_CASE/hsa00360.gene	na	DDC	ALDH3A1	ALDH1A3	ALDH3B1	ALDH3B2	NAT6	LCLAT1	GOT1	GOT2	AOC2	HPD	LPO	MAOA	MAOB	MIF	NAT5	TAT	PNPLA3	ARD1A	AOC3	PRDX6
path:hsa00360	Phenylalanine metabolism
Identifier	 Raw score	    Weight	Final Score	Annotation
DDC       	  0.261765	  1.071942	  0.237703	
ALDH3A1   	  1.082170	  1.182610	  1.097888	
ALDH1A3   	  0.399639	  1.165254	  0.343433	
ALDH3B1   	  0.788141	  1.059266	  0.777098	
ALDH3B2   	  0.017163	  1.000000	  0.017163	
NAT6      	  1.369080	  1.000000	  1.369080	
GOT1      	  1.117540	  1.113922	  1.131778	
GOT2      	  0.102751	  1.085655	  0.084555	
AOC2      	  0.021231	  1.000000	  0.021231	
HPD       	  1.220140	  1.126082	  1.251136	
LPO       	  1.064520	  1.074729	  1.069505	
MAOA      	  1.484300	  1.182610	  1.595303	
MAOB      	  0.752591	  1.194027	  0.712210	
MIF       	  1.234830	  1.094744	  1.259756	
TAT       	  1.542180	  1.095805	  1.607531	
AOC3      	  0.772716	  1.084348	  0.756092	
PRDX6     	  1.011700	  1.065290	  1.012469	
HUMAN_CASE/hsa00361.gene	na	CMBL	CYP3A7	CYP3A4	CYP3A5	ALPI	ALPL	ALPP	ALPPL2	ACP6	ACP1	ACP2	ACP5	PON1	PON2	PON3	ACPP	CYP3A43	ACPT
path:hsa00361	gamma-Hexachlorocyclohexane degradation
Identifier	 Raw score	    Weight	Final Score	Annotation
CYP3A7    	  0.121855	  1.062693	  0.106790	
CYP3A4    	  0.280597	  1.000000	  0.280597	
CYP3A5    	  0.003541	  1.000000	  0.003541	
ALPI      	  0.826901	  1.089882	  0.812894	
ALPL      	  0.053031	  1.071344	  0.043006	
ALPP      	  0.226509	  1.000000	  0.226509	
ALPPL2    	  0.285354	  1.000000	  0.285354	
ACP6      	  0.835731	  1.079084	  0.823954	
ACP1      	  0.534005	  1.073193	  0.510039	
ACP2      	  1.863740	  1.000000	  1.863740	
ACP5      	  0.582267	  1.000000	  0.582267	
PON1      	  0.528205	  1.089878	  0.498757	
PON2      	  0.744290	  1.000000	  0.744290	
PON3      	  2.086710	  1.069103	  2.195522	
ACPP      	  0.544625	  1.000000	  0.544625	
CYP3A43   	  0.987557	  1.000000	  0.987557	
HUMAN_CASE/hsa00363.gene	na	PON1	PON2	PON3	AKR1B10	HSD3B7
path:hsa00363	Bisphenol A degradation
Identifier	 Raw score	    Weight	Final Score	Annotation
PON1      	  0.528205	  1.000000	  0.528205	
PON2      	  0.744290	  1.000000	  0.744290	
PON3      	  2.086710	  1.000000	  2.086710	
AKR1B10   	  1.448800	  1.000000	  1.448800	
HUMAN_CASE/hsa00364.gene	na	CMBL
path:hsa00364	Fluorobenzoate degradation
Identifier	 Raw score	    Weight	Final Score	Annotation
HUMAN_CASE/hsa00380.gene	na	WARS2	INMT	WBSCR22	TPH2	AFMID	ACMSD	METTL6	AANAT	CYP1A1	CYP1A2	CYP1B1	DDC	IDO2	ECHS1	EHHADH	ALDH2	ALDH3A1	ALDH1B1	ALDH9A1	ALDH3A2	HAAO	ABP1	GCDH	HSD17B10	HADHA	HADH	AOX1	HSD17B4	IDO1	ACAT1	ACAT2	MAOA	MAOB	ASMT	OGDH	ALDH7A1	AADAT	HEMK1	LCMT1	OGDHL	METTL2B	TRMT11	TDO2	TPH1	WARS	CAT	KMO	KYNU	LCMT2
path:hsa00380	Tryptophan metabolism
Identifier	 Raw score	    Weight	Final Score	Annotation
WARS2     	  0.530162	  1.116960	  0.492238	
WBSCR22   	  0.135984	  1.000000	  0.135984	
AANAT     	  0.613799	  1.115852	  0.580054	
CYP1A1    	  2.522170	  1.000000	  2.522170	
CYP1A2    	  1.179640	  1.000000	  1.179640	
CYP1B1    	  1.058590	  1.000000	  1.058590	
DDC       	  0.261765	  1.107618	  0.226604	
ECHS1     	  0.013143	  1.136989	  0.007261	
EHHADH    	  2.268160	  1.000000	  2.268160	
ALDH2     	  0.327826	  1.000000	  0.327826	
ALDH3A1   	  1.082170	  1.141785	  1.094355	
ALDH1B1   	  0.772789	  1.094736	  0.754147	
ALDH9A1   	  0.086510	  1.000000	  0.086510	
ALDH3A2   	  0.063026	  1.081262	  0.050346	
HAAO      	  0.564143	  1.000000	  0.564143	
ABP1      	  0.694178	  1.000000	  0.694178	
GCDH      	  0.407741	  1.133900	  0.361589	
HADHA     	  1.077980	  1.091641	  1.085423	
AOX1      	  0.854682	  1.130549	  0.837340	
HSD17B4   	  1.533160	  1.171262	  1.649573	
ACAT1     	  0.855021	  1.277857	  0.818608	
ACAT2     	  0.898921	  1.126094	  0.886923	
MAOA      	  1.484300	  1.121127	  1.557032	
MAOB      	  0.752591	  1.078134	  0.736062	
ASMT      	  0.277792	  1.154830	  0.227819	
OGDH      	  1.870840	  1.132870	  2.033210	
ALDH7A1   	  1.138720	  1.000000	  1.138720	
HEMK1     	  1.295650	  1.000000	  1.295650	
LCMT1     	  1.112960	  1.065211	  1.120755	
OGDHL     	  0.244467	  1.000000	  0.244467	
TDO2      	  0.552700	  1.085871	  0.525263	
TPH1      	  0.937676	  1.102117	  0.931534	
WARS      	  1.851350	  1.080711	  1.945708	
CAT       	  0.799403	  1.000000	  0.799403	
KMO       	  0.500625	  1.000000	  0.500625	
KYNU      	  0.159414	  1.056406	  0.143729	
LCMT2     	  2.142830	  1.000000	  2.142830	
HUMAN_CASE/hsa00400.gene	na	FARSB	FARS2	FARSA	GOT1	GOT2	PAH	YARS2	TAT	YARS
path:hsa00400	Phenylalanine, tyrosine and tryptophan biosynthesis
Identifier	 Raw score	    Weight	Final Score	Annotation
GOT1      	  1.117540	  1.103312	  1.130444	
GOT2      	  0.102751	  1.000000	  0.102751	
PAH       	  0.573446	  1.000000	  0.573446	
TAT       	  1.542180	  1.000000	  1.542180	
YARS      	  0.323118	  1.103312	  0.287523	
HUMAN_CASE/hsa00410.gene	na	ABAT	DPYD	DPYS	ECHS1	EHHADH	ALDH2	ALDH3A1	ALDH1B1	ALDH9A1	ALDH3A2	MLYCD	GAD1	GAD2	HIBCH	HADHA	AOC2	ACADM	ALDH7A1	UPB1	SMS	SRM	CNDP1	AOC3
path:hsa00410	beta-Alanine metabolism
Identifier	 Raw score	    Weight	Final Score	Annotation
ABAT      	  1.706920	  1.074942	  1.776706	
DPYD      	  0.665135	  1.000000	  0.665135	
DPYS      	  0.222136	  1.099478	  0.191259	
ECHS1     	  0.013143	  1.076255	  0.009446	
EHHADH    	  2.268160	  1.000000	  2.268160	
ALDH2     	  0.327826	  1.000000	  0.327826	
ALDH3A1   	  1.082170	  1.050655	  1.086507	
ALDH1B1   	  0.772789	  1.066716	  0.759614	
ALDH9A1   	  0.086510	  1.077849	  0.071502	
ALDH3A2   	  0.063026	  1.086134	  0.049672	
MLYCD     	  1.332640	  1.000000	  1.332640	
GAD1      	  0.530850	  1.064802	  0.509506	
GAD2      	  1.543110	  1.079276	  1.597100	
HIBCH     	  0.313567	  1.110838	  0.275743	
HADHA     	  1.077980	  1.000000	  1.077980	
AOC2      	  0.021231	  1.000000	  0.021231	
ACADM     	  0.718060	  1.052463	  0.705691	
ALDH7A1   	  1.138720	  1.052872	  1.146568	
UPB1      	  0.580786	  1.086736	  0.554048	
SMS       	  0.916638	  1.000000	  0.916638	
SRM       	  1.512160	  1.000000	  1.512160	
AOC3      	  0.772716	  1.133909	  0.746491	
HUMAN_CASE/hsa00430.gene	na	CDO1	GGT6	GAD1	GAD2	GGT1	GGT7	GGT5	CSAD	BAAT	ADO
path:hsa00430	Taurine and hypotaurine metabolism
Identifier	 Raw score	    Weight	Final Score	Annotation
CDO1      	  0.617815	  1.097790	  0.589395	
GAD1      	  0.530850	  1.096648	  0.499334	
GAD2      	  1.543110	  1.068311	  1.589522	
GGT1      	  0.574737	  1.057221	  0.556808	
CSAD      	  0.723750	  1.000000	  0.723750	
BAAT      	  1.201990	  1.076033	  1.218922	
HUMAN_CASE/hsa00440.gene	na	WBSCR22	METTL6	PCYT1A	HEMK1	LCMT1	METTL2B	CHPT1	PCYT2	TRMT11	PCYT1B	LCMT2
path:hsa00440	Aminophosphonate metabolism
Identifier	 Raw score	    Weight	Final Score	Annotation
WBSCR22   	  0.135984	  1.000000	  0.135984	
PCYT1A    	  0.540068	  1.000000	  0.540068	
HEMK1     	  1.295650	  1.000000	  1.295650	
LCMT1     	  1.112960	  1.000000	  1.112960	
CHPT1     	  1.295510	  1.000000	  1.295510	
PCYT2     	  0.129132	  1.000000	  0.129132	
PCYT1B    	  1.141680	  1.000000	  1.141680	
LCMT2     	  2.142830	  1.000000	  2.142830	
HUMAN_CASE/hsa00450.gene	na	AHCYL1	WBSCR22	GGT6	METTL6	CTH	AHCY	SEPHS2	SEPHS1	AHCYL2	GGT1	GGT7	GGT5	MAT2B	MARS	MAT1A	MAT2A	HEMK1	LCMT1	SCLY	METTL2B	TRMT11	CBS	PAPSS2	PAPSS1	MARS2	LCMT2
path:hsa00450	Selenoamino acid metabolism
Identifier	 Raw score	    Weight	Final Score	Annotation
AHCYL1    	  0.613459	  1.105900	  0.582521	
WBSCR22   	  0.135984	  1.200446	  0.091159	
CTH       	  1.010040	  1.074343	  1.010790	
AHCY      	  0.333657	  1.154193	  0.281706	
SEPHS2    	  0.163339	  1.000000	  0.163339	
SEPHS1    	  0.073263	  1.110452	  0.054892	
GGT1      	  0.574737	  1.000000	  0.574737	
MAT2B     	  0.559230	  1.211356	  0.494586	
MARS      	  1.292710	  1.077051	  1.318537	
MAT1A     	  0.768509	  1.000000	  0.768509	
MAT2A     	  0.777546	  1.138819	  0.750856	
HEMK1     	  1.295650	  1.000000	  1.295650	
LCMT1     	  1.112960	  1.117702	  1.127068	
SCLY      	  0.401329	  1.110452	  0.362833	
CBS       	  0.056299	  1.082097	  0.044455	
PAPSS2    	  0.183966	  1.000000	  0.183966	
PAPSS1    	  1.840170	  1.000000	  1.840170	
LCMT2     	  2.142830	  1.142573	  2.388788	
HUMAN_CASE/hsa00460.gene	na	GGT6	GBA	GGT1	GGT7	GGT5	GBA3	SHMT1	SHMT2	ASRGL1
path:hsa00460	Cyanoamino acid metabolism
Identifier	 Raw score	    Weight	Final Score	Annotation
GBA       	  1.045210	  1.000000	  1.045210	
GGT1      	  0.574737	  1.000000	  0.574737	
GBA3      	  1.168470	  1.000000	  1.168470	
SHMT1     	  0.027921	  1.000000	  0.027921	
SHMT2     	  0.774819	  1.000000	  0.774819	
ASRGL1    	  0.415121	  1.000000	  0.415121	
HUMAN_CASE/hsa00471.gene	na	GLS2	GLS	GLUD1	GLUD2
path:hsa00471	D-Glutamine and D-glutamate metabolism
Identifier	 Raw score	    Weight	Final Score	Annotation
GLS2      	  2.286160	  1.000000	  2.286160	
GLS       	  0.019083	  1.000000	  0.019083	
GLUD1     	  0.363672	  1.000000	  0.363672	
GLUD2     	  0.216712	  1.000000	  0.216712	
HUMAN_CASE/hsa00472.gene	na	DAO
path:hsa00472	D-Arginine and D-ornithine metabolism
Identifier	 Raw score	    Weight	Final Score	Annotation
DAO       	  1.370290	  1.000000	  1.370290	
HUMAN_CASE/hsa00480.gene	na	GSTO2	GGT6	GSTA5	G6PD	GPX6	GGT1	GGT7	GGT5	OPLAH	GCLC	GCLM	GPX1	GPX2	GPX3	GPX4	GPX5	GPX7	ANPEP	GSR	GSS	GSTA1	GSTA2	GSTA3	GSTA4	GSTM1	GSTM2	GSTM3	GSTM4	GSTM5	GSTP1	GSTT1	GSTT2	GSTZ1	IDH1	IDH2	GSTK1	MGST1	MGST2	MGST3	ODC1	RRM2B	LAP3	TXNDC12	PGD	RRM1	RRM2	SMS	SRM	GGCT	GSTO1
path:hsa00480	Glutathione metabolism
Identifier	 Raw score	    Weight	Final Score	Annotation
G6PD      	  0.372757	  1.000000	  0.372757	
GGT1      	  0.574737	  1.093218	  0.545817	
OPLAH     	  1.027890	  1.000000	  1.027890	
GCLC      	  0.629710	  1.000000	  0.629710	
GCLM      	  0.945956	  1.066950	  0.942444	
GPX1      	  0.712378	  1.122962	  0.683281	
GPX2      	  0.057063	  1.074487	  0.046102	
GPX3      	  1.856630	  1.069440	  1.938142	
GPX4      	  0.462531	  1.116477	  0.422802	
GPX5      	  0.293601	  1.078531	  0.266661	
GPX7      	  0.635476	  1.074267	  0.614435	
ANPEP     	  0.919711	  1.093218	  0.912563	
GSR       	  0.052354	  1.096334	  0.039404	
GSS       	  0.015357	  1.118262	  0.009371	
GSTA1     	  0.084901	  1.098679	  0.066561	
GSTA3     	  1.171800	  1.063443	  1.183646	
GSTA4     	  0.166360	  1.000000	  0.166360	
GSTM1     	  1.457750	  1.000000	  1.457750	
GSTM2     	  1.539930	  1.000000	  1.539930	
GSTM3     	  0.223549	  1.078531	  0.198737	
GSTM4     	  0.488221	  1.098418	  0.454957	
GSTM5     	  0.833375	  1.112213	  0.816503	
GSTP1     	  1.208580	  1.087941	  1.228884	
GSTT1     	  1.232130	  1.072034	  1.250797	
GSTT2     	  0.369983	  1.000000	  0.369983	
GSTZ1     	  0.962865	  1.095417	  0.959395	
IDH1      	  0.436926	  1.000000	  0.436926	
IDH2      	  0.805346	  1.000000	  0.805346	
GSTK1     	  1.026060	  1.092731	  1.028511	
MGST2     	  2.064800	  1.086186	  2.197941	
MGST3     	  0.885677	  1.108320	  0.874106	
ODC1      	  1.067710	  1.214974	  1.082854	
LAP3      	  0.941554	  1.077783	  0.937154	
PGD       	  0.263699	  1.000000	  0.263699	
RRM1      	  0.121243	  1.000000	  0.121243	
RRM2      	  1.359770	  1.000000	  1.359770	
SMS       	  0.916638	  1.000000	  0.916638	
SRM       	  1.512160	  1.214974	  1.652748	
GSTO1     	  0.177321	  1.108023	  0.147099	
HUMAN_CASE/hsa00500.gene	na	UGT2B11	UGT2A1	TREH	AGL	G6PC	GAA	GANC	GBA	GBE1	GCK	AMY1A	AMY1B	AMY1C	AMY2A	AMY2B	GPI	PGM2L1	GUSB	GYS1	GYS2	HK1	HK2	HK3	ENPP1	ENPP3	PGM1	UGT2B28	UGT1A10	UGT1A8	UGT1A7	UGT1A6	UGT1A5	UGT1A9	UGT1A4	UGT1A1	UGT1A3	PGM2	GBA3	G6PC2	PYGB	PYGL	PYGM	similar to Maltase-glucoamylase	intestinal  [EC:3.2.1.3 3.2.1.20]	SI	UGDH	UGP2	UGT2B4	UGT2B7	UGT2B10	UGT2B15	UGT2B17	UGT2A3	UXS1	MGAM
path:hsa00500	Starch and sucrose metabolism
Identifier	 Raw score	    Weight	Final Score	Annotation
UGT2A1    	  0.002030	  1.000000	  0.002030	
TREH      	  0.316026	  1.000000	  0.316026	
AGL       	  0.952996	  1.108378	  0.948036	
G6PC      	  1.469860	  1.000000	  1.469860	
GAA       	  0.526872	  1.073655	  0.502582	
GBA       	  1.045210	  1.060978	  1.048032	
GBE1      	  1.342280	  1.220856	  1.432445	
GCK       	  1.484870	  1.000000	  1.484870	
AMY2A     	  1.954440	  1.000000	  1.954440	
GPI       	  0.693890	  1.126681	  0.662499	
GUSB      	  1.562640	  1.000000	  1.562640	
GYS1      	  0.131807	  1.083346	  0.111324	
GYS2      	  0.418614	  1.000000	  0.418614	
HK1       	  0.819949	  1.169422	  0.792831	
HK2       	  0.735345	  1.143185	  0.703679	
HK3       	  0.037075	  1.000000	  0.037075	
ENPP1     	  1.258040	  1.098851	  1.286913	
PGM1      	  0.653609	  1.112293	  0.623131	
UGT2B28   	  0.305726	  1.000000	  0.305726	
UGT1A10   	  0.547907	  1.000000	  0.547907	
UGT1A8    	  0.547907	  1.050963	  0.531362	
UGT1A7    	  0.547907	  1.000000	  0.547907	
UGT1A6    	  0.547907	  1.000000	  0.547907	
UGT1A5    	  0.547907	  1.000000	  0.547907	
UGT1A9    	  0.547907	  1.050963	  0.531362	
UGT1A4    	  0.547907	  1.000000	  0.547907	
UGT1A1    	  0.547907	  1.000000	  0.547907	
UGT1A3    	  0.547907	  1.000000	  0.547907	
GBA3      	  1.168470	  1.080914	  1.183283	
G6PC2     	  0.624977	  1.058855	  0.607925	
PYGB      	  0.927465	  1.000000	  0.927465	
PYGL      	  0.604810	  1.000000	  0.604810	
PYGM      	  0.488043	  1.000000	  0.488043	
SI        	  0.945179	  1.091702	  0.940305	
UGDH      	  0.155702	  1.081889	  0.133706	
UGP2      	  0.383462	  1.125460	  0.340014	
UGT2B4    	  1.393790	  1.000000	  1.393790	
UGT2B15   	  1.449550	  1.000000	  1.449550	
UGT2B17   	  1.449550	  1.000000	  1.449550	
UXS1      	  0.995990	  1.000000	  0.995990	
MGAM      	  0.704250	  1.073664	  0.686293	
HUMAN_CASE/hsa00510.gene	na	ALG3	MAN1A2	MAN1B1	MGAT4B	MGAT4A	ALG10B	MGAT5B	DAD1	DDOST	DPAGT1	ALG14	STT3B	GANAB	FUT8	B4GALT1	ALG5	ALG6	MAN1A1	MAN2A1	MGAT1	MGAT2	MGAT3	MGAT5	ALG11	DPM3	ALG1	MAN1C1	DOLPP1	RPN1	RPN2	ST6GAL1	GCS1	ALG8	ALG12	ALG9	ALG13	ALG10	ALG2	B4GALT3	B4GALT2	DPM1	DPM2	RFT1
path:hsa00510	N-Glycan biosynthesis
Identifier	 Raw score	    Weight	Final Score	Annotation
ALG3      	  0.373919	  1.091884	  0.341604	
MAN1A2    	  0.275642	  1.074974	  0.250257	
MAN1B1    	  0.627125	  1.168402	  0.579733	
MGAT4B    	  0.132001	  1.000000	  0.132001	
MGAT4A    	  0.726601	  1.000000	  0.726601	
DAD1      	  1.492220	  1.000000	  1.492220	
DDOST     	  2.268680	  1.097347	  2.457009	
DPAGT1    	  1.317240	  1.000000	  1.317240	
GANAB     	  0.258608	  1.074974	  0.233671	
FUT8      	  0.179264	  1.000000	  0.179264	
B4GALT1   	  1.274790	  1.000000	  1.274790	
ALG5      	  0.565117	  1.120637	  0.527518	
ALG6      	  1.124330	  1.080770	  1.135023	
MAN1A1    	  0.769826	  1.059479	  0.757941	
MAN2A1    	  0.544643	  1.088964	  0.515983	
MGAT1     	  1.175720	  1.100082	  1.194923	
MGAT2     	  0.346436	  1.088964	  0.315258	
MGAT3     	  1.044680	  1.000000	  1.044680	
MGAT5     	  2.261570	  1.000000	  2.261570	
DPM3      	  0.547433	  1.000000	  0.547433	
MAN1C1    	  0.508149	  1.000000	  0.508149	
DOLPP1    	  0.259148	  1.000000	  0.259148	
RPN1      	  0.804390	  1.074153	  0.791511	
RPN2      	  0.746853	  1.091072	  0.727261	
GCS1      	  0.377652	  1.082774	  0.348406	
ALG8      	  1.368170	  1.080770	  1.403253	
ALG12     	  1.376180	  1.000000	  1.376180	
ALG9      	  0.906276	  1.000000	  0.906276	
B4GALT3   	  0.642056	  1.000000	  0.642056	
B4GALT2   	  1.520580	  1.000000	  1.520580	
DPM1      	  0.985142	  1.148660	  0.982952	
DPM2      	  1.413620	  1.091884	  1.459304	
HUMAN_CASE/hsa00511.gene	na	NEU3	NEU4	AGA	MAN2B2	FUCA1	FUCA2	GBA	GLB1	HEXA	HEXB	LCT	MAN2C1	MAN2B1	MANBA	NEU1	NEU2	ENGASE	FLJ21865
path:hsa00511	Other glycan degradation
Identifier	 Raw score	    Weight	Final Score	Annotation
NEU3      	  0.360433	  1.000000	  0.360433	
AGA       	  0.823610	  1.000000	  0.823610	
MAN2B2    	  0.995564	  1.000000	  0.995564	
FUCA1     	  0.228892	  1.000000	  0.228892	
GBA       	  1.045210	  1.000000	  1.045210	
GLB1      	  0.503902	  1.000000	  0.503902	
HEXA      	  0.620706	  1.000000	  0.620706	
HEXB      	  0.860715	  1.000000	  0.860715	
LCT       	  0.622115	  1.000000	  0.622115	
MAN2C1    	  1.064180	  1.000000	  1.064180	
MAN2B1    	  1.309580	  1.000000	  1.309580	
MANBA     	  0.210712	  1.000000	  0.210712	
NEU1      	  0.214838	  1.000000	  0.214838	
NEU2      	  0.506614	  1.000000	  0.506614	
ENGASE    	  0.325975	  1.000000	  0.325975	
HUMAN_CASE/hsa00512.gene	na	GALNT6	GALNT5	GALNT13	GALNTL2	GALNTL5	B3GNT6	GALNT1	GALNT2	GALNT3	GALNT8	GCNT1	C1GALT1C1	GALNTL4	GALNTL6	GALNT9	GCNT4	GALNT7	GALNT10	ST6GALNAC1	C1GALT1	GALNTL1	GALNT11	WBSCR17	ST3GAL1	ST3GAL2	GALNT14	GALNT12	OGT	GALNT4	GCNT3	B4GALT5
path:hsa00512	O-Glycan biosynthesis
Identifier	 Raw score	    Weight	Final Score	Annotation
GALNT6    	  0.101193	  1.000000	  0.101193	
B3GNT6    	  1.430230	  1.120005	  1.492984	
GALNT1    	  0.714314	  1.052997	  0.701691	
GALNT2    	  1.232570	  1.118554	  1.263507	
GALNT3    	  0.526841	  1.072484	  0.502928	
GALNT8    	  0.014835	  1.086033	  0.010327	
GCNT1     	  0.380826	  1.072267	  0.355162	
GALNT7    	  0.112836	  1.000000	  0.112836	
GALNT10   	  0.158991	  1.000000	  0.158991	
C1GALT1   	  0.263476	  1.067067	  0.240930	
GALNT11   	  0.620484	  1.170389	  0.572024	
GALNT14   	  0.324372	  1.061091	  0.302812	
GALNT12   	  0.448128	  1.000000	  0.448128	
OGT       	  0.696117	  1.000000	  0.696117	
GALNT4    	  0.313651	  1.000000	  0.313651	
GCNT3     	  0.633122	  1.000000	  0.633122	
B4GALT5   	  0.280685	  1.000000	  0.280685	
HUMAN_CASE/hsa00514.gene	na	POMT1	POMT2	POMGNT1
path:hsa00514	O-Mannosyl glycan biosynthesis
Identifier	 Raw score	    Weight	Final Score	Annotation
POMT1     	  0.579946	  1.000000	  0.579946	
POMT2     	  1.002730	  1.000000	  1.002730	
HUMAN_CASE/hsa00520.gene	na	TGDS	GALE	GALT	UGDH	UGP2	UXS1
path:hsa00520	Nucleotide sugars metabolism
Identifier	 Raw score	    Weight	Final Score	Annotation
TGDS      	  0.646856	  1.000000	  0.646856	
GALE      	  0.902488	  1.000000	  0.902488	
GALT      	  0.104476	  1.100994	  0.083166	
UGDH      	  0.155702	  1.113918	  0.125974	
UGP2      	  0.383462	  1.155279	  0.330433	
UXS1      	  0.995990	  1.000000	  0.995990	
HUMAN_CASE/hsa00530.gene	na	GNPDA1	GNE	CHIT1	GNPDA2	NANP	CTBS	CYB5R3	GCK	GFPT1	CHIA	PHPT1	HEXA	HEXB	HK1	HK2	HK3	AMDHD2	CYB5R1	PGM3	NANS	NAGK	CMAS	RENBP	GNPNAT1	UAP1	NPL	MTMR1	MTMR2	MTMR6	GFPT2
path:hsa00530	Aminosugars metabolism
Identifier	 Raw score	    Weight	Final Score	Annotation
GNPDA1    	  0.724672	  1.095299	  0.702770	
GNE       	  0.435318	  1.092007	  0.403250	
CHIT1     	  0.983877	  1.000000	  0.983877	
CTBS      	  0.832018	  1.109959	  0.815362	
GCK       	  1.484870	  1.050062	  1.514549	
GFPT1     	  0.438645	  1.082035	  0.409972	
CHIA      	  1.038140	  1.000000	  1.038140	
HEXA      	  0.620706	  1.000000	  0.620706	
HEXB      	  0.860715	  1.090758	  0.849078	
HK1       	  0.819949	  1.095299	  0.804583	
HK2       	  0.735345	  1.109959	  0.710903	
HK3       	  0.037075	  1.104562	  0.026270	
PGM3      	  1.056070	  1.157453	  1.065180	
NANS      	  0.034793	  1.095204	  0.025272	
NAGK      	  0.009587	  1.000000	  0.009587	
CMAS      	  2.899730	  1.061525	  3.096023	
RENBP     	  0.624053	  1.085639	  0.599355	
UAP1      	  1.016960	  1.103291	  1.018728	
NPL       	  1.200620	  1.000000	  1.200620	
MTMR1     	  0.973434	  1.067374	  0.971670	
MTMR2     	  0.960716	  1.000000	  0.960716	
MTMR6     	  0.335414	  1.127749	  0.291726	
GFPT2     	  1.109230	  1.081331	  1.118622	
HUMAN_CASE/hsa00531.gene	na	HPSE	HGSNAT	GALNS	GLB1	GNS	GUSB	HEXA	HEXB	HYAL1	IDS	IDUA	LCT	ARSB	NAGLU	HPSE2	SGSH	SPAM1	HYAL2
path:hsa00531	Glycosaminoglycan degradation
Identifier	 Raw score	    Weight	Final Score	Annotation
HPSE      	  0.080533	  1.000000	  0.080533	
GALNS     	  1.406830	  1.000000	  1.406830	
GLB1      	  0.503902	  1.176763	  0.446408	
GNS       	  0.994138	  1.126224	  0.993401	
GUSB      	  1.562640	  1.161590	  1.679518	
HEXA      	  0.620706	  1.128622	  0.583776	
HEXB      	  0.860715	  1.113664	  0.846165	
HYAL1     	  1.180660	  1.000000	  1.180660	
IDS       	  0.007701	  1.000000	  0.007701	
IDUA      	  0.086985	  1.069602	  0.073388	
LCT       	  0.622115	  1.088808	  0.596437	
ARSB      	  1.669250	  1.000000	  1.669250	
NAGLU     	  0.770967	  1.000000	  0.770967	
HPSE2     	  1.156340	  1.000000	  1.156340	
SGSH      	  1.006300	  1.071198	  1.006750	
SPAM1     	  0.304888	  1.068042	  0.281216	
HYAL2     	  0.988861	  1.000000	  0.988861	
HUMAN_CASE/hsa00532.gene	na	UST	B4GALT7	CHST14	B3GALT6	B3GAT2	CHST13	CHSY1	B3GAT3	B3GAT1	DSE	CHSY3	CHST11	GALNAC4S-6ST	CSGLCA-T	CSGALNACT2	CHST12	CSGALNACT1	CHST7	XYLT1	XYLT2	CHPF	CHST3
path:hsa00532	Chondroitin sulfate biosynthesis
Identifier	 Raw score	    Weight	Final Score	Annotation
UST       	  2.021820	  1.000000	  2.021820	
B4GALT7   	  0.219205	  1.000000	  0.219205	
CHSY1     	  0.294237	  1.000000	  0.294237	
B3GAT3    	  0.072088	  1.000000	  0.072088	
B3GAT1    	  0.871295	  1.000000	  0.871295	
CHST11    	  0.934803	  1.000000	  0.934803	
GALNAC4S-6ST	  0.541384	  1.000000	  0.541384	
CHST12    	  0.114960	  1.000000	  0.114960	
CHST7     	  0.997164	  1.000000	  0.997164	
XYLT2     	  1.294150	  1.000000	  1.294150	
CHPF      	  1.368890	  1.000000	  1.368890	
CHST3     	  0.504722	  1.000000	  0.504722	
HUMAN_CASE/hsa00533.gene	na	CHST4	B3GNT2	B3GNT1	FUT8	B4GALT1	CHST6	ST3GAL1	ST3GAL2	ST3GAL3	CHST1	B4GALT4	B4GALT3	B4GALT2	B3GNT7	CHST2
path:hsa00533	Keratan sulfate biosynthesis
Identifier	 Raw score	    Weight	Final Score	Annotation
CHST4     	  0.226777	  1.000000	  0.226777	
B3GNT1    	  0.559798	  1.000000	  0.559798	
FUT8      	  0.179264	  1.000000	  0.179264	
B4GALT1   	  1.274790	  1.000000	  1.274790	
CHST1     	  1.984810	  1.000000	  1.984810	
B4GALT4   	  0.378327	  1.000000	  0.378327	
B4GALT3   	  0.642056	  1.000000	  0.642056	
B4GALT2   	  1.520580	  1.000000	  1.520580	
CHST2     	  0.881513	  1.000000	  0.881513	
HUMAN_CASE/hsa00534.gene	na	similar to heparan sulfate 6-O-sulfotransferase 3  [EC:2.8.2.-] [SP:sp:H6ST3_HUMAN]	B4GALT7	B3GALT6	B3GAT2	EXT1	EXT2	EXTL1	EXTL2	EXTL3	HS3ST5	GLCE	B3GAT3	HS6ST3	B3GAT1	NDST1	XYLT1	XYLT2	NDST4	similar to heparan sulfate 6-O-sulfotransferase 1  [EC:2.8.2.-] [SP:tr:B5MCS8_HUMAN]	NDST2	HS6ST2	NDST3	HS6ST1	HS2ST1	HS3ST3B1	HS3ST3A1	HS3ST2	HS3ST1
path:hsa00534	Heparan sulfate biosynthesis
Identifier	 Raw score	    Weight	Final Score	Annotation
B4GALT7   	  0.219205	  1.000000	  0.219205	
EXT1      	  0.490992	  1.070122	  0.467102	
EXT2      	  1.974020	  1.058148	  2.053647	
EXTL1     	  0.162006	  1.114530	  0.131522	
EXTL2     	  1.231760	  1.080372	  1.252569	
EXTL3     	  2.095270	  1.054590	  2.181607	
GLCE      	  1.156310	  1.000000	  1.156310	
B3GAT3    	  0.072088	  1.000000	  0.072088	
B3GAT1    	  0.871295	  1.000000	  0.871295	
NDST1     	  0.254677	  1.000000	  0.254677	
XYLT2     	  1.294150	  1.000000	  1.294150	
NDST4     	  0.382678	  1.000000	  0.382678	
NDST2     	  0.166975	  1.000000	  0.166975	
NDST3     	  0.749921	  1.000000	  0.749921	
HS6ST1    	  1.371200	  1.000000	  1.371200	
HS2ST1    	  1.447060	  1.000000	  1.447060	
HS3ST3B1  	  0.397850	  1.000000	  0.397850	
HS3ST3A1  	  0.870701	  1.000000	  0.870701	
HS3ST2    	  1.670360	  1.000000	  1.670360	
HS3ST1    	  1.440620	  1.000000	  1.440620	
HUMAN_CASE/hsa00550.gene	na	PGLYRP2	PGLYRP3	GLUL	PGLYRP4	PGLYRP1
path:hsa00550	Peptidoglycan biosynthesis
Identifier	 Raw score	    Weight	Final Score	Annotation
GLUL      	  0.097541	  1.000000	  0.097541	
PGLYRP4   	  0.599759	  1.000000	  0.599759	
PGLYRP1   	  0.481062	  1.000000	  0.481062	
HUMAN_CASE/hsa00561.gene	na	AKR1A1	AGPAT1	AGPAT2	CEL	MGLL	GLYCTK	AGPAT6	AWAT2	DGKA	DGKB	DGKG	DGKH	DGKQ	ALDH2	ALDH3A1	ALDH1B1	ALDH9A1	ALDH3A2	AKR1B1	LCLAT1	DAK	GK	GK2	GLA	GLB1	LCT	LIPA	LIPC	LPL	ALDH7A1	PNLIP	PNLIPRP1	PNLIPRP2	AGK	AGPAT3	AGPAT4	GPAM	similar to diacylglycerol O-acyltransferase homolog 1 (mouse)  [EC:2.3.1.20 2.3.1.76] [SP:tr:B2RWQ2_HUMAN sp:DGAT1_HUMAN]	PNPLA3	DGAT2	LIPF	DGKZ	DGKE	DGKD	PPAP2A	PPAP2C	PPAP2B	DGAT1	DGKI	LIPG
path:hsa00561	Glycerolipid metabolism
Identifier	 Raw score	    Weight	Final Score	Annotation
AKR1A1    	  0.112042	  1.096790	  0.090651	
AGPAT1    	  0.198678	  1.101773	  0.168547	
AGPAT2    	  1.834390	  1.106871	  1.957272	
CEL       	  1.456620	  1.093063	  1.508508	
MGLL      	  0.936089	  1.082497	  0.931003	
DGKA      	  1.489790	  1.056807	  1.523912	
DGKB      	  0.216246	  1.094350	  0.187155	
DGKG      	  0.493902	  1.066940	  0.471122	
DGKQ      	  1.044650	  1.122118	  1.050237	
ALDH2     	  0.327826	  1.062692	  0.305688	
ALDH3A1   	  1.082170	  1.256430	  1.104307	
ALDH1B1   	  0.772789	  1.103026	  0.752538	
ALDH9A1   	  0.086510	  1.000000	  0.086510	
ALDH3A2   	  0.063026	  1.000000	  0.063026	
AKR1B1    	  0.402923	  1.188187	  0.339571	
GK        	  0.660473	  1.000000	  0.660473	
GK2       	  0.139496	  1.000000	  0.139496	
GLA       	  1.181540	  1.000000	  1.181540	
GLB1      	  0.503902	  1.000000	  0.503902	
LCT       	  0.622115	  1.000000	  0.622115	
LIPA      	  1.019310	  1.094334	  1.021151	
LIPC      	  0.058232	  1.128352	  0.040427	
LPL       	  1.299940	  1.113442	  1.339205	
ALDH7A1   	  1.138720	  1.000000	  1.138720	
PNLIP     	  0.940303	  1.055381	  0.937103	
PNLIPRP1  	  0.976351	  1.123751	  0.973464	
PNLIPRP2  	  0.853241	  1.117347	  0.837497	
AGPAT3    	  0.234613	  1.000000	  0.234613	
AGPAT4    	  0.507393	  1.000000	  0.507393	
LIPF      	  1.278340	  1.109923	  1.313316	
DGKZ      	  1.629190	  1.078536	  1.692853	
DGKE      	  0.917349	  1.128254	  0.907255	
DGKD      	  0.278074	  1.166294	  0.224765	
PPAP2A    	  1.514490	  1.000000	  1.514490	
PPAP2C    	  1.873620	  1.127822	  2.030187	
PPAP2B    	  0.029463	  1.128777	  0.018714	
DGAT1     	  0.610410	  1.147189	  0.567633	
DGKI      	  0.267308	  1.000000	  0.267308	
LIPG      	  1.351320	  1.159765	  1.417911	
HUMAN_CASE/hsa00562.gene	na	PLCD3	PIP5K3	PLCB1	PIP5K1C	IPMK	INPP5J	IMPA1	IMPA2	INPP1	INPP4A	INPP5A	INPP5B	INPPL1	ITPK1	ITPKA	ITPKB	ALDH6A1	OCRL	PLCE1	ISYNA1	INPP5K	PIK3C3	PIK3CA	PIK3CB	PIK3CD	PIK3CG	PI4KA	PI4KB	PIP4K2A	PLCB2	PLCB3	PLCB4	PLCD1	PLCG1	PLCG2	MIOX	INPP5E	PTEN	IPPK	TPI1	RCTPI1	PIP4K2C	PIP5K1A	PIP5K1B	PIP4K2B	PLCD4	INPP4B	SYNJ1	SYNJ2	PLCZ1	MINPP1
path:hsa00562	Inositol phosphate metabolism
Identifier	 Raw score	    Weight	Final Score	Annotation
PIP5K3    	  0.390711	  1.147806	  0.340040	
PLCB1     	  0.266927	  1.108643	  0.231246	
PIP5K1C   	  0.240427	  1.073229	  0.216597	
IMPA1     	  1.385470	  1.169667	  1.464271	
IMPA2     	  1.407450	  1.052280	  1.432825	
INPP1     	  0.350627	  1.102557	  0.314895	
INPP4A    	  0.901487	  1.185493	  0.884311	
INPP5A    	  0.307337	  1.162491	  0.253721	
INPP5B    	  0.270724	  1.082122	  0.243178	
INPPL1    	  0.543523	  1.093581	  0.513381	
ITPK1     	  0.317058	  1.059288	  0.296184	
ITPKA     	  0.713077	  1.094242	  0.690710	
ITPKB     	  0.778024	  1.072663	  0.763963	
ALDH6A1   	  0.752348	  1.000000	  0.752348	
OCRL      	  1.723420	  1.169678	  1.890173	
PLCE1     	  1.435810	  1.090883	  1.483797	
ISYNA1    	  2.447940	  1.052280	  2.565235	
PIK3C3    	  0.682339	  1.000000	  0.682339	
PIK3CA    	  0.135716	  1.090284	  0.113324	
PIK3CB    	  0.692325	  1.080972	  0.672016	
PIK3CD    	  0.297968	  1.140055	  0.251492	
PIK3CG    	  0.426137	  1.078532	  0.398526	
PLCB2     	  1.772760	  1.197674	  1.985188	
PLCB3     	  0.848501	  1.108660	  0.833489	
PLCB4     	  1.573700	  1.080531	  1.632226	
PLCD1     	  0.863117	  1.074130	  0.853750	
PLCG1     	  0.377972	  1.051532	  0.359489	
PLCG2     	  0.179127	  1.097230	  0.151546	
INPP5E    	  0.957433	  1.130688	  0.952006	
PTEN      	  0.961278	  1.142791	  0.955873	
TPI1      	  1.560880	  1.000000	  1.560880	
PIP5K1A   	  2.192730	  1.120117	  2.409591	
PIP5K1B   	  0.021568	  1.105240	  0.014404	
INPP4B    	  1.110520	  1.000000	  1.110520	
SYNJ1     	  0.565606	  1.128563	  0.525650	
SYNJ2     	  0.432918	  1.053511	  0.413951	
MINPP1    	  0.399711	  1.090344	  0.367931	
HUMAN_CASE/hsa00563.gene	na	PIGK	PIGU	PIGN	GPLD1	PIGW	PIGP	PIGT	PIGA	PIGC	PIGF	PIGH	PIGX	PIGV	PGAP1	PIGO	PIGY	GPAA1	DPM2	PIGQ	PIGM	PIGS	PIGL	PIGB
path:hsa00563	Glycosylphosphatidylinositol(GPI)-anchor biosynthesis
Identifier	 Raw score	    Weight	Final Score	Annotation
PIGK      	  0.661122	  1.000000	  0.661122	
PIGN      	  0.671274	  1.000000	  0.671274	
GPLD1     	  0.824775	  1.000000	  0.824775	
PIGT      	  0.079042	  1.150688	  0.053923	
PIGA      	  0.677221	  1.000000	  0.677221	
PIGC      	  1.614120	  1.000000	  1.614120	
PIGF      	  0.065475	  1.128286	  0.046152	
PIGH      	  0.310281	  1.000000	  0.310281	
PGAP1     	  0.416869	  1.000000	  0.416869	
PIGO      	  0.474325	  1.000000	  0.474325	
GPAA1     	  0.064403	  1.000000	  0.064403	
DPM2      	  1.413620	  1.000000	  1.413620	
PIGQ      	  0.929445	  1.050071	  0.926046	
PIGL      	  0.920636	  1.050071	  0.916832	
PIGB      	  1.127800	  1.109214	  1.142711	
HUMAN_CASE/hsa00564.gene	na	PLA2G4B	CDS1	PEMT	CDIPT	LYPLA1	AGPAT1	AGPAT2	CHAT	CHKA	CHKB	LYPLA2	AGPAT6	DGKA	DGKB	DGKG	DGKH	DGKQ	PHOSPHO1	GPD1L	PLA2G15	PISD	NAT6	LCLAT1	PLA2G2D	GPD1	GPD2	PLA2G2E	LCAT	ACHE	PLA2G3	NAT5	PCYT1A	GDE1	PLA2G1B	PLA2G2A	PLA2G4A	PLA2G5	PLD1	PLD2	CRLS1	ETNK2	ETNK1	AGPAT3	AGPAT4	CHPT1	GPAM	PCYT2	PLA2G2F	PNPLA3	PTDSS2	PLA2G12A	ARD1A	PLA2G6	PLA2G10	GNPAT	PLA2G12B	DGKZ	DGKE	DGKD	PPAP2A	PPAP2C	PPAP2B	JMJD7-PLA2G4B	CDS2	DGKI	PCYT1B	PGS1	PTDSS1
path:hsa00564	Glycerophospholipid metabolism
Identifier	 Raw score	    Weight	Final Score	Annotation
PLA2G4B   	  1.894530	  1.123740	  2.050404	
CDS1      	  0.117013	  1.117246	  0.090989	
PEMT      	  0.366772	  1.093372	  0.333982	
CDIPT     	  0.448392	  1.112607	  0.409668	
LYPLA1    	  0.644413	  1.138522	  0.606358	
AGPAT1    	  0.198678	  1.095551	  0.170250	
AGPAT2    	  1.834390	  1.117965	  1.970491	
CHAT      	  0.806250	  1.000000	  0.806250	
CHKA      	  1.519810	  1.000000	  1.519810	
CHKB      	  0.727083	  1.000000	  0.727083	
LYPLA2    	  0.898830	  1.000000	  0.898830	
DGKA      	  1.489790	  1.000000	  1.489790	
DGKB      	  0.216246	  1.078892	  0.191638	
DGKG      	  0.493902	  1.097799	  0.460977	
DGKQ      	  1.044650	  1.111812	  1.049765	
GPD1L     	  0.211548	  1.000000	  0.211548	
PISD      	  0.790662	  1.096426	  0.772956	
NAT6      	  1.369080	  1.000000	  1.369080	
PLA2G2D   	  0.562119	  1.128025	  0.522156	
GPD1      	  0.399688	  1.000000	  0.399688	
GPD2      	  0.091220	  1.000000	  0.091220	
PLA2G2E   	  1.581400	  1.060373	  1.625768	
LCAT      	  0.939901	  1.072246	  0.935702	
ACHE      	  0.477434	  1.000000	  0.477434	
PLA2G3    	  0.059121	  1.056367	  0.050409	
PCYT1A    	  0.540068	  1.000000	  0.540068	
PLA2G1B   	  1.661740	  1.072046	  1.723669	
PLA2G2A   	  1.268010	  1.000000	  1.268010	
PLA2G4A   	  0.748927	  1.071086	  0.733692	
PLA2G5    	  0.033386	  1.111775	  0.022831	
PLD1      	  0.827564	  1.081460	  0.814903	
PLD2      	  0.520230	  1.065504	  0.498431	
ETNK2     	  0.908829	  1.000000	  0.908829	
ETNK1     	  0.052614	  1.000000	  0.052614	
AGPAT3    	  0.234613	  1.000000	  0.234613	
AGPAT4    	  0.507393	  1.051553	  0.489953	
CHPT1     	  1.295510	  1.065243	  1.317579	
PCYT2     	  0.129132	  1.000000	  0.129132	
PLA2G2F   	  0.549622	  1.129280	  0.508698	
PTDSS2    	  0.086199	  1.057756	  0.074820	
PLA2G12A  	  0.456369	  1.054453	  0.437285	
PLA2G6    	  0.726461	  1.084202	  0.707174	
PLA2G10   	  1.747530	  1.125887	  1.874748	
GNPAT     	  0.440147	  1.000000	  0.440147	
DGKZ      	  1.629190	  1.064825	  1.681562	
DGKE      	  0.917349	  1.113287	  0.908427	
DGKD      	  0.278074	  1.000000	  0.278074	
PPAP2A    	  1.514490	  1.055377	  1.549705	
PPAP2C    	  1.873620	  1.082294	  1.972975	
PPAP2B    	  0.029463	  1.081927	  0.022074	
CDS2      	  0.798399	  1.096646	  0.781214	
DGKI      	  0.267308	  1.000000	  0.267308	
PCYT1B    	  1.141680	  1.000000	  1.141680	
PGS1      	  0.215647	  1.159663	  0.168798	
PTDSS1    	  1.898050	  1.104068	  2.028946	
HUMAN_CASE/hsa00565.gene	na	PLA2G4B	AGPAT1	AGPAT2	ENPP6	AGPAT6	LCLAT1	PLA2G2D	PLA2G2E	PAFAH1B1	PLA2G3	PAFAH1B2	PAFAH1B3	PAFAH2	ENPP2	PLA2G1B	PLA2G2A	PLA2G4A	PLA2G5	PLD1	PLD2	AGPAT3	AGPAT4	CHPT1	PLA2G2F	PLA2G12A	PLA2G6	PLA2G10	PLA2G12B	AGPS	PPAP2A	PPAP2C	PPAP2B	JMJD7-PLA2G4B
path:hsa00565	Ether lipid metabolism
Identifier	 Raw score	    Weight	Final Score	Annotation
PLA2G4B   	  1.894530	  1.107044	  2.028646	
AGPAT1    	  0.198678	  1.105908	  0.167424	
AGPAT2    	  1.834390	  1.127822	  1.982310	
PLA2G2D   	  0.562119	  1.097062	  0.531553	
PLA2G2E   	  1.581400	  1.000000	  1.581400	
PAFAH1B1  	  0.836826	  1.000000	  0.836826	
PLA2G3    	  0.059121	  1.000000	  0.059121	
PAFAH1B2  	  0.308216	  1.091593	  0.276718	
PAFAH1B3  	  0.018861	  1.101011	  0.012630	
PAFAH2    	  1.038320	  1.086493	  1.041703	
ENPP2     	  0.029740	  1.088188	  0.021812	
PLA2G1B   	  1.661740	  1.121910	  1.767877	
PLA2G2A   	  1.268010	  1.000000	  1.268010	
PLA2G4A   	  0.748927	  1.000000	  0.748927	
PLA2G5    	  0.033386	  1.076617	  0.025730	
PLD1      	  0.827564	  1.000000	  0.827564	
PLD2      	  0.520230	  1.081013	  0.493405	
AGPAT3    	  0.234613	  1.000000	  0.234613	
AGPAT4    	  0.507393	  1.000000	  0.507393	
CHPT1     	  1.295510	  1.052983	  1.313404	
PLA2G2F   	  0.549622	  1.102832	  0.516814	
PLA2G12A  	  0.456369	  1.074766	  0.430373	
PLA2G6    	  0.726461	  1.080930	  0.707914	
PLA2G10   	  1.747530	  1.070406	  1.817577	
AGPS      	  1.424690	  1.000000	  1.424690	
PPAP2A    	  1.514490	  1.000000	  1.514490	
PPAP2C    	  1.873620	  1.082294	  1.972975	
PPAP2B    	  0.029463	  1.075390	  0.022588	
HUMAN_CASE/hsa00590.gene	na	PLA2G4B	CYP2U1	GGT6	CYP2B6	CYP2C19	CYP2C8	CYP2C9	CYP2C18	CYP2E1	CYP2J2	CYP4A11	EPHX2	ALOX12	ALOX5	ALOX12B	ALOX15	ALOX15B	GPX6	PLA2G2D	GGT1	GGT7	GGT5	PGDS	CYP4A22	GPX1	GPX2	GPX3	GPX4	GPX5	GPX7	PLA2G2E	LTA4H	CYP4F3	LTC4S	PLA2G3	PLA2G1B	PLA2G2A	PLA2G4A	PLA2G5	PTGDS	PTGIS	PTGS1	PTGS2	PLA2G2F	TBXAS1	PTGES2	PLA2G12A	PLA2G6	PLA2G10	PLA2G12B	CYP4F2	AKR1C3	JMJD7-PLA2G4B	CBR1	CBR3	PTGES
path:hsa00590	Arachidonic acid metabolism
Identifier	 Raw score	    Weight	Final Score	Annotation
PLA2G4B   	  1.894530	  1.103429	  2.023966	
CYP2U1    	  0.171565	  1.114146	  0.140295	
CYP2B6    	  0.776746	  1.085698	  0.760109	
CYP2C19   	  1.580610	  1.107527	  1.660366	
CYP2C8    	  1.753640	  1.087436	  1.841915	
CYP2C9    	  1.580610	  1.123231	  1.672346	
CYP2C18   	  0.219049	  1.079255	  0.194212	
CYP2E1    	  0.134935	  1.080140	  0.114925	
CYP2J2    	  0.548742	  1.120690	  0.510402	
CYP4A11   	  1.016880	  1.090076	  1.018414	
EPHX2     	  1.250110	  1.000000	  1.250110	
ALOX12    	  1.050100	  1.118449	  1.056198	
ALOX5     	  0.048017	  1.109277	  0.034459	
ALOX12B   	  0.984816	  1.082941	  0.983567	
ALOX15    	  1.102080	  1.076195	  1.110272	
ALOX15B   	  0.929489	  1.104148	  0.922438	
PLA2G2D   	  0.562119	  1.138994	  0.518867	
GGT1      	  0.574737	  1.000000	  0.574737	
PGDS      	  0.174515	  1.000000	  0.174515	
GPX1      	  0.712378	  1.202073	  0.665192	
GPX2      	  0.057063	  1.092446	  0.043791	
GPX3      	  1.856630	  1.120058	  1.999807	
GPX4      	  0.462531	  1.104999	  0.426561	
GPX5      	  0.293601	  1.076158	  0.267438	
GPX7      	  0.635476	  1.000000	  0.635476	
PLA2G2E   	  1.581400	  1.072826	  1.635073	
LTA4H     	  0.292534	  1.000000	  0.292534	
CYP4F3    	  1.559140	  1.105148	  1.633679	
LTC4S     	  0.310629	  1.000000	  0.310629	
PLA2G3    	  0.059121	  1.102856	  0.044198	
PLA2G1B   	  1.661740	  1.082695	  1.733016	
PLA2G2A   	  1.268010	  1.093080	  1.296347	
PLA2G4A   	  0.748927	  1.064374	  0.735117	
PLA2G5    	  0.033386	  1.146225	  0.020308	
PTGDS     	  1.133160	  1.067541	  1.142768	
PTGIS     	  0.419441	  1.051757	  0.400997	
PTGS1     	  0.331655	  1.125723	  0.288686	
PTGS2     	  0.138427	  1.054749	  0.124224	
PLA2G2F   	  0.549622	  1.086068	  0.522026	
TBXAS1    	  0.093690	  1.000000	  0.093690	
PTGES2    	  0.398501	  1.051757	  0.379970	
PLA2G12A  	  0.456369	  1.104007	  0.420613	
PLA2G6    	  0.726461	  1.086906	  0.706563	
PLA2G10   	  1.747530	  1.084322	  1.831751	
CYP4F2    	  0.441910	  1.105148	  0.405547	
AKR1C3    	  0.976602	  1.000000	  0.976602	
CBR1      	  0.102768	  1.000000	  0.102768	
CBR3      	  1.114580	  1.000000	  1.114580	
PTGES     	  1.046720	  1.000000	  1.046720	
HUMAN_CASE/hsa00591.gene	na	PLA2G4B	CYP1A2	CYP3A7	CYP2C19	CYP2C8	CYP2C9	CYP2C18	CYP2E1	CYP2J2	CYP3A4	CYP3A5	ALOX5	ALOX15	PLA2G2D	PLA2G2E	PLA2G3	PLA2G1B	PLA2G2A	PLA2G4A	PLA2G5	AKR1B10	PLA2G2F	CYP3A43	HSD3B7	PLA2G12A	PLA2G6	PLA2G10	PLA2G12B	JMJD7-PLA2G4B
path:hsa00591	Linoleic acid metabolism
Identifier	 Raw score	    Weight	Final Score	Annotation
PLA2G4B   	  1.894530	  1.077973	  1.991311	
CYP1A2    	  1.179640	  1.079450	  1.195226	
CYP3A7    	  0.121855	  1.065331	  0.106199	
CYP2C19   	  1.580610	  1.109715	  1.662030	
CYP2C8    	  1.753640	  1.066720	  1.820607	
CYP2C9    	  1.580610	  1.112907	  1.664460	
CYP2C18   	  0.219049	  1.083039	  0.193099	
CYP2E1    	  0.134935	  1.086390	  0.113495	
CYP2J2    	  0.548742	  1.108807	  0.514055	
CYP3A4    	  0.280597	  1.072088	  0.256033	
CYP3A5    	  0.003541	  1.096197	  0.002057	
ALOX5     	  0.048017	  1.093522	  0.036147	
ALOX15    	  1.102080	  1.065716	  1.109142	
PLA2G2D   	  0.562119	  1.143380	  0.517558	
PLA2G2E   	  1.581400	  1.089265	  1.647439	
PLA2G3    	  0.059121	  1.000000	  0.059121	
PLA2G1B   	  1.661740	  1.080731	  1.731288	
PLA2G2A   	  1.268010	  1.078689	  1.291925	
PLA2G4A   	  0.748927	  1.064374	  0.735117	
PLA2G5    	  0.033386	  1.132134	  0.021305	
AKR1B10   	  1.448800	  1.000000	  1.448800	
PLA2G2F   	  0.549622	  1.065350	  0.528539	
CYP3A43   	  0.987557	  1.125811	  0.986003	
PLA2G12A  	  0.456369	  1.114533	  0.417154	
PLA2G6    	  0.726461	  1.103825	  0.702753	
PLA2G10   	  1.747530	  1.087144	  1.834639	
HUMAN_CASE/hsa00592.gene	na	PLA2G4B	PLA2G2D	PLA2G2E	PLA2G3	ACOX1	PLA2G1B	PLA2G2A	PLA2G4A	PLA2G5	PLA2G2F	PLA2G12A	ACOX3	PLA2G6	PLA2G10	PLA2G12B	JMJD7-PLA2G4B	FADS2
path:hsa00592	alpha-Linolenic acid metabolism
Identifier	 Raw score	    Weight	Final Score	Annotation
PLA2G4B   	  1.894530	  1.000000	  1.894530	
PLA2G2D   	  0.562119	  1.055989	  0.544279	
PLA2G2E   	  1.581400	  1.000000	  1.581400	
PLA2G3    	  0.059121	  1.000000	  0.059121	
ACOX1     	  0.227404	  1.000000	  0.227404	
PLA2G1B   	  1.661740	  1.000000	  1.661740	
PLA2G2A   	  1.268010	  1.056402	  1.285106	
PLA2G4A   	  0.748927	  1.000000	  0.748927	
PLA2G5    	  0.033386	  1.086601	  0.024872	
PLA2G2F   	  0.549622	  1.000000	  0.549622	
PLA2G12A  	  0.456369	  1.000000	  0.456369	
ACOX3     	  1.469540	  1.000000	  1.469540	
PLA2G6    	  0.726461	  1.000000	  0.726461	
PLA2G10   	  1.747530	  1.000000	  1.747530	
FADS2     	  0.295852	  1.064909	  0.273365	
HUMAN_CASE/hsa00600.gene	na	SPTLC1	NEU3	DEGS2	NEU4	SGPP2	SGMS2	KDSR	GALC	SGMS1	GBA	GLA	GLB1	ENPP7	ACER2	LCT	ARSA	ARSD	ARSE	ASAH1	NEU1	NEU2	ACER3	SMPD3	SMPD4	SPHK2	CERK	SMPD1	SMPD2	UGCG	UGT8	SGPP1	DEGS1	PPAP2A	PPAP2C	PPAP2B	SPHK1	SGPL1	B4GALT6	GAL3ST1	SPTLC2
path:hsa00600	Sphingolipid metabolism
Identifier	 Raw score	    Weight	Final Score	Annotation
SPTLC1    	  0.198329	  1.000000	  0.198329	
NEU3      	  0.360433	  1.068609	  0.336062	
GALC      	  0.480942	  1.086550	  0.451417	
GBA       	  1.045210	  1.104288	  1.050041	
GLA       	  1.181540	  1.000000	  1.181540	
GLB1      	  0.503902	  1.193386	  0.441351	
LCT       	  0.622115	  1.069110	  0.602040	
ARSA      	  0.472228	  1.000000	  0.472228	
ARSD      	  0.166365	  1.000000	  0.166365	
ARSE      	  1.675340	  1.000000	  1.675340	
ASAH1     	  0.635879	  1.116250	  0.603277	
NEU1      	  0.214838	  1.000000	  0.214838	
NEU2      	  0.506614	  1.000000	  0.506614	
SMPD3     	  1.218620	  1.063872	  1.234107	
SPHK2     	  0.541738	  1.066675	  0.520044	
CERK      	  0.054498	  1.056448	  0.046244	
SMPD1     	  0.244929	  1.170407	  0.192721	
SMPD2     	  1.097790	  1.053931	  1.103328	
UGCG      	  0.304608	  1.119222	  0.264358	
UGT8      	  2.156420	  1.080517	  2.294059	
SGPP1     	  0.642769	  1.158780	  0.599208	
PPAP2A    	  1.514490	  1.094535	  1.575099	
PPAP2C    	  1.873620	  1.086496	  1.978187	
PPAP2B    	  0.029463	  1.081711	  0.022090	
SPHK1     	  1.556540	  1.089790	  1.619625	
SGPL1     	  0.635575	  1.205960	  0.578931	
B4GALT6   	  0.889760	  1.084340	  0.881038	
GAL3ST1   	  0.815425	  1.111964	  0.797007	
SPTLC2    	  0.721056	  1.000000	  0.721056	
HUMAN_CASE/hsa00601.gene	na	B3GALT5	B3GNT3	ST3GAL6	B3GNT2	FUT9	B3GNT1	FUT1	FUT2	FUT3	FUT4	FUT5	FUT6	FUT7	GCNT2	B4GALT1	ABO	ST3GAL4	ST3GAL3	ST8SIA1	B3GNT4	B3GNT5	B4GALT4	B4GALT3	B4GALT2	B3GALT2	B3GALT1
path:hsa00601	Glycosphingolipid biosynthesis - lacto and neolacto series
Identifier	 Raw score	    Weight	Final Score	Annotation
B3GALT5   	  0.786239	  1.000000	  0.786239	
B3GNT3    	  0.624019	  1.000000	  0.624019	
FUT9      	  0.368022	  1.081877	  0.339101	
B3GNT1    	  0.559798	  1.115828	  0.523415	
FUT1      	  1.265850	  1.000000	  1.265850	
FUT2      	  0.251596	  1.062461	  0.230819	
FUT3      	  0.879268	  1.105835	  0.867376	
FUT4      	  0.023530	  1.108918	  0.015641	
FUT5      	  1.009350	  1.089114	  1.010187	
FUT6      	  0.760633	  1.178875	  0.724303	
FUT7      	  0.305017	  1.000000	  0.305017	
GCNT2     	  0.136978	  1.102269	  0.111778	
B4GALT1   	  1.274790	  1.082693	  1.300642	
ABO       	  1.566030	  1.100904	  1.638537	
B3GNT4    	  0.345728	  1.097698	  0.311652	
B4GALT4   	  0.378327	  1.000000	  0.378327	
B4GALT3   	  0.642056	  1.083592	  0.618711	
B4GALT2   	  1.520580	  1.062206	  1.560743	
B3GALT2   	  0.869479	  1.056181	  0.862674	
B3GALT1   	  1.170930	  1.105135	  1.190518	
HUMAN_CASE/hsa00603.gene	na	B3GALT5	FUT9	FUT1	FUT2	GBGT1	GLA	HEXA	HEXB	NAGA	A4GALT	ST3GAL1	ST3GAL2	ST8SIA1	B3GALNT1
path:hsa00603	Glycosphingolipid biosynthesis - globo series
Identifier	 Raw score	    Weight	Final Score	Annotation
B3GALT5   	  0.786239	  1.075284	  0.772132	
FUT9      	  0.368022	  1.000000	  0.368022	
FUT1      	  1.265850	  1.000000	  1.265850	
FUT2      	  0.251596	  1.000000	  0.251596	
GLA       	  1.181540	  1.128512	  1.207144	
HEXA      	  0.620706	  1.137859	  0.581210	
HEXB      	  0.860715	  1.117577	  0.845669	
NAGA      	  1.223610	  1.000000	  1.223610	
A4GALT    	  0.314454	  1.157624	  0.262035	
HUMAN_CASE/hsa00604.gene	na	ST6GALNAC3	B4GALNT1	ST6GALNAC4	GLB1	ST8SIA5	HEXA	HEXB	ST6GALNAC6	LCT	ST3GAL1	ST3GAL2	ST8SIA1	ST6GALNAC5	B3GALT4	ST3GAL5	SLC33A1
path:hsa00604	Glycosphingolipid biosynthesis - ganglio series
Identifier	 Raw score	    Weight	Final Score	Annotation
GLB1      	  0.503902	  1.176763	  0.446408	
HEXA      	  0.620706	  1.147716	  0.578485	
HEXB      	  0.860715	  1.098041	  0.848151	
LCT       	  0.622115	  1.088808	  0.596437	
B3GALT4   	  0.401028	  1.111021	  0.362342	
SLC33A1   	  1.039040	  1.000000	  1.039040	
HUMAN_CASE/hsa00620.gene	na	ME3	ACOT12	LDHAL6A	DLAT	DLD	LDHD	ALDH2	ALDH3A1	ALDH1B1	ALDH9A1	ALDH3A2	AKR1B1	GLO1	HAGH	ACACA	ACACB	ACAT1	ACAT2	LDHA	LDHB	LDHC	MDH1	MDH2	ME1	ME2	ALDH7A1	PC	PCK1	PCK2	PDHA1	PDHA2	PDHB	PKLR	PKM2	ACSS2	HAGHL	ACSS1	LDHAL6B	GRHPR	ACYP1	ACYP2
path:hsa00620	Pyruvate metabolism
Identifier	 Raw score	    Weight	Final Score	Annotation
ME3       	  0.328366	  1.000000	  0.328366	
DLAT      	  0.161402	  1.088340	  0.137384	
DLD       	  1.154750	  1.078139	  1.167806	
ALDH2     	  0.327826	  1.075529	  0.301343	
ALDH3A1   	  1.082170	  1.056646	  1.087022	
ALDH1B1   	  0.772789	  1.052439	  0.762414	
ALDH9A1   	  0.086510	  1.129519	  0.063008	
ALDH3A2   	  0.063026	  1.090606	  0.049062	
AKR1B1    	  0.402923	  1.199024	  0.336242	
GLO1      	  0.205401	  1.099377	  0.175506	
HAGH      	  0.217511	  1.070166	  0.195432	
ACACA     	  0.214218	  1.086170	  0.187584	
ACACB     	  0.955900	  1.086775	  0.952166	
ACAT1     	  0.855021	  1.082991	  0.843979	
ACAT2     	  0.898921	  1.083361	  0.890971	
LDHA      	  1.682680	  1.200869	  1.868092	
LDHB      	  1.016570	  1.088951	  1.018057	
LDHC      	  0.085443	  1.142426	  0.060190	
MDH1      	  0.003500	  1.139765	  0.001588	
MDH2      	  0.205700	  1.079471	  0.181408	
ME1       	  0.863856	  1.000000	  0.863856	
ME2       	  0.461142	  1.132079	  0.416327	
ALDH7A1   	  1.138720	  1.000000	  1.138720	
PC        	  0.577190	  1.000000	  0.577190	
PCK1      	  2.099450	  1.000000	  2.099450	
PCK2      	  1.011040	  1.102454	  1.012178	
PDHA1     	  0.633393	  1.129645	  0.596982	
PDHA2     	  1.491360	  1.050215	  1.521595	
PDHB      	  1.356740	  1.079209	  1.389926	
PKLR      	  0.743289	  1.079367	  0.725992	
PKM2      	  1.739650	  1.113450	  1.852432	
LDHAL6B   	  0.861740	  1.050215	  0.855325	
GRHPR     	  1.306590	  1.098206	  1.341359	
ACYP1     	  0.281405	  1.093720	  0.249875	
ACYP2     	  0.272117	  1.086537	  0.243131	
HUMAN_CASE/hsa00624.gene	na	ADH1A	ADH1B	ADH1C	ADH4	ADH5	ADH6	ADH7	NAT6	LCLAT1	ACAD9	NAT5	PNPLA3	ARD1A
path:hsa00624	1- and 2-Methylnaphthalene degradation
Identifier	 Raw score	    Weight	Final Score	Annotation
ADH1A     	  1.169170	  1.000000	  1.169170	
ADH1B     	  1.628720	  1.000000	  1.628720	
ADH1C     	  0.522021	  1.000000	  0.522021	
ADH5      	  0.378867	  1.000000	  0.378867	
ADH6      	  0.826218	  1.000000	  0.826218	
ADH7      	  0.037485	  1.000000	  0.037485	
NAT6      	  1.369080	  1.000000	  1.369080	
HUMAN_CASE/hsa00625.gene	na	EPHX2	AKR1B10	HSD3B7
path:hsa00625	Tetrachloroethene degradation
Identifier	 Raw score	    Weight	Final Score	Annotation
EPHX2     	  1.250110	  1.000000	  1.250110	
AKR1B10   	  1.448800	  1.000000	  1.448800	
HUMAN_CASE/hsa00627.gene	na	CMBL
path:hsa00627	1,4-Dichlorobenzene degradation
Identifier	 Raw score	    Weight	Final Score	Annotation
HUMAN_CASE/hsa00630.gene	na	MTHFD2	AFMID	GLYCTK	CS	MTHFD1L	PGP	MDH1	MDH2	MTHFD1	ACO1	ACO2	HAO2	HAO1	HYI	GRHPR
path:hsa00630	Glyoxylate and dicarboxylate metabolism
Identifier	 Raw score	    Weight	Final Score	Annotation
MTHFD2    	  0.200109	  1.106894	  0.168491	
CS        	  0.493808	  1.111368	  0.456489	
MDH1      	  0.003500	  1.103490	  0.001950	
MDH2      	  0.205700	  1.000000	  0.205700	
MTHFD1    	  0.382933	  1.000000	  0.382933	
ACO1      	  0.400694	  1.000000	  0.400694	
ACO2      	  0.097786	  1.119846	  0.074006	
HAO2      	  0.288956	  1.000000	  0.288956	
HAO1      	  0.487368	  1.000000	  0.487368	
GRHPR     	  1.306590	  1.000000	  1.306590	
HUMAN_CASE/hsa00632.gene	na	ECHS1	EHHADH	NAT6	LCLAT1	ACOT11	GCDH	HADHA	ACAT1	ACAT2	NAT5	YOD1	PNPLA3	ARD1A	ACYP1	ACYP2
path:hsa00632	Benzoate degradation via CoA ligation
Identifier	 Raw score	    Weight	Final Score	Annotation
ECHS1     	  0.013143	  1.225933	  0.004939	
EHHADH    	  2.268160	  1.000000	  2.268160	
NAT6      	  1.369080	  1.225933	  1.469781	
GCDH      	  0.407741	  1.000000	  0.407741	
HADHA     	  1.077980	  1.000000	  1.077980	
ACAT1     	  0.855021	  1.000000	  0.855021	
ACAT2     	  0.898921	  1.000000	  0.898921	
ACYP1     	  0.281405	  1.000000	  0.281405	
ACYP2     	  0.272117	  1.000000	  0.272117	
HUMAN_CASE/hsa00640.gene	na	LDHAL6A	ABAT	ECHS1	EHHADH	ALDH2	ALDH3A1	ALDH1B1	ALDH9A1	ALDH3A2	MLYCD	HIBCH	similar to hCG1791842  [EC:6.2.1.4 6.2.1.5]	HADHA	ACACA	ACACB	ACADM	ACAT1	ACAT2	LDHA	LDHB	LDHC	ALDH6A1	MUT	ALDH7A1	PCCA	PCCB	ACSS2	ACSS3	ACSS1	MCEE	SUCLG2	SUCLG1	SUCLA2	LDHAL6B
path:hsa00640	Propanoate metabolism
Identifier	 Raw score	    Weight	Final Score	Annotation
ABAT      	  1.706920	  1.000000	  1.706920	
ECHS1     	  0.013143	  1.076255	  0.009446	
EHHADH    	  2.268160	  1.000000	  2.268160	
ALDH2     	  0.327826	  1.000000	  0.327826	
ALDH3A1   	  1.082170	  1.000000	  1.082170	
ALDH1B1   	  0.772789	  1.000000	  0.772789	
ALDH9A1   	  0.086510	  1.000000	  0.086510	
ALDH3A2   	  0.063026	  1.000000	  0.063026	
MLYCD     	  1.332640	  1.000000	  1.332640	
HIBCH     	  0.313567	  1.110838	  0.275743	
HADHA     	  1.077980	  1.000000	  1.077980	
ACACA     	  0.214218	  1.086170	  0.187584	
ACACB     	  0.955900	  1.084198	  0.952277	
ACADM     	  0.718060	  1.052463	  0.705691	
ACAT1     	  0.855021	  1.085178	  0.843690	
ACAT2     	  0.898921	  1.000000	  0.898921	
LDHA      	  1.682680	  1.000000	  1.682680	
LDHB      	  1.016570	  1.000000	  1.016570	
LDHC      	  0.085443	  1.000000	  0.085443	
ALDH6A1   	  0.752348	  1.000000	  0.752348	
MUT       	  1.306810	  1.099156	  1.341948	
ALDH7A1   	  1.138720	  1.000000	  1.138720	
PCCA      	  1.493510	  1.000000	  1.493510	
PCCB      	  1.375370	  1.000000	  1.375370	
SUCLG2    	  0.393882	  1.081934	  0.364933	
SUCLG1    	  0.330339	  1.000000	  0.330339	
SUCLA2    	  0.930248	  1.119998	  0.922212	
LDHAL6B   	  0.861740	  1.000000	  0.861740	
HUMAN_CASE/hsa00641.gene	na	ADH1A	ADH1B	ADH1C	ADH4	ADH5	ADH6	ADH7	ALDH2	ALDH3A1	ALDH1B1	ALDH9A1	ALDH3A2	ALDH7A1
path:hsa00641	3-Chloroacrylic acid degradation
Identifier	 Raw score	    Weight	Final Score	Annotation
ADH1A     	  1.169170	  1.072883	  1.182564	
ADH1B     	  1.628720	  1.072883	  1.687666	
ADH1C     	  0.522021	  1.099994	  0.489169	
ADH5      	  0.378867	  1.072780	  0.353028	
ADH6      	  0.826218	  1.089483	  0.812224	
ADH7      	  0.037485	  1.000000	  0.037485	
ALDH2     	  0.327826	  1.000000	  0.327826	
ALDH3A1   	  1.082170	  1.000000	  1.082170	
ALDH1B1   	  0.772789	  1.050834	  0.762730	
ALDH9A1   	  0.086510	  1.091068	  0.069225	
ALDH3A2   	  0.063026	  1.073016	  0.051507	
ALDH7A1   	  1.138720	  1.089483	  1.152034	
HUMAN_CASE/hsa00643.gene	na	FAH	GSTZ1	HGD
path:hsa00643	Styrene degradation
Identifier	 Raw score	    Weight	Final Score	Annotation
FAH       	  0.022000	  1.066877	  0.017044	
GSTZ1     	  0.962865	  1.085392	  0.959759	
HGD       	  0.090161	  1.109033	  0.069355	
HUMAN_CASE/hsa00650.gene	na	ACSM1	ACSM2A	ABAT	ECHS1	EHHADH	ALDH2	ALDH3A1	ALDH1B1	ALDH9A1	ALDH3A2	GAD1	GAD2	HSD17B10	HADHA	HADH	HMGCL	HMGCS1	HMGCS2	HSD17B4	ACSM4	ACADS	ACAT1	ACAT2	ALDH7A1	OXCT1	PDHA1	PDHA2	PDHB	ACSM5	BDH2	AKR1B10	BDH1	ACSM3	OXCT2	AACS	ALDH5A1	L2HGDH	HSD3B7
path:hsa00650	Butanoate metabolism
Identifier	 Raw score	    Weight	Final Score	Annotation
ABAT      	  1.706920	  1.079065	  1.780628	
ECHS1     	  0.013143	  1.101018	  0.008485	
EHHADH    	  2.268160	  1.053004	  2.368786	
ALDH2     	  0.327826	  1.000000	  0.327826	
ALDH3A1   	  1.082170	  1.000000	  1.082170	
ALDH1B1   	  0.772789	  1.000000	  0.772789	
ALDH9A1   	  0.086510	  1.000000	  0.086510	
ALDH3A2   	  0.063026	  1.000000	  0.063026	
GAD1      	  0.530850	  1.050337	  0.514195	
GAD2      	  1.543110	  1.124189	  1.628522	
HADHA     	  1.077980	  1.088647	  1.085179	
HMGCL     	  1.317530	  1.107173	  1.357049	
HMGCS1    	  2.061110	  1.069294	  2.167038	
HMGCS2    	  0.252939	  1.059114	  0.233198	
HSD17B4   	  1.533160	  1.149413	  1.634243	
ACADS     	  0.254864	  1.082338	  0.227732	
ACAT1     	  0.855021	  1.211408	  0.827173	
ACAT2     	  0.898921	  1.110179	  0.888429	
ALDH7A1   	  1.138720	  1.079951	  1.150608	
OXCT1     	  0.945626	  1.112247	  0.939710	
PDHA1     	  0.633393	  1.000000	  0.633393	
PDHA2     	  1.491360	  1.000000	  1.491360	
PDHB      	  1.356740	  1.000000	  1.356740	
AKR1B10   	  1.448800	  1.000000	  1.448800	
OXCT2     	  1.447760	  1.104727	  1.504963	
AACS      	  2.844340	  1.096752	  3.147062	
ALDH5A1   	  1.288320	  1.000000	  1.288320	
HUMAN_CASE/hsa00670.gene	na	MTHFS	MTHFD2	ALDH1L1	FTCD	MTFMT	DHFR	MTHFD1L	GART	AMT	MTHFD1	MTHFR	MTR	ATIC	SHMT1	SHMT2	TYMS
path:hsa00670	One carbon pool by folate
Identifier	 Raw score	    Weight	Final Score	Annotation
MTHFS     	  0.990752	  1.000000	  0.990752	
MTHFD2    	  0.200109	  1.089980	  0.173139	
FTCD      	  1.273810	  1.000000	  1.273810	
DHFR      	  1.009780	  1.199898	  1.011746	
GART      	  1.068890	  1.115683	  1.077160	
AMT       	  0.259938	  1.000000	  0.259938	
MTHFD1    	  0.382933	  1.152441	  0.330806	
MTHFR     	  0.490543	  1.000000	  0.490543	
MTR       	  0.425883	  1.106011	  0.389037	
ATIC      	  0.660334	  1.122632	  0.627568	
SHMT1     	  0.027921	  1.121018	  0.018108	
SHMT2     	  0.774819	  1.108846	  0.753599	
TYMS      	  0.723590	  1.061027	  0.709444	
HUMAN_CASE/hsa00680.gene	na	ADH5	LPO	MTHFR	SHMT1	SHMT2	CAT	PRDX6
path:hsa00680	Methane metabolism
Identifier	 Raw score	    Weight	Final Score	Annotation
ADH5      	  0.378867	  1.000000	  0.378867	
LPO       	  1.064520	  1.000000	  1.064520	
MTHFR     	  0.490543	  1.000000	  0.490543	
SHMT1     	  0.027921	  1.000000	  0.027921	
SHMT2     	  0.774819	  1.000000	  0.774819	
CAT       	  0.799403	  1.000000	  0.799403	
PRDX6     	  1.011700	  1.000000	  1.011700	
HUMAN_CASE/hsa00720.gene	na	FH	IDH1	IDH2	MDH1	MDH2	ACLY	ACO1	ACO2	ACSS2	ACSS1
path:hsa00720	Reductive carboxylate cycle (CO2 fixation)
Identifier	 Raw score	    Weight	Final Score	Annotation
FH        	  1.210500	  1.163125	  1.248816	
IDH1      	  0.436926	  1.088110	  0.406185	
IDH2      	  0.805346	  1.263623	  0.760672	
MDH1      	  0.003500	  1.149923	  0.001499	
MDH2      	  0.205700	  1.104795	  0.174287	
ACLY      	  0.796561	  1.158750	  0.768312	
ACO1      	  0.400694	  1.000000	  0.400694	
ACO2      	  0.097786	  1.186007	  0.063454	
HUMAN_CASE/hsa00730.gene	na	TPK1	PHPT1	THTPA	MTMR1	MTMR2	NFS1	MTMR6
path:hsa00730	Thiamine metabolism
Identifier	 Raw score	    Weight	Final Score	Annotation
TPK1      	  0.030311	  1.112818	  0.020432	
THTPA     	  0.697112	  1.000000	  0.697112	
MTMR1     	  0.973434	  1.144050	  0.969666	
MTMR2     	  0.960716	  1.087261	  0.957362	
NFS1      	  1.140650	  1.000000	  1.140650	
MTMR6     	  0.335414	  1.114237	  0.296064	
HUMAN_CASE/hsa00740.gene	na	PHPT1	ACP6	ENPP1	ENPP3	ACP1	ACP2	ACP5	ACPP	RFK	TYR	FLAD1	MTMR1	MTMR2	MTMR6	ACPT
path:hsa00740	Riboflavin metabolism
Identifier	 Raw score	    Weight	Final Score	Annotation
ACP6      	  0.835731	  1.000000	  0.835731	
ENPP1     	  1.258040	  1.000000	  1.258040	
ACP1      	  0.534005	  1.000000	  0.534005	
ACP2      	  1.863740	  1.000000	  1.863740	
ACP5      	  0.582267	  1.000000	  0.582267	
ACPP      	  0.544625	  1.000000	  0.544625	
RFK       	  0.373908	  1.000000	  0.373908	
TYR       	  0.861409	  1.000000	  0.861409	
MTMR1     	  0.973434	  1.000000	  0.973434	
MTMR2     	  0.960716	  1.000000	  0.960716	
MTMR6     	  0.335414	  1.000000	  0.335414	
HUMAN_CASE/hsa00750.gene	na	PSAT1	AOX1	PNPO	PDXP	PDXK
path:hsa00750	Vitamin B6 metabolism
Identifier	 Raw score	    Weight	Final Score	Annotation
PSAT1     	  0.852717	  1.000000	  0.852717	
AOX1      	  0.854682	  1.087545	  0.843013	
PNPO      	  1.487720	  1.000000	  1.487720	
PDXK      	  0.264611	  1.231921	  0.194401	
HUMAN_CASE/hsa00760.gene	na	NAMPT	NT5C2	NMNAT2	QPRT	NNT	NT5C	AOX1	NMNAT3	NNMT	NP	NT5E	NT5C3	ENPP1	ENPP3	C9orf95	NADSYN1	NT5M	NMNAT1	NADK	BST1	NUDT12	NT5C1A	NT5C1B	CD38
path:hsa00760	Nicotinate and nicotinamide metabolism
Identifier	 Raw score	    Weight	Final Score	Annotation
NT5C2     	  1.111190	  1.084284	  1.121108	
NMNAT2    	  0.708775	  1.107440	  0.683041	
QPRT      	  0.219576	  1.104924	  0.187284	
NNT       	  0.104612	  1.000000	  0.104612	
NT5C      	  0.442159	  1.098267	  0.408085	
AOX1      	  0.854682	  1.094970	  0.842031	
NNMT      	  2.240470	  1.094970	  2.418860	
NP        	  1.053610	  1.000000	  1.053610	
NT5E      	  0.904289	  1.000000	  0.904289	
ENPP1     	  1.258040	  1.000000	  1.258040	
C9orf95   	  0.863442	  1.063409	  0.855440	
NADSYN1   	  0.691157	  1.107440	  0.664264	
NT5M      	  0.058702	  1.000000	  0.058702	
BST1      	  0.632648	  1.000000	  0.632648	
CD38      	  1.561140	  1.000000	  1.561140	
HUMAN_CASE/hsa00770.gene	na	DPYD	DPYS	ENPP1	ENPP3	UPB1	PANK1	PANK4	BCAT1	BCAT2	PPCDC	PANK3	PPCS	PANK2	COASY	VNN1
path:hsa00770	Pantothenate and CoA biosynthesis
Identifier	 Raw score	    Weight	Final Score	Annotation
DPYD      	  0.665135	  1.000000	  0.665135	
DPYS      	  0.222136	  1.108023	  0.188816	
ENPP1     	  1.258040	  1.000000	  1.258040	
UPB1      	  0.580786	  1.108023	  0.547677	
PANK4     	  0.230712	  1.000000	  0.230712	
BCAT1     	  1.012200	  1.000000	  1.012200	
BCAT2     	  0.208774	  1.000000	  0.208774	
PANK3     	  0.249089	  1.000000	  0.249089	
PANK2     	  0.686935	  1.000000	  0.686935	
COASY     	  0.166637	  1.000000	  0.166637	
VNN1      	  0.664498	  1.000000	  0.664498	
HUMAN_CASE/hsa00780.gene	na	SPCS1	HLCS	SPCS3	BTD
path:hsa00780	Biotin metabolism
Identifier	 Raw score	    Weight	Final Score	Annotation
HLCS      	  1.518910	  1.000000	  1.518910	
BTD       	  0.221198	  1.000000	  0.221198	
HUMAN_CASE/hsa00785.gene	na	LIAS	LIPT1
path:hsa00785	Lipoic acid metabolism
Identifier	 Raw score	    Weight	Final Score	Annotation
LIAS      	  0.528216	  1.000000	  0.528216	
LIPT1     	  0.858638	  1.000000	  0.858638	
HUMAN_CASE/hsa00790.gene	na	ASCC3	DDX52	NUDT5	DHFR	SNRNP200	ATP13A2	SKIV2L2	FPGS	ALPI	ALPL	ALPP	ALPPL2	NUDT8	GCH1	DDX51	DDX47	DDX41	MOV10L1	DDX4	DDX56	DDX19A	ENTPD7	DDX55	PTS	QDPR	IFIH1	SPR	DDX50	DDX54	DHX58	GGH	DDX18	DDX23
path:hsa00790	Folate biosynthesis
Identifier	 Raw score	    Weight	Final Score	Annotation
ASCC3     	  0.858873	  1.163532	  0.837769	
DDX52     	  0.241714	  1.000000	  0.241714	
DHFR      	  1.009780	  1.083767	  1.010604	
FPGS      	  0.359779	  1.000000	  0.359779	
ALPI      	  0.826901	  1.315895	  0.778713	
ALPL      	  0.053031	  1.098571	  0.039701	
ALPP      	  0.226509	  1.052167	  0.209624	
ALPPL2    	  0.285354	  1.052167	  0.267284	
GCH1      	  0.210412	  1.119454	  0.174666	
DDX51     	  0.555378	  1.055407	  0.537573	
DDX47     	  0.441495	  1.159429	  0.387540	
DDX41     	  0.501331	  1.130004	  0.458289	
DDX4      	  1.302000	  1.315895	  1.415194	
DDX56     	  0.077844	  1.000000	  0.077844	
ENTPD7    	  0.317667	  1.128373	  0.274182	
PTS       	  0.274180	  1.090453	  0.243896	
QDPR      	  0.238948	  1.000000	  0.238948	
IFIH1     	  0.137126	  1.151483	  0.101486	
SPR       	  0.153241	  1.000000	  0.153241	
DDX50     	  0.985636	  1.173258	  0.983168	
DDX54     	  1.028280	  1.000000	  1.028280	
GGH       	  0.427692	  1.083767	  0.398320	
DDX18     	  1.277680	  1.069460	  1.299613	
DDX23     	  0.004240	  1.112906	  0.002288	
HUMAN_CASE/hsa00791.gene	na	ADAR	APOBEC2	APOBEC3A	APOBEC3F	APOBEC3C	APOBEC1	APOBEC4	APOBEC3G	APOBEC3B
path:hsa00791	Atrazine degradation
Identifier	 Raw score	    Weight	Final Score	Annotation
ADAR      	  0.700947	  1.000000	  0.700947	
APOBEC2   	  0.821121	  1.000000	  0.821121	
APOBEC3A  	  0.424425	  1.000000	  0.424425	
APOBEC3F  	  1.116970	  1.000000	  1.116970	
APOBEC3C  	  0.302605	  1.000000	  0.302605	
APOBEC1   	  0.801012	  1.000000	  0.801012	
APOBEC3G  	  1.116970	  1.000000	  1.116970	
APOBEC3B  	  0.467396	  1.000000	  0.467396	
HUMAN_CASE/hsa00830.gene	na	DHRS9	UGT2B11	DHRS4	UGT2A1	ADH1A	ADH1B	ADH1C	ADH4	ADH5	ADH6	ADH7	RDH12	CYP1A1	CYP1A2	CYP2A6	CYP2A7	CYP3A7	CYP2A13	CYP2B6	CYP2C19	CYP2C8	CYP2C9	CYP2C18	RDH10	CYP3A4	CYP3A5	CYP4A11	AWAT2	CYP26A1	ALDH1A1	CYP4A22	DHRS4L2	CYP26C1	RDH8	RDH11	BCMO1	UGT2B28	UGT1A10	UGT1A8	UGT1A7	UGT1A6	UGT1A5	UGT1A9	UGT1A4	UGT1A1	UGT1A3	RETSAT	CYP26B1	RDH5	RPE65	CYP3A43	similar to diacylglycerol O-acyltransferase homolog 1 (mouse)  [EC:2.3.1.20 2.3.1.76] [SP:tr:B2RWQ2_HUMAN sp:DGAT1_HUMAN]	UGT2B4	UGT2B7	UGT2B10	UGT2B15	UGT2B17	UGT2A3	PNPLA4	DGAT2	RDH16	DGAT1	ALDH1A2	LRAT	DHRS3
path:hsa00830	Retinol metabolism
Identifier	 Raw score	    Weight	Final Score	Annotation
DHRS9     	  1.185730	  1.071291	  1.200218	
DHRS4     	  0.423475	  1.053997	  0.404276	
UGT2A1    	  0.002030	  1.000000	  0.002030	
ADH1A     	  1.169170	  1.090519	  1.185829	
ADH1B     	  1.628720	  1.090519	  1.702247	
ADH1C     	  0.522021	  1.000000	  0.522021	
ADH5      	  0.378867	  1.165691	  0.322586	
ADH6      	  0.826218	  1.000000	  0.826218	
ADH7      	  0.037485	  1.197993	  0.019565	
CYP1A1    	  2.522170	  1.066465	  2.682120	
CYP1A2    	  1.179640	  1.112756	  1.201821	
CYP2A6    	  1.407760	  1.145598	  1.479633	
CYP2A7    	  1.407760	  1.000000	  1.407760	
CYP3A7    	  0.121855	  1.145122	  0.089780	
CYP2A13   	  1.407760	  1.128003	  1.470756	
CYP2B6    	  0.776746	  1.000000	  0.776746	
CYP2C19   	  1.580610	  1.099816	  1.654515	
CYP2C8    	  1.753640	  1.116250	  1.871968	
CYP2C9    	  1.580610	  1.093898	  1.650038	
CYP2C18   	  0.219049	  1.076501	  0.195026	
CYP3A4    	  0.280597	  1.078272	  0.254029	
CYP3A5    	  0.003541	  1.062462	  0.002489	
CYP4A11   	  1.016880	  1.131477	  1.019120	
CYP26A1   	  0.482093	  1.083854	  0.453482	
ALDH1A1   	  0.207533	  1.090519	  0.179999	
RDH8      	  0.149312	  1.074514	  0.129585	
RDH11     	  0.301177	  1.090076	  0.270319	
BCMO1     	  0.987928	  1.197993	  0.985555	
UGT2B28   	  0.305726	  1.089043	  0.275109	
UGT1A10   	  0.547907	  1.061516	  0.527999	
UGT1A8    	  0.547907	  1.073233	  0.524290	
UGT1A7    	  0.547907	  1.061516	  0.527999	
UGT1A6    	  0.547907	  1.061516	  0.527999	
UGT1A5    	  0.547907	  1.061516	  0.527999	
UGT1A9    	  0.547907	  1.073233	  0.524290	
UGT1A4    	  0.547907	  1.061516	  0.527999	
UGT1A1    	  0.547907	  1.061516	  0.527999	
UGT1A3    	  0.547907	  1.061516	  0.527999	
CYP26B1   	  0.342727	  1.000000	  0.342727	
RDH5      	  1.783640	  1.145324	  1.940118	
RPE65     	  1.028490	  1.085255	  1.030956	
CYP3A43   	  0.987557	  1.130590	  0.985944	
UGT2B4    	  1.393790	  1.090154	  1.436142	
UGT2B15   	  1.449550	  1.000000	  1.449550	
UGT2B17   	  1.449550	  1.080448	  1.493496	
PNPLA4    	  2.362750	  1.069616	  2.508498	
DGAT1     	  0.610410	  1.165691	  0.562472	
ALDH1A2   	  0.985823	  1.095431	  0.984481	
LRAT      	  0.177915	  1.081224	  0.154637	
DHRS3     	  0.261954	  1.000000	  0.261954	
HUMAN_CASE/hsa00860.gene	na	UGT2B11	UGT2A1	EARS2	COX10	COX15	CP	CPOX	EPRS	ALAD	ALAS1	ALAS2	FECH	FTH1	GUSB	HCCS	HMBS	HMOX1	HMOX2	MMAB	UGT2B28	UGT1A10	UGT1A8	UGT1A7	UGT1A6	UGT1A5	UGT1A9	UGT1A4	UGT1A1	UGT1A3	PPOX	BLVRA	BLVRB	UGT2B4	UGT2B7	UGT2B10	UGT2B15	UGT2B17	UROD	UROS	UGT2A3	FTMT
path:hsa00860	Porphyrin and chlorophyll metabolism
Identifier	 Raw score	    Weight	Final Score	Annotation
UGT2A1    	  0.002030	  1.000000	  0.002030	
COX10     	  1.104600	  1.000000	  1.104600	
COX15     	  1.852480	  1.000000	  1.852480	
CP        	  0.545147	  1.000000	  0.545147	
CPOX      	  0.397336	  1.108057	  0.359620	
EPRS      	  2.234610	  1.000000	  2.234610	
ALAD      	  1.176020	  1.103104	  1.195845	
ALAS1     	  0.836409	  1.000000	  0.836409	
ALAS2     	  0.231569	  1.000000	  0.231569	
FECH      	  1.269580	  1.087384	  1.296338	
FTH1      	  0.748699	  1.000000	  0.748699	
GUSB      	  1.562640	  1.000000	  1.562640	
HCCS      	  1.192000	  1.059727	  1.204570	
HMBS      	  0.159910	  1.103104	  0.132371	
HMOX1     	  0.661164	  1.000000	  0.661164	
HMOX2     	  1.099760	  1.163561	  1.116999	
UGT2B28   	  0.305726	  1.000000	  0.305726	
UGT1A10   	  0.547907	  1.000000	  0.547907	
UGT1A8    	  0.547907	  1.060941	  0.528182	
UGT1A7    	  0.547907	  1.000000	  0.547907	
UGT1A6    	  0.547907	  1.000000	  0.547907	
UGT1A5    	  0.547907	  1.000000	  0.547907	
UGT1A9    	  0.547907	  1.060941	  0.528182	
UGT1A4    	  0.547907	  1.000000	  0.547907	
UGT1A1    	  0.547907	  1.000000	  0.547907	
UGT1A3    	  0.547907	  1.000000	  0.547907	
PPOX      	  0.571424	  1.127847	  0.531969	
BLVRA     	  0.696853	  1.078132	  0.677463	
BLVRB     	  0.016449	  1.208303	  0.006991	
UGT2B4    	  1.393790	  1.000000	  1.393790	
UGT2B15   	  1.449550	  1.000000	  1.449550	
UGT2B17   	  1.449550	  1.000000	  1.449550	
UROD      	  0.190128	  1.108057	  0.158907	
UROS      	  1.462480	  1.000000	  1.462480	
HUMAN_CASE/hsa00900.gene	na	FDFT1	FDPS	IDI1	SQLE	IDI2	GGPS1
path:hsa00900	Terpenoid biosynthesis
Identifier	 Raw score	    Weight	Final Score	Annotation
FDFT1     	  0.360923	  1.152870	  0.308856	
FDPS      	  0.150519	  1.129719	  0.117736	
IDI1      	  0.152881	  1.184941	  0.108021	
SQLE      	  0.322994	  1.188264	  0.261092	
IDI2      	  1.781530	  1.000000	  1.781530	
GGPS1     	  0.279496	  1.142821	  0.232973	
HUMAN_CASE/hsa00902.gene	na	CYP2C19	CYP2C9
path:hsa00902	Monoterpenoid biosynthesis
Identifier	 Raw score	    Weight	Final Score	Annotation
CYP2C19   	  1.580610	  1.000000	  1.580610	
CYP2C9    	  1.580610	  1.000000	  1.580610	
HUMAN_CASE/hsa00903.gene	na	CYP2C19	CYP2C9	ECHS1	EHHADH	ALDH2	ALDH3A1	ALDH1B1	ALDH9A1	ALDH3A2	NAT6	LCLAT1	ACOT11	HADHA	ALDH7A1	NAT5	YOD1	PNPLA3	ARD1A
path:hsa00903	Limonene and pinene degradation
Identifier	 Raw score	    Weight	Final Score	Annotation
CYP2C19   	  1.580610	  1.000000	  1.580610	
CYP2C9    	  1.580610	  1.000000	  1.580610	
ECHS1     	  0.013143	  1.000000	  0.013143	
EHHADH    	  2.268160	  1.000000	  2.268160	
ALDH2     	  0.327826	  1.000000	  0.327826	
ALDH3A1   	  1.082170	  1.000000	  1.082170	
ALDH1B1   	  0.772789	  1.000000	  0.772789	
ALDH9A1   	  0.086510	  1.000000	  0.086510	
ALDH3A2   	  0.063026	  1.000000	  0.063026	
NAT6      	  1.369080	  1.000000	  1.369080	
HADHA     	  1.077980	  1.000000	  1.077980	
ALDH7A1   	  1.138720	  1.000000	  1.138720	
HUMAN_CASE/hsa00910.gene	na	CA5B	CPS1	CTH	CA14	GLS2	GLS	GLUD1	GLUD2	AMT	GLUL	HAL	CA13	ASNS	CA1	CA2	CA3	CA4	CA5A	CA6	CA7	CA8	CA9	CA12	ASRGL1
path:hsa00910	Nitrogen metabolism
Identifier	 Raw score	    Weight	Final Score	Annotation
CA5B      	  1.003780	  1.000000	  1.003780	
CPS1      	  0.251607	  1.061518	  0.231130	
CTH       	  1.010040	  1.064679	  1.010693	
CA14      	  0.056882	  1.000000	  0.056882	
GLS2      	  2.286160	  1.000000	  2.286160	
GLS       	  0.019083	  1.000000	  0.019083	
GLUD1     	  0.363672	  1.097757	  0.329432	
GLUD2     	  0.216712	  1.097757	  0.186621	
AMT       	  0.259938	  1.069870	  0.236585	
GLUL      	  0.097541	  1.000000	  0.097541	
HAL       	  0.695123	  1.061518	  0.679744	
ASNS      	  0.239756	  1.111479	  0.204469	
CA1       	  0.489324	  1.000000	  0.489324	
CA2       	  1.753900	  1.000000	  1.753900	
CA3       	  0.750581	  1.000000	  0.750581	
CA4       	  2.313930	  1.000000	  2.313930	
CA5A      	  1.232620	  1.000000	  1.232620	
CA6       	  0.423737	  1.000000	  0.423737	
CA7       	  0.054352	  1.000000	  0.054352	
CA8       	  0.620530	  1.000000	  0.620530	
CA9       	  0.827018	  1.000000	  0.827018	
CA12      	  0.190076	  1.000000	  0.190076	
ASRGL1    	  0.415121	  1.069870	  0.390388	
HUMAN_CASE/hsa00920.gene	na	BPNT1	CHST13	SULT1A4	CHST11	CHST12	SULT1E1	SULT1A2	SULT1A1	SULT1A3	SULT2B1	SUOX	PAPSS2	PAPSS1
path:hsa00920	Sulfur metabolism
Identifier	 Raw score	    Weight	Final Score	Annotation
BPNT1     	  0.179466	  1.072986	  0.158319	
CHST11    	  0.934803	  1.096015	  0.928771	
CHST12    	  0.114960	  1.066359	  0.099588	
SULT1E1   	  0.560209	  1.084739	  0.533366	
SULT1A2   	  0.542458	  1.000000	  0.542458	
SULT1A1   	  1.409650	  1.000000	  1.409650	
SULT1A3   	  0.970378	  1.000000	  0.970378	
SULT2B1   	  0.088080	  1.061989	  0.075766	
SUOX      	  1.067600	  1.000000	  1.067600	
PAPSS2    	  0.183966	  1.000000	  0.183966	
PAPSS1    	  1.840170	  1.079794	  1.931932	
HUMAN_CASE/hsa00930.gene	na	AKR1A1	ECHS1	EHHADH	HSD17B10	HADHA	HADH	HSD17B4
path:hsa00930	Caprolactam degradation
Identifier	 Raw score	    Weight	Final Score	Annotation
AKR1A1    	  0.112042	  1.000000	  0.112042	
ECHS1     	  0.013143	  1.153851	  0.006749	
EHHADH    	  2.268160	  1.000000	  2.268160	
HADHA     	  1.077980	  1.099146	  1.086035	
HSD17B4   	  1.533160	  1.123506	  1.616250	
HUMAN_CASE/hsa00950.gene	na	DDC	GOT1	GOT2	TAT	TYR
path:hsa00950	Alkaloid biosynthesis I
Identifier	 Raw score	    Weight	Final Score	Annotation
DDC       	  0.261765	  1.104402	  0.227583	
GOT1      	  1.117540	  1.000000	  1.117540	
GOT2      	  0.102751	  1.000000	  0.102751	
TAT       	  1.542180	  1.000000	  1.542180	
TYR       	  0.861409	  1.104402	  0.848096	
HUMAN_CASE/hsa00960.gene	na	CES1	AADAC	CES7	AOC2	LIPA	PLA1A	PPME1	DDHD1	AOC3	PRDX6
path:hsa00960	Alkaloid biosynthesis II
Identifier	 Raw score	    Weight	Final Score	Annotation
CES1      	  0.170069	  1.121976	  0.137019	
AADAC     	  0.354877	  1.000000	  0.354877	
AOC2      	  0.021231	  1.000000	  0.021231	
LIPA      	  1.019310	  1.000000	  1.019310	
PLA1A     	  0.277752	  1.000000	  0.277752	
AOC3      	  0.772716	  1.000000	  0.772716	
PRDX6     	  1.011700	  1.121976	  1.013136	
HUMAN_CASE/hsa00970.gene	na	FARSB	WARS2	FARS2	PSTK	MTFMT	TARSL2	EARS2	AARS	DARS	EPRS	FARSA	LARS2	HARS2	PARS2	GARS	HARS	IARS	KARS	MARS	NARS	YARS2	SEPSECS	LARS	SARS2	DARS2	IARS2	RARS2	VARS2	AARS2	QARS	RARS	SARS	TARS	VARS	WARS	CARS2	NARS2	TARS2	CARS	YARS	MARS2
path:hsa00970	Aminoacyl-tRNA biosynthesis
Identifier	 Raw score	    Weight	Final Score	Annotation
WARS2     	  0.530162	  1.000000	  0.530162	
AARS      	  0.132251	  1.000000	  0.132251	
DARS      	  1.270680	  1.000000	  1.270680	
EPRS      	  2.234610	  1.056834	  2.339098	
LARS2     	  0.432326	  1.000000	  0.432326	
GARS      	  2.138040	  1.000000	  2.138040	
HARS      	  0.749096	  1.000000	  0.749096	
IARS      	  0.904326	  1.000000	  0.904326	
KARS      	  1.185060	  1.000000	  1.185060	
MARS      	  1.292710	  1.000000	  1.292710	
NARS      	  0.277010	  1.000000	  0.277010	
LARS      	  0.256960	  1.000000	  0.256960	
SARS2     	  1.171910	  1.000000	  1.171910	
VARS2     	  0.642468	  1.000000	  0.642468	
QARS      	  0.410275	  1.000000	  0.410275	
RARS      	  1.110270	  1.056834	  1.116890	
SARS      	  0.300331	  1.000000	  0.300331	
TARS      	  1.005030	  1.000000	  1.005030	
WARS      	  1.851350	  1.000000	  1.851350	
CARS      	  0.422723	  1.000000	  0.422723	
YARS      	  0.323118	  1.000000	  0.323118	
HUMAN_CASE/hsa00980.gene	na	UGT2B11	UGT2A1	AKR1C4	GSTO2	ADH1A	ADH1B	ADH1C	ADH4	ADH5	ADH6	ADH7	CYP1A1	CYP1A2	CYP1B1	CYP3A7	CYP2B6	CYP2C19	CYP2C8	CYP2C9	CYP2C18	CYP2E1	CYP2F1	CYP3A4	CYP3A5	AKR1C1	AKR1C2	EPHX1	ALDH3A1	ALDH1A3	ALDH3B1	GSTA5	ALDH3B2	DHDH	GSTA1	GSTA2	GSTA3	GSTA4	GSTM1	GSTM2	GSTM3	GSTM4	GSTM5	GSTP1	GSTT1	GSTT2	GSTZ1	CYP2S1	GSTK1	MGST1	MGST2	MGST3	UGT2B28	UGT1A10	UGT1A8	UGT1A7	UGT1A6	UGT1A5	UGT1A9	UGT1A4	UGT1A1	UGT1A3	CYP3A43	UGT2B4	UGT2B7	UGT2B10	UGT2B15	UGT2B17	UGT2A3	AKR1C3	GSTO1
path:hsa00980	Metabolism of xenobiotics by cytochrome P450
Identifier	 Raw score	    Weight	Final Score	Annotation
UGT2A1    	  0.002030	  1.066888	  0.001341	
AKR1C4    	  2.177160	  1.065196	  2.290443	
ADH1A     	  1.169170	  1.072966	  1.182580	
ADH1B     	  1.628720	  1.072966	  1.687734	
ADH1C     	  0.522021	  1.062321	  0.501296	
ADH5      	  0.378867	  1.131344	  0.333521	
ADH6      	  0.826218	  1.103296	  0.810086	
ADH7      	  0.037485	  1.054465	  0.031346	
CYP1A1    	  2.522170	  1.100904	  2.768948	
CYP1A2    	  1.179640	  1.091434	  1.197595	
CYP1B1    	  1.058590	  1.084996	  1.063725	
CYP3A7    	  0.121855	  1.086157	  0.101644	
CYP2B6    	  0.776746	  1.096133	  0.758108	
CYP2C19   	  1.580610	  1.064763	  1.628176	
CYP2C8    	  1.753640	  1.058361	  1.812079	
CYP2C9    	  1.580610	  1.137584	  1.683371	
CYP2C18   	  0.219049	  1.083161	  0.193064	
CYP2E1    	  0.134935	  1.064830	  0.118503	
CYP2F1    	  0.940125	  1.081673	  0.935396	
CYP3A4    	  0.280597	  1.000000	  0.280597	
CYP3A5    	  0.003541	  1.118209	  0.001817	
AKR1C1    	  1.079220	  1.000000	  1.079220	
AKR1C2    	  1.079220	  1.000000	  1.079220	
EPHX1     	  0.558181	  1.095930	  0.527817	
ALDH3A1   	  1.082170	  1.000000	  1.082170	
ALDH1A3   	  0.399639	  1.085121	  0.369625	
ALDH3B1   	  0.788141	  1.114008	  0.767036	
ALDH3B2   	  0.017163	  1.054367	  0.013760	
GSTA1     	  0.084901	  1.147253	  0.059046	
GSTA3     	  1.171800	  1.056527	  1.182349	
GSTA4     	  0.166360	  1.090387	  0.141463	
GSTM1     	  1.457750	  1.052223	  1.486727	
GSTM2     	  1.539930	  1.085726	  1.597992	
GSTM3     	  0.223549	  1.096133	  0.193565	
GSTM4     	  0.488221	  1.073661	  0.463105	
GSTM5     	  0.833375	  1.090602	  0.819725	
GSTP1     	  1.208580	  1.061680	  1.222785	
GSTT1     	  1.232130	  1.060639	  1.247825	
GSTT2     	  0.369983	  1.070315	  0.344999	
GSTZ1     	  0.962865	  1.110923	  0.958832	
GSTK1     	  1.026060	  1.064060	  1.027752	
MGST2     	  2.064800	  1.104360	  2.227095	
MGST3     	  0.885677	  1.000000	  0.885677	
UGT2B28   	  0.305726	  1.238390	  0.230484	
UGT1A10   	  0.547907	  1.076030	  0.523408	
UGT1A8    	  0.547907	  1.077166	  0.523051	
UGT1A7    	  0.547907	  1.076030	  0.523408	
UGT1A6    	  0.547907	  1.076030	  0.523408	
UGT1A5    	  0.547907	  1.076030	  0.523408	
UGT1A9    	  0.547907	  1.077166	  0.523051	
UGT1A4    	  0.547907	  1.076030	  0.523408	
UGT1A1    	  0.547907	  1.076030	  0.523408	
UGT1A3    	  0.547907	  1.076030	  0.523408	
CYP3A43   	  0.987557	  1.092106	  0.986419	
UGT2B4    	  1.393790	  1.000000	  1.393790	
UGT2B15   	  1.449550	  1.051589	  1.477580	
UGT2B17   	  1.449550	  1.089363	  1.498447	
AKR1C3    	  0.976602	  1.072088	  0.974937	
GSTO1     	  0.177321	  1.114950	  0.145347	
HUMAN_CASE/hsa00982.gene	na	UGT2B11	UGT2A1	GSTO2	ADH1A	ADH1B	ADH1C	ADH4	ADH5	ADH6	ADH7	CYP1A2	CYP2A6	CYP2A7	CYP3A7	CYP2A13	CYP2B6	CYP2C19	CYP2C8	CYP2C9	CYP2C18	CYP2D6	CYP2E1	CYP3A4	CYP3A5	ALDH3A1	ALDH1A3	ALDH3B1	GSTA5	ALDH3B2	FMO1	FMO2	FMO3	FMO4	FMO5	GSTA1	GSTA2	GSTA3	GSTA4	GSTM1	GSTM2	GSTM3	GSTM4	GSTM5	GSTP1	GSTT1	GSTT2	GSTZ1	AOX1	GSTK1	MAOA	MAOB	MGST1	MGST2	MGST3	UGT2B28	UGT1A10	UGT1A8	UGT1A7	UGT1A6	UGT1A5	UGT1A9	UGT1A4	UGT1A1	UGT1A3	CYP3A43	UGT2B4	UGT2B7	UGT2B10	UGT2B15	UGT2B17	UGT2A3	GSTO1
path:hsa00982	Drug metabolism - cytochrome P450
Identifier	 Raw score	    Weight	Final Score	Annotation
UGT2A1    	  0.002030	  1.000000	  0.002030	
ADH1A     	  1.169170	  1.076310	  1.183198	
ADH1B     	  1.628720	  1.076310	  1.690490	
ADH1C     	  0.522021	  1.060811	  0.501788	
ADH5      	  0.378867	  1.133105	  0.332952	
ADH6      	  0.826218	  1.117924	  0.807827	
ADH7      	  0.037485	  1.141159	  0.023580	
CYP1A2    	  1.179640	  1.113727	  1.202013	
CYP2A6    	  1.407760	  1.130315	  1.471919	
CYP2A7    	  1.407760	  1.072678	  1.443190	
CYP3A7    	  0.121855	  1.105993	  0.097488	
CYP2A13   	  1.407760	  1.107160	  1.460310	
CYP2B6    	  0.776746	  1.000000	  0.776746	
CYP2C19   	  1.580610	  1.122211	  1.671565	
CYP2C8    	  1.753640	  1.083382	  1.837726	
CYP2C9    	  1.580610	  1.132539	  1.679487	
CYP2C18   	  0.219049	  1.100631	  0.188009	
CYP2D6    	  0.012000	  1.111555	  0.007327	
CYP2E1    	  0.134935	  1.000000	  0.134935	
CYP3A4    	  0.280597	  1.075740	  0.254848	
CYP3A5    	  0.003541	  1.065492	  0.002447	
ALDH3A1   	  1.082170	  1.172463	  1.097009	
ALDH1A3   	  0.399639	  1.084230	  0.369927	
ALDH3B1   	  0.788141	  1.000000	  0.788141	
ALDH3B2   	  0.017163	  1.061869	  0.013347	
FMO1      	  0.228141	  1.097969	  0.197391	
FMO2      	  0.733784	  1.060757	  0.720113	
FMO3      	  0.286094	  1.065106	  0.263708	
FMO4      	  0.829968	  1.104148	  0.814014	
FMO5      	  0.670049	  1.051397	  0.656401	
GSTA1     	  0.084901	  1.087133	  0.068483	
GSTA3     	  1.171800	  1.000000	  1.171800	
GSTA4     	  0.166360	  1.085936	  0.142596	
GSTM1     	  1.457750	  1.000000	  1.457750	
GSTM2     	  1.539930	  1.000000	  1.539930	
GSTM3     	  0.223549	  1.172463	  0.172649	
GSTM4     	  0.488221	  1.000000	  0.488221	
GSTM5     	  0.833375	  1.096637	  0.818824	
GSTP1     	  1.208580	  1.123268	  1.237136	
GSTT1     	  1.232130	  1.097962	  1.257585	
GSTT2     	  0.369983	  1.000000	  0.369983	
GSTZ1     	  0.962865	  1.090202	  0.959584	
AOX1      	  0.854682	  1.110075	  0.840036	
GSTK1     	  1.026060	  1.087846	  1.028381	
MAOA      	  1.484300	  1.000000	  1.484300	
MAOB      	  0.752591	  1.126296	  0.726054	
MGST2     	  2.064800	  1.060111	  2.156778	
MGST3     	  0.885677	  1.083818	  0.876710	
UGT2B28   	  0.305726	  1.139015	  0.259290	
UGT1A10   	  0.547907	  1.080767	  0.521919	
UGT1A8    	  0.547907	  1.078272	  0.522703	
UGT1A7    	  0.547907	  1.080767	  0.521919	
UGT1A6    	  0.547907	  1.080767	  0.521919	
UGT1A5    	  0.547907	  1.080767	  0.521919	
UGT1A9    	  0.547907	  1.078272	  0.522703	
UGT1A4    	  0.547907	  1.080767	  0.521919	
UGT1A1    	  0.547907	  1.080767	  0.521919	
UGT1A3    	  0.547907	  1.080767	  0.521919	
CYP3A43   	  0.987557	  1.108547	  0.986216	
UGT2B4    	  1.393790	  1.075137	  1.428999	
UGT2B15   	  1.449550	  1.000000	  1.449550	
UGT2B17   	  1.449550	  1.000000	  1.449550	
GSTO1     	  0.177321	  1.093308	  0.150891	
HUMAN_CASE/hsa00983.gene	na	NAT2	CES1	UGT2B11	UGT2A1	UPP2	CYP2A6	CYP2A7	CYP3A7	CYP2A13	CYP3A4	CYP3A5	DPYD	DPYS	TYMP	CES7	GUSB	HPRT1	IMPDH1	IMPDH2	ITPA	LIPA	UPB1	UGT2B28	UGT1A10	UGT1A8	UGT1A7	UGT1A6	UGT1A5	UGT1A9	UGT1A4	UGT1A1	UGT1A3	UCKL1	CYP3A43	TK1	TK2	TPMT	UGT2B4	UGT2B7	UGT2B10	UGT2B15	UGT2B17	UCK2	UMPS	UPP1	XDH	UGT2A3	UCK1	CES2	GMPS	NAT1	CDA
path:hsa00983	Drug metabolism - other enzymes
Identifier	 Raw score	    Weight	Final Score	Annotation
NAT2      	  0.072476	  1.155124	  0.048237	
CES1      	  0.170069	  1.094452	  0.143865	
UGT2A1    	  0.002030	  1.000000	  0.002030	
CYP2A6    	  1.407760	  1.000000	  1.407760	
CYP2A7    	  1.407760	  1.000000	  1.407760	
CYP3A7    	  0.121855	  1.073168	  0.104462	
CYP2A13   	  1.407760	  1.074860	  1.444267	
CYP3A4    	  0.280597	  1.000000	  0.280597	
CYP3A5    	  0.003541	  1.000000	  0.003541	
DPYD      	  0.665135	  1.074860	  0.645138	
DPYS      	  0.222136	  1.108023	  0.188816	
GUSB      	  1.562640	  1.126892	  1.653705	
HPRT1     	  0.273350	  1.188609	  0.214032	
IMPDH1    	  0.567475	  1.000000	  0.567475	
IMPDH2    	  0.533954	  1.130346	  0.492023	
ITPA      	  0.253241	  1.167916	  0.201084	
LIPA      	  1.019310	  1.071406	  1.020703	
UPB1      	  0.580786	  1.108023	  0.547677	
UGT2B28   	  0.305726	  1.000000	  0.305726	
UGT1A10   	  0.547907	  1.000000	  0.547907	
UGT1A8    	  0.547907	  1.081489	  0.521692	
UGT1A7    	  0.547907	  1.000000	  0.547907	
UGT1A6    	  0.547907	  1.000000	  0.547907	
UGT1A5    	  0.547907	  1.000000	  0.547907	
UGT1A9    	  0.547907	  1.081489	  0.521692	
UGT1A4    	  0.547907	  1.000000	  0.547907	
UGT1A1    	  0.547907	  1.000000	  0.547907	
UGT1A3    	  0.547907	  1.000000	  0.547907	
UCKL1     	  1.499530	  1.068440	  1.541691	
CYP3A43   	  0.987557	  1.155124	  0.985641	
TK1       	  0.385308	  1.000000	  0.385308	
TK2       	  0.470966	  1.000000	  0.470966	
TPMT      	  0.722664	  1.143674	  0.689714	
UGT2B4    	  1.393790	  1.000000	  1.393790	
UGT2B15   	  1.449550	  1.000000	  1.449550	
UGT2B17   	  1.449550	  1.000000	  1.449550	
UCK2      	  0.496161	  1.135668	  0.451158	
UMPS      	  0.978945	  1.000000	  0.978945	
UPP1      	  0.162452	  1.096359	  0.136355	
XDH       	  0.661758	  1.111178	  0.632070	
CES2      	  0.498575	  1.074064	  0.473525	
GMPS      	  0.025102	  1.144231	  0.014754	
NAT1      	  0.168067	  1.000000	  0.168067	
CDA       	  0.997576	  1.000000	  0.997576	
HUMAN_CASE/hsa01040.gene	na	ACOT2	ACOT7	ACOT4	PTPLB	ACOT11	ACAA1	HADHA	FADS1	ACOX1	HSD17B12	ELOVL2	YOD1	PECR	BAAT	ELOVL5	SCD	ACOT1	ELOVL6	SCD5	ACOX3	FADS2	GPSN2
path:hsa01040	Biosynthesis of unsaturated fatty acids
Identifier	 Raw score	    Weight	Final Score	Annotation
PTPLB     	  1.375050	  1.000000	  1.375050	
ACAA1     	  0.030940	  1.000000	  0.030940	
HADHA     	  1.077980	  1.000000	  1.077980	
FADS1     	  0.641672	  1.000000	  0.641672	
ACOX1     	  0.227404	  1.000000	  0.227404	
HSD17B12  	  0.999322	  1.000000	  0.999322	
ELOVL2    	  0.014658	  1.000000	  0.014658	
PECR      	  1.318580	  1.000000	  1.318580	
BAAT      	  1.201990	  1.000000	  1.201990	
ELOVL5    	  0.325590	  1.000000	  0.325590	
SCD       	  0.407583	  1.000000	  0.407583	
ELOVL6    	  0.273927	  1.000000	  0.273927	
ACOX3     	  1.469540	  1.000000	  1.469540	
FADS2     	  0.295852	  1.000000	  0.295852	
GPSN2     	  0.078657	  1.000000	  0.078657	
HUMAN_CASE/hsa02010.gene	na	ABCC5	ABCB6	ABCC9	ABCC4	ABCA7	ABCA10	ABCA9	ABCA8	CFTR	ABCB8	ABCC2	ABCA13	ABCA1	ABCA2	ABCA3	ABCD1	ABCB7	ABCD2	ABCB10	ABCB9	ABCA6	ABCA5	ABCA4	ABCA12	ABCB5	ABCC6	ABCC1	ABCB1	ABCB4	ABCD3	ABCD4	ABCG4	ABCG5	ABCG8	ABCC8	TAP1	TAP2	ABCC11	ABCB11	ABCC3	ABCC10	ABCC12	ABCG2	ABCG1
path:hsa02010	ABC transporters
Identifier	 Raw score	    Weight	Final Score	Annotation
ABCC5     	  2.169500	  1.000000	  2.169500	
ABCB6     	  0.695598	  1.000000	  0.695598	
ABCC9     	  0.488058	  1.000000	  0.488058	
ABCC4     	  0.740520	  1.000000	  0.740520	
ABCA7     	  1.460170	  1.000000	  1.460170	
ABCA8     	  1.285010	  1.000000	  1.285010	
CFTR      	  0.729764	  1.000000	  0.729764	
ABCB8     	  0.954163	  1.000000	  0.954163	
ABCC2     	  1.720080	  1.000000	  1.720080	
ABCA1     	  0.115209	  1.000000	  0.115209	
ABCA2     	  0.029438	  1.000000	  0.029438	
ABCA3     	  0.419353	  1.000000	  0.419353	
ABCD1     	  1.916510	  1.000000	  1.916510	
ABCB7     	  0.659146	  1.000000	  0.659146	
ABCD2     	  1.196280	  1.000000	  1.196280	
ABCB9     	  1.787230	  1.000000	  1.787230	
ABCA6     	  0.795707	  1.000000	  0.795707	
ABCA5     	  0.000226	  1.000000	  0.000226	
ABCA4     	  0.049716	  1.000000	  0.049716	
ABCA12    	  0.315304	  1.000000	  0.315304	
ABCC6     	  0.048110	  1.000000	  0.048110	
ABCC1     	  0.652846	  1.000000	  0.652846	
ABCB1     	  1.077850	  1.000000	  1.077850	
ABCB4     	  2.667040	  1.000000	  2.667040	
ABCD3     	  1.745920	  1.000000	  1.745920	
ABCD4     	  0.484115	  1.000000	  0.484115	
ABCG4     	  0.921480	  1.000000	  0.921480	
ABCG5     	  1.321630	  1.000000	  1.321630	
ABCC8     	  0.720955	  1.000000	  0.720955	
TAP1      	  1.221680	  1.000000	  1.221680	
TAP2      	  0.411688	  1.000000	  0.411688	
ABCB11    	  0.396822	  1.000000	  0.396822	
ABCC3     	  0.478681	  1.000000	  0.478681	
ABCC10    	  0.402321	  1.000000	  0.402321	
ABCG2     	  1.134490	  1.000000	  1.134490	
ABCG1     	  0.003290	  1.000000	  0.003290	
HUMAN_CASE/hsa03010.gene	na	RPS2P5	RPL35	RPL10L	RPL22L1	FAU	RPL13A	RPL29P12	RPL29P31	RPL36AP49	similar to Chromosome 15 open reading frame 15 	RPL10P16	RPL18AP6	MRPL13	RPL36P14	similar to ubiquitin 	RPL10P9	ribosomal protein L35 pseudogene 	RPS15AP17	RPSA	RPL32P36	RPS3AP5	RPS2P8	similar to insulinoma protein (rig) 	RPL35P1	RPS26P35	RPS16P1	RPL10A	RSL24D1	RPL3	RPL3L	RPL4	RPL5	RPL6	RPL7	RPL7A	RPL8	RPL9	RPL11	RPL12	RPL13	RPL15	RPL17	RPL18	RPL18A	RPL19	RPL21	RPL23A	RPL24	RPL26	RPL27	RPL30	RPL27A	RPL28	RPL29	RPL31	RPL32	RPL34	RPL35A	RPL36AL	RPL37	RPL37A	RPL38	RPL39	RPL41	RPL36A	RPLP0	RPLP1	RPLP2	RPS2	RPS3	RPS3A	RPS4X	RPS4Y1	RPS5	RPS6	RPS7	RPS8	RPS9	RPS10	RPS11	RPS12	RPS13	RPS15	RPS15A	RPS16	RPS18	RPS19	RPS20	RPS21	RPS23	RPS24	RPS25	RPS26	RPS27	RPS27A	RPS28	RPS29	RPS2P20	UBA52	RPL14	RPL23
path:hsa03010	Ribosome
Identifier	 Raw score	    Weight	Final Score	Annotation
RPL35     	  1.984920	  1.000000	  1.984920	
RPL10L    	  0.317744	  1.000000	  0.317744	
FAU       	  0.861743	  1.000000	  0.861743	
RPL13A    	  1.557810	  1.000000	  1.557810	
MRPL13    	  0.204955	  1.000000	  0.204955	
RPL10A    	  0.964569	  1.000000	  0.964569	
RPL3      	  1.288360	  1.000000	  1.288360	
RPL3L     	  0.037024	  1.000000	  0.037024	
RPL4      	  0.181611	  1.000000	  0.181611	
RPL5      	  1.373990	  1.000000	  1.373990	
RPL6      	  1.369610	  1.000000	  1.369610	
RPL7      	  2.091910	  1.000000	  2.091910	
RPL7A     	  2.200280	  1.000000	  2.200280	
RPL8      	  2.256300	  1.000000	  2.256300	
RPL9      	  0.875949	  1.000000	  0.875949	
RPL11     	  1.473780	  1.000000	  1.473780	
RPL12     	  2.039800	  1.000000	  2.039800	
RPL13     	  0.550268	  1.000000	  0.550268	
RPL15     	  0.755983	  1.000000	  0.755983	
RPL17     	  0.509577	  1.000000	  0.509577	
RPL18     	  0.948236	  1.000000	  0.948236	
RPL18A    	  1.183540	  1.000000	  1.183540	
RPL19     	  1.690550	  1.000000	  1.690550	
RPL21     	  2.338480	  1.000000	  2.338480	
RPL23A    	  1.219550	  1.000000	  1.219550	
RPL24     	  2.243920	  1.000000	  2.243920	
RPL26     	  1.351340	  1.000000	  1.351340	
RPL27     	  1.618640	  1.000000	  1.618640	
RPL30     	  0.665761	  1.000000	  0.665761	
RPL27A    	  2.443300	  1.000000	  2.443300	
RPL28     	  1.012390	  1.000000	  1.012390	
RPL29     	  1.103590	  1.000000	  1.103590	
RPL31     	  0.930199	  1.000000	  0.930199	
RPL32     	  1.813170	  1.000000	  1.813170	
RPL34     	  1.696770	  1.000000	  1.696770	
RPL35A    	  0.783661	  1.000000	  0.783661	
RPL36AL   	  1.777720	  1.000000	  1.777720	
RPL37     	  1.792180	  1.000000	  1.792180	
RPL37A    	  0.805222	  1.000000	  0.805222	
RPL38     	  0.794812	  1.000000	  0.794812	
RPL39     	  1.529970	  1.000000	  1.529970	
RPL41     	  2.694340	  1.000000	  2.694340	
RPL36A    	  2.489270	  1.000000	  2.489270	
RPLP0     	  1.005820	  1.000000	  1.005820	
RPLP1     	  1.216090	  1.000000	  1.216090	
RPLP2     	  1.873620	  1.000000	  1.873620	
RPS2      	  0.892409	  1.000000	  0.892409	
RPS3      	  1.557320	  1.000000	  1.557320	
RPS3A     	  1.676700	  1.000000	  1.676700	
RPS4X     	  5.351090	  1.000000	  5.351090	
RPS4Y1    	 12.536600	  1.000000	 12.536600	
RPS6      	  0.963997	  1.000000	  0.963997	
RPS7      	  0.107691	  1.000000	  0.107691	
RPS8      	  0.740267	  1.000000	  0.740267	
RPS9      	  1.286600	  1.000000	  1.286600	
RPS10     	  0.322696	  1.000000	  0.322696	
RPS11     	  0.810994	  1.000000	  0.810994	
RPS12     	  1.654570	  1.000000	  1.654570	
RPS13     	  2.115180	  1.000000	  2.115180	
RPS15     	  0.845429	  1.000000	  0.845429	
RPS15A    	  1.681630	  1.000000	  1.681630	
RPS16     	  0.394914	  1.000000	  0.394914	
RPS18     	  1.683080	  1.000000	  1.683080	
RPS19     	  1.913340	  1.000000	  1.913340	
RPS20     	  1.727000	  1.000000	  1.727000	
RPS21     	  1.468350	  1.000000	  1.468350	
RPS23     	  0.762517	  1.000000	  0.762517	
RPS24     	  2.129360	  1.000000	  2.129360	
RPS25     	  0.995958	  1.000000	  0.995958	
RPS26     	  2.118380	  1.000000	  2.118380	
RPS27     	  1.886640	  1.000000	  1.886640	
RPS27A    	  1.712880	  1.000000	  1.712880	
RPS28     	  2.404950	  1.000000	  2.404950	
RPS29     	  1.988020	  1.000000	  1.988020	
UBA52     	  0.673874	  1.000000	  0.673874	
RPL14     	  0.659825	  1.000000	  0.659825	
RPL23     	  0.191063	  1.000000	  0.191063	
HUMAN_CASE/hsa03020.gene	na	POLR3F	POLR3G	POLR3C	POLR3A	POLR3H	POLR2J2	POLR1A	ZNRD1	POLR1D	POLR3K	POLR2A	POLR2B	POLR2C	POLR2D	POLR2E	POLR2F	POLR2G	POLR2H	POLR2I	POLR2J	POLR2K	POLR2L	POLR2J3	POLR3B	POLR1E	POLR3D	POLR1B	POLR3GL	POLR1C
path:hsa03020	RNA polymerase
Identifier	 Raw score	    Weight	Final Score	Annotation
POLR3F    	  0.264486	  1.000000	  0.264486	
POLR3G    	  0.999701	  1.000000	  0.999701	
POLR3C    	  1.709590	  1.000000	  1.709590	
POLR2J2   	  0.479224	  1.000000	  0.479224	
POLR1D    	  1.059340	  1.000000	  1.059340	
POLR3K    	  0.019222	  1.000000	  0.019222	
POLR2A    	  0.296584	  1.000000	  0.296584	
POLR2B    	  0.773090	  1.000000	  0.773090	
POLR2C    	  0.285084	  1.000000	  0.285084	
POLR2D    	  0.226215	  1.000000	  0.226215	
POLR2E    	  0.886080	  1.000000	  0.886080	
POLR2F    	  0.367517	  1.000000	  0.367517	
POLR2G    	  0.493423	  1.000000	  0.493423	
POLR2H    	  0.351789	  1.000000	  0.351789	
POLR2I    	  0.409900	  1.000000	  0.409900	
POLR2J    	  0.067883	  1.000000	  0.067883	
POLR2K    	  0.525207	  1.000000	  0.525207	
POLR2L    	  0.619666	  1.000000	  0.619666	
POLR3B    	  1.223430	  1.000000	  1.223430	
POLR3D    	  0.224212	  1.000000	  0.224212	
POLR1B    	  0.084639	  1.000000	  0.084639	
POLR1C    	  0.364913	  1.000000	  0.364913	
HUMAN_CASE/hsa03022.gene	na	TAF6L	GTF2A1L	STON1	TAF1L	TAF5L	GTF2A1	GTF2A2	GTF2B	GTF2E1	GTF2E2	GTF2F1	GTF2F2	GTF2H1	GTF2H2	GTF2H3	GTF2H4	GTF2I	TBPL2	similar to hCG1989915 	TAF9B	TAF7L	TAF1	TAF2	TAF4	TAF4B	TAF5	TAF6	TAF7	TAF9	TAF10	TAF11	TAF12	TAF13	TBP	similar to transcription associated factor TAFII31L  [SP:tr:B2RUZ9_HUMAN sp:TAF9B_HUMAN]	TBPL1	GTF2IRD1
path:hsa03022	Basal transcription factors
Identifier	 Raw score	    Weight	Final Score	Annotation
TAF6L     	  0.749070	  1.000000	  0.749070	
TAF5L     	  1.112020	  1.000000	  1.112020	
GTF2A1    	  0.428775	  1.000000	  0.428775	
GTF2A2    	  0.920430	  1.000000	  0.920430	
GTF2B     	  0.453335	  1.000000	  0.453335	
GTF2E1    	  1.942400	  1.000000	  1.942400	
GTF2E2    	  0.194628	  1.000000	  0.194628	
GTF2F1    	  1.066480	  1.000000	  1.066480	
GTF2F2    	  0.138242	  1.000000	  0.138242	
GTF2H1    	  0.721156	  1.000000	  0.721156	
GTF2H2    	  0.175597	  1.000000	  0.175597	
GTF2H3    	  0.546927	  1.000000	  0.546927	
GTF2H4    	  0.504920	  1.000000	  0.504920	
GTF2I     	  0.294723	  1.000000	  0.294723	
TAF7L     	  0.738096	  1.000000	  0.738096	
TAF1      	  0.556786	  1.000000	  0.556786	
TAF2      	  0.803513	  1.000000	  0.803513	
TAF4      	  1.180480	  1.000000	  1.180480	
TAF4B     	  0.052310	  1.000000	  0.052310	
TAF5      	  0.369855	  1.000000	  0.369855	
TAF6      	  0.695029	  1.000000	  0.695029	
TAF7      	  0.328956	  1.000000	  0.328956	
TAF9      	  0.798255	  1.000000	  0.798255	
TAF10     	  0.893670	  1.000000	  0.893670	
TAF11     	  0.644825	  1.000000	  0.644825	
TAF12     	  0.340755	  1.000000	  0.340755	
TAF13     	  2.017670	  1.000000	  2.017670	
TBP       	  0.349281	  1.000000	  0.349281	
TBPL1     	  0.305617	  1.000000	  0.305617	
GTF2IRD1  	  2.094870	  1.000000	  2.094870	
HUMAN_CASE/hsa03030.gene	na	RNASEH2A	POLD3	DNA2	FEN1	POLA2	RNASEH1	RPA4	LIG1	MCM2	MCM3	MCM4	MCM5	MCM6	MCM7	PCNA	POLE3	POLA1	POLD1	POLD2	POLE	POLE2	PRIM1	PRIM2	POLE4	POLD4	RFC1	RFC2	RFC3	RFC4	RFC5	RPA1	RPA2	RPA3	SSBP1	RNASEH2B	RNASEH2C
path:hsa03030	DNA replication
Identifier	 Raw score	    Weight	Final Score	Annotation
RNASEH2A  	  1.334200	  1.000000	  1.334200	
POLD3     	  0.163491	  1.000000	  0.163491	
FEN1      	  0.927872	  1.000000	  0.927872	
POLA2     	  1.262000	  1.000000	  1.262000	
RNASEH1   	  1.029950	  1.000000	  1.029950	
RPA4      	  0.718611	  1.000000	  0.718611	
LIG1      	  0.145269	  1.000000	  0.145269	
MCM2      	  0.877958	  1.000000	  0.877958	
MCM3      	  2.132210	  1.000000	  2.132210	
MCM4      	  1.390500	  1.000000	  1.390500	
MCM5      	  0.502821	  1.000000	  0.502821	
MCM6      	  0.887248	  1.000000	  0.887248	
MCM7      	  2.206220	  1.000000	  2.206220	
PCNA      	  1.684920	  1.000000	  1.684920	
POLE3     	  1.123910	  1.000000	  1.123910	
POLD1     	  0.782400	  1.000000	  0.782400	
POLD2     	  0.520736	  1.000000	  0.520736	
POLE      	  0.058217	  1.000000	  0.058217	
POLE2     	  0.402356	  1.000000	  0.402356	
PRIM1     	  0.672320	  1.000000	  0.672320	
POLD4     	  0.528095	  1.000000	  0.528095	
RFC1      	  1.132250	  1.000000	  1.132250	
RFC2      	  0.720778	  1.000000	  0.720778	
RFC3      	  0.493163	  1.000000	  0.493163	
RFC4      	  0.908300	  1.000000	  0.908300	
RFC5      	  0.210456	  1.000000	  0.210456	
RPA1      	  0.419336	  1.000000	  0.419336	
RPA2      	  0.527588	  1.000000	  0.527588	
RPA3      	  0.141485	  1.000000	  0.141485	
SSBP1     	  0.702463	  1.000000	  0.702463	
HUMAN_CASE/hsa03050.gene	na	similar to hCG1644176 	PSME3	PSMD14	similar to hCG30646  [EC:3.4.25.1]	PSMB11	PSMA8	PSME4	similar to hCG2002932 	IFNG	POMP	PSMA1	PSMA2	PSMA3	PSMA4	PSMA5	PSMA6	PSMA7	PSMB1	PSMB2	PSMB3	PSMB4	PSMB5	PSMB6	PSMB7	PSMB8	PSMB9	PSMB10	PSMC1	PSMC2	PSMC3	PSMC4	PSMC5	PSMC6	PSMD1	PSMD2	PSMD3	PSMD4	PSMD7	PSMD8	PSMD11	PSMD12	PSMD13	PSME1	PSME2	similar to 26S protease regulatory subunit 6B (MIP224) (MB67-interacting protein) (TAT-binding protein 7) (TBP-7) 	SHFM1	PSMF1	PSMD6
path:hsa03050	Proteasome
Identifier	 Raw score	    Weight	Final Score	Annotation
PSME3     	  0.536589	  1.000000	  0.536589	
PSMD14    	  0.871556	  1.000000	  0.871556	
PSME4     	  0.675276	  1.000000	  0.675276	
PSMA1     	  0.240895	  1.000000	  0.240895	
PSMA2     	  1.739940	  1.000000	  1.739940	
PSMA3     	  1.723360	  1.000000	  1.723360	
PSMA4     	  0.831853	  1.000000	  0.831853	
PSMA5     	  1.580270	  1.000000	  1.580270	
PSMA6     	  0.590837	  1.000000	  0.590837	
PSMA7     	  0.672821	  1.000000	  0.672821	
PSMB1     	  1.195300	  1.000000	  1.195300	
PSMB2     	  0.161488	  1.000000	  0.161488	
PSMB3     	  0.358377	  1.000000	  0.358377	
PSMB4     	  0.756262	  1.000000	  0.756262	
PSMB5     	  0.133827	  1.000000	  0.133827	
PSMB6     	  0.476345	  1.000000	  0.476345	
PSMB7     	  0.121648	  1.000000	  0.121648	
PSMB8     	  0.139721	  1.000000	  0.139721	
PSMB9     	  1.413010	  1.000000	  1.413010	
PSMB10    	  0.008851	  1.000000	  0.008851	
PSMC1     	  1.014240	  1.000000	  1.014240	
PSMC2     	  1.445400	  1.000000	  1.445400	
PSMC3     	  2.326490	  1.000000	  2.326490	
PSMC4     	  1.392600	  1.000000	  1.392600	
PSMC5     	  0.389828	  1.000000	  0.389828	
PSMC6     	  0.309180	  1.000000	  0.309180	
PSMD1     	  1.904750	  1.000000	  1.904750	
PSMD2     	  1.537140	  1.000000	  1.537140	
PSMD3     	  2.069230	  1.000000	  2.069230	
PSMD4     	  0.758493	  1.000000	  0.758493	
PSMD7     	  0.466746	  1.000000	  0.466746	
PSMD8     	  0.021744	  1.000000	  0.021744	
PSMD11    	  0.067402	  1.000000	  0.067402	
PSMD12    	  0.974418	  1.000000	  0.974418	
PSMD13    	  0.720642	  1.000000	  0.720642	
PSME1     	  0.519214	  1.000000	  0.519214	
PSME2     	  1.039520	  1.000000	  1.039520	
SHFM1     	  0.101389	  1.000000	  0.101389	
PSMF1     	  0.796711	  1.000000	  0.796711	
HUMAN_CASE/hsa03060.gene	na	SEC11B	SEC11A	OXA1L	SRP9L1	SRP9	SRP14	SRP19	SRP54	SRP68	SRP72	SRPR	SEC11C
path:hsa03060	Protein export
Identifier	 Raw score	    Weight	Final Score	Annotation
OXA1L     	  1.630210	  1.000000	  1.630210	
SRP9      	  0.092548	  1.000000	  0.092548	
SRP14     	  1.630870	  1.000000	  1.630870	
SRP19     	  0.638007	  1.000000	  0.638007	
SRP54     	  0.282769	  1.000000	  0.282769	
SRP68     	  1.008350	  1.000000	  1.008350	
SRP72     	  0.205823	  1.000000	  0.205823	
SRPR      	  0.476560	  1.000000	  0.476560	
HUMAN_CASE/hsa03320.gene	na	NR1H3	SORBS1	SLC27A5	SLC27A4	SLC27A2	APOA5	CPT1C	CPT1A	CPT1B	CPT2	CYP4A11	CYP7A1	CYP8B1	CYP27A1	DBI	EHHADH	FABP4	FABP1	FABP2	FABP3	FABP5	FABP6	FABP7	ACSL1	ACSL3	ACSL4	ACSL6	GK	GK2	CYP4A22	SLC27A6	ACAA1	HMGCS2	ACADL	APOA1	APOA2	ACADM	APOC3	ILK	AQP7	SLC27A1	LPL	ME1	MMP1	OLR1	ACOX1	PCK1	PCK2	ANGPTL4	PDPK1	ACSL5	PLIN	PLTP	PPARA	PPARD	PPARG	RXRA	RXRB	RXRG	SCD	SCP2	FABP5L9	UBC	UCP1	SCD5	ACOX2	ACOX3	ADIPOQ	FADS2	CD36
path:hsa03320	PPAR signaling pathway
Identifier	 Raw score	    Weight	Final Score	Annotation
NR1H3     	  0.113613	  1.000000	  0.113613	
SORBS1    	  0.172442	  1.000000	  0.172442	
SLC27A5   	  0.346717	  1.000000	  0.346717	
SLC27A2   	  0.254313	  1.000000	  0.254313	
CPT1A     	  1.086860	  1.000000	  1.086860	
CPT1B     	  0.727083	  1.000000	  0.727083	
CPT2      	  0.618974	  1.000000	  0.618974	
CYP4A11   	  1.016880	  1.000000	  1.016880	
CYP7A1    	  0.967779	  1.000000	  0.967779	
CYP27A1   	  1.454100	  1.000000	  1.454100	
DBI       	  0.485044	  1.000000	  0.485044	
EHHADH    	  2.268160	  1.000000	  2.268160	
FABP4     	  0.036350	  1.000000	  0.036350	
FABP1     	  0.562168	  1.000000	  0.562168	
FABP2     	  0.309145	  1.000000	  0.309145	
FABP3     	  0.355820	  1.000000	  0.355820	
FABP5     	  1.090140	  1.000000	  1.090140	
FABP6     	  1.115980	  1.000000	  1.115980	
FABP7     	  0.050997	  1.000000	  0.050997	
ACSL1     	  0.056226	  1.000000	  0.056226	
ACSL3     	  1.026670	  1.000000	  1.026670	
ACSL4     	  0.063100	  1.000000	  0.063100	
ACSL6     	  0.646178	  1.000000	  0.646178	
GK        	  0.660473	  1.000000	  0.660473	
GK2       	  0.139496	  1.000000	  0.139496	
SLC27A6   	  2.371170	  1.000000	  2.371170	
ACAA1     	  0.030940	  1.000000	  0.030940	
HMGCS2    	  0.252939	  1.000000	  0.252939	
ACADL     	  0.122925	  1.000000	  0.122925	
APOA1     	  0.322445	  1.000000	  0.322445	
APOA2     	  0.288225	  1.000000	  0.288225	
ACADM     	  0.718060	  1.053507	  0.705447	
APOC3     	  0.696852	  1.000000	  0.696852	
ILK       	  0.285420	  1.000000	  0.285420	
AQP7      	  0.511777	  1.000000	  0.511777	
LPL       	  1.299940	  1.000000	  1.299940	
ME1       	  0.863856	  1.000000	  0.863856	
MMP1      	  0.116108	  1.000000	  0.116108	
OLR1      	  0.011952	  1.000000	  0.011952	
ACOX1     	  0.227404	  1.000000	  0.227404	
PCK1      	  2.099450	  1.000000	  2.099450	
PCK2      	  1.011040	  1.000000	  1.011040	
ANGPTL4   	  0.438177	  1.000000	  0.438177	
PDPK1     	  0.474582	  1.000000	  0.474582	
ACSL5     	  0.405778	  1.000000	  0.405778	
PLIN      	  1.976320	  1.000000	  1.976320	
PLTP      	  0.212013	  1.000000	  0.212013	
PPARA     	  1.544830	  1.000000	  1.544830	
PPARD     	  0.503985	  1.000000	  0.503985	
PPARG     	  1.865770	  1.000000	  1.865770	
RXRA      	  0.978613	  1.000000	  0.978613	
RXRB      	  0.210308	  1.000000	  0.210308	
RXRG      	  0.097355	  1.000000	  0.097355	
SCD       	  0.407583	  1.000000	  0.407583	
SCP2      	  0.643356	  1.053507	  0.628351	
UBC       	  1.723870	  1.000000	  1.723870	
UCP1      	  0.956234	  1.000000	  0.956234	
ACOX2     	  0.852695	  1.000000	  0.852695	
ACOX3     	  1.469540	  1.000000	  1.469540	
FADS2     	  0.295852	  1.000000	  0.295852	
CD36      	  0.284034	  1.000000	  0.284034	
HUMAN_CASE/hsa03410.gene	na	HMGB1L10	PARP2	PARP3	HMGB1L1	POLD3	PARP1	PARP4	FEN1	SMUG1	NEIL2	APEX2	POLL	HMGB1	APEX1	LIG1	LIG3	MPG	MUTYH	NTHL1	OGG1	PCNA	POLE3	POLB	POLD1	POLD2	POLE	POLE2	NEIL3	POLE4	POLD4	similar to high mobility group 1 protein 	TDG	UNG	XRCC1	NEIL1	MBD4
path:hsa03410	Base excision repair
Identifier	 Raw score	    Weight	Final Score	Annotation
PARP2     	  1.494100	  1.000000	  1.494100	
PARP3     	  1.583990	  1.000000	  1.583990	
POLD3     	  0.163491	  1.000000	  0.163491	
PARP1     	  0.553734	  1.000000	  0.553734	
PARP4     	  1.039760	  1.000000	  1.039760	
FEN1      	  0.927872	  1.000000	  0.927872	
SMUG1     	  1.590650	  1.000000	  1.590650	
APEX2     	  1.047530	  1.000000	  1.047530	
POLL      	  1.988060	  1.000000	  1.988060	
HMGB1     	  1.468270	  1.000000	  1.468270	
APEX1     	  0.091293	  1.000000	  0.091293	
LIG1      	  0.145269	  1.000000	  0.145269	
LIG3      	  0.949035	  1.000000	  0.949035	
MPG       	  0.137839	  1.000000	  0.137839	
MUTYH     	  0.559968	  1.000000	  0.559968	
NTHL1     	  0.860209	  1.000000	  0.860209	
OGG1      	  1.868990	  1.000000	  1.868990	
PCNA      	  1.684920	  1.000000	  1.684920	
POLE3     	  1.123910	  1.000000	  1.123910	
POLB      	  0.132145	  1.000000	  0.132145	
POLD1     	  0.782400	  1.000000	  0.782400	
POLD2     	  0.520736	  1.000000	  0.520736	
POLE      	  0.058217	  1.000000	  0.058217	
POLE2     	  0.402356	  1.000000	  0.402356	
POLD4     	  0.528095	  1.000000	  0.528095	
TDG       	  0.904459	  1.000000	  0.904459	
UNG       	  0.117907	  1.000000	  0.117907	
XRCC1     	  0.813751	  1.000000	  0.813751	
NEIL1     	  0.149891	  1.000000	  0.149891	
MBD4      	  0.228445	  1.000000	  0.228445	
HUMAN_CASE/hsa03420.gene	na	CDK7	CETN2	POLD3	ERCC8	DDB1	DDB2	ERCC1	ERCC2	ERCC3	ERCC4	ERCC5	ERCC6	GTF2H1	GTF2H2	GTF2H3	GTF2H4	RPA4	LIG1	GTF2H5	MNAT1	PCNA	POLE3	POLD1	POLD2	POLE	POLE2	POLE4	POLD4	RAD23A	RAD23B	RFC1	RFC2	RFC3	RFC4	RFC5	RPA1	RPA2	RPA3	XPA	XPC	CUL4B	CUL4A	CCNH	RBX1
path:hsa03420	Nucleotide excision repair
Identifier	 Raw score	    Weight	Final Score	Annotation
CDK7      	  0.439602	  1.000000	  0.439602	
CETN2     	  0.875844	  1.000000	  0.875844	
POLD3     	  0.163491	  1.000000	  0.163491	
DDB1      	  0.712228	  1.000000	  0.712228	
DDB2      	  1.208350	  1.000000	  1.208350	
ERCC1     	  0.033133	  1.000000	  0.033133	
ERCC2     	  0.931036	  1.000000	  0.931036	
ERCC3     	  0.265598	  1.000000	  0.265598	
ERCC4     	  0.605252	  1.000000	  0.605252	
ERCC5     	  0.406057	  1.000000	  0.406057	
ERCC6     	  1.220660	  1.000000	  1.220660	
GTF2H1    	  0.721156	  1.000000	  0.721156	
GTF2H2    	  0.175597	  1.000000	  0.175597	
GTF2H3    	  0.546927	  1.000000	  0.546927	
GTF2H4    	  0.504920	  1.000000	  0.504920	
RPA4      	  0.718611	  1.000000	  0.718611	
LIG1      	  0.145269	  1.000000	  0.145269	
GTF2H5    	  0.065007	  1.000000	  0.065007	
MNAT1     	  1.259300	  1.000000	  1.259300	
PCNA      	  1.684920	  1.000000	  1.684920	
POLE3     	  1.123910	  1.000000	  1.123910	
POLD1     	  0.782400	  1.000000	  0.782400	
POLD2     	  0.520736	  1.000000	  0.520736	
POLE      	  0.058217	  1.000000	  0.058217	
POLE2     	  0.402356	  1.000000	  0.402356	
POLD4     	  0.528095	  1.000000	  0.528095	
RAD23A    	  0.388499	  1.000000	  0.388499	
RAD23B    	  2.686300	  1.000000	  2.686300	
RFC1      	  1.132250	  1.000000	  1.132250	
RFC2      	  0.720778	  1.000000	  0.720778	
RFC3      	  0.493163	  1.000000	  0.493163	
RFC4      	  0.908300	  1.000000	  0.908300	
RFC5      	  0.210456	  1.000000	  0.210456	
RPA1      	  0.419336	  1.000000	  0.419336	
RPA2      	  0.527588	  1.000000	  0.527588	
RPA3      	  0.141485	  1.000000	  0.141485	
XPA       	  0.572469	  1.000000	  0.572469	
XPC       	  0.562955	  1.000000	  0.562955	
CUL4B     	  0.947340	  1.000000	  0.947340	
CUL4A     	  0.204584	  1.000000	  0.204584	
CCNH      	  0.153343	  1.000000	  0.153343	
RBX1      	  0.393040	  1.000000	  0.393040	
HUMAN_CASE/hsa03430.gene	na	POLD3	MLH3	MSH6	RPA4	LIG1	MLH1	MSH2	MSH3	PCNA	PMS2	POLD1	POLD2	POLD4	RFC1	RFC2	RFC3	RFC4	RFC5	RPA1	RPA2	RPA3	SSBP1	EXO1
path:hsa03430	Mismatch repair
Identifier	 Raw score	    Weight	Final Score	Annotation
POLD3     	  0.163491	  1.000000	  0.163491	
MLH3      	  1.056800	  1.000000	  1.056800	
MSH6      	  1.400640	  1.000000	  1.400640	
RPA4      	  0.718611	  1.000000	  0.718611	
LIG1      	  0.145269	  1.000000	  0.145269	
MLH1      	  0.395548	  1.000000	  0.395548	
MSH2      	  1.387190	  1.000000	  1.387190	
MSH3      	  1.896710	  1.000000	  1.896710	
PCNA      	  1.684920	  1.000000	  1.684920	
PMS2      	  0.737897	  1.000000	  0.737897	
POLD1     	  0.782400	  1.000000	  0.782400	
POLD2     	  0.520736	  1.000000	  0.520736	
POLD4     	  0.528095	  1.000000	  0.528095	
RFC1      	  1.132250	  1.000000	  1.132250	
RFC2      	  0.720778	  1.000000	  0.720778	
RFC3      	  0.493163	  1.000000	  0.493163	
RFC4      	  0.908300	  1.000000	  0.908300	
RFC5      	  0.210456	  1.000000	  0.210456	
RPA1      	  0.419336	  1.000000	  0.419336	
RPA2      	  0.527588	  1.000000	  0.527588	
RPA3      	  0.141485	  1.000000	  0.141485	
SSBP1     	  0.702463	  1.000000	  0.702463	
EXO1      	  2.125580	  1.000000	  2.125580	
HUMAN_CASE/hsa03440.gene	na	RAD50	POLD3	EME1	RAD54B	RPA4	MRE11A	NBN	POLD1	POLD2	POLD4	RAD51	RAD51C	RAD51L1	RAD51L3	RAD52	RPA1	RPA2	RPA3	BLM	SSBP1	BRCA2	TOP3A	XRCC2	XRCC3	SHFM1	MUS81	RAD54L	TOP3B
path:hsa03440	Homologous recombination
Identifier	 Raw score	    Weight	Final Score	Annotation
RAD50     	  0.420986	  1.000000	  0.420986	
POLD3     	  0.163491	  1.000000	  0.163491	
RAD54B    	  0.435365	  1.000000	  0.435365	
RPA4      	  0.718611	  1.000000	  0.718611	
MRE11A    	  0.844263	  1.000000	  0.844263	
POLD1     	  0.782400	  1.000000	  0.782400	
POLD2     	  0.520736	  1.000000	  0.520736	
POLD4     	  0.528095	  1.000000	  0.528095	
RAD51     	  0.282979	  1.000000	  0.282979	
RAD51C    	  0.469678	  1.000000	  0.469678	
RAD51L1   	  0.648480	  1.000000	  0.648480	
RAD51L3   	  0.308327	  1.000000	  0.308327	
RAD52     	  0.669804	  1.000000	  0.669804	
RPA1      	  0.419336	  1.000000	  0.419336	
RPA2      	  0.527588	  1.000000	  0.527588	
RPA3      	  0.141485	  1.000000	  0.141485	
BLM       	  0.260929	  1.000000	  0.260929	
SSBP1     	  0.702463	  1.000000	  0.702463	
BRCA2     	  0.368568	  1.000000	  0.368568	
TOP3A     	  1.530830	  1.000000	  1.530830	
XRCC2     	  2.113520	  1.000000	  2.113520	
XRCC3     	  0.390787	  1.000000	  0.390787	
SHFM1     	  0.101389	  1.000000	  0.101389	
MUS81     	  1.438010	  1.000000	  1.438010	
RAD54L    	  0.259492	  1.000000	  0.259492	
TOP3B     	  1.200260	  1.000000	  1.200260	
HUMAN_CASE/hsa03450.gene	na	RAD50	DNTT	FEN1	XRCC6	POLL	POLM	LIG4	MRE11A	PRKDC	DCLRE1C	similar to protein kinase	DNA-activated	catalytic polypeptide  [EC:2.7.11.1]	XRCC4	XRCC5	NHEJ1
path:hsa03450	Non-homologous end-joining
Identifier	 Raw score	    Weight	Final Score	Annotation
RAD50     	  0.420986	  1.000000	  0.420986	
DNTT      	  0.284536	  1.000000	  0.284536	
FEN1      	  0.927872	  1.000000	  0.927872	
POLL      	  1.988060	  1.000000	  1.988060	
POLM      	  0.623210	  1.000000	  0.623210	
LIG4      	  0.895752	  1.000000	  0.895752	
MRE11A    	  0.844263	  1.000000	  0.844263	
PRKDC     	  1.209610	  1.000000	  1.209610	
DCLRE1C   	  0.731885	  1.000000	  0.731885	
XRCC4     	  0.252004	  1.000000	  0.252004	
XRCC5     	  2.084450	  1.000000	  2.084450	
HUMAN_CASE/hsa04010.gene	na	AKT3	hypothetical protein LOC100133404 	PLA2G4B	RASGRP1	RASGRP2	CACNG3	CACNG2	MAP3K7IP1	MAP3K2	GADD45G	DUSP14	MAP4K1	DUSP10	CHP	CHUK	RASGRP4	ACVR1C	MAP3K8	ATF2	CRK	CRKL	MAPK14	DAXX	GADD45A	DDIT3	DUSP1	DUSP2	DUSP3	DUSP4	DUSP5	DUSP6	DUSP7	DUSP8	DUSP9	EGF	EGFR	ELK1	ELK4	AKT1	AKT2	EVI1	FGF1	FGF2	FGF3	FGF4	FGF5	FGF6	FGF7	FGF8	FGF9	FGF10	FGF11	FGF12	FGF13	FGF14	FGFR1	FGFR3	FGFR2	FGFR4	RRAS2	MRAS	MAP3K7IP2	FLNA	MAPK8IP3	FLNB	FLNC	FOS	MAPK8IP2	RASGRP3	PLA2G2D	FGF20	FGF21	FGF22	CACNG5	CACNG4	RPS6KA6	GNA12	MKNK2	GRB2	PLA2G2E	NR4A1	HRAS	HSPA1A	HSPA1B	HSPA1L	HSPA2	HSPA6	HSPA8	HSPB1	FAS	IKBKB	IL1A	IL1B	IL1R1	FASLG	JUN	JUND	KRAS	STMN1	ARRB1	ARRB2	MAPT	MAX	MEF2C	MAP3K1	MAP3K3	MAP3K4	MAP3K5	MAP3K11	MOS	MYC	GADD45B	ATF4	NF1	NFATC2	NFATC4	NFKB1	NFKB2	NGF	NRAS	NTF3	NTF4	NTRK1	NTRK2	PLA2G3	PAK1	PAK2	ECSIT	TAOK3	PDGFA	PDGFB	PDGFRA	PDGFRB	NLK	ZAK	PLA2G1B	PLA2G2A	PLA2G4A	PLA2G5	PPM1A	PPM1B	PPP3CA	PPP3CB	PPP3CC	PPP3R1	PPP3R2	PPP5C	PRKACA	PRKACB	PRKACG	PRKCA	PRKCB	CACNA2D3	PRKCG	MAPK1	MAPK3	GNG12	MAPK7	MAPK8	MAPK11	MAPK9	MAPK10	MAPK13	MAP2K1	MAP2K2	MAP2K3	MAP2K5	MAP2K6	MAP2K7	PRKX	PRKY	TAOK1	PTPN7	PTPRR	MAP4K2	RAC1	RAC2	RAC3	RAF1	RAP1A	RAP1B	RASA1	RASA2	RASGRF1	RASGRF2	CACNG8	CACNG7	CACNG6	RELA	RELB	RPS6KA1	RPS6KA2	RPS6KA3	RRAS	BDNF	MAPK12	CHP2	MAP2K4	PLA2G2F	similar to mitogen-activated protein kinase kinase 3 isoform A  [EC:2.7.12.2]	similar to Voltage-dependent L-type calcium channel alpha-1C subunit (Voltage-gated calcium channel alpha subunit Cav1.2) (Calcium channel	L type	alpha-1 polypeptide	isoform 1	cardiac muscle)	similar to Filamin-C (Gamma-filamin) (Filamin-2) (Protein FLNc) (Actin-binding-like protein) (ABP-L) (ABP-280-like protein)  [SP:tr:A4D1J9_HUMAN]	SOS1	SOS2	SRF	BRAF	STK3	STK4	MAP3K7	TGFB1	TGFB2	TGFB3	TGFBR1	TGFBR2	TNF	TNFRSF1A	TP53	TRAF2	TRAF6	CACNA1A	CACNA1B	CACNA1C	CACNA1D	CACNA1E	CACNA1F	MAP3K12	CACNA1S	CACNA2D1	CACNB1	CACNB2	CACNB3	CACNB4	IL1R2	CACNG1	MAPKAPK3	FGF23	DUSP16	PLA2G12A	CASP3	PLA2G6	PLA2G10	PLA2G12B	PTPN5	MAP4K3	IKBKG	MAPKAPK5	MKNK1	MAPKSP1	JMJD7-PLA2G4B	FGF18	FGF17	FGF16	CACNA1I	CACNA1H	CACNA1G	RPS6KA4	MAP3K14	MAP3K6	ACVR1B	MAP3K13	RPS6KA5	CACNA2D2	MAPKAPK2	CD14	TAOK2	CACNA2D4	MAP4K4	MAPK8IP1	RAPGEF2	CDC25B	FGF19	CDC42
path:hsa04010	MAPK signaling pathway
Identifier	 Raw score	    Weight	Final Score	Annotation
AKT3      	  0.228924	  1.000000	  0.228924	
PLA2G4B   	  1.894530	  1.000000	  1.894530	
RASGRP1   	  1.421070	  1.056978	  1.449810	
RASGRP2   	  1.375980	  1.095469	  1.418552	
CACNG3    	  0.964813	  1.000000	  0.964813	
CACNG2    	  1.001380	  1.096751	  1.001514	
MAP3K7IP1 	  0.142570	  1.103329	  0.116577	
MAP3K2    	  0.057833	  1.078882	  0.046188	
GADD45G   	  0.151375	  1.093321	  0.126922	
DUSP14    	  0.948344	  1.057025	  0.945480	
MAP4K1    	  0.191032	  1.074624	  0.168834	
DUSP10    	  0.481569	  1.000000	  0.481569	
CHP       	  0.065966	  1.000000	  0.065966	
CHUK      	  0.416258	  1.000000	  0.416258	
MAP3K8    	  0.564872	  1.081592	  0.539152	
ATF2      	  0.584494	  1.131763	  0.544566	
CRK       	  1.127560	  1.129009	  1.145160	
CRKL      	  0.243297	  1.087527	  0.214984	
MAPK14    	  0.856884	  1.100784	  0.843649	
DAXX      	  0.507218	  1.000000	  0.507218	
GADD45A   	  0.162476	  1.060361	  0.145597	
DDIT3     	  0.728779	  1.000000	  0.728779	
DUSP1     	  0.510574	  1.000000	  0.510574	
DUSP2     	  0.572167	  1.107686	  0.538780	
DUSP3     	  2.391280	  1.075946	  2.554971	
DUSP4     	  0.420235	  1.078643	  0.392539	
DUSP5     	  1.096890	  1.000000	  1.096890	
DUSP6     	  0.369678	  1.000000	  0.369678	
DUSP7     	  0.239040	  1.088805	  0.210511	
DUSP8     	  0.643129	  1.000000	  0.643129	
DUSP9     	  0.971786	  1.000000	  0.971786	
EGF       	  1.806710	  1.000000	  1.806710	
EGFR      	  0.023810	  1.000000	  0.023810	
ELK1      	  0.250688	  1.075797	  0.225730	
ELK4      	  0.237926	  1.151162	  0.191506	
AKT1      	  0.988061	  1.054722	  0.987412	
AKT2      	  1.206250	  1.000000	  1.206250	
EVI1      	  1.061480	  1.221228	  1.075584	
FGF1      	  1.913810	  1.060802	  1.990851	
FGF2      	  0.790370	  1.000000	  0.790370	
FGF3      	  0.149789	  1.065249	  0.132337	
FGF4      	  0.933114	  1.000000	  0.933114	
FGF5      	  0.845221	  1.102928	  0.830718	
FGF6      	  0.203472	  1.000000	  0.203472	
FGF7      	  0.814312	  1.000000	  0.814312	
FGF8      	  1.213370	  1.000000	  1.213370	
FGF9      	  0.334985	  1.069276	  0.310543	
FGF12     	  0.218831	  1.136662	  0.177798	
FGF13     	  0.107367	  1.073945	  0.091035	
FGF14     	  0.895374	  1.116542	  0.883916	
FGFR1     	  0.929754	  1.082572	  0.924179	
FGFR3     	  1.099790	  1.067046	  1.106826	
FGFR2     	  1.289150	  1.097300	  1.321405	
FGFR4     	  0.156692	  1.067599	  0.138240	
RRAS2     	  1.872200	  1.115450	  2.012775	
MRAS      	  1.009260	  1.129542	  1.010466	
MAP3K7IP2 	  0.568653	  1.218550	  0.502654	
FLNA      	  0.588674	  1.076704	  0.565228	
MAPK8IP3  	  0.976918	  1.130146	  0.973953	
FLNB      	  0.117090	  1.000000	  0.117090	
FLNC      	  0.140375	  1.000000	  0.140375	
FOS       	  0.811522	  1.000000	  0.811522	
MAPK8IP2  	  0.566485	  1.094725	  0.536796	
RASGRP3   	  0.298525	  1.092788	  0.266849	
PLA2G2D   	  0.562119	  1.000000	  0.562119	
FGF20     	  1.003960	  1.000000	  1.003960	
FGF21     	  0.050988	  1.052215	  0.043650	
FGF22     	  1.494860	  1.054371	  1.527896	
CACNG5    	  0.933765	  1.151232	  0.924137	
CACNG4    	  0.313734	  1.070487	  0.289118	
RPS6KA6   	  2.138500	  1.000000	  2.138500	
GNA12     	  1.339270	  1.000000	  1.339270	
MKNK2     	  0.000196	  1.090680	  0.000090	
GRB2      	  1.688520	  1.097734	  1.777220	
PLA2G2E   	  1.581400	  1.000000	  1.581400	
NR4A1     	  1.868360	  1.000000	  1.868360	
HRAS      	  1.160210	  1.055540	  1.169825	
HSPA1A    	  0.890311	  1.130411	  0.876923	
HSPA1B    	  0.890311	  1.000000	  0.890311	
HSPA1L    	  0.526848	  1.122778	  0.486984	
HSPA2     	  1.683600	  1.000000	  1.683600	
HSPA6     	  0.199449	  1.053464	  0.182978	
HSPA8     	  1.617190	  1.000000	  1.617190	
HSPB1     	  0.351873	  1.000000	  0.351873	
IKBKB     	  0.490106	  1.078745	  0.463342	
IL1A      	  1.193460	  1.000000	  1.193460	
IL1B      	  1.373800	  1.062363	  1.401280	
IL1R1     	  0.175370	  1.062363	  0.157328	
JUN       	  0.706149	  1.055790	  0.692574	
JUND      	  1.060700	  1.105164	  1.067294	
STMN1     	  0.530912	  1.000000	  0.530912	
ARRB1     	  1.185570	  1.127874	  1.211659	
ARRB2     	  0.409818	  1.000000	  0.409818	
MAPT      	  1.324810	  1.000000	  1.324810	
MAX       	  0.052540	  1.000000	  0.052540	
MEF2C     	  0.884258	  1.000000	  0.884258	
MAP3K1    	  0.905341	  1.000000	  0.905341	
MAP3K3    	  0.316320	  1.000000	  0.316320	
MAP3K4    	  0.422700	  1.080624	  0.394350	
MAP3K5    	  0.204403	  1.073037	  0.182023	
MAP3K11   	  2.160950	  1.130146	  2.388897	
MOS       	  1.657630	  1.138777	  1.778064	
MYC       	  1.107970	  1.000000	  1.107970	
GADD45B   	  0.039831	  1.093037	  0.029511	
ATF4      	  0.862285	  1.140312	  0.844543	
NF1       	  0.755070	  1.147111	  0.724499	
NFATC4    	  0.477132	  1.107483	  0.440654	
NFKB1     	  1.205090	  1.000000	  1.205090	
NFKB2     	  1.728820	  1.060493	  1.787031	
NRAS      	  0.323946	  1.074750	  0.297770	
NTF3      	  1.861230	  1.000000	  1.861230	
NTRK1     	  1.585590	  1.000000	  1.585590	
NTRK2     	  0.200274	  1.000000	  0.200274	
PLA2G3    	  0.059121	  1.000000	  0.059121	
PAK1      	  0.253432	  1.115882	  0.216162	
PAK2      	  0.693657	  1.089894	  0.671220	
TAOK3     	  2.007360	  1.000000	  2.007360	
PDGFA     	  1.205520	  1.000000	  1.205520	
PDGFB     	  0.075022	  1.000000	  0.075022	
PDGFRA    	  1.727520	  1.000000	  1.727520	
PDGFRB    	  0.698898	  1.000000	  0.698898	
NLK       	  2.825960	  1.000000	  2.825960	
ZAK       	  1.164590	  1.000000	  1.164590	
PLA2G1B   	  1.661740	  1.000000	  1.661740	
PLA2G2A   	  1.268010	  1.061476	  1.286655	
PLA2G4A   	  0.748927	  1.000000	  0.748927	
PLA2G5    	  0.033386	  1.073294	  0.026023	
PPM1A     	  1.545260	  1.094047	  1.609818	
PPM1B     	  0.223190	  1.000000	  0.223190	
PPP3CA    	  0.420731	  1.000000	  0.420731	
PPP3CB    	  1.138200	  1.000000	  1.138200	
PPP3CC    	  0.397976	  1.104393	  0.361480	
PPP3R1    	  0.183785	  1.000000	  0.183785	
PPP5C     	  0.089932	  1.000000	  0.089932	
PRKACA    	  1.642950	  1.000000	  1.642950	
PRKACB    	  0.675331	  1.000000	  0.675331	
PRKACG    	  0.070483	  1.000000	  0.070483	
PRKCA     	  1.086540	  1.056357	  1.091634	
CACNA2D3  	  0.031933	  1.000000	  0.031933	
PRKCG     	  0.184083	  1.111762	  0.152360	
MAPK1     	  0.399866	  1.083721	  0.370328	
MAPK3     	  0.585010	  1.094513	  0.556106	
GNG12     	  1.766230	  1.052193	  1.819455	
MAPK7     	  0.375733	  1.000000	  0.375733	
MAPK8     	  1.851560	  1.114216	  1.986529	
MAPK11    	  0.240144	  1.128157	  0.200021	
MAPK9     	  0.295679	  1.110326	  0.258487	
MAPK10    	  1.004850	  1.105156	  1.005361	
MAPK13    	  0.522130	  1.077926	  0.496348	
MAP2K1    	  0.036849	  1.111325	  0.025517	
MAP2K2    	  1.233550	  1.079286	  1.254250	
MAP2K3    	  0.093663	  1.055655	  0.082098	
MAP2K5    	  1.080480	  1.000000	  1.080480	
MAP2K6    	  1.305750	  1.077052	  1.332869	
MAP2K7    	  0.381415	  1.096906	  0.347402	
PRKX      	  1.484370	  1.169635	  1.587237	
PRKY      	  0.032108	  1.169635	  0.017918	
TAOK1     	  0.878249	  1.000000	  0.878249	
PTPN7     	  0.408947	  1.066441	  0.385359	
PTPRR     	  0.756095	  1.117025	  0.731757	
MAP4K2    	  0.319216	  1.000000	  0.319216	
RAC1      	  0.651260	  1.085859	  0.627716	
RAC2      	  0.522293	  1.126580	  0.481070	
RAC3      	  0.634380	  1.000000	  0.634380	
RAF1      	  0.932089	  1.090129	  0.926200	
RAP1A     	  0.791661	  1.113623	  0.770923	
RAP1B     	  1.174550	  1.098255	  1.193265	
RASA1     	  0.627710	  1.077955	  0.605332	
RASA2     	  0.277722	  1.052193	  0.259759	
RASGRF1   	  1.211870	  1.094853	  1.234162	
RELA      	  0.296944	  1.000000	  0.296944	
RELB      	  0.757281	  1.000000	  0.757281	
RPS6KA1   	  1.345800	  1.136771	  1.401591	
RPS6KA2   	  0.634175	  1.054099	  0.618741	
RPS6KA3   	  0.439856	  1.051090	  0.421781	
RRAS      	  0.718825	  1.057304	  0.705354	
BDNF      	  0.644021	  1.000000	  0.644021	
MAPK12    	  0.923733	  1.000000	  0.923733	
MAP2K4    	  0.900230	  1.102871	  0.890549	
PLA2G2F   	  0.549622	  1.058954	  0.530566	
SOS1      	  0.754981	  1.083173	  0.737537	
SOS2      	  2.355090	  1.077357	  2.516431	
SRF       	  0.413733	  1.000000	  0.413733	
BRAF      	  0.915329	  1.101401	  0.907154	
STK3      	  0.194019	  1.053678	  0.177671	
STK4      	  0.990523	  1.000000	  0.990523	
MAP3K7    	  0.630517	  1.089326	  0.605068	
TGFB1     	  0.661516	  1.000000	  0.661516	
TGFB2     	  0.806354	  1.089401	  0.790986	
TGFB3     	  1.363880	  1.168965	  1.437304	
TGFBR1    	  0.492074	  1.071970	  0.467591	
TGFBR2    	  0.388144	  1.153292	  0.335729	
TNF       	  0.055311	  1.000000	  0.055311	
TNFRSF1A  	  0.633569	  1.053678	  0.618236	
TP53      	  0.312569	  1.086504	  0.282655	
TRAF2     	  0.015541	  1.000000	  0.015541	
TRAF6     	  0.333387	  1.000000	  0.333387	
CACNA1A   	  0.618538	  1.000000	  0.618538	
CACNA1B   	  0.312905	  1.000000	  0.312905	
CACNA1C   	  0.400368	  1.075751	  0.373547	
CACNA1D   	  0.090342	  1.000000	  0.090342	
CACNA1E   	  0.568259	  1.000000	  0.568259	
CACNA1F   	  0.576849	  1.092318	  0.548282	
MAP3K12   	  0.438243	  1.000000	  0.438243	
CACNA1S   	  1.546400	  1.076098	  1.598560	
CACNA2D1  	  0.033484	  1.086743	  0.024939	
CACNB1    	  0.821815	  1.000000	  0.821815	
CACNB2    	  0.331962	  1.000000	  0.331962	
CACNB3    	  0.692199	  1.000000	  0.692199	
CACNB4    	  0.267565	  1.000000	  0.267565	
IL1R2     	  0.745573	  1.186908	  0.705761	
CACNG1    	  0.152866	  1.108653	  0.124647	
MAPKAPK3  	  0.568989	  1.000000	  0.568989	
FGF23     	  1.422710	  1.159277	  1.504889	
PLA2G12A  	  0.456369	  1.000000	  0.456369	
CASP3     	  0.608926	  1.000000	  0.608926	
PLA2G6    	  0.726461	  1.000000	  0.726461	
PLA2G10   	  1.747530	  1.000000	  1.747530	
MAP4K3    	  0.279370	  1.000000	  0.279370	
IKBKG     	  0.805523	  1.000000	  0.805523	
MAPKAPK5  	  0.230468	  1.191548	  0.173988	
MKNK1     	  0.008880	  1.000000	  0.008880	
FGF18     	  1.357660	  1.000000	  1.357660	
FGF17     	  0.231644	  1.067046	  0.210007	
FGF16     	  0.598216	  1.075156	  0.575556	
CACNA1I   	  0.259858	  1.051810	  0.242333	
CACNA1H   	  0.679753	  1.054440	  0.665617	
CACNA1G   	  0.361033	  1.135761	  0.314397	
RPS6KA4   	  0.398207	  1.000000	  0.398207	
MAP3K14   	  1.049870	  1.075802	  1.053750	
MAP3K6    	  0.492540	  1.000000	  0.492540	
ACVR1B    	  1.185900	  1.107307	  1.207797	
MAP3K13   	  0.462110	  1.000000	  0.462110	
RPS6KA5   	  0.892941	  1.081106	  0.884778	
CACNA2D2  	  0.942337	  1.063692	  0.938779	
MAPKAPK2  	  0.055154	  1.000000	  0.055154	
CD14      	  0.921657	  1.000000	  0.921657	
TAOK2     	  1.273770	  1.000000	  1.273770	
MAP4K4    	  0.977682	  1.000000	  0.977682	
MAPK8IP1  	  0.664908	  1.053328	  0.650594	
RAPGEF2   	  0.139071	  1.000000	  0.139071	
CDC25B    	  1.034890	  1.000000	  1.034890	
CDC42     	  1.267850	  1.000000	  1.267850	
HUMAN_CASE/hsa04012.gene	na	AKT3	CDKN1A	CDKN1B	PAK4	NRG3	CRK	CRKL	NRG4	HBEGF	EGF	EGFR	EIF4EBP1	ELK1	ERBB2	ERBB3	ERBB4	EREG	AKT1	AKT2	PIK3R5	CBLC	FRAP1	ABL1	GAB1	SHC2	ABL2	GRB2	GSK3B	NRG1	HRAS	ARAF	JUN	AREG	KRAS	SHC4	MYC	NCK1	NRAS	PAK1	PAK2	PAK3	PIK3CA	PIK3CB	PIK3CD	PIK3CG	PIK3R1	PIK3R2	PLCG1	SHC3	PLCG2	PRKCA	PRKCB	PRKCG	MAPK1	MAPK3	MAPK8	MAPK9	MAPK10	MAP2K1	MAP2K2	MAP2K7	PAK6	PAK7	BAD	PTK2	RAF1	RPS6KB1	RPS6KB2	MAP2K4	SHC1	SOS1	SOS2	SRC	BRAF	STAT5A	STAT5B	BTC	TGFA	CAMK2A	CAMK2B	CAMK2D	CAMK2G	NCK2	PIK3R3	CBL	CBLB	NRG2
path:hsa04012	ErbB signaling pathway
Identifier	 Raw score	    Weight	Final Score	Annotation
AKT3      	  0.228924	  1.055688	  0.210879	
CDKN1A    	  1.351850	  1.108913	  1.396974	
CDKN1B    	  0.169906	  1.055740	  0.153922	
PAK4      	  1.878050	  1.121676	  2.027733	
CRK       	  1.127560	  1.000000	  1.127560	
CRKL      	  0.243297	  1.067289	  0.221223	
EGF       	  1.806710	  1.000000	  1.806710	
EGFR      	  0.023810	  1.144350	  0.013882	
EIF4EBP1  	  0.063899	  1.000000	  0.063899	
ELK1      	  0.250688	  1.067731	  0.228263	
ERBB2     	  2.177140	  1.000000	  2.177140	
ERBB3     	  1.138070	  1.123554	  1.156402	
ERBB4     	  2.264880	  1.073270	  2.404691	
EREG      	  0.443005	  1.000000	  0.443005	
AKT1      	  0.988061	  1.112415	  0.986728	
AKT2      	  1.206250	  1.000000	  1.206250	
PIK3R5    	  0.075890	  1.097906	  0.058958	
CBLC      	  1.673370	  1.000000	  1.673370	
FRAP1     	  0.505249	  1.000000	  0.505249	
ABL1      	  0.894260	  1.094094	  0.884905	
GAB1      	  0.979015	  1.084848	  0.977255	
SHC2      	  0.515642	  1.000000	  0.515642	
ABL2      	  0.909391	  1.000000	  0.909391	
GRB2      	  1.688520	  1.122933	  1.800836	
GSK3B     	  1.767710	  1.058765	  1.827890	
NRG1      	  1.377870	  1.122544	  1.433070	
HRAS      	  1.160210	  1.055136	  1.169755	
JUN       	  0.706149	  1.055790	  0.692574	
AREG      	  0.365935	  1.000000	  0.365935	
MYC       	  1.107970	  1.000000	  1.107970	
NCK1      	  1.638670	  1.191572	  1.801283	
NRAS      	  0.323946	  1.053893	  0.304853	
PAK1      	  0.253432	  1.083834	  0.225883	
PAK2      	  0.693657	  1.114599	  0.665182	
PAK3      	  0.389916	  1.108361	  0.352086	
PIK3CA    	  0.135716	  1.053184	  0.122040	
PIK3CB    	  0.692325	  1.000000	  0.692325	
PIK3CD    	  0.297968	  1.087620	  0.267976	
PIK3CG    	  0.426137	  1.000000	  0.426137	
PIK3R1    	  0.294335	  1.084973	  0.265282	
PIK3R2    	  0.057474	  1.079280	  0.045827	
PLCG1     	  0.377972	  1.106412	  0.340797	
SHC3      	  1.148280	  1.000000	  1.148280	
PLCG2     	  0.179127	  1.076452	  0.157059	
PRKCA     	  1.086540	  1.000000	  1.086540	
PRKCG     	  0.184083	  1.102408	  0.154791	
MAPK1     	  0.399866	  1.162414	  0.344556	
MAPK3     	  0.585010	  1.000000	  0.585010	
MAPK8     	  1.851560	  1.075018	  1.939135	
MAPK9     	  0.295679	  1.087302	  0.265841	
MAPK10    	  1.004850	  1.000000	  1.004850	
MAP2K1    	  0.036849	  1.150452	  0.022426	
MAP2K2    	  1.233550	  1.057556	  1.248543	
MAP2K7    	  0.381415	  1.079941	  0.353130	
PAK6      	  1.066210	  1.000000	  1.066210	
PAK7      	  0.054985	  1.081695	  0.043384	
BAD       	  0.213155	  1.059846	  0.194321	
PTK2      	  0.438754	  1.191962	  0.374577	
RAF1      	  0.932089	  1.068069	  0.927638	
RPS6KB1   	  1.001380	  1.000000	  1.001380	
RPS6KB2   	  1.169530	  1.000000	  1.169530	
MAP2K4    	  0.900230	  1.108984	  0.889977	
SHC1      	  0.756502	  1.000000	  0.756502	
SOS1      	  0.754981	  1.000000	  0.754981	
SOS2      	  2.355090	  1.065508	  2.491018	
SRC       	  0.970372	  1.191962	  0.964786	
BRAF      	  0.915329	  1.057111	  0.910716	
STAT5A    	  0.381389	  1.000000	  0.381389	
STAT5B    	  1.617320	  1.074934	  1.676648	
BTC       	  0.500292	  1.144350	  0.452696	
TGFA      	  0.973189	  1.000000	  0.973189	
CAMK2A    	  0.010311	  1.000000	  0.010311	
CAMK2B    	  0.249903	  1.100207	  0.217482	
CAMK2G    	  0.056643	  1.086169	  0.044229	
NCK2      	  0.739500	  1.115058	  0.714263	
PIK3R3    	  1.067750	  1.075685	  1.073061	
CBL       	  0.052184	  1.000000	  0.052184	
CBLB      	  1.148140	  1.000000	  1.148140	
NRG2      	  0.465010	  1.000000	  0.465010	
HUMAN_CASE/hsa04020.gene	na	hypothetical protein LOC100133404 	similar to Ca ATPase SERCA1  [EC:3.6.3.8]	ADCY1	ADCY2	CYSLTR1	ADCY3	CHP	CHRM1	CHRM2	ADCY7	PLCD3	CHRM3	CHRM5	CHRNA7	ADCY8	ADCY9	ADORA2A	ADORA2B	ADRA1D	ADRA1B	ADRA1A	ADRB1	ADRB2	ADRB3	CALML6	DRD1	DRD5	AGTR1	EDNRA	EDNRB	EGFR	ADCY4	ERBB2	ERBB3	ERBB4	F2R	PTK2B	P2RX2	PLCB1	GNA11	GNA15	GNAL	GNAQ	GNAS	GRIN1	GRIN2A	GRIN2C	GRIN2D	SLC25A4	GRM1	GRM5	SLC25A5	GRPR	SLC25A6	HRH1	HRH2	HTR2A	HTR2B	HTR2C	HTR4	HTR5A	HTR6	HTR7	ITPKA	ITPKB	ITPR1	ITPR2	ITPR3	LHCGR	MYLK	NOS1	NOS2	NOS3	ATP2A1	ATP2A2	ATP2A3	ATP2B1	ATP2B2	ATP2B3	NTSR1	ATP2B4	OXTR	P2RX1	P2RX3	P2RX4	P2RX5	P2RX7	PLCE1	PDE1A	PDE1C	PDE1B	PDGFRA	PDGFRB	CALML5	PHKA1	PHKA2	PHKB	PHKG1	PHKG2	PLCB2	PLCB3	PLCB4	PLCD1	PLCG1	PLCG2	PLN	PPID	AVPR1A	AVPR1B	PPP3CA	PPP3CB	PPP3CC	PPP3R1	PPP3R2	PRKACA	PRKACB	PRKACG	PRKCA	PRKCB	PRKCG	PRKX	PRKY	LTB4R2	SPHK2	CYSLTR2	PTAFR	PTGER1	PTGER3	PTGFR	BDKRB1	BDKRB2	RYR1	RYR2	RYR3	CHP2	similar to Voltage-dependent L-type calcium channel alpha-1C subunit (Voltage-gated calcium channel alpha subunit Cav1.2) (Calcium channel	L type	alpha-1 polypeptide	isoform 1	cardiac muscle)	SLC8A2	SLC8A1	SLC8A3	BST1	TACR2	TACR1	TACR3	TBXA2R	TNNC2	TNNC1	TRHR	TRPC1	similar to voltage-dependent anion channel  [SP:tr:A6NLE7_HUMAN]	VDAC1	VDAC2	VDAC3	CACNA1A	CACNA1B	CACNA1C	CACNA1D	CACNA1E	CACNA1F	CACNA1S	CALM1	CALM2	CALM3	CALML3	CAMK4	CAMK2A	CAMK2B	CAMK2D	CAMK2G	SLC25A31	PLCD4	MYLK2	CCKAR	CCKBR	SPHK1	CACNA1I	CACNA1H	CACNA1G	PLCZ1	P2RX6	MYLK3	CD38	GNA14
path:hsa04020	Calcium signaling pathway
Identifier	 Raw score	    Weight	Final Score	Annotation
ADCY1     	  0.512886	  1.156279	  0.462065	
ADCY2     	  0.840283	  1.100515	  0.825713	
CYSLTR1   	  0.278146	  1.057091	  0.258551	
ADCY3     	  0.961636	  1.102607	  0.957784	
CHP       	  0.065966	  1.237935	  0.034546	
CHRM2     	  0.207918	  1.103714	  0.176664	
ADCY7     	  0.984248	  1.069502	  0.983162	
CHRM5     	  0.872037	  1.131108	  0.856522	
CHRNA7    	  1.372350	  1.000000	  1.372350	
ADCY8     	  0.169383	  1.082769	  0.146233	
ADCY9     	  0.405351	  1.000000	  0.405351	
ADORA2A   	  0.845655	  1.081305	  0.834207	
ADORA2B   	  0.130486	  1.000000	  0.130486	
ADRA1D    	  0.907073	  1.000000	  0.907073	
ADRA1B    	  0.076839	  1.070641	  0.064100	
ADRA1A    	  1.466060	  1.096330	  1.521098	
ADRB1     	  0.814584	  1.000000	  0.814584	
ADRB2     	  0.624504	  1.076800	  0.602327	
ADRB3     	  0.839135	  1.000000	  0.839135	
DRD1      	  2.330230	  1.000000	  2.330230	
DRD5      	  0.807768	  1.146979	  0.782816	
AGTR1     	  0.790328	  1.097749	  0.772357	
EDNRA     	  1.328810	  1.228913	  1.418160	
EDNRB     	  0.868194	  1.074929	  0.859048	
EGFR      	  0.023810	  1.000000	  0.023810	
ERBB2     	  2.177140	  1.000000	  2.177140	
ERBB3     	  1.138070	  1.000000	  1.138070	
ERBB4     	  2.264880	  1.000000	  2.264880	
F2R       	  2.171210	  1.118255	  2.379681	
PTK2B     	  0.205114	  1.000000	  0.205114	
P2RX2     	  0.847894	  1.060256	  0.839506	
PLCB1     	  0.266927	  1.091311	  0.236600	
GNA11     	  0.347878	  1.085249	  0.317932	
GNA15     	  0.372860	  1.069526	  0.348142	
GNAL      	  0.999614	  1.102480	  0.999574	
GNAQ      	  2.683940	  1.104103	  2.974468	
GNAS      	  0.285070	  1.100493	  0.251292	
GRIN1     	  1.924470	  1.110747	  2.069177	
GRIN2A    	  0.807429	  1.106356	  0.789268	
GRIN2C    	  0.913655	  1.000000	  0.913655	
GRIN2D    	  0.009216	  1.000000	  0.009216	
SLC25A4   	  0.603059	  1.089958	  0.576237	
GRM1      	  0.909005	  1.077323	  0.902324	
GRM5      	  0.471293	  1.000000	  0.471293	
SLC25A5   	  1.561860	  1.060997	  1.604921	
GRPR      	  1.049950	  1.100524	  1.055107	
SLC25A6   	  1.594050	  1.000000	  1.594050	
HRH1      	  0.069111	  1.104380	  0.052290	
HRH2      	  0.430996	  1.000000	  0.430996	
HTR2A     	  1.925290	  1.000000	  1.925290	
HTR2B     	  1.610330	  1.000000	  1.610330	
HTR2C     	  0.162335	  1.050306	  0.148146	
HTR4      	  1.404950	  1.083423	  1.445370	
HTR5A     	  0.577970	  1.152762	  0.531537	
HTR6      	  0.937214	  1.123623	  0.929731	
HTR7      	  1.379390	  1.097558	  1.423360	
ITPKA     	  0.713077	  1.000000	  0.713077	
ITPKB     	  0.778024	  1.000000	  0.778024	
ITPR1     	  2.039280	  1.091816	  2.177167	
ITPR2     	  0.491636	  1.082643	  0.463618	
ITPR3     	  0.830786	  1.067954	  0.820386	
LHCGR     	  0.152985	  1.081609	  0.131253	
MYLK      	  0.045763	  1.053436	  0.038810	
NOS1      	  0.042770	  1.174340	  0.024688	
NOS3      	  0.509230	  1.111035	  0.472467	
ATP2A1    	  1.200550	  1.098228	  1.222299	
ATP2A2    	  1.424010	  1.000000	  1.424010	
ATP2A3    	  0.225521	  1.000000	  0.225521	
ATP2B1    	  1.690470	  1.000000	  1.690470	
ATP2B2    	  0.048431	  1.000000	  0.048431	
ATP2B3    	  0.260047	  1.000000	  0.260047	
NTSR1     	  0.229707	  1.068891	  0.207570	
ATP2B4    	  0.052222	  1.000000	  0.052222	
OXTR      	  1.283770	  1.000000	  1.283770	
P2RX1     	  2.227950	  1.000000	  2.227950	
P2RX3     	  1.090790	  1.111187	  1.101381	
P2RX4     	  0.826221	  1.000000	  0.826221	
P2RX5     	  0.158040	  1.000000	  0.158040	
P2RX7     	  0.621851	  1.000000	  0.621851	
PLCE1     	  1.435810	  1.072432	  1.473926	
PDE1A     	  0.297998	  1.121853	  0.257125	
PDE1C     	  0.289165	  1.090501	  0.258452	
PDE1B     	  1.131680	  1.169495	  1.155659	
PDGFRA    	  1.727520	  1.000000	  1.727520	
PDGFRB    	  0.698898	  1.000000	  0.698898	
CALML5    	  0.234706	  1.090350	  0.205897	
PHKA1     	  0.799351	  1.000000	  0.799351	
PHKA2     	  0.035522	  1.000000	  0.035522	
PHKB      	  0.840911	  1.058720	  0.832399	
PHKG1     	  0.649652	  1.000000	  0.649652	
PHKG2     	  0.180286	  1.000000	  0.180286	
PLCB2     	  1.772760	  1.000000	  1.772760	
PLCB3     	  0.848501	  1.071779	  0.838554	
PLCB4     	  1.573700	  1.086511	  1.636658	
PLCD1     	  0.863117	  1.066090	  0.854761	
PLCG1     	  0.377972	  1.103431	  0.341787	
PLCG2     	  0.179127	  1.126200	  0.144182	
PLN       	  0.093113	  1.079213	  0.077152	
PPID      	  0.945950	  1.000000	  0.945950	
AVPR1A    	  0.524308	  1.000000	  0.524308	
AVPR1B    	  1.008330	  1.132005	  1.009435	
PPP3CA    	  0.420731	  1.000000	  0.420731	
PPP3CB    	  1.138200	  1.182663	  1.165434	
PPP3CC    	  0.397976	  1.094320	  0.364851	
PPP3R1    	  0.183785	  1.000000	  0.183785	
PRKACA    	  1.642950	  1.101237	  1.727641	
PRKACB    	  0.675331	  1.091078	  0.651613	
PRKACG    	  0.070483	  1.088225	  0.055777	
PRKCA     	  1.086540	  1.073424	  1.093182	
PRKCG     	  0.184083	  1.074043	  0.162403	
PRKX      	  1.484370	  1.086294	  1.535838	
PRKY      	  0.032108	  1.086294	  0.023864	
LTB4R2    	  0.917795	  1.132340	  0.907435	
SPHK2     	  0.541738	  1.000000	  0.541738	
CYSLTR2   	  0.410682	  1.000000	  0.410682	
PTAFR     	  0.655011	  1.051076	  0.641008	
PTGER1    	  0.933897	  1.000000	  0.933897	
PTGER3    	  1.313660	  1.144829	  1.366604	
PTGFR     	  0.059887	  1.000000	  0.059887	
BDKRB1    	  0.090590	  1.104888	  0.070419	
BDKRB2    	  0.127210	  1.000000	  0.127210	
RYR1      	  1.152350	  1.073610	  1.164441	
RYR2      	  0.879493	  1.107595	  0.867425	
RYR3      	  1.628040	  1.096567	  1.706494	
SLC8A2    	  0.683815	  1.000000	  0.683815	
SLC8A1    	  0.226313	  1.000000	  0.226313	
BST1      	  0.632648	  1.000000	  0.632648	
TACR2     	  0.259845	  1.092084	  0.229519	
TACR1     	  0.325978	  1.053799	  0.306901	
TACR3     	  1.713610	  1.152655	  1.860458	
TBXA2R    	  1.250560	  1.000000	  1.250560	
TNNC2     	  1.487840	  1.000000	  1.487840	
TNNC1     	  0.863612	  1.000000	  0.863612	
TRHR      	  0.634904	  1.000000	  0.634904	
TRPC1     	  0.708585	  1.000000	  0.708585	
VDAC1     	  1.117620	  1.000000	  1.117620	
VDAC2     	  0.467062	  1.000000	  0.467062	
VDAC3     	  0.350540	  1.000000	  0.350540	
CACNA1A   	  0.618538	  1.000000	  0.618538	
CACNA1B   	  0.312905	  1.068920	  0.288826	
CACNA1C   	  0.400368	  1.000000	  0.400368	
CACNA1D   	  0.090342	  1.122039	  0.067370	
CACNA1E   	  0.568259	  1.086132	  0.541259	
CACNA1F   	  0.576849	  1.107551	  0.543706	
CACNA1S   	  1.546400	  1.086132	  1.605567	
CALM1     	  0.358907	  1.000000	  0.358907	
CALM2     	  0.787416	  1.144852	  0.760623	
CALM3     	  0.167769	  1.192890	  0.118896	
CALML3    	  0.518482	  1.086557	  0.489826	
CAMK4     	  0.818070	  1.000000	  0.818070	
CAMK2A    	  0.010311	  1.060708	  0.007810	
CAMK2B    	  0.249903	  1.000000	  0.249903	
CAMK2G    	  0.056643	  1.056164	  0.048208	
CCKAR     	  0.391369	  1.000000	  0.391369	
CCKBR     	  0.729856	  1.075320	  0.712748	
SPHK1     	  1.556540	  1.000000	  1.556540	
CACNA1I   	  0.259858	  1.000000	  0.259858	
CACNA1H   	  0.679753	  1.000000	  0.679753	
CACNA1G   	  0.361033	  1.070469	  0.336022	
CD38      	  1.561140	  1.060111	  1.603503	
HUMAN_CASE/hsa04060.gene	na	CCL26	CXCL13	CXCR6	TNFSF13B	CCR9	CCL27	EDAR	IL24	TNFRSF13C	IL22RA2	CCR1	CCR2	CCR3	CCR4	CCR5	CCR6	CCR7	CCR8	CNTF	CNTFR	CSF1	CSF1R	CSF2	CSF2RA	CSF2RB	CSF3	CSF3R	CTF1	IL23R	CX3CR1	IL28RA	EDA	EGF	EGFR	EPO	EPOR	FIGF	FLT1	FLT3	FLT3LG	FLT4	TNFRSF13B	CLCF1	IL17RA	AMH	GH1	GH2	AMHR2	GHR	IL17B	TNFRSF21	CCR10	IL28A	IL28B	IL29	XCR1	CXCR3	CXCL1	CXCL2	CXCL3	IL19	HGF	IFNE	IFNA1	IFNA2	IFNA4	IFNA5	IFNA6	IFNA7	IFNA8	IFNA10	IFNA13	IFNA14	IFNA16	IFNA17	IFNA21	IFNAR1	IFNAR2	IFNB1	IFNG	IFNGR1	IFNGR2	IFNW1	FAS	IL1A	IL1B	IL1R1	IL1RAP	IL2	IL2RA	FASLG	IL2RB	IL2RG	IL3	IL3RA	IL4	IL4R	IL5	IL5RA	IL6	IL6R	IL6ST	IL7	IL7R	IL8	IL8RA	IL9	IL8RB	IL9R	IL10	IL10RA	IL10RB	IL11	IL11RA	IL12A	IL12B	IL12RB1	IL12RB2	IL13	IL13RA1	IL15	IL15RA	TNFRSF9	IL17A	IL18	INHBA	INHBB	INHBC	CXCL10	KDR	KIT	LEP	LEPR	LIF	LIFR	LTA	LTB	LTBR	MET	KITLG	CXCL9	MPL	NGFR	TNFRSF11B	OSM	IL20	IL21R	IL22	TNFRSF12A	PDGFA	PDGFB	PDGFRA	IL23A	PDGFRB	PF4	PF4V1	IL20RA	IL20RB	PPBP	TNFRSF19	IL17RB	IL26	PDGFC	PRL	PRLR	CCL28	IFNK	CXCL16	IL22RA1	IL21	EDA2R	TNFRSF17	CCL1	CCL2	CCL3	CCL4	CCL5	CCL7	CCL8	CCL11	CCL13	CCL14	CCL15	CCL16	CCL17	CCL18	CCL19	CCL20	CCL21	CCL22	CCL23	CCL24	CCL25	CXCL6	CXCL11	CXCL5	XCL1	CX3CL1	CXCL12	CRLF2	CXCR5	IL25	BMP2	BMP7	BMPR1A	BMPR1B	BMPR2	XCL2	TGFB1	TGFB2	TGFB3	TGFBR1	TGFBR2	TNF	TNFRSF1A	TNFRSF1B	TPO	PPBPL1	TNFSF4	FLJ78302	TNFRSF4	VEGFA	VEGFB	VEGFC	IL1R2	CXCR4	PLEKHO2	GDF5	INHBE	RELT	TSLP	TNFSF11	TNFRSF25	TNFSF14	TNFSF13	TNFSF12	TNFSF10	TNFSF9	TNFRSF14	TNFRSF6B	TNFRSF18	TNFRSF11A	TNFRSF10D	TNFRSF10C	TNFRSF10B	TNFRSF10A	IL18RAP	IL18R1	TNFSF18	ACVR1	ACVR1B	OSMR	ACVR2A	ACVR2B	CD27	ACVRL1	TNFRSF8	TNFSF8	CXCL14	CD40	CD40LG	CD70	TNFSF15
path:hsa04060	Cytokine-cytokine receptor interaction
Identifier	 Raw score	    Weight	Final Score	Annotation
CXCL13    	  0.597209	  1.000000	  0.597209	
CXCR6     	  1.159080	  1.000000	  1.159080	
CCR9      	  0.705160	  1.050011	  0.692948	
CCL27     	  0.679401	  1.000000	  0.679401	
EDAR      	  0.550159	  1.000000	  0.550159	
IL24      	  0.335722	  1.000000	  0.335722	
CCR1      	  0.497278	  1.099875	  0.463764	
CCR2      	  1.049080	  1.000000	  1.049080	
CCR3      	  0.401900	  1.000000	  0.401900	
CCR4      	  1.158200	  1.000000	  1.158200	
CCR5      	  0.122673	  1.000000	  0.122673	
CCR6      	  0.310871	  1.000000	  0.310871	
CCR7      	  0.558739	  1.000000	  0.558739	
CCR8      	  0.831560	  1.000000	  0.831560	
CNTF      	  0.253632	  1.000000	  0.253632	
CNTFR     	  1.507870	  1.000000	  1.507870	
CSF1      	  1.578480	  1.000000	  1.578480	
CSF1R     	  0.230222	  1.000000	  0.230222	
CSF2      	  0.069558	  1.000000	  0.069558	
CSF2RA    	  1.274910	  1.000000	  1.274910	
CSF2RB    	  1.580760	  1.000000	  1.580760	
CSF3      	  1.300160	  1.000000	  1.300160	
CSF3R     	  1.170870	  1.000000	  1.170870	
CTF1      	  1.152450	  1.000000	  1.152450	
CX3CR1    	  0.310448	  1.000000	  0.310448	
EDA       	  0.048364	  1.000000	  0.048364	
EGF       	  1.806710	  1.000000	  1.806710	
EGFR      	  0.023810	  1.000000	  0.023810	
EPO       	  1.067430	  1.000000	  1.067430	
EPOR      	  0.354987	  1.000000	  0.354987	
FIGF      	  0.077923	  1.269268	  0.039195	
FLT1      	  0.157475	  1.000000	  0.157475	
FLT3      	  0.129107	  1.000000	  0.129107	
FLT3LG    	  0.085201	  1.000000	  0.085201	
FLT4      	  0.223050	  1.068943	  0.201131	
TNFRSF13B 	  2.025060	  1.000000	  2.025060	
AMH       	  1.886200	  1.000000	  1.886200	
GH1       	  1.027900	  1.000000	  1.027900	
GH2       	  1.027900	  1.067046	  1.029798	
AMHR2     	  0.874847	  1.000000	  0.874847	
GHR       	  0.806362	  1.067046	  0.794810	
IL17B     	  0.706096	  1.074567	  0.688009	
TNFRSF21  	  0.710170	  1.000000	  0.710170	
XCR1      	  1.865240	  1.000000	  1.865240	
CXCR3     	  0.457058	  1.000000	  0.457058	
CXCL1     	  0.964703	  1.091510	  0.961536	
CXCL2     	  1.033520	  1.000000	  1.033520	
CXCL3     	  0.923827	  1.111898	  0.915673	
IL19      	  0.775806	  1.000000	  0.775806	
HGF       	  0.557774	  1.000000	  0.557774	
IFNA1     	  0.904171	  1.000000	  0.904171	
IFNA2     	  0.641027	  1.000000	  0.641027	
IFNA4     	  0.109135	  1.000000	  0.109135	
IFNA5     	  1.396870	  1.000000	  1.396870	
IFNA6     	  1.444200	  1.000000	  1.444200	
IFNA7     	  0.595832	  1.000000	  0.595832	
IFNA10    	  1.172040	  1.000000	  1.172040	
IFNA13    	  1.009970	  1.000000	  1.009970	
IFNA14    	  0.167128	  1.000000	  0.167128	
IFNA16    	  1.639420	  1.000000	  1.639420	
IFNA17    	  0.086871	  1.000000	  0.086871	
IFNAR1    	  0.250463	  1.000000	  0.250463	
IFNAR2    	  0.889628	  1.000000	  0.889628	
IFNB1     	  0.934702	  1.000000	  0.934702	
IFNGR1    	  0.011220	  1.000000	  0.011220	
IFNGR2    	  0.255698	  1.000000	  0.255698	
IFNW1     	  0.495011	  1.000000	  0.495011	
IL1A      	  1.193460	  1.000000	  1.193460	
IL1B      	  1.373800	  1.000000	  1.373800	
IL1R1     	  0.175370	  1.000000	  0.175370	
IL1RAP    	  0.464662	  1.000000	  0.464662	
IL2       	  0.330115	  1.000000	  0.330115	
IL2RA     	  1.320990	  1.000000	  1.320990	
IL2RB     	  0.286875	  1.000000	  0.286875	
IL2RG     	  1.600430	  1.000000	  1.600430	
IL3       	  0.818097	  1.000000	  0.818097	
IL3RA     	  1.297470	  1.000000	  1.297470	
IL4       	  0.527135	  1.000000	  0.527135	
IL4R      	  0.324112	  1.000000	  0.324112	
IL5       	  0.448777	  1.000000	  0.448777	
IL5RA     	  0.859471	  1.000000	  0.859471	
IL6       	  0.185378	  1.000000	  0.185378	
IL6R      	  0.389167	  1.000000	  0.389167	
IL6ST     	  0.152814	  1.000000	  0.152814	
IL7       	  0.899131	  1.000000	  0.899131	
IL7R      	  2.856950	  1.000000	  2.856950	
IL8       	  1.066380	  1.000000	  1.066380	
IL9       	  0.831055	  1.000000	  0.831055	
IL8RB     	  1.570080	  1.110782	  1.650542	
IL9R      	  0.922354	  1.000000	  0.922354	
IL10      	  1.147940	  1.000000	  1.147940	
IL10RA    	  0.441961	  1.000000	  0.441961	
IL10RB    	  1.190870	  1.000000	  1.190870	
IL11      	  0.967789	  1.000000	  0.967789	
IL11RA    	  2.196840	  1.000000	  2.196840	
IL12A     	  0.982572	  1.000000	  0.982572	
IL12B     	  0.505464	  1.000000	  0.505464	
IL12RB1   	  1.076360	  1.000000	  1.076360	
IL12RB2   	  1.474610	  1.000000	  1.474610	
IL13      	  2.182150	  1.000000	  2.182150	
IL13RA1   	  0.332579	  1.000000	  0.332579	
IL15      	  0.196640	  1.000000	  0.196640	
IL15RA    	  0.890838	  1.000000	  0.890838	
TNFRSF9   	  1.540820	  1.000000	  1.540820	
IL18      	  1.798170	  1.000000	  1.798170	
INHBA     	  0.489976	  1.000000	  0.489976	
INHBB     	  0.521356	  1.000000	  0.521356	
INHBC     	  0.281138	  1.000000	  0.281138	
CXCL10    	  0.769219	  1.072831	  0.754659	
KDR       	  0.445800	  1.199413	  0.379467	
KIT       	  1.327600	  1.000000	  1.327600	
LEP       	  1.823410	  1.000000	  1.823410	
LEPR      	  0.899944	  1.000000	  0.899944	
LIF       	  0.893412	  1.000000	  0.893412	
LIFR      	  0.599696	  1.000000	  0.599696	
LTA       	  0.343731	  1.000000	  0.343731	
LTB       	  0.018009	  1.000000	  0.018009	
LTBR      	  0.306125	  1.000000	  0.306125	
MET       	  0.631425	  1.000000	  0.631425	
KITLG     	  1.338170	  1.000000	  1.338170	
CXCL9     	  0.187119	  1.072831	  0.165617	
MPL       	  0.782103	  1.000000	  0.782103	
NGFR      	  0.039322	  1.000000	  0.039322	
TNFRSF11B 	  1.254940	  1.000000	  1.254940	
OSM       	  0.148700	  1.000000	  0.148700	
IL21R     	  0.661889	  1.000000	  0.661889	
IL22      	  0.771778	  1.000000	  0.771778	
TNFRSF12A 	  0.183641	  1.000000	  0.183641	
PDGFA     	  1.205520	  1.000000	  1.205520	
PDGFB     	  0.075022	  1.000000	  0.075022	
PDGFRA    	  1.727520	  1.000000	  1.727520	
IL23A     	  1.440220	  1.000000	  1.440220	
PDGFRB    	  0.698898	  1.000000	  0.698898	
PF4       	  0.104371	  1.000000	  0.104371	
PF4V1     	  0.368854	  1.000000	  0.368854	
IL20RA    	  0.561689	  1.000000	  0.561689	
PPBP      	  0.133431	  1.000000	  0.133431	
IL17RB    	  0.141978	  1.074567	  0.122745	
IL26      	  1.733230	  1.000000	  1.733230	
PDGFC     	  0.340826	  1.000000	  0.340826	
PRL       	  0.709023	  1.000000	  0.709023	
PRLR      	  0.445821	  1.000000	  0.445821	
IL22RA1   	  0.253179	  1.000000	  0.253179	
IL21      	  0.581079	  1.000000	  0.581079	
EDA2R     	  1.008480	  1.000000	  1.008480	
TNFRSF17  	  0.574341	  1.000000	  0.574341	
CCL1      	  0.655760	  1.000000	  0.655760	
CCL2      	  1.380740	  1.000000	  1.380740	
CCL3      	  0.193072	  1.083259	  0.168364	
CCL4      	  0.541074	  1.083259	  0.514100	
CCL5      	  0.442750	  1.000000	  0.442750	
CCL7      	  0.034164	  1.000000	  0.034164	
CCL8      	  0.651424	  1.000000	  0.651424	
CCL11     	  1.382080	  1.000000	  1.382080	
CCL13     	  0.520050	  1.000000	  0.520050	
CCL14     	  0.108800	  1.110739	  0.085103	
CCL15     	  0.108800	  1.110739	  0.085103	
CCL16     	  2.480740	  1.081240	  2.670774	
CCL17     	  0.183680	  1.000000	  0.183680	
CCL18     	  1.630810	  1.000000	  1.630810	
CCL19     	  1.453740	  1.000000	  1.453740	
CCL20     	  1.514500	  1.000000	  1.514500	
CCL21     	  1.395560	  1.000000	  1.395560	
CCL22     	  0.033276	  1.000000	  0.033276	
CCL23     	  0.034393	  1.000000	  0.034393	
CCL24     	  0.992130	  1.000000	  0.992130	
CCL25     	  1.271300	  1.050011	  1.286654	
CXCL6     	  0.507020	  1.000000	  0.507020	
CXCL11    	  1.746630	  1.000000	  1.746630	
CXCL5     	  1.426080	  1.132776	  1.494894	
XCL1      	  0.741966	  1.000000	  0.741966	
CX3CL1    	  0.190499	  1.000000	  0.190499	
CXCL12    	  0.212907	  1.000000	  0.212907	
CRLF2     	  0.322309	  1.000000	  0.322309	
BMP2      	  0.664009	  1.000000	  0.664009	
BMP7      	  1.008400	  1.000000	  1.008400	
BMPR1A    	  0.087031	  1.000000	  0.087031	
BMPR1B    	  0.863903	  1.000000	  0.863903	
BMPR2     	  0.716101	  1.000000	  0.716101	
XCL2      	  0.797226	  1.000000	  0.797226	
TGFB1     	  0.661516	  1.000000	  0.661516	
TGFB2     	  0.806354	  1.000000	  0.806354	
TGFB3     	  1.363880	  1.000000	  1.363880	
TGFBR1    	  0.492074	  1.000000	  0.492074	
TGFBR2    	  0.388144	  1.000000	  0.388144	
TNF       	  0.055311	  1.000000	  0.055311	
TNFRSF1A  	  0.633569	  1.000000	  0.633569	
TNFRSF1B  	  0.161568	  1.000000	  0.161568	
TPO       	  1.628590	  1.000000	  1.628590	
TNFSF4    	  0.329686	  1.000000	  0.329686	
TNFRSF4   	  1.149370	  1.000000	  1.149370	
VEGFB     	  0.369948	  1.000000	  0.369948	
VEGFC     	  1.252320	  1.100903	  1.281077	
IL1R2     	  0.745573	  1.000000	  0.745573	
CXCR4     	  0.659315	  1.000000	  0.659315	
GDF5      	  1.011520	  1.000000	  1.011520	
INHBE     	  1.512220	  1.000000	  1.512220	
TNFSF11   	  0.359938	  1.000000	  0.359938	
TNFRSF25  	  0.478789	  1.000000	  0.478789	
TNFSF14   	  1.026530	  1.000000	  1.026530	
TNFSF13   	  0.322333	  1.000000	  0.322333	
TNFSF12   	  0.706895	  1.000000	  0.706895	
TNFSF10   	  2.038200	  1.000000	  2.038200	
TNFSF9    	  0.697831	  1.000000	  0.697831	
TNFRSF14  	  0.818356	  1.000000	  0.818356	
TNFRSF6B  	  0.313636	  1.000000	  0.313636	
TNFRSF11A 	  0.873734	  1.000000	  0.873734	
TNFRSF10D 	  0.161724	  1.000000	  0.161724	
TNFRSF10C 	  0.476831	  1.000000	  0.476831	
TNFRSF10B 	  0.188857	  1.000000	  0.188857	
IL18RAP   	  0.678738	  1.000000	  0.678738	
IL18R1    	  0.589349	  1.000000	  0.589349	
TNFSF18   	  0.704881	  1.000000	  0.704881	
ACVR1     	  0.879150	  1.000000	  0.879150	
ACVR1B    	  1.185900	  1.000000	  1.185900	
OSMR      	  0.583129	  1.000000	  0.583129	
ACVR2B    	  0.626891	  1.000000	  0.626891	
ACVRL1    	  1.331230	  1.000000	  1.331230	
TNFRSF8   	  1.641790	  1.000000	  1.641790	
TNFSF8    	  0.844947	  1.000000	  0.844947	
CXCL14    	  1.837590	  1.000000	  1.837590	
TNFSF15   	  1.138050	  1.000000	  1.138050	
HUMAN_CASE/hsa04070.gene	na	CDS1	CDIPT	PLCD3	DGKA	DGKB	DGKG	DGKH	DGKQ	CALML6	PIP5K3	PLCB1	PIP5K1C	PIK3R5	INPP5J	IMPA1	IMPA2	INPP1	INPP4A	INPP5A	INPP5B	INPP5D	INPPL1	ITPK1	ITPKA	ITPKB	ITPR1	ITPR2	ITPR3	OCRL	PLCE1	INPP5K	CALML5	PIK3C2A	PIK3C2B	PIK3C2G	PIK3C3	PIK3CA	PIK3CB	PIK3CD	PIK3CG	PIK3R1	PIK3R2	PI4KA	PI4KB	PIP4K2A	PLCB2	PLCB3	PLCB4	PLCD1	PLCG1	PLCG2	PRKCA	PRKCB	PRKCG	INPP5E	PTEN	IPPK	PIP4K2C	CALM1	CALM2	CALM3	CALML3	PIP5K1A	PIP5K1B	PIP4K2B	PLCD4	PIK3R3	DGKZ	DGKE	DGKD	CDS2	INPP4B	SYNJ1	SYNJ2	PLCZ1	DGKI
path:hsa04070	Phosphatidylinositol signaling system
Identifier	 Raw score	    Weight	Final Score	Annotation
CDS1      	  0.117013	  1.117670	  0.090906	
CDIPT     	  0.448392	  1.088654	  0.417615	
DGKA      	  1.489790	  1.000000	  1.489790	
DGKB      	  0.216246	  1.120649	  0.179767	
DGKG      	  0.493902	  1.000000	  0.493902	
DGKQ      	  1.044650	  1.081441	  1.048373	
PIP5K3    	  0.390711	  1.147287	  0.340205	
PLCB1     	  0.266927	  1.086173	  0.238212	
PIP5K1C   	  0.240427	  1.068433	  0.218083	
PIK3R5    	  0.075890	  1.108607	  0.057354	
IMPA1     	  1.385470	  1.129197	  1.445077	
IMPA2     	  1.407450	  1.098027	  1.455404	
INPP1     	  0.350627	  1.118089	  0.309811	
INPP4A    	  0.901487	  1.159159	  0.886729	
INPP5A    	  0.307337	  1.158010	  0.255066	
INPP5B    	  0.270724	  1.073113	  0.246058	
INPP5D    	  0.726484	  1.091652	  0.705516	
INPPL1    	  0.543523	  1.108656	  0.508684	
ITPK1     	  0.317058	  1.000000	  0.317058	
ITPKA     	  0.713077	  1.094242	  0.690710	
ITPKB     	  0.778024	  1.072663	  0.763963	
ITPR1     	  2.039280	  1.118099	  2.218328	
ITPR2     	  0.491636	  1.082643	  0.463618	
ITPR3     	  0.830786	  1.081073	  0.818393	
OCRL      	  1.723420	  1.152622	  1.872706	
PLCE1     	  1.435810	  1.100705	  1.489078	
CALML5    	  0.234706	  1.000000	  0.234706	
PIK3C2A   	  0.656433	  1.089022	  0.632290	
PIK3C2B   	  0.564093	  1.138931	  0.520961	
PIK3C2G   	  0.123054	  1.000000	  0.123054	
PIK3C3    	  0.682339	  1.070999	  0.664071	
PIK3CA    	  0.135716	  1.090284	  0.113324	
PIK3CB    	  0.692325	  1.080972	  0.672016	
PIK3CD    	  0.297968	  1.128371	  0.255075	
PIK3CG    	  0.426137	  1.078532	  0.398526	
PIK3R1    	  0.294335	  1.101643	  0.259928	
PIK3R2    	  0.057474	  1.070651	  0.046971	
PLCB2     	  1.772760	  1.133457	  1.913525	
PLCB3     	  0.848501	  1.080212	  0.837393	
PLCB4     	  1.573700	  1.081812	  1.633174	
PLCD1     	  0.863117	  1.065629	  0.854819	
PLCG1     	  0.377972	  1.070360	  0.352963	
PLCG2     	  0.179127	  1.098956	  0.151097	
PRKCA     	  1.086540	  1.000000	  1.086540	
PRKCG     	  0.184083	  1.000000	  0.184083	
INPP5E    	  0.957433	  1.106883	  0.952992	
PTEN      	  0.961278	  1.150017	  0.955600	
CALM1     	  0.358907	  1.000000	  0.358907	
CALM2     	  0.787416	  1.000000	  0.787416	
CALM3     	  0.167769	  1.000000	  0.167769	
CALML3    	  0.518482	  1.000000	  0.518482	
PIP5K1A   	  2.192730	  1.108908	  2.388477	
PIP5K1B   	  0.021568	  1.092576	  0.015121	
PIK3R3    	  1.067750	  1.087975	  1.073926	
DGKZ      	  1.629190	  1.058865	  1.676677	
DGKE      	  0.917349	  1.105245	  0.909058	
DGKD      	  0.278074	  1.163355	  0.225612	
CDS2      	  0.798399	  1.000000	  0.798399	
INPP4B    	  1.110520	  1.000000	  1.110520	
SYNJ1     	  0.565606	  1.109301	  0.531451	
SYNJ2     	  0.432918	  1.053511	  0.413951	
DGKI      	  0.267308	  1.083595	  0.239394	
HUMAN_CASE/hsa04080.gene	na	P2RY5	CALCRL	NMUR1	CYSLTR1	CGA	NPFFR2	GPR83	HRH3	CHRM1	CHRM2	CHRM3	CHRM4	CHRM5	GRIN3A	GRIN3B	ADCYAP1R1	RXFP2	LTB4R	CNR1	CNR2	ADORA1	TAAR9	TAAR1	ADORA2A	ADORA2B	CRHR1	CRHR2	ADORA3	CSH1	ADRA1D	ADRA1B	ADRA1A	ADRA2A	ADRA2B	CTSG	ADRA2C	ADRB1	ADRB2	ADRB3	GPR156	DRD1	DRD2	DRD3	DRD4	DRD5	AGTR1	AGTR2	APLNR	S1PR1	LPAR1	S1PR3	EDNRA	EDNRB	F2	F2R	F2RL1	F2RL2	P2RX2	LPAR3	FPR1	FPR2	FPR3	NTSR2	FSHB	FSHR	GABBR1	GABRA1	GABRA2	GABRA3	GABRA4	GABRA5	GABRA6	GABRB1	GABRB2	GABRB3	GABRD	GABRE	GABRG1	GABRG2	GABRG3	GABRP	GABRR1	GABRR2	GALR1	GCGR	GH1	GH2	GHR	GHRHR	GHSR	GIPR	P2RY10	GLP1R	GLRA1	GLRA2	GLRB	GNRHR	NPBWR1	NPBWR2	PRLHR	UTS2R	LPAR4	MCHR1	GPR35	MLNR	P2RY8	GRIA1	GRIA2	GRIA3	GRIA4	GRID1	GRID2	GRIK1	GRIK2	GRIK3	GRIK4	GRIK5	GRIN1	GRIN2A	GRIN2B	GRIN2C	GRIN2D	NR3C1	GRM1	GRM2	GRM3	GRM4	GRM5	GRM6	GRM7	GRM8	GRPR	GZMA	HCRTR1	HCRTR2	TAAR6	HRH1	HRH2	HTR1A	HTR1B	HTR1D	HTR1E	HTR1F	HTR2A	HTR2B	HTR2C	HTR4	HTR5A	HTR6	HTR7	LEP	LEPR	LHB	LHCGR	MAS1	MC1R	MC2R	MC3R	MC4R	MC5R	MTNR1A	MTNR1B	NMBR	NPY1R	NPY2R	NPY5R	NTSR1	OPRD1	OPRK1	OPRL1	OPRM1	OXTR	P2RX1	P2RX3	P2RX4	P2RX5	P2RX7	P2RY1	P2RY2	P2RY4	P2RY6	P2RY11	PLG	S1PR5	P2RY13	AVPR1A	AVPR1B	AVPR2	PPYR1	GABRQ	PRL	PRLR	PARD3	LTB4R2	PRSS1	PRSS2	PRSS3	NMUR2	CYSLTR2	PTAFR	PTGDR	PTGER1	PTGER2	PTGER3	PTGER4	PTGFR	PTGIR	PTH1R	PTH2R	HRH4	RXFP1	BDKRB1	BDKRB2	SCTR	NPFFR1	SSTR1	SSTR2	SSTR3	SSTR4	SSTR5	BRS3	TACR2	TACR1	TACR3	TBXA2R	TSPO	THRA	THRB	C3AR1	TRHR	TSHB	TSHR	C5AR1	VIPR1	VIPR2	TRPV1	CALCR	GLRA3	TAAR8	MCHR2	KISS1R	GALR3	S1PR4	GALR2	CCKAR	CCKBR	F2RL3	TAAR5	P2RX6	LPAR2	GPR50	TAAR2	S1PR2	GLP2R	GABBR2	P2RY14
path:hsa04080	Neuroactive ligand-receptor interaction
Identifier	 Raw score	    Weight	Final Score	Annotation
P2RY5     	  0.021656	  1.000000	  0.021656	
CALCRL    	  0.563653	  1.000000	  0.563653	
NMUR1     	  1.165460	  1.000000	  1.165460	
CYSLTR1   	  0.278146	  1.000000	  0.278146	
CGA       	  0.133923	  1.000000	  0.133923	
HRH3      	  0.251602	  1.000000	  0.251602	
CHRM2     	  0.207918	  1.000000	  0.207918	
CHRM4     	  0.198656	  1.000000	  0.198656	
CHRM5     	  0.872037	  1.000000	  0.872037	
ADCYAP1R1 	  1.005880	  1.000000	  1.005880	
LTB4R     	  1.622810	  1.000000	  1.622810	
CNR1      	  0.476758	  1.000000	  0.476758	
CNR2      	  0.135698	  1.000000	  0.135698	
ADORA1    	  0.983209	  1.000000	  0.983209	
ADORA2A   	  0.845655	  1.000000	  0.845655	
ADORA2B   	  0.130486	  1.000000	  0.130486	
CRHR1     	  0.284779	  1.000000	  0.284779	
CRHR2     	  0.832320	  1.000000	  0.832320	
ADORA3    	  0.920783	  1.000000	  0.920783	
CSH1      	  1.027900	  1.061386	  1.029638	
ADRA1D    	  0.907073	  1.000000	  0.907073	
ADRA1B    	  0.076839	  1.000000	  0.076839	
ADRA1A    	  1.466060	  1.000000	  1.466060	
ADRA2A    	  0.598456	  1.000000	  0.598456	
ADRA2B    	  0.347447	  1.100040	  0.312579	
CTSG      	  0.221236	  1.000000	  0.221236	
ADRA2C    	  0.741174	  1.000000	  0.741174	
ADRB1     	  0.814584	  1.000000	  0.814584	
ADRB2     	  0.624504	  1.000000	  0.624504	
ADRB3     	  0.839135	  1.000000	  0.839135	
DRD1      	  2.330230	  1.000000	  2.330230	
DRD2      	  0.957202	  1.000000	  0.957202	
DRD3      	  0.972967	  1.000000	  0.972967	
DRD4      	  0.525148	  1.000000	  0.525148	
DRD5      	  0.807768	  1.000000	  0.807768	
AGTR1     	  0.790328	  1.000000	  0.790328	
AGTR2     	  0.619296	  1.000000	  0.619296	
EDNRA     	  1.328810	  1.000000	  1.328810	
EDNRB     	  0.868194	  1.000000	  0.868194	
F2        	  1.591460	  1.058996	  1.635690	
F2R       	  2.171210	  1.000000	  2.171210	
F2RL1     	  1.283350	  1.086855	  1.311461	
F2RL2     	  0.011844	  1.083013	  0.008195	
P2RX2     	  0.847894	  1.000000	  0.847894	
FPR1      	  0.450562	  1.000000	  0.450562	
NTSR2     	  0.097401	  1.000000	  0.097401	
FSHB      	  0.734483	  1.000000	  0.734483	
FSHR      	  0.356648	  1.000000	  0.356648	
GABBR1    	  2.281670	  1.000000	  2.281670	
GABRA1    	  0.655830	  1.000000	  0.655830	
GABRA2    	  2.081200	  1.000000	  2.081200	
GABRA3    	  0.822011	  1.000000	  0.822011	
GABRA4    	  1.204540	  1.000000	  1.204540	
GABRA5    	  0.003762	  1.000000	  0.003762	
GABRA6    	  2.019830	  1.000000	  2.019830	
GABRB1    	  0.434821	  1.000000	  0.434821	
GABRB2    	  0.313184	  1.000000	  0.313184	
GABRB3    	  0.771032	  1.000000	  0.771032	
GABRD     	  0.305453	  1.000000	  0.305453	
GABRE     	  0.332268	  1.000000	  0.332268	
GABRG2    	  0.336496	  1.000000	  0.336496	
GABRG3    	  1.043280	  1.000000	  1.043280	
GABRP     	  0.971073	  1.000000	  0.971073	
GABRR1    	  0.511750	  1.000000	  0.511750	
GABRR2    	  1.037620	  1.000000	  1.037620	
GALR1     	  0.024473	  1.000000	  0.024473	
GH1       	  1.027900	  1.000000	  1.027900	
GH2       	  1.027900	  1.067046	  1.029798	
GHR       	  0.806362	  1.064153	  0.795305	
GHRHR     	  0.477622	  1.000000	  0.477622	
GHSR      	  1.550280	  1.000000	  1.550280	
GIPR      	  0.551828	  1.000000	  0.551828	
P2RY10    	  1.525020	  1.000000	  1.525020	
GLP1R     	  0.807130	  1.000000	  0.807130	
GLRA1     	  0.288870	  1.000000	  0.288870	
GLRA2     	  2.309330	  1.000000	  2.309330	
GLRB      	  0.823303	  1.000000	  0.823303	
GNRHR     	  0.177062	  1.000000	  0.177062	
GPR35     	  0.186662	  1.000000	  0.186662	
MLNR      	  0.954226	  1.000000	  0.954226	
GRIA1     	  2.226480	  1.000000	  2.226480	
GRIA2     	  0.177574	  1.000000	  0.177574	
GRIA3     	  1.000590	  1.000000	  1.000590	
GRIA4     	  0.432583	  1.000000	  0.432583	
GRID2     	  1.204980	  1.000000	  1.204980	
GRIK1     	  0.685984	  1.000000	  0.685984	
GRIK2     	  0.146695	  1.000000	  0.146695	
GRIK3     	  0.394958	  1.000000	  0.394958	
GRIK4     	  0.168304	  1.000000	  0.168304	
GRIK5     	  0.452849	  1.000000	  0.452849	
GRIN1     	  1.924470	  1.000000	  1.924470	
GRIN2A    	  0.807429	  1.000000	  0.807429	
GRIN2B    	  0.399024	  1.000000	  0.399024	
GRIN2C    	  0.913655	  1.000000	  0.913655	
GRIN2D    	  0.009216	  1.000000	  0.009216	
NR3C1     	  0.029880	  1.000000	  0.029880	
GRM1      	  0.909005	  1.000000	  0.909005	
GRM2      	  2.313760	  1.000000	  2.313760	
GRM3      	  0.610889	  1.000000	  0.610889	
GRM4      	  1.140370	  1.000000	  1.140370	
GRM5      	  0.471293	  1.000000	  0.471293	
GRM6      	  0.489511	  1.000000	  0.489511	
GRM7      	  0.420690	  1.000000	  0.420690	
GRM8      	  0.623717	  1.000000	  0.623717	
GRPR      	  1.049950	  1.000000	  1.049950	
GZMA      	  0.798772	  1.075850	  0.785275	
HCRTR1    	  1.453510	  1.000000	  1.453510	
HCRTR2    	  0.393104	  1.000000	  0.393104	
HRH1      	  0.069111	  1.000000	  0.069111	
HRH2      	  0.430996	  1.000000	  0.430996	
HTR1A     	  2.059510	  1.000000	  2.059510	
HTR1B     	  0.651654	  1.000000	  0.651654	
HTR1D     	  1.357850	  1.000000	  1.357850	
HTR1E     	  0.111366	  1.000000	  0.111366	
HTR1F     	  0.352855	  1.000000	  0.352855	
HTR2A     	  1.925290	  1.000000	  1.925290	
HTR2B     	  1.610330	  1.000000	  1.610330	
HTR2C     	  0.162335	  1.000000	  0.162335	
HTR4      	  1.404950	  1.000000	  1.404950	
HTR5A     	  0.577970	  1.000000	  0.577970	
HTR6      	  0.937214	  1.000000	  0.937214	
HTR7      	  1.379390	  1.000000	  1.379390	
LEP       	  1.823410	  1.000000	  1.823410	
LEPR      	  0.899944	  1.000000	  0.899944	
LHB       	  0.638316	  1.000000	  0.638316	
LHCGR     	  0.152985	  1.000000	  0.152985	
MAS1      	  0.033347	  1.000000	  0.033347	
MC1R      	  0.929208	  1.000000	  0.929208	
MC2R      	  0.152097	  1.000000	  0.152097	
MC3R      	  0.079738	  1.000000	  0.079738	
MC4R      	  0.609268	  1.000000	  0.609268	
MC5R      	  0.822512	  1.000000	  0.822512	
MTNR1A    	  0.948907	  1.000000	  0.948907	
MTNR1B    	  0.888970	  1.000000	  0.888970	
NMBR      	  2.586530	  1.000000	  2.586530	
NPY2R     	  0.828484	  1.000000	  0.828484	
NPY5R     	  1.750270	  1.000000	  1.750270	
NTSR1     	  0.229707	  1.000000	  0.229707	
OPRD1     	  0.109639	  1.000000	  0.109639	
OPRK1     	  0.824905	  1.000000	  0.824905	
OPRL1     	  1.289560	  1.000000	  1.289560	
OPRM1     	  0.257122	  1.000000	  0.257122	
OXTR      	  1.283770	  1.000000	  1.283770	
P2RX1     	  2.227950	  1.000000	  2.227950	
P2RX3     	  1.090790	  1.000000	  1.090790	
P2RX4     	  0.826221	  1.000000	  0.826221	
P2RX5     	  0.158040	  1.000000	  0.158040	
P2RX7     	  0.621851	  1.000000	  0.621851	
P2RY1     	  0.426640	  1.000000	  0.426640	
P2RY2     	  0.137862	  1.000000	  0.137862	
P2RY4     	  0.963369	  1.000000	  0.963369	
P2RY6     	  0.973430	  1.000000	  0.973430	
P2RY11    	  0.203979	  1.000000	  0.203979	
PLG       	  2.230270	  1.107869	  2.431836	
P2RY13    	  1.219900	  1.000000	  1.219900	
AVPR1A    	  0.524308	  1.000000	  0.524308	
AVPR1B    	  1.008330	  1.000000	  1.008330	
AVPR2     	  0.024389	  1.000000	  0.024389	
PPYR1     	  0.776559	  1.000000	  0.776559	
GABRQ     	  1.330320	  1.000000	  1.330320	
PRL       	  0.709023	  1.000000	  0.709023	
PRLR      	  0.445821	  1.000000	  0.445821	
PARD3     	  0.001386	  1.062229	  0.000921	
LTB4R2    	  0.917795	  1.000000	  0.917795	
PRSS1     	  1.092240	  1.000000	  1.092240	
PRSS2     	  1.092240	  1.063260	  1.098353	
PRSS3     	  1.092240	  1.000000	  1.092240	
CYSLTR2   	  0.410682	  1.000000	  0.410682	
PTAFR     	  0.655011	  1.000000	  0.655011	
PTGDR     	  1.413180	  1.000000	  1.413180	
PTGER1    	  0.933897	  1.000000	  0.933897	
PTGER2    	  0.377986	  1.000000	  0.377986	
PTGER3    	  1.313660	  1.000000	  1.313660	
PTGER4    	  0.223604	  1.000000	  0.223604	
PTGFR     	  0.059887	  1.000000	  0.059887	
PTGIR     	  0.519302	  1.000000	  0.519302	
HRH4      	  0.268911	  1.000000	  0.268911	
BDKRB1    	  0.090590	  1.000000	  0.090590	
BDKRB2    	  0.127210	  1.000000	  0.127210	
SCTR      	  0.892526	  1.000000	  0.892526	
SSTR1     	  0.226420	  1.000000	  0.226420	
SSTR2     	  1.137960	  1.000000	  1.137960	
SSTR3     	  1.804620	  1.000000	  1.804620	
SSTR4     	  0.846119	  1.000000	  0.846119	
SSTR5     	  0.575030	  1.000000	  0.575030	
BRS3      	  0.108160	  1.000000	  0.108160	
TACR2     	  0.259845	  1.000000	  0.259845	
TACR1     	  0.325978	  1.000000	  0.325978	
TACR3     	  1.713610	  1.000000	  1.713610	
TBXA2R    	  1.250560	  1.000000	  1.250560	
THRA      	  0.435386	  1.000000	  0.435386	
THRB      	  0.573119	  1.000000	  0.573119	
C3AR1     	  0.461168	  1.000000	  0.461168	
TRHR      	  0.634904	  1.000000	  0.634904	
TSHB      	  0.500658	  1.000000	  0.500658	
TSHR      	  1.971360	  1.000000	  1.971360	
VIPR1     	  0.987920	  1.000000	  0.987920	
VIPR2     	  0.924484	  1.000000	  0.924484	
TRPV1     	  1.563190	  1.000000	  1.563190	
CALCR     	  1.891710	  1.000000	  1.891710	
GLRA3     	  1.988970	  1.000000	  1.988970	
GALR3     	  0.753541	  1.000000	  0.753541	
GALR2     	  0.401912	  1.000000	  0.401912	
CCKAR     	  0.391369	  1.000000	  0.391369	
CCKBR     	  0.729856	  1.000000	  0.729856	
F2RL3     	  0.572134	  1.085868	  0.545349	
GPR50     	  1.252230	  1.000000	  1.252230	
GLP2R     	  1.525890	  1.000000	  1.525890	
P2RY14    	  1.942740	  1.000000	  1.942740	
HUMAN_CASE/hsa04110.gene	na	similar to anaphase promoting complex subunit 11  [SP:sp:APC11_HUMAN]	CDK2	CDK4	CDK6	CDK7	CDKN1A	CDKN1B	CDKN1C	CDKN2A	CDKN2B	CDKN2C	CDKN2D	ANAPC10	MAD2L2	PTTG2	GADD45G	DBF4	YWHAQ	CHEK1	CHEK2	CREBBP	GADD45A	E2F1	E2F2	E2F3	EP300	ORC6L	ORC3L	CDC26	ABL1	SMC1B	SFN	GSK3B	ANAPC2	ANAPC4	HDAC1	HDAC2	MAD2L1	SMAD2	SMAD3	SMAD4	MCM2	MCM3	MCM4	MCM5	MCM6	MCM7	MDM2	GADD45B	ATM	ORC1L	ORC2L	ORC4L	ORC5L	PCNA	FZR1	ANAPC5	ANAPC7	ANAPC11	PLK1	ATR	PRKDC	RB1	RBL1	RBL2	CCND1	ANAPC1	SKP1	SKP2	similar to Anaphase promoting complex subunit 2 (APC2) (Cyclosome subunit 2) 	similar to Serine-protein kinase ATM (Ataxia telangiectasia mutated) (A-T	mutated)  [EC:2.7.11.1]	BUB1	BUB1B	TFDP1	TGFB1	TGFB2	TGFB3	TP53	similar to S-phase kinase-associated protein 1A (p19A) 	similar to CDC26 subunit of anaphase promoting complex  [SP:sp:CDC26_HUMAN]	similar to CDC26 subunit of anaphase promoting complex  [SP:sp:CDC26_HUMAN]	similar to protein kinase	DNA-activated	catalytic polypeptide  [EC:2.7.11.1]	WEE1	YWHAB	YWHAE	YWHAG	YWHAH	YWHAZ	SMC1A	CDC7	CDC45L	MAD1L1	CUL1	CCNB3	CDC14B	CDC14A	CDC23	CDC16	CCNA2	CCNA1	CCNB1	CCND2	CCND3	CCNE1	CCNH	PKMYT1	CCNB2	CCNE2	BUB3	PTTG1	ESPL1	CDC2	CDC6	CDC20	CDC25A	CDC25B	CDC25C	CDC27	RBX1
path:hsa04110	Cell cycle
Identifier	 Raw score	    Weight	Final Score	Annotation
CDK2      	  0.610777	  1.000000	  0.610777	
CDK4      	  1.645550	  1.000000	  1.645550	
CDK6      	  1.986150	  1.120630	  2.157552	
CDK7      	  0.439602	  1.056704	  0.419585	
CDKN1A    	  1.351850	  1.094984	  1.391120	
CDKN1B    	  0.169906	  1.000000	  0.169906	
CDKN1C    	  0.804173	  1.000000	  0.804173	
CDKN2A    	  1.561950	  1.000000	  1.561950	
CDKN2B    	  0.645692	  1.000000	  0.645692	
CDKN2C    	  1.947170	  1.000000	  1.947170	
CDKN2D    	  0.272411	  1.000000	  0.272411	
ANAPC10   	  0.084577	  1.000000	  0.084577	
PTTG2     	  0.269060	  1.000000	  0.269060	
GADD45G   	  0.151375	  1.061265	  0.134840	
YWHAQ     	  0.813960	  1.087155	  0.799488	
CHEK1     	  0.640137	  1.087016	  0.615766	
CHEK2     	  1.502400	  1.119378	  1.577211	
CREBBP    	  0.534731	  1.063550	  0.513876	
GADD45A   	  0.162476	  1.087925	  0.138483	
E2F1      	  0.912916	  1.000000	  0.912916	
E2F2      	  1.158300	  1.000000	  1.158300	
E2F3      	  1.609390	  1.000000	  1.609390	
EP300     	  1.134320	  1.176892	  1.159893	
ORC6L     	  0.821496	  1.000000	  0.821496	
ORC3L     	  1.435340	  1.000000	  1.435340	
ABL1      	  0.894260	  1.000000	  0.894260	
SFN       	  0.617978	  1.215113	  0.557197	
GSK3B     	  1.767710	  1.000000	  1.767710	
ANAPC2    	  0.214654	  1.000000	  0.214654	
HDAC1     	  0.694354	  1.139465	  0.659914	
HDAC2     	  1.619590	  1.215539	  1.796967	
MAD2L1    	  0.916481	  1.000000	  0.916481	
SMAD2     	  0.512569	  1.000000	  0.512569	
SMAD3     	  1.336270	  1.000000	  1.336270	
SMAD4     	  0.418020	  1.000000	  0.418020	
MCM2      	  0.877958	  1.000000	  0.877958	
MCM3      	  2.132210	  1.000000	  2.132210	
MCM4      	  1.390500	  1.000000	  1.390500	
MCM5      	  0.502821	  1.000000	  0.502821	
MCM6      	  0.887248	  1.000000	  0.887248	
MCM7      	  2.206220	  1.000000	  2.206220	
MDM2      	  1.797870	  1.000000	  1.797870	
GADD45B   	  0.039831	  1.120509	  0.027011	
ATM       	  1.559150	  1.000000	  1.559150	
ORC1L     	  0.892209	  1.000000	  0.892209	
ORC2L     	  1.301550	  1.000000	  1.301550	
ORC4L     	  2.061870	  1.000000	  2.061870	
ORC5L     	  1.645110	  1.000000	  1.645110	
PCNA      	  1.684920	  1.066959	  1.744820	
FZR1      	  0.586980	  1.000000	  0.586980	
ANAPC5    	  0.027795	  1.000000	  0.027795	
PLK1      	  0.885420	  1.178115	  0.866435	
ATR       	  0.724298	  1.115329	  0.697849	
PRKDC     	  1.209610	  1.081211	  1.228449	
RB1       	  0.992756	  1.173379	  0.991505	
RBL1      	  0.381220	  1.000000	  0.381220	
RBL2      	  1.424950	  1.000000	  1.424950	
CCND1     	  0.363553	  1.000000	  0.363553	
ANAPC1    	  0.109253	  1.000000	  0.109253	
SKP2      	  0.367028	  1.000000	  0.367028	
BUB1      	  0.675160	  1.000000	  0.675160	
BUB1B     	  0.138505	  1.000000	  0.138505	
TFDP1     	  0.292742	  1.000000	  0.292742	
TGFB1     	  0.661516	  1.000000	  0.661516	
TGFB2     	  0.806354	  1.000000	  0.806354	
TGFB3     	  1.363880	  1.000000	  1.363880	
TP53      	  0.312569	  1.122635	  0.271025	
WEE1      	  1.262510	  1.000000	  1.262510	
YWHAB     	  0.682703	  1.061604	  0.666837	
YWHAE     	  1.456650	  1.075256	  1.498472	
YWHAH     	  0.910445	  1.103505	  0.901646	
YWHAZ     	  0.745940	  1.068545	  0.731103	
CDC7      	  0.231031	  1.000000	  0.231031	
CDC45L    	  0.003461	  1.000000	  0.003461	
MAD1L1    	  0.277644	  1.000000	  0.277644	
CUL1      	  0.006905	  1.000000	  0.006905	
CDC14B    	  0.831150	  1.000000	  0.831150	
CDC14A    	  0.259677	  1.000000	  0.259677	
CDC23     	  0.948594	  1.000000	  0.948594	
CDC16     	  0.716857	  1.000000	  0.716857	
CCNA2     	  0.778896	  1.000000	  0.778896	
CCNA1     	  1.463730	  1.000000	  1.463730	
CCNB1     	  0.608777	  1.136316	  0.568953	
CCND2     	  1.325720	  1.000000	  1.325720	
CCND3     	  0.651807	  1.000000	  0.651807	
CCNE1     	  0.684423	  1.000000	  0.684423	
CCNH      	  0.153343	  1.000000	  0.153343	
PKMYT1    	  1.233750	  1.059643	  1.249304	
CCNB2     	  0.625582	  1.124077	  0.590212	
CCNE2     	  0.016574	  1.000000	  0.016574	
BUB3      	  0.852195	  1.000000	  0.852195	
PTTG1     	  0.342673	  1.000000	  0.342673	
ESPL1     	  0.100967	  1.000000	  0.100967	
CDC2      	  0.258658	  1.078420	  0.232633	
CDC6      	  0.888882	  1.000000	  0.888882	
CDC20     	  0.716972	  1.000000	  0.716972	
CDC25A    	  0.666493	  1.120630	  0.634658	
CDC25B    	  1.034890	  1.098401	  1.038388	
CDC25C    	  1.193220	  1.097506	  1.213951	
CDC27     	  1.880010	  1.000000	  1.880010	
RBX1      	  0.393040	  1.000000	  0.393040	
HUMAN_CASE/hsa04115.gene	na	CDK2	CDK4	CDK6	CDKN1A	CDKN2A	GADD45G	CHEK1	CHEK2	SESN3	DDB2	GADD45A	RCHY1	BBC3	SESN1	SFN	APAF1	IGF1	IGFBP3	FAS	CD82	MDM2	MDM4	GADD45B	ATM	RRM2B	SERPINE1	SHISA5	GTSE1	SERPINB5	PMAIP1	CYCS	ATR	STEAP3	LRDD	RPRM	PTEN	BAI1	BAX	CCND1	RRM2	BID	TP53AIP1	P53AIP1	PERP	RFWD2	ZMAT3	SIAH1	similar to Serine-protein kinase ATM (Ataxia telangiectasia mutated) (A-T	mutated)  [EC:2.7.11.1]	THBS1	TP53	TP73	TSC2	CASP3	SESN2	CASP8	CASP9	PPM1D	CCNB3	TNFRSF10B	CCNB1	CCND2	CCND3	CCNE1	CCNG1	CCNG2	CCNB2	CCNE2	EI24	TP53I3	CDC2
path:hsa04115	p53 signaling pathway
Identifier	 Raw score	    Weight	Final Score	Annotation
CDK2      	  0.610777	  1.000000	  0.610777	
CDK4      	  1.645550	  1.000000	  1.645550	
CDK6      	  1.986150	  1.000000	  1.986150	
CDKN1A    	  1.351850	  1.076743	  1.383491	
CDKN2A    	  1.561950	  1.000000	  1.561950	
GADD45G   	  0.151375	  1.000000	  0.151375	
CHEK1     	  0.640137	  1.112229	  0.608879	
CHEK2     	  1.502400	  1.112203	  1.572612	
DDB2      	  1.208350	  1.116413	  1.235268	
GADD45A   	  0.162476	  1.071937	  0.142566	
RCHY1     	  0.196796	  1.082826	  0.172006	
BBC3      	  0.354417	  1.000000	  0.354417	
SESN1     	  0.694627	  1.174074	  0.651936	
SFN       	  0.617978	  1.095876	  0.590109	
APAF1     	  0.321967	  1.082499	  0.293229	
IGF1      	  0.847100	  1.000000	  0.847100	
IGFBP3    	  1.235240	  1.000000	  1.235240	
MDM2      	  1.797870	  1.000000	  1.797870	
MDM4      	  0.829607	  1.000000	  0.829607	
GADD45B   	  0.039831	  1.073157	  0.031464	
ATM       	  1.559150	  1.000000	  1.559150	
SERPINE1  	  0.445162	  1.116148	  0.405223	
GTSE1     	  0.285999	  1.000000	  0.285999	
SERPINB5  	  0.094226	  1.000000	  0.094226	
PMAIP1    	  0.734073	  1.070469	  0.718254	
CYCS      	  2.348580	  1.193089	  2.769515	
ATR       	  0.724298	  1.081387	  0.705531	
LRDD      	  0.975500	  1.000000	  0.975500	
RPRM      	  0.587278	  1.000000	  0.587278	
PTEN      	  0.961278	  1.070929	  0.958589	
BAI1      	  0.940144	  1.000000	  0.940144	
BAX       	  1.146420	  1.102613	  1.162608	
CCND1     	  0.363553	  1.000000	  0.363553	
RRM2      	  1.359770	  1.000000	  1.359770	
BID       	  0.674101	  1.000000	  0.674101	
TP53AIP1  	  2.897900	  1.193089	  3.558825	
PERP      	  0.295712	  1.000000	  0.295712	
SIAH1     	  0.465930	  1.000000	  0.465930	
THBS1     	  0.569682	  1.000000	  0.569682	
TP53      	  0.312569	  1.141899	  0.265020	
TP73      	  0.467751	  1.000000	  0.467751	
TSC2      	  0.977473	  1.000000	  0.977473	
CASP3     	  0.608926	  1.000000	  0.608926	
CASP8     	  1.352650	  1.000000	  1.352650	
CASP9     	  0.096611	  1.082499	  0.079669	
PPM1D     	  0.211487	  1.085213	  0.185263	
TNFRSF10B 	  0.188857	  1.071529	  0.167631	
CCNB1     	  0.608777	  1.000000	  0.608777	
CCND2     	  1.325720	  1.000000	  1.325720	
CCND3     	  0.651807	  1.000000	  0.651807	
CCNE1     	  0.684423	  1.000000	  0.684423	
CCNG1     	  0.353961	  1.094175	  0.320980	
CCNG2     	  1.021250	  1.077599	  1.022918	
CCNB2     	  0.625582	  1.000000	  0.625582	
CCNE2     	  0.016574	  1.000000	  0.016574	
EI24      	  0.256073	  1.095348	  0.224881	
TP53I3    	  0.191415	  1.000000	  0.191415	
CDC2      	  0.258658	  1.000000	  0.258658	
HUMAN_CASE/hsa04120.gene	na	similar to anaphase promoting complex subunit 11  [SP:sp:APC11_HUMAN]	UBA2	SAE1	HUWE1	STUB1	UBE4B	ANAPC10	PIAS3	UBE2E3	WWP1	WWP2	UBE2C	ERCC8	UBE2J2	UBE2F	UBE2U	DDB1	DDB2	UBOX5	TRIM32	RHOBTB2	FBXW11	MGRN1	NEDD4L	CBLC	PPIL2	CDC26	RCHY1	HERC4	FBXO2	FBXW8	FBXO4	UBE2S	PRPF19	ANAPC2	ANAPC4	UBE2K	AIRE	BIRC2	BIRC3	XIAP	NHLRC1	UBE2NL	MDM2	MAP3K1	MID1	TRIM37	NEDD4	PARK2	FZR1	UBR5	ANAPC5	ANAPC7	UBE2J1	ANAPC11	PIAS4	UBE2D4	PML	UBE2R2	DET1	FANCL	UBA6	UBE2W	FBXW7	UBE2Q1	KLHL9	SMURF1	BIRC6	UBE2O	RFWD2	ANAPC1	SMURF2	SIAH1	SKP1	SKP2	similar to Anaphase promoting complex subunit 2 (APC2) (Cyclosome subunit 2) 	similar to promyelocytic leukemia protein isoform 1 	UBE2Z	similar to promyelocytic leukemia protein isoform 9 	BRCA1	TCEB1	TCEB2	TRAF6	similar to S-phase kinase-associated protein 1A (p19A) 	similar to CDC26 subunit of anaphase promoting complex  [SP:sp:CDC26_HUMAN]	similar to CDC26 subunit of anaphase promoting complex  [SP:sp:CDC26_HUMAN]	UBA1	UBA7	UBE2A	UBE2B	UBE2D1	UBE2D2	UBE2D3	UBE2E1	UBE2E2	UBE2G1	UBE2G2	UBE2H	UBE2I	UBE2L3	UBE2N	UBE3A	VHL	CUL5	ITCH	SYVN1	CUL4B	CUL4A	CUL3	CUL2	CUL1	PIAS1	SOCS1	CBL	CBLB	CDC23	CDC16	HERC3	HERC2	HERC1	BTRC	UBE3B	SOCS3	KLHL13	UBA3	UBE2M	PIAS2	UBE2L6	UBE2Q2	TRIP12	UBE4A	RNF7	UBE3C	KEAP1	CUL7	CDC20	CDC27	CDC34	RBX1
path:hsa04120	Ubiquitin mediated proteolysis
Identifier	 Raw score	    Weight	Final Score	Annotation
UBA2      	  0.867016	  1.000000	  0.867016	
STUB1     	  0.462595	  1.000000	  0.462595	
UBE4B     	  0.534499	  1.000000	  0.534499	
ANAPC10   	  0.084577	  1.000000	  0.084577	
PIAS3     	  0.205559	  1.000000	  0.205559	
UBE2E3    	  0.012326	  1.000000	  0.012326	
WWP1      	  1.255700	  1.000000	  1.255700	
WWP2      	  0.683443	  1.000000	  0.683443	
UBE2C     	  0.822895	  1.000000	  0.822895	
DDB1      	  0.712228	  1.000000	  0.712228	
DDB2      	  1.208350	  1.000000	  1.208350	
TRIM32    	  0.233997	  1.000000	  0.233997	
RHOBTB2   	  0.475449	  1.000000	  0.475449	
FBXW11    	  0.332327	  1.000000	  0.332327	
MGRN1     	  0.248837	  1.000000	  0.248837	
NEDD4L    	  0.325625	  1.000000	  0.325625	
CBLC      	  1.673370	  1.000000	  1.673370	
PPIL2     	  0.203583	  1.000000	  0.203583	
RCHY1     	  0.196796	  1.000000	  0.196796	
HERC4     	  1.164110	  1.000000	  1.164110	
FBXO2     	  0.306426	  1.000000	  0.306426	
FBXO4     	  1.966110	  1.000000	  1.966110	
UBE2S     	  1.656570	  1.000000	  1.656570	
ANAPC2    	  0.214654	  1.000000	  0.214654	
AIRE      	  1.466550	  1.000000	  1.466550	
BIRC2     	  0.336304	  1.000000	  0.336304	
BIRC3     	  0.091633	  1.000000	  0.091633	
MDM2      	  1.797870	  1.000000	  1.797870	
MAP3K1    	  0.905341	  1.000000	  0.905341	
MID1      	  0.261951	  1.000000	  0.261951	
TRIM37    	  0.802563	  1.000000	  0.802563	
NEDD4     	  0.042789	  1.000000	  0.042789	
PARK2     	  1.506480	  1.000000	  1.506480	
FZR1      	  0.586980	  1.000000	  0.586980	
ANAPC5    	  0.027795	  1.000000	  0.027795	
UBE2J1    	  1.972710	  1.000000	  1.972710	
PIAS4     	  1.346270	  1.000000	  1.346270	
PML       	  0.338229	  1.000000	  0.338229	
DET1      	  0.077305	  1.000000	  0.077305	
FANCL     	  0.662584	  1.000000	  0.662584	
FBXW7     	  0.101985	  1.000000	  0.101985	
KLHL9     	  0.550283	  1.000000	  0.550283	
SMURF1    	  0.936616	  1.000000	  0.936616	
BIRC6     	  1.711940	  1.000000	  1.711940	
ANAPC1    	  0.109253	  1.000000	  0.109253	
SMURF2    	  0.160375	  1.000000	  0.160375	
SIAH1     	  0.465930	  1.000000	  0.465930	
SKP2      	  0.367028	  1.000000	  0.367028	
BRCA1     	  0.280943	  1.000000	  0.280943	
TCEB1     	  0.202918	  1.000000	  0.202918	
TCEB2     	  0.911377	  1.000000	  0.911377	
TRAF6     	  0.333387	  1.000000	  0.333387	
UBE2A     	  1.444270	  1.000000	  1.444270	
UBE2B     	  1.982340	  1.000000	  1.982340	
UBE2D1    	  0.169370	  1.000000	  0.169370	
UBE2D2    	  0.435538	  1.000000	  0.435538	
UBE2D3    	  0.488757	  1.000000	  0.488757	
UBE2E1    	  0.361136	  1.000000	  0.361136	
UBE2G1    	  0.112911	  1.000000	  0.112911	
UBE2G2    	  1.386190	  1.000000	  1.386190	
UBE2H     	  2.329340	  1.000000	  2.329340	
UBE2I     	  2.081490	  1.000000	  2.081490	
UBE2L3    	  1.138380	  1.000000	  1.138380	
UBE2N     	  2.502270	  1.000000	  2.502270	
UBE3A     	  1.687470	  1.000000	  1.687470	
VHL       	  2.278150	  1.000000	  2.278150	
CUL5      	  0.076555	  1.000000	  0.076555	
ITCH      	  0.246162	  1.000000	  0.246162	
CUL4B     	  0.947340	  1.000000	  0.947340	
CUL4A     	  0.204584	  1.000000	  0.204584	
CUL3      	  1.593810	  1.000000	  1.593810	
CUL2      	  0.191352	  1.000000	  0.191352	
CUL1      	  0.006905	  1.000000	  0.006905	
PIAS1     	  0.184463	  1.000000	  0.184463	
SOCS1     	  1.019930	  1.000000	  1.019930	
CBL       	  0.052184	  1.000000	  0.052184	
CBLB      	  1.148140	  1.000000	  1.148140	
CDC23     	  0.948594	  1.000000	  0.948594	
CDC16     	  0.716857	  1.000000	  0.716857	
HERC3     	  0.498958	  1.000000	  0.498958	
HERC2     	  0.103971	  1.000000	  0.103971	
HERC1     	  0.133850	  1.000000	  0.133850	
BTRC      	  0.801053	  1.000000	  0.801053	
UBE3B     	  0.212418	  1.000000	  0.212418	
SOCS3     	  0.393170	  1.000000	  0.393170	
UBE2M     	  1.197680	  1.000000	  1.197680	
PIAS2     	  1.280020	  1.000000	  1.280020	
UBE2L6    	  0.114071	  1.000000	  0.114071	
TRIP12    	  0.635158	  1.000000	  0.635158	
UBE4A     	  1.235140	  1.000000	  1.235140	
RNF7      	  0.101772	  1.000000	  0.101772	
UBE3C     	  1.203160	  1.000000	  1.203160	
KEAP1     	  1.222070	  1.000000	  1.222070	
CUL7      	  0.606902	  1.000000	  0.606902	
CDC20     	  0.716972	  1.000000	  0.716972	
CDC27     	  1.880010	  1.000000	  1.880010	
CDC34     	  0.495241	  1.000000	  0.495241	
RBX1      	  0.393040	  1.000000	  0.393040	
HUMAN_CASE/hsa04130.gene	na	STX6	BET1	VTI1B	YKT6	VAMP5	STX1B	SNAP47	VTI1A	TSNARE1	STX2	STX12	STX19	BET1L	STX18	STX17	USE1	SNAP25	BNIP1	STX1A	STX3	STX4	STX5	VAMP1	VAMP2	VAMP7	STX7	VAMP8	VAMP4	STX16	STX11	STX10	SNAP23	VAMP3	SNAP29	STX8	GOSR1	SEC22B	GOSR2
path:hsa04130	SNARE interactions in vesicular transport
Identifier	 Raw score	    Weight	Final Score	Annotation
STX6      	  0.544609	  1.000000	  0.544609	
BET1      	  0.339218	  1.000000	  0.339218	
VTI1B     	  0.593812	  1.000000	  0.593812	
YKT6      	  0.463318	  1.000000	  0.463318	
VAMP5     	  0.702403	  1.000000	  0.702403	
STX12     	  0.812760	  1.000000	  0.812760	
BET1L     	  0.355372	  1.000000	  0.355372	
STX18     	  0.516933	  1.000000	  0.516933	
STX17     	  0.469888	  1.000000	  0.469888	
SNAP25    	  0.457067	  1.000000	  0.457067	
BNIP1     	  0.657631	  1.000000	  0.657631	
STX1A     	  0.298347	  1.000000	  0.298347	
VAMP1     	  1.687680	  1.000000	  1.687680	
VAMP2     	  0.215343	  1.000000	  0.215343	
STX7      	  0.738463	  1.000000	  0.738463	
VAMP4     	  0.338579	  1.000000	  0.338579	
STX16     	  0.005061	  1.000000	  0.005061	
STX11     	  0.331525	  1.000000	  0.331525	
STX10     	  0.315355	  1.000000	  0.315355	
SNAP23    	  0.389696	  1.000000	  0.389696	
VAMP3     	  0.163034	  1.000000	  0.163034	
SNAP29    	  0.223112	  1.000000	  0.223112	
STX8      	  0.857817	  1.000000	  0.857817	
GOSR1     	  0.561998	  1.000000	  0.561998	
GOSR2     	  0.410868	  1.000000	  0.410868	
HUMAN_CASE/hsa04140.gene	na	ATG7	GABARAP	GABARAPL2	ATG4A	ATG4B	GABARAPL1	ULK3	PIK3R4	IFNA1	IFNA2	IFNA4	IFNA5	IFNA6	IFNA7	IFNA8	IFNA10	IFNA13	IFNA14	IFNA16	IFNA17	IFNA21	IFNG	INS	BECN1L1	PIK3C3	PRKAA1	PRKAA2	ATG3	ULK1	ATG4C	ATG4D	BECN1	ATG12	ATG5	ULK2
path:hsa04140	Regulation of autophagy
Identifier	 Raw score	    Weight	Final Score	Annotation
GABARAP   	  0.491933	  1.000000	  0.491933	
GABARAPL2 	  0.742332	  1.000000	  0.742332	
GABARAPL1 	  0.427761	  1.000000	  0.427761	
PIK3R4    	  0.373082	  1.080305	  0.344682	
IFNA1     	  0.904171	  1.000000	  0.904171	
IFNA2     	  0.641027	  1.000000	  0.641027	
IFNA4     	  0.109135	  1.000000	  0.109135	
IFNA5     	  1.396870	  1.000000	  1.396870	
IFNA6     	  1.444200	  1.000000	  1.444200	
IFNA7     	  0.595832	  1.000000	  0.595832	
IFNA10    	  1.172040	  1.000000	  1.172040	
IFNA13    	  1.009970	  1.000000	  1.009970	
IFNA14    	  0.167128	  1.000000	  0.167128	
IFNA16    	  1.639420	  1.000000	  1.639420	
IFNA17    	  0.086871	  1.000000	  0.086871	
INS       	  0.882574	  1.000000	  0.882574	
PIK3C3    	  0.682339	  1.080305	  0.661713	
PRKAA1    	  1.143620	  1.000000	  1.143620	
PRKAA2    	  0.668223	  1.000000	  0.668223	
ULK1      	  1.340270	  1.000000	  1.340270	
BECN1     	  0.518370	  1.000000	  0.518370	
ULK2      	  1.648940	  1.000000	  1.648940	
HUMAN_CASE/hsa04150.gene	na	AKT3	EIF4B	EIF4E	EIF4EBP1	AKT1	AKT2	FIGF	PIK3R5	FRAP1	RICTOR	EIF4E1B	ULK3	RPS6KA6	HIF1A	IGF1	INS	PDPK1	CAB39	PGF	PIK3CA	PIK3CB	PIK3CD	PIK3CG	PIK3R1	PIK3R2	DDIT4	PRKAA1	PRKAA2	MAPK1	MAPK3	KIAA1303	RHEB	RPS6	RPS6KA1	RPS6KA2	RPS6KA3	RPS6KB1	RPS6KB2	GBL	BRAF	STK11	TSC1	TSC2	VEGFA	VEGFB	VEGFC	CAB39L	ULK1	PIK3R3	STRADA	EIF4E2	ULK2
path:hsa04150	mTOR signaling pathway
Identifier	 Raw score	    Weight	Final Score	Annotation
AKT3      	  0.228924	  1.156783	  0.181678	
EIF4B     	  0.598648	  1.000000	  0.598648	
EIF4E     	  0.976627	  1.000000	  0.976627	
EIF4EBP1  	  0.063899	  1.127326	  0.045020	
AKT1      	  0.988061	  1.098674	  0.986891	
AKT2      	  1.206250	  1.000000	  1.206250	
FIGF      	  0.077923	  1.000000	  0.077923	
PIK3R5    	  0.075890	  1.059085	  0.065166	
FRAP1     	  0.505249	  1.108399	  0.469208	
RPS6KA6   	  2.138500	  1.059788	  2.237926	
HIF1A     	  0.663093	  1.119659	  0.631283	
IGF1      	  0.847100	  1.111472	  0.831575	
INS       	  0.882574	  1.059788	  0.876007	
PDPK1     	  0.474582	  1.088956	  0.444137	
CAB39     	  1.374530	  1.000000	  1.374530	
PGF       	  0.247309	  1.239983	  0.176859	
PIK3CA    	  0.135716	  1.054094	  0.121818	
PIK3CB    	  0.692325	  1.089670	  0.669870	
PIK3CD    	  0.297968	  1.000000	  0.297968	
PIK3CG    	  0.426137	  1.000000	  0.426137	
PIK3R1    	  0.294335	  1.070563	  0.269999	
PIK3R2    	  0.057474	  1.000000	  0.057474	
DDIT4     	  0.773262	  1.067422	  0.759972	
PRKAA1    	  1.143620	  1.058507	  1.152635	
PRKAA2    	  0.668223	  1.079873	  0.647049	
MAPK1     	  0.399866	  1.000000	  0.399866	
MAPK3     	  0.585010	  1.000000	  0.585010	
RHEB      	  1.356800	  1.118213	  1.406633	
RPS6      	  0.963997	  1.000000	  0.963997	
RPS6KA1   	  1.345800	  1.072912	  1.375260	
RPS6KA2   	  0.634175	  1.000000	  0.634175	
RPS6KA3   	  0.439856	  1.080758	  0.411628	
RPS6KB1   	  1.001380	  1.000000	  1.001380	
RPS6KB2   	  1.169530	  1.000000	  1.169530	
GBL       	  0.618174	  1.000000	  0.618174	
BRAF      	  0.915329	  1.000000	  0.915329	
STK11     	  1.281710	  1.079873	  1.307372	
TSC1      	  1.428260	  1.000000	  1.428260	
TSC2      	  0.977473	  1.110960	  0.975005	
VEGFB     	  0.369948	  1.000000	  0.369948	
VEGFC     	  1.252320	  1.000000	  1.252320	
CAB39L    	  0.009476	  1.000000	  0.009476	
ULK1      	  1.340270	  1.073580	  1.369466	
PIK3R3    	  1.067750	  1.156284	  1.078745	
EIF4E2    	  0.169927	  1.127326	  0.135598	
ULK2      	  1.648940	  1.000000	  1.648940	
HUMAN_CASE/hsa04210.gene	na	AKT3	IRAK3	CHP	CHUK	CSF2RB	DFFA	DFFB	ENDOG	AKT1	AKT2	ENDOD1	PIK3R5	APAF1	BIRC2	BIRC3	XIAP	FAS	IKBKB	IL1A	IL1B	IL1R1	IL1RAP	FASLG	IL3	IL3RA	IRAK1	IRAK2	MYD88	ATM	NFKB1	NFKBIA	NGF	NTRK1	IRAK4	PIK3CA	PIK3CB	PIK3CD	PIK3CG	PIK3R1	PIK3R2	CYCS	PPP3CA	PPP3CB	PPP3CC	PPP3R1	PPP3R2	PRKACA	PRKACB	PRKACG	PRKAR1A	PRKAR1B	PRKAR2A	PRKAR2B	PRKX	PRKY	BAD	BAX	BCL2	RELA	BCL2L1	BID	CHP2	similar to Serine-protein kinase ATM (Ataxia telangiectasia mutated) (A-T	mutated)  [EC:2.7.11.1]	TNF	TNFRSF1A	TP53	TRAF2	CAPN1	CAPN2	CASP3	CASP6	CASP7	CASP8	CASP9	CASP10	PIK3R3	IKBKG	TRADD	RIPK1	TNFSF10	FADD	TNFRSF10D	TNFRSF10C	TNFRSF10B	TNFRSF10A	CFLAR	MAP3K14	AIFM1	EXOG
path:hsa04210	Apoptosis
Identifier	 Raw score	    Weight	Final Score	Annotation
AKT3      	  0.228924	  1.084329	  0.202160	
IRAK3     	  1.499780	  1.000000	  1.499780	
CHP       	  0.065966	  1.157990	  0.042932	
CHUK      	  0.416258	  1.000000	  0.416258	
CSF2RB    	  1.580760	  1.100816	  1.655445	
DFFA      	  0.638983	  1.000000	  0.638983	
DFFB      	  0.773194	  1.000000	  0.773194	
ENDOG     	  1.754580	  1.000000	  1.754580	
AKT1      	  0.988061	  1.107443	  0.986787	
AKT2      	  1.206250	  1.000000	  1.206250	
PIK3R5    	  0.075890	  1.097906	  0.058958	
APAF1     	  0.321967	  1.082499	  0.293229	
BIRC2     	  0.336304	  1.103562	  0.300413	
BIRC3     	  0.091633	  1.132610	  0.066743	
IKBKB     	  0.490106	  1.101508	  0.455881	
IL1A      	  1.193460	  1.000000	  1.193460	
IL1B      	  1.373800	  1.062363	  1.401280	
IL1R1     	  0.175370	  1.062363	  0.157328	
IL1RAP    	  0.464662	  1.000000	  0.464662	
IL3       	  0.818097	  1.000000	  0.818097	
IL3RA     	  1.297470	  1.000000	  1.297470	
IRAK1     	  0.171068	  1.000000	  0.171068	
MYD88     	  0.773743	  1.000000	  0.773743	
ATM       	  1.559150	  1.000000	  1.559150	
NFKB1     	  1.205090	  1.077488	  1.222637	
NFKBIA    	  0.367633	  1.000000	  0.367633	
NTRK1     	  1.585590	  1.000000	  1.585590	
IRAK4     	  0.243951	  1.000000	  0.243951	
PIK3CA    	  0.135716	  1.065406	  0.119097	
PIK3CB    	  0.692325	  1.000000	  0.692325	
PIK3CD    	  0.297968	  1.133894	  0.253375	
PIK3CG    	  0.426137	  1.058395	  0.405431	
PIK3R1    	  0.294335	  1.125347	  0.252501	
PIK3R2    	  0.057474	  1.000000	  0.057474	
CYCS      	  2.348580	  1.000000	  2.348580	
PPP3CA    	  0.420731	  1.168386	  0.363657	
PPP3CB    	  1.138200	  1.085573	  1.150878	
PPP3CC    	  0.397976	  1.166791	  0.341285	
PPP3R1    	  0.183785	  1.000000	  0.183785	
PRKACA    	  1.642950	  1.000000	  1.642950	
PRKACB    	  0.675331	  1.000000	  0.675331	
PRKACG    	  0.070483	  1.058342	  0.060378	
PRKAR1A   	  0.478726	  1.105946	  0.442786	
PRKAR1B   	  0.279368	  1.000000	  0.279368	
PRKAR2A   	  0.042819	  1.000000	  0.042819	
PRKAR2B   	  0.683805	  1.000000	  0.683805	
PRKX      	  1.484370	  1.000000	  1.484370	
PRKY      	  0.032108	  1.000000	  0.032108	
BAD       	  0.213155	  1.115279	  0.178364	
BAX       	  1.146420	  1.000000	  1.146420	
BCL2      	  0.153438	  1.062923	  0.136367	
RELA      	  0.296944	  1.054167	  0.278042	
BCL2L1    	  1.531670	  1.095413	  1.595263	
BID       	  0.674101	  1.000000	  0.674101	
TNF       	  0.055311	  1.000000	  0.055311	
TNFRSF1A  	  0.633569	  1.000000	  0.633569	
TP53      	  0.312569	  1.000000	  0.312569	
TRAF2     	  0.015541	  1.000000	  0.015541	
CAPN1     	  0.563143	  1.000000	  0.563143	
CAPN2     	  0.036291	  1.000000	  0.036291	
CASP3     	  0.608926	  1.000000	  0.608926	
CASP6     	  0.533001	  1.121027	  0.493918	
CASP7     	  0.278038	  1.227748	  0.207730	
CASP8     	  1.352650	  1.000000	  1.352650	
CASP9     	  0.096611	  1.082499	  0.079669	
CASP10    	  2.294800	  1.112271	  2.519104	
PIK3R3    	  1.067750	  1.072634	  1.072846	
IKBKG     	  0.805523	  1.193379	  0.772530	
TRADD     	  0.409653	  1.000000	  0.409653	
RIPK1     	  1.198460	  1.060199	  1.211593	
TNFSF10   	  2.038200	  1.000000	  2.038200	
FADD      	  2.617180	  1.112271	  2.915710	
TNFRSF10D 	  0.161724	  1.000000	  0.161724	
TNFRSF10C 	  0.476831	  1.000000	  0.476831	
TNFRSF10B 	  0.188857	  1.000000	  0.188857	
CFLAR     	  0.394579	  1.000000	  0.394579	
MAP3K14   	  1.049870	  1.060199	  1.052950	
HUMAN_CASE/hsa04260.gene	na	UQCRFSL1	similar to cytochrome c oxidase subunit VIc  [EC:1.9.3.1]	hypothetical protein LOC100133404 	CACNG3	CACNG2	SLC9A6	UQCR	COX6B2	COX4I1	COX5B	COX6A1	COX6A2	COX6B1	COX6C	COX7A1	COX7A2	COX7B	COX7C	COX8A	CYC1	COX7B2	ATP1B4	UQCRQ	CACNG5	CACNG4	UCRC	COX8C	hCG_25371	UQCRHL	COX1	COX2	COX3	CYTB	MYH6	MYH7	MYL3	MYL4	ATP1A1	ATP1A2	ATP1A3	ATP1A4	ATP1B1	ATP1B2	ATP1B3	ATP2A2	CACNA2D3	CACNG8	CACNG7	CACNG6	ACTB	RYR2	similar to ubiquinol-cytochrome c reductase complex  [EC:1.10.2.2]	similar to cytoskeletal beta actin 	similar to Ubiquinol-cytochrome c reductase	complex III subunit VII	9.5kDa  [EC:1.10.2.2]	similar to beta-actin 	similar to LOC283693 protein  [SP:tr:Q05CW5_HUMAN]	similar to Voltage-dependent L-type calcium channel alpha-1C subunit (Voltage-gated calcium channel alpha subunit Cav1.2) (Calcium channel	L type	alpha-1 polypeptide	isoform 1	cardiac muscle)	SLC8A1	SLC9A1	ACTG1	TNNC1	TNNI3	TNNT2	TPM1	TPM2	TPM3	TPM4	hypothetical LOC727947  [EC:1.10.2.2]	UQCRB	UQCRC1	UQCRC2	UQCRFS1	UQCRH	CACNA1C	CACNA1D	CACNA1F	CACNA1S	CACNA2D1	CACNB1	CACNB2	CACNB3	CACNB4	CACNG1	COX4I2	COX7A2L	CACNA2D2	CACNA2D4	COX5A
path:hsa04260	Cardiac muscle contraction
Identifier	 Raw score	    Weight	Final Score	Annotation
CACNG3    	  0.964813	  1.000000	  0.964813	
CACNG2    	  1.001380	  1.000000	  1.001380	
SLC9A6    	  0.216865	  1.000000	  0.216865	
UQCR      	  0.606648	  1.000000	  0.606648	
COX4I1    	  0.917096	  1.000000	  0.917096	
COX5B     	  0.271046	  1.000000	  0.271046	
COX6A1    	  0.939313	  1.000000	  0.939313	
COX6A2    	  1.440690	  1.000000	  1.440690	
COX6B1    	  0.090572	  1.000000	  0.090572	
COX6C     	  0.550549	  1.000000	  0.550549	
COX7A1    	  0.586415	  1.000000	  0.586415	
COX7A2    	  1.551040	  1.000000	  1.551040	
COX7B     	  0.607545	  1.000000	  0.607545	
COX7C     	  0.209250	  1.000000	  0.209250	
COX8A     	  0.542512	  1.000000	  0.542512	
CYC1      	  0.178432	  1.000000	  0.178432	
ATP1B4    	  0.701439	  1.000000	  0.701439	
CACNG5    	  0.933765	  1.000000	  0.933765	
CACNG4    	  0.313734	  1.000000	  0.313734	
MYH6      	  1.427850	  1.000000	  1.427850	
MYH7      	  1.427850	  1.000000	  1.427850	
MYL3      	  0.061232	  1.000000	  0.061232	
MYL4      	  1.152760	  1.000000	  1.152760	
ATP1A1    	  1.017220	  1.000000	  1.017220	
ATP1A2    	  0.259760	  1.000000	  0.259760	
ATP1A3    	  0.474108	  1.000000	  0.474108	
ATP1B1    	  0.868282	  1.000000	  0.868282	
ATP1B2    	  0.038642	  1.000000	  0.038642	
ATP1B3    	  0.836926	  1.000000	  0.836926	
ATP2A2    	  1.424010	  1.000000	  1.424010	
CACNA2D3  	  0.031933	  1.000000	  0.031933	
ACTB      	  0.542022	  1.116413	  0.504723	
RYR2      	  0.879493	  1.000000	  0.879493	
SLC8A1    	  0.226313	  1.000000	  0.226313	
SLC9A1    	  1.002840	  1.000000	  1.002840	
ACTG1     	  1.526910	  1.000000	  1.526910	
TNNC1     	  0.863612	  1.000000	  0.863612	
TNNI3     	  0.960812	  1.000000	  0.960812	
TNNT2     	  0.243479	  1.000000	  0.243479	
TPM1      	  0.170779	  1.000000	  0.170779	
TPM2      	  0.954162	  1.086551	  0.950295	
TPM3      	  0.108348	  1.000000	  0.108348	
TPM4      	  0.519551	  1.166508	  0.465884	
UQCRB     	  0.925784	  1.000000	  0.925784	
UQCRC1    	  0.291372	  1.000000	  0.291372	
UQCRC2    	  0.073181	  1.000000	  0.073181	
UQCRFS1   	  0.521291	  1.000000	  0.521291	
UQCRH     	  0.576469	  1.000000	  0.576469	
CACNA1C   	  0.400368	  1.000000	  0.400368	
CACNA1D   	  0.090342	  1.000000	  0.090342	
CACNA1F   	  0.576849	  1.000000	  0.576849	
CACNA1S   	  1.546400	  1.000000	  1.546400	
CACNA2D1  	  0.033484	  1.000000	  0.033484	
CACNB1    	  0.821815	  1.000000	  0.821815	
CACNB2    	  0.331962	  1.000000	  0.331962	
CACNB3    	  0.692199	  1.000000	  0.692199	
CACNB4    	  0.267565	  1.000000	  0.267565	
CACNG1    	  0.152866	  1.000000	  0.152866	
COX7A2L   	  0.978704	  1.000000	  0.978704	
CACNA2D2  	  0.942337	  1.000000	  0.942337	
COX5A     	  0.290002	  1.000000	  0.290002	
HUMAN_CASE/hsa04310.gene	na	FRAT1	APC2	NFAT5	WIF1	FZD10	CHP	CSNK1A1L	CREBBP	PRICKLE1	CSNK1A1	CSNK1E	CSNK2A1	CSNK2A2	CSNK2B	CTBP1	CTBP2	CTNNB1	PRICKLE2	DVL1	DVL2	DVL3	EP300	DKK1	DAAM1	PLCB1	FBXW11	FRAT2	DAAM2	FZD2	CACYBP	DKK4	DKK2	GSK3B	APC	JUN	RHOA	LRP6	LRP5	SMAD2	SMAD3	SMAD4	MMP7	MYC	NFATC1	NFATC2	NFATC3	NFATC4	LEF1	WNT16	NLK	PLCB2	PLCB3	PLCB4	WNT4	PPARD	PPP2CA	PPP2CB	PPP2R1A	PPP2R1B	PPP2R5A	PPP2R5B	PPP2R5C	PPP2R5D	PPP2R5E	PPP3CA	PPP3CB	PPP3CC	PPP3R1	PPP3R2	PRKACA	PRKACB	PRKACG	PRKCA	PRKCB	PRKCG	MAPK8	MAPK9	MAPK10	PRKX	PRKY	PSEN1	CTNNBIP1	VANGL2	CHD8	RAC1	RAC2	RAC3	SENP2	CCND1	ROCK1	CHP2	SFRP1	SFRP2	SFRP4	SFRP5	SOX17	SIAH1	PORCN	SKP1	MAP3K7	TBL1X	TCF7	TCF7L2	TP53	similar to S-phase kinase-associated protein 1A (p19A) 	WNT1	WNT2	WNT3	WNT5A	WNT6	WNT7A	WNT7B	WNT8A	WNT8B	WNT10B	WNT11	WNT2B	WNT9A	WNT9B	FZD5	TBL1XR1	FZD3	CXXC4	WNT10A	FOSL1	WNT5B	CAMK2A	CAMK2B	CAMK2D	CAMK2G	VANGL1	AXIN1	AXIN2	FZD1	FZD4	FZD6	FZD7	FZD8	FZD9	TCF7L1	CUL1	NKD1	NKD2	RUVBL1	CCND2	BTRC	CCND3	WNT3A	TBL1Y	CER1	ROCK2	RBX1
path:hsa04310	Wnt signaling pathway
Identifier	 Raw score	    Weight	Final Score	Annotation
FRAT1     	  1.899470	  1.112965	  2.042247	
APC2      	  2.190120	  1.176655	  2.515436	
NFAT5     	  0.013993	  1.076867	  0.010079	
WIF1      	  2.182260	  1.156007	  2.464781	
FZD10     	  0.355005	  1.000000	  0.355005	
CHP       	  0.065966	  1.093984	  0.051092	
CREBBP    	  0.534731	  1.092777	  0.504560	
CSNK1A1   	  0.584193	  1.073535	  0.561552	
CSNK1E    	  0.917874	  1.000000	  0.917874	
CSNK2A1   	  0.050463	  1.091057	  0.038448	
CSNK2A2   	  0.160995	  1.057457	  0.144957	
CSNK2B    	  0.598475	  1.052746	  0.582487	
CTBP1     	  0.327542	  1.000000	  0.327542	
CTBP2     	  0.602762	  1.000000	  0.602762	
CTNNB1    	  1.127550	  1.093431	  1.140268	
DVL1      	  1.957240	  1.078951	  2.063810	
DVL2      	  1.126180	  1.078926	  1.136792	
DVL3      	  0.664549	  1.143485	  0.626704	
EP300     	  1.134320	  1.125469	  1.152400	
DKK1      	  0.609743	  1.000000	  0.609743	
DAAM1     	  0.013108	  1.000000	  0.013108	
PLCB1     	  0.266927	  1.081385	  0.239723	
FBXW11    	  0.332327	  1.065864	  0.309068	
FRAT2     	  0.065171	  1.107598	  0.048579	
DAAM2     	  0.405682	  1.000000	  0.405682	
FZD2      	  1.000130	  1.000000	  1.000130	
DKK4      	  1.245470	  1.000000	  1.245470	
DKK2      	  1.014310	  1.097408	  1.015715	
GSK3B     	  1.767710	  1.106183	  1.877941	
APC       	  0.302517	  1.129482	  0.259129	
JUN       	  0.706149	  1.065588	  0.690217	
RHOA      	  1.351120	  1.074650	  1.381816	
LRP6      	  0.049242	  1.118388	  0.034477	
LRP5      	  2.672810	  1.063122	  2.843931	
SMAD2     	  0.512569	  1.000000	  0.512569	
SMAD3     	  1.336270	  1.000000	  1.336270	
SMAD4     	  0.418020	  1.101809	  0.382500	
MMP7      	  0.277770	  1.052298	  0.259771	
MYC       	  1.107970	  1.000000	  1.107970	
NFATC1    	  2.595670	  1.000000	  2.595670	
NFATC3    	  0.565096	  1.000000	  0.565096	
NFATC4    	  0.477132	  1.104393	  0.441663	
LEF1      	  1.887840	  1.074937	  1.979908	
WNT16     	  0.565250	  1.094053	  0.535720	
NLK       	  2.825960	  1.060795	  3.010196	
PLCB2     	  1.772760	  1.076956	  1.852615	
PLCB3     	  0.848501	  1.074759	  0.838144	
PLCB4     	  1.573700	  1.077204	  1.629766	
WNT4      	  1.064080	  1.104017	  1.070977	
PPARD     	  0.503985	  1.065810	  0.481763	
PPP2CA    	  1.709560	  1.081251	  1.785692	
PPP2CB    	  0.647312	  1.000000	  0.647312	
PPP2R1A   	  0.098348	  1.000000	  0.098348	
PPP2R1B   	  0.644853	  1.051888	  0.630339	
PPP2R5A   	  0.516486	  1.000000	  0.516486	
PPP2R5B   	  1.869790	  1.000000	  1.869790	
PPP2R5C   	  0.386334	  1.000000	  0.386334	
PPP2R5D   	  0.344881	  1.000000	  0.344881	
PPP2R5E   	  0.995770	  1.078587	  0.995438	
PPP3CA    	  0.420731	  1.000000	  0.420731	
PPP3CB    	  1.138200	  1.000000	  1.138200	
PPP3CC    	  0.397976	  1.126908	  0.354059	
PPP3R1    	  0.183785	  1.076867	  0.161347	
PRKACA    	  1.642950	  1.065883	  1.697580	
PRKACB    	  0.675331	  1.000000	  0.675331	
PRKACG    	  0.070483	  1.061962	  0.059801	
PRKCA     	  1.086540	  1.073424	  1.093182	
PRKCG     	  0.184083	  1.060407	  0.166194	
MAPK8     	  1.851560	  1.091275	  1.958652	
MAPK9     	  0.295679	  1.123426	  0.254393	
MAPK10    	  1.004850	  1.080715	  1.005242	
PRKX      	  1.484370	  1.083139	  1.533925	
PRKY      	  0.032108	  1.083139	  0.024125	
PSEN1     	  0.212496	  1.064817	  0.192199	
CTNNBIP1  	  0.590028	  1.000000	  0.590028	
CHD8      	  0.317622	  1.063769	  0.295222	
RAC1      	  0.651260	  1.122395	  0.617958	
RAC2      	  0.522293	  1.094858	  0.491084	
RAC3      	  0.634380	  1.087606	  0.609585	
SENP2     	  0.120636	  1.188611	  0.080953	
CCND1     	  0.363553	  1.000000	  0.363553	
ROCK1     	  0.196683	  1.061837	  0.177867	
SFRP1     	  0.327072	  1.094994	  0.294129	
SFRP4     	  0.135435	  1.095398	  0.111918	
SFRP5     	  1.134410	  1.104652	  1.149481	
SOX17     	  0.143061	  1.091957	  0.119637	
SIAH1     	  0.465930	  1.000000	  0.465930	
PORCN     	  0.643820	  1.061978	  0.626487	
MAP3K7    	  0.630517	  1.000000	  0.630517	
TBL1X     	  0.885596	  1.138410	  0.870828	
TCF7      	  1.095250	  1.065699	  1.101816	
TCF7L2    	  0.690345	  1.092777	  0.667014	
TP53      	  0.312569	  1.000000	  0.312569	
WNT1      	  0.762120	  1.086993	  0.744321	
WNT2      	  0.668068	  1.141788	  0.630932	
WNT3      	  1.504450	  1.108313	  1.572498	
WNT5A     	  1.094730	  1.178454	  1.112555	
WNT6      	  0.062958	  1.159158	  0.040542	
WNT7A     	  0.401296	  1.000000	  0.401296	
WNT7B     	  0.085805	  1.102267	  0.066749	
WNT8B     	  1.010720	  1.108047	  1.011885	
WNT10B    	  1.354920	  1.105567	  1.399070	
WNT11     	  0.341249	  1.103801	  0.305213	
WNT2B     	  0.032831	  1.000000	  0.032831	
FZD5      	  0.504818	  1.091492	  0.474214	
TBL1XR1   	  0.403325	  1.063179	  0.380839	
FZD3      	  1.116750	  1.088572	  1.127726	
CXXC4     	  1.500560	  1.000000	  1.500560	
FOSL1     	  0.164226	  1.000000	  0.164226	
WNT5B     	  0.322698	  1.000000	  0.322698	
CAMK2A    	  0.010311	  1.000000	  0.010311	
CAMK2B    	  0.249903	  1.060558	  0.229774	
CAMK2G    	  0.056643	  1.000000	  0.056643	
VANGL1    	  1.296020	  1.000000	  1.296020	
AXIN1     	  1.834540	  1.000000	  1.834540	
FZD1      	  1.110660	  1.056621	  1.117280	
FZD4      	  0.920366	  1.127156	  0.910705	
FZD6      	  0.047630	  1.095493	  0.035614	
FZD7      	  0.873037	  1.123324	  0.858540	
FZD8      	  1.118440	  1.089222	  1.129666	
FZD9      	  0.764448	  1.101748	  0.743839	
TCF7L1    	  0.209327	  1.100200	  0.178967	
CUL1      	  0.006905	  1.000000	  0.006905	
RUVBL1    	  0.501869	  1.000000	  0.501869	
CCND2     	  1.325720	  1.116658	  1.370051	
BTRC      	  0.801053	  1.000000	  0.801053	
CCND3     	  0.651807	  1.070581	  0.632411	
TBL1Y     	  0.482816	  1.000000	  0.482816	
CER1      	  0.139358	  1.198159	  0.094305	
ROCK2     	  0.213235	  1.000000	  0.213235	
RBX1      	  0.393040	  1.000000	  0.393040	
HUMAN_CASE/hsa04330.gene	na	DLL3	RBPJL	DTX2	CREBBP	CTBP1	CTBP2	DTX3L	PTCRA	JAG1	DTX1	DVL1	DVL2	DVL3	DTX3	EP300	SNW1	DTX4	NCSTN	KAT2A	DLL1	HDAC1	HDAC2	HES1	RBPJ	JAG2	HES5	LFNG	MFNG	NOTCH1	NOTCH2	NOTCH3	NOTCH4	APH1A	DLL4	MAML3	PSENEN	PSEN1	PSEN2	RFNG	ADAM17	MAML2	NUMB	KAT2B	NUMBL	CIR	NCOR2	MAML1
path:hsa04330	Notch signaling pathway
Identifier	 Raw score	    Weight	Final Score	Annotation
DLL3      	  2.755450	  1.141000	  3.178773	
DTX2      	  1.034430	  1.000000	  1.034430	
CREBBP    	  0.534731	  1.000000	  0.534731	
CTBP1     	  0.327542	  1.000000	  0.327542	
CTBP2     	  0.602762	  1.000000	  0.602762	
PTCRA     	  0.032374	  1.000000	  0.032374	
JAG1      	  1.937070	  1.054681	  2.008384	
DVL1      	  1.957240	  1.078400	  2.063046	
DVL2      	  1.126180	  1.000000	  1.126180	
DVL3      	  0.664549	  1.102613	  0.637259	
DTX3      	  0.746255	  1.000000	  0.746255	
EP300     	  1.134320	  1.000000	  1.134320	
DTX4      	  0.256522	  1.118871	  0.218216	
NCSTN     	  0.033042	  1.000000	  0.033042	
HDAC1     	  0.694354	  1.000000	  0.694354	
HDAC2     	  1.619590	  1.000000	  1.619590	
HES1      	  0.004303	  1.000000	  0.004303	
JAG2      	  0.676800	  1.000000	  0.676800	
LFNG      	  0.038640	  1.000000	  0.038640	
MFNG      	  0.336440	  1.067728	  0.312512	
NOTCH1    	  0.752519	  1.118765	  0.727532	
NOTCH2    	  0.437828	  1.085455	  0.407991	
NOTCH3    	  2.276350	  1.000000	  2.276350	
NOTCH4    	  0.941932	  1.114513	  0.935501	
MAML3     	  0.022539	  1.000000	  0.022539	
PSEN1     	  0.212496	  1.000000	  0.212496	
PSEN2     	  1.608020	  1.000000	  1.608020	
RFNG      	  0.924845	  1.000000	  0.924845	
ADAM17    	  0.904306	  1.161370	  0.889746	
NUMB      	  0.065970	  1.189851	  0.039373	
CIR       	  0.381812	  1.000000	  0.381812	
NCOR2     	  1.192260	  1.000000	  1.192260	
MAML1     	  0.581434	  1.000000	  0.581434	
HUMAN_CASE/hsa04340.gene	na	CSNK1A1L	CSNK1A1	CSNK1D	CSNK1E	CSNK1G2	CSNK1G3	FBXW11	GAS1	STK36	GLI1	GLI2	GLI3	GSK3B	BMP8A	IHH	LRP2	DHH	WNT16	SUFU	RAB23	CSNK1G1	WNT4	PRKACA	PRKACB	PRKACG	PRKX	PRKY	PTCH1	HHIP	SHH	BMP2	BMP4	BMP5	BMP6	BMP7	BMP8B	SMO	WNT1	WNT2	WNT3	WNT5A	WNT6	WNT7A	WNT7B	WNT8A	WNT8B	WNT10B	WNT11	WNT2B	WNT9A	WNT9B	ZIC2	WNT10A	WNT5B	PTCH2	BTRC	WNT3A
path:hsa04340	Hedgehog signaling pathway
Identifier	 Raw score	    Weight	Final Score	Annotation
CSNK1A1   	  0.584193	  1.056450	  0.566733	
CSNK1D    	  0.139039	  1.000000	  0.139039	
CSNK1E    	  0.917874	  1.000000	  0.917874	
CSNK1G2   	  0.549046	  1.069403	  0.526668	
CSNK1G3   	  0.458539	  1.000000	  0.458539	
FBXW11    	  0.332327	  1.053179	  0.313417	
GAS1      	  0.210530	  1.000000	  0.210530	
GLI2      	  0.104208	  1.110749	  0.081121	
GLI3      	  1.971970	  1.079910	  2.081928	
GSK3B     	  1.767710	  1.059970	  1.829146	
BMP8A     	  0.762426	  1.000000	  0.762426	
IHH       	  0.634106	  1.000000	  0.634106	
LRP2      	  2.709320	  1.000000	  2.709320	
WNT16     	  0.565250	  1.000000	  0.565250	
RAB23     	  0.265455	  1.000000	  0.265455	
CSNK1G1   	  0.576203	  1.000000	  0.576203	
WNT4      	  1.064080	  1.077926	  1.069243	
PRKACA    	  1.642950	  1.000000	  1.642950	
PRKACB    	  0.675331	  1.099905	  0.649359	
PRKACG    	  0.070483	  1.000000	  0.070483	
PRKX      	  1.484370	  1.063391	  1.522006	
PRKY      	  0.032108	  1.063391	  0.025820	
SHH       	  0.708338	  1.000000	  0.708338	
BMP2      	  0.664009	  1.000000	  0.664009	
BMP4      	  1.020780	  1.000000	  1.020780	
BMP5      	  0.143385	  1.000000	  0.143385	
BMP6      	  0.595472	  1.000000	  0.595472	
BMP7      	  1.008400	  1.000000	  1.008400	
BMP8B     	  0.008231	  1.060898	  0.006145	
SMO       	  1.513740	  1.000000	  1.513740	
WNT1      	  0.762120	  1.058805	  0.750042	
WNT2      	  0.668068	  1.062402	  0.651462	
WNT3      	  1.504450	  1.000000	  1.504450	
WNT5A     	  1.094730	  1.000000	  1.094730	
WNT6      	  0.062958	  1.058042	  0.053622	
WNT7A     	  0.401296	  1.000000	  0.401296	
WNT7B     	  0.085805	  1.050976	  0.075709	
WNT8B     	  1.010720	  1.065789	  1.011429	
WNT10B    	  1.354920	  1.120614	  1.405479	
WNT11     	  0.341249	  1.126817	  0.297754	
WNT2B     	  0.032831	  1.000000	  0.032831	
WNT5B     	  0.322698	  1.000000	  0.322698	
PTCH2     	  0.708794	  1.079653	  0.689626	
BTRC      	  0.801053	  1.000000	  0.801053	
HUMAN_CASE/hsa04350.gene	na	CDKN2B	FST	LEFTY1	ACVR1C	COMP	CREBBP	GDF7	DCN	E2F4	E2F5	EP300	AMH	AMHR2	ID1	ID2	ID3	ID4	IFNG	BMP8A	INHBA	INHBB	INHBC	RHOA	GDF6	LTBP1	SMAD1	SMAD2	SMAD3	SMAD4	SMAD5	SMAD6	SMAD7	SMAD9	MYC	NODAL	PITX2	PPP2CA	PPP2CB	PPP2R1A	PPP2R1B	MAPK1	MAPK3	SMURF1	RBL1	RBL2	ROCK1	RPS6KB1	RPS6KB2	SMURF2	BMP2	SKP1	BMP4	BMP5	BMP6	BMP7	BMP8B	BMPR1A	BMPR1B	BMPR2	SP1	TFDP1	TGFB1	TGFB2	TGFB3	LEFTY2	TGFBR1	TGFBR2	THBS1	THBS2	THBS3	THBS4	TNF	similar to S-phase kinase-associated protein 1A (p19A) 	GDF5	INHBE	CUL1	CHRD	ACVR1	ACVR1B	ACVR2A	NOG	ACVR2B	ZFYVE9	ACVRL1	ROCK2	ZFYVE16	RBX1
path:hsa04350	TGF-beta signaling pathway
Identifier	 Raw score	    Weight	Final Score	Annotation
CDKN2B    	  0.645692	  1.000000	  0.645692	
FST       	  0.244878	  1.000000	  0.244878	
COMP      	  0.672827	  1.000000	  0.672827	
CREBBP    	  0.534731	  1.000000	  0.534731	
DCN       	  0.689773	  1.000000	  0.689773	
E2F4      	  0.512558	  1.000000	  0.512558	
E2F5      	  0.414070	  1.000000	  0.414070	
EP300     	  1.134320	  1.000000	  1.134320	
AMH       	  1.886200	  1.000000	  1.886200	
AMHR2     	  0.874847	  1.065298	  0.867242	
ID1       	  1.016490	  1.000000	  1.016490	
ID2       	  0.744572	  1.000000	  0.744572	
ID3       	  1.472900	  1.000000	  1.472900	
ID4       	  0.995185	  1.000000	  0.995185	
BMP8A     	  0.762426	  1.000000	  0.762426	
INHBA     	  0.489976	  1.143361	  0.442342	
INHBB     	  0.521356	  1.145287	  0.474283	
INHBC     	  0.281138	  1.120461	  0.241288	
RHOA      	  1.351120	  1.061837	  1.376498	
LTBP1     	  0.178900	  1.094832	  0.151962	
SMAD1     	  1.222730	  1.000000	  1.222730	
SMAD2     	  0.512569	  1.123440	  0.471981	
SMAD3     	  1.336270	  1.000000	  1.336270	
SMAD4     	  0.418020	  1.123440	  0.375351	
SMAD5     	  2.744060	  1.110698	  3.068477	
SMAD6     	  0.106236	  1.000000	  0.106236	
SMAD7     	  1.592540	  1.110698	  1.676723	
MYC       	  1.107970	  1.000000	  1.107970	
PITX2     	  0.426555	  1.000000	  0.426555	
PPP2CA    	  1.709560	  1.074947	  1.779665	
PPP2CB    	  0.647312	  1.073424	  0.626967	
PPP2R1A   	  0.098348	  1.000000	  0.098348	
PPP2R1B   	  0.644853	  1.059656	  0.628194	
MAPK1     	  0.399866	  1.000000	  0.399866	
MAPK3     	  0.585010	  1.000000	  0.585010	
SMURF1    	  0.936616	  1.000000	  0.936616	
RBL1      	  0.381220	  1.000000	  0.381220	
RBL2      	  1.424950	  1.000000	  1.424950	
ROCK1     	  0.196683	  1.061837	  0.177867	
RPS6KB1   	  1.001380	  1.070488	  1.001477	
RPS6KB2   	  1.169530	  1.070252	  1.182468	
SMURF2    	  0.160375	  1.000000	  0.160375	
BMP2      	  0.664009	  1.072459	  0.644598	
BMP4      	  1.020780	  1.000000	  1.020780	
BMP5      	  0.143385	  1.000000	  0.143385	
BMP6      	  0.595472	  1.069843	  0.574298	
BMP7      	  1.008400	  1.000000	  1.008400	
BMP8B     	  0.008231	  1.123879	  0.004542	
BMPR1A    	  0.087031	  1.000000	  0.087031	
BMPR1B    	  0.863903	  1.000000	  0.863903	
BMPR2     	  0.716101	  1.071139	  0.699290	
SP1       	  0.948833	  1.000000	  0.948833	
TFDP1     	  0.292742	  1.000000	  0.292742	
TGFB1     	  0.661516	  1.000000	  0.661516	
TGFB2     	  0.806354	  1.127261	  0.784567	
TGFB3     	  1.363880	  1.121785	  1.416413	
TGFBR1    	  0.492074	  1.000000	  0.492074	
TGFBR2    	  0.388144	  1.153292	  0.335729	
THBS1     	  0.569682	  1.000000	  0.569682	
THBS2     	  0.294010	  1.000000	  0.294010	
THBS3     	  0.320210	  1.091552	  0.288507	
THBS4     	  0.123030	  1.000000	  0.123030	
TNF       	  0.055311	  1.000000	  0.055311	
GDF5      	  1.011520	  1.000000	  1.011520	
INHBE     	  1.512220	  1.083504	  1.565357	
CUL1      	  0.006905	  1.000000	  0.006905	
CHRD      	  0.133079	  1.235014	  0.082844	
ACVR1     	  0.879150	  1.000000	  0.879150	
ACVR1B    	  1.185900	  1.000000	  1.185900	
ACVR2B    	  0.626891	  1.000000	  0.626891	
ZFYVE9    	  0.402199	  1.000000	  0.402199	
ACVRL1    	  1.331230	  1.000000	  1.331230	
ROCK2     	  0.213235	  1.000000	  0.213235	
ZFYVE16   	  0.941135	  1.000000	  0.941135	
RBX1      	  0.393040	  1.000000	  0.393040	
HUMAN_CASE/hsa04360.gene	na	PLXNC1	CDK5	PAK4	SEMA3A	SEMA6C	SEMA6B	SEMA4F	SEMA4D	SEMA4B	SEMA3C	CFL1	NFAT5	CFL2	CHP	UNC5D	DCC	DPYSL2	EFNA1	EFNA2	EFNA3	EFNA4	EFNA5	EFNB1	EFNB2	EFNB3	EPHA2	EPHA1	EPHA3	EPHA4	EPHA5	EPHA7	EPHA8	EPHB1	EPHB2	EPHB3	EPHB4	EPHB6	UNC5B	SEMA3D	FES	NTNG1	ABLIM3	ARHGEF12	SRGAP2	PLXNB2	ABL1	FYN	NGEF	RND1	GNAI1	GNAI2	GNAI3	EPHA6	GSK3B	RHOD	HRAS	ITGB1	KRAS	RHOA	L1CAM	ABLIM1	LIMK1	LIMK2	MET	NCK1	NFATC1	NFATC2	NFATC3	NFATC4	NRAS	NTN3	PAK1	PAK2	PAK3	PLXNA1	PLXNA2	PLXNB1	PLXNB3	SEMA5B	SEMA4C	PPP3CA	PPP3CB	PPP3CC	PPP3R1	PPP3R2	PLXNA3	MAPK1	MAPK3	DPYSL5	SEMA3G	PAK6	PAK7	PTK2	SRGAP1	SEMA6A	LRRC4C	SEMA4G	RAC1	RAC2	RAC3	RASA1	NTN4	RGS3	ROBO1	ROBO2	ROCK1	CXCL12	CHP2	SEMA3F	SEMA4A	ROBO3	SLIT1	SLIT3	CXCR4	SEMA3B	SEMA6D	NCK2	ABLIM2	SEMA7A	UNC5C	NRP1	UNC5A	SEMA5A	SLIT2	NTN1	ROCK2	SEMA3E	SRGAP3	CDC42
path:hsa04360	Axon guidance
Identifier	 Raw score	    Weight	Final Score	Annotation
PLXNC1    	  0.787306	  1.098943	  0.768896	
CDK5      	  1.445790	  1.000000	  1.445790	
PAK4      	  1.878050	  1.065510	  1.957212	
SEMA3A    	  0.158364	  1.000000	  0.158364	
SEMA6C    	  0.957112	  1.000000	  0.957112	
SEMA6B    	  0.565993	  1.000000	  0.565993	
SEMA4F    	  1.339140	  1.000000	  1.339140	
SEMA4D    	  1.003160	  1.127816	  1.003565	
SEMA3C    	  0.408223	  1.000000	  0.408223	
CFL1      	  2.058720	  1.053754	  2.140200	
NFAT5     	  0.013993	  1.076867	  0.010079	
CHP       	  0.065966	  1.051019	  0.057423	
DCC       	  0.163540	  1.000000	  0.163540	
DPYSL2    	  0.556558	  1.155179	  0.508182	
EFNA1     	  0.140938	  1.112742	  0.113002	
EFNA2     	  0.388488	  1.000000	  0.388488	
EFNA3     	  0.861715	  1.052471	  0.855012	
EFNA4     	  1.040580	  1.153019	  1.046933	
EFNA5     	  0.079229	  1.000000	  0.079229	
EFNB1     	  1.354610	  1.051801	  1.376076	
EFNB2     	  0.347205	  1.134521	  0.301152	
EFNB3     	  1.797220	  1.000000	  1.797220	
EPHA2     	  0.754645	  1.061626	  0.741666	
EPHA1     	  0.922656	  1.000000	  0.922656	
EPHA3     	  0.248064	  1.097427	  0.216560	
EPHA4     	  0.199350	  1.203219	  0.143643	
EPHA5     	  1.889840	  1.000000	  1.889840	
EPHA7     	  0.362234	  1.000000	  0.362234	
EPHB1     	  0.030786	  1.000000	  0.030786	
EPHB2     	  0.462969	  1.000000	  0.462969	
EPHB3     	  0.577704	  1.000000	  0.577704	
EPHB4     	  0.293441	  1.083262	  0.264963	
EPHB6     	  0.506350	  1.217335	  0.436735	
UNC5B     	  1.265140	  1.000000	  1.265140	
SEMA3D    	  0.512933	  1.072654	  0.488647	
FES       	  1.485860	  1.000000	  1.485860	
NTNG1     	  0.244161	  1.000000	  0.244161	
ABLIM3    	  1.144910	  1.000000	  1.144910	
ARHGEF12  	  0.413546	  1.116300	  0.373186	
SRGAP2    	  1.749730	  1.000000	  1.749730	
PLXNB2    	  1.048090	  1.095023	  1.052778	
ABL1      	  0.894260	  1.000000	  0.894260	
FYN       	  1.723400	  1.153019	  1.873086	
RND1      	  1.122700	  1.116300	  1.137914	
GNAI1     	  1.127910	  1.050705	  1.134815	
GNAI2     	  0.267329	  1.000000	  0.267329	
GNAI3     	  1.548190	  1.000000	  1.548190	
GSK3B     	  1.767710	  1.155179	  1.931097	
RHOD      	  1.446050	  1.000000	  1.446050	
HRAS      	  1.160210	  1.000000	  1.160210	
ITGB1     	  1.245760	  1.000000	  1.245760	
RHOA      	  1.351120	  1.059310	  1.375452	
L1CAM     	  0.560856	  1.000000	  0.560856	
ABLIM1    	  0.371743	  1.076104	  0.344775	
LIMK1     	  0.150201	  1.102472	  0.123682	
LIMK2     	  0.134758	  1.074785	  0.116000	
MET       	  0.631425	  1.000000	  0.631425	
NCK1      	  1.638670	  1.063429	  1.690817	
NFATC1    	  2.595670	  1.000000	  2.595670	
NFATC3    	  0.565096	  1.000000	  0.565096	
NFATC4    	  0.477132	  1.104393	  0.441663	
NRAS      	  0.323946	  1.053565	  0.304966	
PAK1      	  0.253432	  1.115882	  0.216162	
PAK2      	  0.693657	  1.102450	  0.668144	
PAK3      	  0.389916	  1.104918	  0.353229	
PLXNA1    	  0.499918	  1.133884	  0.455603	
PLXNA2    	  0.304461	  1.069987	  0.280147	
PLXNB1    	  0.215174	  1.074533	  0.191894	
PLXNB3    	  0.715928	  1.000000	  0.715928	
SEMA4C    	  0.379769	  1.073524	  0.353675	
PPP3CA    	  0.420731	  1.000000	  0.420731	
PPP3CB    	  1.138200	  1.053754	  1.146148	
PPP3CC    	  0.397976	  1.104393	  0.361480	
PPP3R1    	  0.183785	  1.076867	  0.161347	
PLXNA3    	  1.137130	  1.097771	  1.151507	
MAPK1     	  0.399866	  1.000000	  0.399866	
MAPK3     	  0.585010	  1.000000	  0.585010	
PAK6      	  1.066210	  1.059368	  1.070276	
PAK7      	  0.054985	  1.000000	  0.054985	
PTK2      	  0.438754	  1.000000	  0.438754	
SEMA6A    	  0.302016	  1.000000	  0.302016	
SEMA4G    	  0.836579	  1.052301	  0.828808	
RAC1      	  0.651260	  1.089914	  0.626626	
RAC2      	  0.522293	  1.106333	  0.487438	
RAC3      	  0.634380	  1.079684	  0.611787	
RASA1     	  0.627710	  1.053565	  0.612246	
RGS3      	  1.289810	  1.000000	  1.289810	
ROBO1     	  0.735396	  1.000000	  0.735396	
ROCK1     	  0.196683	  1.061837	  0.177867	
CXCL12    	  0.212907	  1.000000	  0.212907	
SEMA3F    	  0.326669	  1.000000	  0.326669	
SEMA4A    	  0.928571	  1.000000	  0.928571	
ROBO3     	  0.333784	  1.000000	  0.333784	
SLIT1     	  0.786589	  1.000000	  0.786589	
SLIT3     	  0.329686	  1.000000	  0.329686	
CXCR4     	  0.659315	  1.050705	  0.645535	
SEMA3B    	  0.238283	  1.000000	  0.238283	
SEMA6D    	  1.157860	  1.000000	  1.157860	
NCK2      	  0.739500	  1.051801	  0.728030	
ABLIM2    	  0.052037	  1.053728	  0.044396	
SEMA7A    	  0.068397	  1.098943	  0.052453	
UNC5C     	  1.212400	  1.000000	  1.212400	
NRP1      	  0.657436	  1.072654	  0.637705	
SEMA5A    	  0.556047	  1.000000	  0.556047	
SLIT2     	  0.347341	  1.000000	  0.347341	
NTN1      	  1.199320	  1.000000	  1.199320	
ROCK2     	  0.213235	  1.000000	  0.213235	
SEMA3E    	  0.563920	  1.000000	  0.563920	
CDC42     	  1.267850	  1.000000	  1.267850	
HUMAN_CASE/hsa04370.gene	na	AKT3	PLA2G4B	NFAT5	CHP	MAPK14	AKT1	AKT2	PIK3R5	SHC2	PLA2G2D	PLA2G2E	HRAS	HSPB1	KDR	KRAS	NFATC1	NFATC2	NFATC3	NFATC4	NOS3	NRAS	PLA2G3	PIK3CA	PIK3CB	PIK3CD	PIK3CG	PIK3R1	PIK3R2	PLA2G1B	PLA2G2A	PLA2G4A	PLA2G5	PLCG1	PLCG2	PPP3CA	PPP3CB	PPP3CC	PPP3R1	PPP3R2	PRKCA	PRKCB	PRKCG	MAPK1	MAPK3	MAPK11	MAPK13	MAP2K1	MAP2K2	SPHK2	BAD	PTGS2	PTK2	PXN	RAC1	RAC2	RAC3	RAF1	MAPK12	CHP2	PLA2G2F	SRC	VEGFA	MAPKAPK3	PLA2G12A	PLA2G6	PLA2G10	CASP9	PLA2G12B	PIK3R3	JMJD7-PLA2G4B	SPHK1	SH2D2A	MAPKAPK2	CDC42
path:hsa04370	VEGF signaling pathway
Identifier	 Raw score	    Weight	Final Score	Annotation
AKT3      	  0.228924	  1.055688	  0.210879	
PLA2G4B   	  1.894530	  1.000000	  1.894530	
NFAT5     	  0.013993	  1.076867	  0.010079	
CHP       	  0.065966	  1.050781	  0.057460	
MAPK14    	  0.856884	  1.000000	  0.856884	
AKT1      	  0.988061	  1.093940	  0.986947	
AKT2      	  1.206250	  1.000000	  1.206250	
PIK3R5    	  0.075890	  1.097906	  0.058958	
SHC2      	  0.515642	  1.000000	  0.515642	
PLA2G2D   	  0.562119	  1.000000	  0.562119	
PLA2G2E   	  1.581400	  1.094747	  1.651583	
HRAS      	  1.160210	  1.051824	  1.169179	
HSPB1     	  0.351873	  1.000000	  0.351873	
KDR       	  0.445800	  1.155093	  0.393300	
NFATC1    	  2.595670	  1.000000	  2.595670	
NFATC3    	  0.565096	  1.000000	  0.565096	
NFATC4    	  0.477132	  1.096358	  0.444297	
NOS3      	  0.509230	  1.000000	  0.509230	
NRAS      	  0.323946	  1.068574	  0.299850	
PLA2G3    	  0.059121	  1.000000	  0.059121	
PIK3CA    	  0.135716	  1.053184	  0.122040	
PIK3CB    	  0.692325	  1.063844	  0.676262	
PIK3CD    	  0.297968	  1.111837	  0.260233	
PIK3CG    	  0.426137	  1.107798	  0.388701	
PIK3R1    	  0.294335	  1.076308	  0.268108	
PIK3R2    	  0.057474	  1.071159	  0.046903	
PLA2G1B   	  1.661740	  1.000000	  1.661740	
PLA2G2A   	  1.268010	  1.061476	  1.286655	
PLA2G4A   	  0.748927	  1.000000	  0.748927	
PLA2G5    	  0.033386	  1.000000	  0.033386	
PLCG1     	  0.377972	  1.077827	  0.350409	
PLCG2     	  0.179127	  1.092018	  0.152911	
PPP3CA    	  0.420731	  1.056382	  0.400687	
PPP3CB    	  1.138200	  1.175687	  1.164382	
PPP3CC    	  0.397976	  1.085726	  0.367751	
PPP3R1    	  0.183785	  1.076867	  0.161347	
PRKCA     	  1.086540	  1.000000	  1.086540	
PRKCG     	  0.184083	  1.083515	  0.159820	
MAPK1     	  0.399866	  1.083807	  0.370299	
MAPK3     	  0.585010	  1.000000	  0.585010	
MAPK11    	  0.240144	  1.000000	  0.240144	
MAPK13    	  0.522130	  1.000000	  0.522130	
MAP2K1    	  0.036849	  1.150452	  0.022426	
MAP2K2    	  1.233550	  1.057556	  1.248543	
SPHK2     	  0.541738	  1.055146	  0.523732	
BAD       	  0.213155	  1.000000	  0.213155	
PTGS2     	  0.138427	  1.088941	  0.116102	
PTK2      	  0.438754	  1.000000	  0.438754	
PXN       	  0.041641	  1.000000	  0.041641	
RAC1      	  0.651260	  1.074228	  0.630855	
RAC2      	  0.522293	  1.079656	  0.495957	
RAC3      	  0.634380	  1.000000	  0.634380	
RAF1      	  0.932089	  1.073969	  0.927253	
MAPK12    	  0.923733	  1.000000	  0.923733	
PLA2G2F   	  0.549622	  1.064508	  0.528806	
SRC       	  0.970372	  1.068532	  0.968374	
MAPKAPK3  	  0.568989	  1.000000	  0.568989	
PLA2G12A  	  0.456369	  1.000000	  0.456369	
PLA2G6    	  0.726461	  1.000000	  0.726461	
PLA2G10   	  1.747530	  1.050781	  1.797775	
CASP9     	  0.096611	  1.051863	  0.085583	
PIK3R3    	  1.067750	  1.106127	  1.075204	
SPHK1     	  1.556540	  1.091061	  1.620536	
SH2D2A    	  1.619130	  1.067955	  1.673029	
MAPKAPK2  	  0.055154	  1.000000	  0.055154	
CDC42     	  1.267850	  1.000000	  1.267850	
HUMAN_CASE/hsa04510.gene	na	AKT3	PAK4	LAMC3	MYL12B	MRLC2	MYL9	VAV3	MYL12A	MRLC3	CHAD	COL1A1	COL1A2	COL2A1	COL3A1	COL4A1	COL4A2	COL4A4	COL4A6	COL5A1	COL5A2	COL6A1	COL6A2	COL6A3	COL11A1	COL11A2	COMP	COL6A6	CRK	CRKL	CTNNB1	DIAPH1	DOCK1	EGF	EGFR	ELK1	ERBB2	AKT1	AKT2	FIGF	LAMB4	ITGA11	FLNA	FLNB	FLNC	FLT1	FLT4	FN1	PIP5K1C	PIK3R5	FYN	SHC2	LAMA1	GRB2	RAPGEF1	GRLF1	GSK3B	PARVB	MYLPF	HGF	HRAS	BIRC2	BIRC3	XIAP	TNC	IBSP	IGF1	IGF1R	ILK	ITGA6	ITGA1	ITGA2	ITGA2B	ITGA3	ITGA4	ITGA5	ITGA7	ITGA9	ITGAV	ITGB1	ITGB3	ITGB4	ITGB5	ITGB6	ITGB7	ITGB8	JUN	KDR	RHOA	LAMA2	LAMA3	LAMA4	LAMA5	LAMB1	LAMB2	LAMB3	LAMC1	LAMC2	ARHGAP5	SHC4	MET	MYL2	MYL5	MYLK	PPP1R12A	COL5A3	PAK1	PAK2	PAK3	PDGFA	PDGFB	PDGFRA	PDGFRB	PDPK1	PGF	PIK3CA	PIK3CB	PIK3CD	PIK3CG	PIK3R1	PIK3R2	SHC3	PPP1CA	PPP1CB	PPP1CC	PARVA	PRKCA	PRKCB	PRKCG	MAPK1	MAPK3	MAPK8	MAPK9	MAPK10	PDGFC	MAP2K1	RELN	PAK6	PAK7	BAD	PTEN	PTK2	PXN	MYL7	RAC1	RAC2	RAC3	RAF1	RAP1A	RAP1B	CCND1	BCL2	ACTB	ROCK1	TNN	PARVG	similar to cytoskeletal beta actin 	SHC1	similar to beta-actin 	similar to LOC283693 protein  [SP:tr:Q05CW5_HUMAN]	similar to Filamin-C (Gamma-filamin) (Filamin-2) (Protein FLNc) (Actin-binding-like protein) (ABP-L) (ABP-280-like protein)  [SP:tr:A4D1J9_HUMAN]	SOS1	SOS2	SPP1	SRC	BRAF	THBS1	THBS2	THBS3	THBS4	TLN1	ACTG1	TNR	TNXB	VASP	VAV1	VAV2	VCL	VEGFA	VEGFB	VEGFC	VTN	VWF	ZYX	PDGFD	ACTN4	CAPN2	TLN2	PIK3R3	ITGA10	ITGA8	MYLK2	CAV1	CAV2	CAV3	ACTN1	ACTN2	ACTN3	CCND2	CCND3	MYLK3	MYL10	MYLC2PL	ROCK2	BCAR1	FARP2	CDC42
path:hsa04510	Focal adhesion
Identifier	 Raw score	    Weight	Final Score	Annotation
AKT3      	  0.228924	  1.078633	  0.203865	
PAK4      	  1.878050	  1.076566	  1.970896	
LAMC3     	  1.247340	  1.000000	  1.247340	
MYL12B    	  0.483729	  1.123829	  0.442127	
MYL9      	  1.784260	  1.000000	  1.784260	
VAV3      	  0.822567	  1.104521	  0.805944	
CHAD      	  0.307736	  1.000000	  0.307736	
COL1A1    	  1.618730	  1.000000	  1.618730	
COL1A2    	  0.258181	  1.000000	  0.258181	
COL2A1    	  0.131992	  1.000000	  0.131992	
COL3A1    	  1.604030	  1.000000	  1.604030	
COL4A1    	  0.325942	  1.000000	  0.325942	
COL4A2    	  1.459810	  1.000000	  1.459810	
COL4A4    	  0.920446	  1.000000	  0.920446	
COL4A6    	  0.458394	  1.000000	  0.458394	
COL5A1    	  1.252720	  1.000000	  1.252720	
COL5A2    	  0.125502	  1.000000	  0.125502	
COL6A1    	  1.990830	  1.000000	  1.990830	
COL6A2    	  0.689415	  1.000000	  0.689415	
COL6A3    	  1.295140	  1.000000	  1.295140	
COL11A1   	  1.089460	  1.000000	  1.089460	
COL11A2   	  0.375318	  1.000000	  0.375318	
COMP      	  0.672827	  1.000000	  0.672827	
CRK       	  1.127560	  1.077260	  1.138067	
CRKL      	  0.243297	  1.068518	  0.220839	
CTNNB1    	  1.127550	  1.084924	  1.139104	
DIAPH1    	  0.941679	  1.093092	  0.936426	
DOCK1     	  0.837187	  1.121786	  0.819263	
EGF       	  1.806710	  1.085663	  1.900616	
EGFR      	  0.023810	  1.093992	  0.016757	
ELK1      	  0.250688	  1.053938	  0.232661	
ERBB2     	  2.177140	  1.088978	  2.333193	
AKT1      	  0.988061	  1.096844	  0.986912	
AKT2      	  1.206250	  1.000000	  1.206250	
FIGF      	  0.077923	  1.125141	  0.056620	
LAMB4     	  0.365734	  1.000000	  0.365734	
FLNA      	  0.588674	  1.000000	  0.588674	
FLNB      	  0.117090	  1.000000	  0.117090	
FLNC      	  0.140375	  1.000000	  0.140375	
FLT1      	  0.157475	  1.110068	  0.128484	
FLT4      	  0.223050	  1.069360	  0.201005	
FN1       	  0.247136	  1.000000	  0.247136	
PIP5K1C   	  0.240427	  1.083004	  0.213601	
PIK3R5    	  0.075890	  1.072162	  0.063005	
FYN       	  1.723400	  1.000000	  1.723400	
SHC2      	  0.515642	  1.000000	  0.515642	
LAMA1     	  1.087400	  1.000000	  1.087400	
GRB2      	  1.688520	  1.097734	  1.777220	
RAPGEF1   	  1.741880	  1.077260	  1.818190	
GRLF1     	  1.449890	  1.063378	  1.484432	
GSK3B     	  1.767710	  1.077400	  1.847399	
PARVB     	  0.654728	  1.108696	  0.625270	
HGF       	  0.557774	  1.000000	  0.557774	
HRAS      	  1.160210	  1.057602	  1.170184	
BIRC2     	  0.336304	  1.000000	  0.336304	
BIRC3     	  0.091633	  1.000000	  0.091633	
TNC       	  1.330020	  1.000000	  1.330020	
IBSP      	  1.492400	  1.000000	  1.492400	
IGF1      	  0.847100	  1.000000	  0.847100	
IGF1R     	  0.152464	  1.110577	  0.123835	
ILK       	  0.285420	  1.098234	  0.252345	
ITGA6     	  0.686021	  1.000000	  0.686021	
ITGA2     	  0.507890	  1.000000	  0.507890	
ITGA2B    	  0.298340	  1.000000	  0.298340	
ITGA3     	  0.690911	  1.000000	  0.690911	
ITGA4     	  0.601061	  1.000000	  0.601061	
ITGA5     	  0.341766	  1.000000	  0.341766	
ITGA7     	  0.110498	  1.000000	  0.110498	
ITGA9     	  0.795701	  1.000000	  0.795701	
ITGAV     	  1.441950	  1.000000	  1.441950	
ITGB1     	  1.245760	  1.000000	  1.245760	
ITGB3     	  1.105320	  1.108334	  1.117376	
ITGB4     	  0.011498	  1.074905	  0.008229	
ITGB5     	  0.075827	  1.126966	  0.054651	
ITGB6     	  0.562176	  1.092520	  0.533004	
ITGB7     	  0.508892	  1.000000	  0.508892	
ITGB8     	  0.473798	  1.056718	  0.454144	
JUN       	  0.706149	  1.055790	  0.692574	
KDR       	  0.445800	  1.130884	  0.401068	
RHOA      	  1.351120	  1.073566	  1.381365	
LAMA2     	  0.603793	  1.000000	  0.603793	
LAMA3     	  0.023148	  1.000000	  0.023148	
LAMA4     	  0.498295	  1.000000	  0.498295	
LAMA5     	  0.274641	  1.000000	  0.274641	
LAMB1     	  0.302872	  1.000000	  0.302872	
LAMB2     	  0.104581	  1.000000	  0.104581	
LAMB3     	  0.088568	  1.000000	  0.088568	
LAMC1     	  0.013699	  1.000000	  0.013699	
LAMC2     	  0.016676	  1.000000	  0.016676	
ARHGAP5   	  0.417635	  1.060651	  0.396094	
MET       	  0.631425	  1.068806	  0.611762	
MYL2      	  0.031454	  1.000000	  0.031454	
MYL5      	  0.469895	  1.080809	  0.442074	
MYLK      	  0.045763	  1.070364	  0.036835	
PPP1R12A  	  0.605036	  1.109265	  0.572714	
COL5A3    	  0.600091	  1.000000	  0.600091	
PAK1      	  0.253432	  1.093223	  0.222991	
PAK2      	  0.693657	  1.137164	  0.659714	
PAK3      	  0.389916	  1.086470	  0.359420	
PDGFA     	  1.205520	  1.000000	  1.205520	
PDGFB     	  0.075022	  1.074162	  0.061912	
PDGFRA    	  1.727520	  1.116444	  1.841067	
PDGFRB    	  0.698898	  1.102264	  0.673756	
PDPK1     	  0.474582	  1.088956	  0.444137	
PGF       	  0.247309	  1.000000	  0.247309	
PIK3CA    	  0.135716	  1.067893	  0.118507	
PIK3CB    	  0.692325	  1.089670	  0.669870	
PIK3CD    	  0.297968	  1.138589	  0.251939	
PIK3CG    	  0.426137	  1.150289	  0.374865	
PIK3R1    	  0.294335	  1.073492	  0.269033	
PIK3R2    	  0.057474	  1.080717	  0.045640	
SHC3      	  1.148280	  1.068925	  1.159275	
PPP1CA    	  0.762634	  1.113237	  0.739588	
PPP1CB    	  1.628270	  1.092536	  1.703408	
PPP1CC    	  1.751690	  1.072054	  1.823893	
PARVA     	  0.716214	  1.000000	  0.716214	
PRKCA     	  1.086540	  1.096078	  1.095239	
PRKCG     	  0.184083	  1.068061	  0.164055	
MAPK1     	  0.399866	  1.162414	  0.344556	
MAPK3     	  0.585010	  1.000000	  0.585010	
MAPK8     	  1.851560	  1.080087	  1.945200	
MAPK9     	  0.295679	  1.094723	  0.263448	
MAPK10    	  1.004850	  1.066231	  1.005172	
PDGFC     	  0.340826	  1.082198	  0.311966	
MAP2K1    	  0.036849	  1.113663	  0.025321	
RELN      	  0.524998	  1.000000	  0.524998	
PAK6      	  1.066210	  1.000000	  1.066210	
PAK7      	  0.054985	  1.110135	  0.039949	
BAD       	  0.213155	  1.000000	  0.213155	
PTEN      	  0.961278	  1.000000	  0.961278	
PTK2      	  0.438754	  1.106616	  0.401861	
PXN       	  0.041641	  1.000000	  0.041641	
MYL7      	  0.648997	  1.083054	  0.626107	
RAC1      	  0.651260	  1.109253	  0.621451	
RAC2      	  0.522293	  1.115048	  0.484686	
RAC3      	  0.634380	  1.073822	  0.613421	
RAF1      	  0.932089	  1.093325	  0.925991	
RAP1A     	  0.791661	  1.060677	  0.780518	
RAP1B     	  1.174550	  1.083094	  1.190357	
CCND1     	  0.363553	  1.061855	  0.341497	
BCL2      	  0.153438	  1.000000	  0.153438	
ACTB      	  0.542022	  1.099583	  0.509952	
ROCK1     	  0.196683	  1.063276	  0.177451	
TNN       	  0.293916	  1.000000	  0.293916	
SHC1      	  0.756502	  1.052005	  0.745603	
SOS1      	  0.754981	  1.000000	  0.754981	
SOS2      	  2.355090	  1.075717	  2.512897	
SPP1      	  0.667710	  1.000000	  0.667710	
SRC       	  0.970372	  1.123478	  0.966775	
BRAF      	  0.915329	  1.098255	  0.907407	
THBS1     	  0.569682	  1.000000	  0.569682	
THBS2     	  0.294010	  1.000000	  0.294010	
THBS3     	  0.320210	  1.000000	  0.320210	
THBS4     	  0.123030	  1.000000	  0.123030	
TLN1      	  0.161724	  1.000000	  0.161724	
ACTG1     	  1.526910	  1.059545	  1.565881	
TNR       	  0.591518	  1.000000	  0.591518	
TNXB      	  2.710270	  1.000000	  2.710270	
VASP      	  0.246147	  1.050818	  0.229222	
VAV1      	  0.428801	  1.089277	  0.397580	
VAV2      	  0.147225	  1.077271	  0.126967	
VCL       	  0.041997	  1.085493	  0.032027	
VEGFB     	  0.369948	  1.089887	  0.338316	
VEGFC     	  1.252320	  1.089866	  1.277899	
VTN       	  1.773640	  1.000000	  1.773640	
VWF       	  1.284170	  1.000000	  1.284170	
ZYX       	  0.588652	  1.000000	  0.588652	
PDGFD     	  1.057580	  1.134023	  1.065545	
ACTN4     	  0.756186	  1.000000	  0.756186	
CAPN2     	  0.036291	  1.000000	  0.036291	
TLN2      	  1.923950	  1.000000	  1.923950	
PIK3R3    	  1.067750	  1.091029	  1.074141	
ITGA10    	  1.092350	  1.000000	  1.092350	
ITGA8     	  0.436785	  1.000000	  0.436785	
CAV1      	  1.736360	  1.000000	  1.736360	
CAV2      	  0.728339	  1.080555	  0.709976	
CAV3      	  0.081277	  1.165309	  0.053675	
ACTN1     	  1.057410	  1.000000	  1.057410	
ACTN2     	  0.951845	  1.000000	  0.951845	
ACTN3     	  0.510099	  1.069800	  0.486686	
CCND2     	  1.325720	  1.076033	  1.354448	
CCND3     	  0.651807	  1.000000	  0.651807	
MYL10     	  1.125160	  1.101948	  1.138769	
ROCK2     	  0.213235	  1.110692	  0.179709	
FARP2     	  1.936030	  1.099163	  2.067107	
CDC42     	  1.267850	  1.000000	  1.267850	
HUMAN_CASE/hsa04512.gene	na	LAMC3	CHAD	COL1A1	COL1A2	COL2A1	COL3A1	COL4A1	COL4A2	COL4A4	COL4A6	COL5A1	COL5A2	COL6A1	COL6A2	COL6A3	COL11A1	COL11A2	COMP	COL6A6	DAG1	LAMB4	ITGA11	SV2C	FN1	GP1BA	GP1BB	GP5	GP9	LAMA1	HMMR	HSPG2	TNC	IBSP	ITGA6	ITGA1	ITGA2	ITGA2B	ITGA3	ITGA4	ITGA5	ITGA7	ITGA9	ITGAV	ITGB1	ITGB3	ITGB4	ITGB5	ITGB6	ITGB7	ITGB8	AGRN	LAMA2	LAMA3	LAMA4	LAMA5	LAMB1	LAMB2	LAMB3	LAMC1	LAMC2	COL5A3	GP6	RELN	SDC1	SDC2	SDC4	TNN	SPP1	THBS1	THBS2	THBS3	THBS4	TNR	TNXB	VTN	VWF	ITGA10	ITGA8	CD36	CD44	CD47	SDC3	SV2B	SV2A
path:hsa04512	ECM-receptor interaction
Identifier	 Raw score	    Weight	Final Score	Annotation
LAMC3     	  1.247340	  1.000000	  1.247340	
CHAD      	  0.307736	  1.056348	  0.287964	
COL1A1    	  1.618730	  1.077029	  1.679914	
COL1A2    	  0.258181	  1.000000	  0.258181	
COL2A1    	  0.131992	  1.000000	  0.131992	
COL3A1    	  1.604030	  1.068385	  1.656708	
COL4A1    	  0.325942	  1.000000	  0.325942	
COL4A2    	  1.459810	  1.104951	  1.518936	
COL4A4    	  0.920446	  1.081397	  0.914256	
COL4A6    	  0.458394	  1.000000	  0.458394	
COL5A1    	  1.252720	  1.000000	  1.252720	
COL5A2    	  0.125502	  1.085335	  0.105132	
COL6A1    	  1.990830	  1.000000	  1.990830	
COL6A2    	  0.689415	  1.124677	  0.658177	
COL6A3    	  1.295140	  1.127419	  1.338530	
COL11A1   	  1.089460	  1.000000	  1.089460	
COL11A2   	  0.375318	  1.073098	  0.349373	
COMP      	  0.672827	  1.123128	  0.640787	
DAG1      	  0.315827	  1.000000	  0.315827	
LAMB4     	  0.365734	  1.184940	  0.303653	
SV2C      	  0.676981	  1.102873	  0.650350	
FN1       	  0.247136	  1.000000	  0.247136	
GP1BA     	  0.185350	  1.000000	  0.185350	
GP1BB     	  0.457273	  1.000000	  0.457273	
GP5       	  0.314185	  1.000000	  0.314185	
GP9       	  0.145577	  1.000000	  0.145577	
LAMA1     	  1.087400	  1.058524	  1.092745	
HMMR      	  0.181588	  1.000000	  0.181588	
HSPG2     	  0.498511	  1.000000	  0.498511	
TNC       	  1.330020	  1.087151	  1.363492	
IBSP      	  1.492400	  1.000000	  1.492400	
ITGA6     	  0.686021	  1.000000	  0.686021	
ITGA2     	  0.507890	  1.000000	  0.507890	
ITGA2B    	  0.298340	  1.000000	  0.298340	
ITGA3     	  0.690911	  1.000000	  0.690911	
ITGA4     	  0.601061	  1.000000	  0.601061	
ITGA5     	  0.341766	  1.000000	  0.341766	
ITGA7     	  0.110498	  1.000000	  0.110498	
ITGA9     	  0.795701	  1.000000	  0.795701	
ITGAV     	  1.441950	  1.000000	  1.441950	
ITGB1     	  1.245760	  1.000000	  1.245760	
ITGB3     	  1.105320	  1.000000	  1.105320	
ITGB4     	  0.011498	  1.000000	  0.011498	
ITGB5     	  0.075827	  1.000000	  0.075827	
ITGB6     	  0.562176	  1.000000	  0.562176	
ITGB7     	  0.508892	  1.000000	  0.508892	
ITGB8     	  0.473798	  1.000000	  0.473798	
AGRN      	  0.180776	  1.000000	  0.180776	
LAMA2     	  0.603793	  1.057644	  0.586486	
LAMA3     	  0.023148	  1.076129	  0.017379	
LAMA4     	  0.498295	  1.087710	  0.468763	
LAMA5     	  0.274641	  1.052149	  0.256742	
LAMB1     	  0.302872	  1.066846	  0.279630	
LAMB2     	  0.104581	  1.072138	  0.088862	
LAMB3     	  0.088568	  1.065173	  0.075625	
LAMC1     	  0.013699	  1.000000	  0.013699	
LAMC2     	  0.016676	  1.000000	  0.016676	
COL5A3    	  0.600091	  1.000000	  0.600091	
GP6       	  0.887584	  1.084535	  0.878681	
RELN      	  0.524998	  1.000000	  0.524998	
SDC1      	  0.468304	  1.074221	  0.442664	
SDC2      	  0.344753	  1.083299	  0.315488	
SDC4      	  1.329010	  1.103845	  1.368851	
TNN       	  0.293916	  1.102528	  0.259240	
SPP1      	  0.667710	  1.000000	  0.667710	
THBS1     	  0.569682	  1.099363	  0.538706	
THBS2     	  0.294010	  1.000000	  0.294010	
THBS3     	  0.320210	  1.000000	  0.320210	
THBS4     	  0.123030	  1.060147	  0.108462	
TNR       	  0.591518	  1.060505	  0.573021	
TNXB      	  2.710270	  1.000000	  2.710270	
VTN       	  1.773640	  1.000000	  1.773640	
VWF       	  1.284170	  1.000000	  1.284170	
ITGA10    	  1.092350	  1.000000	  1.092350	
ITGA8     	  0.436785	  1.000000	  0.436785	
CD36      	  0.284034	  1.000000	  0.284034	
CD44      	  0.061374	  1.000000	  0.061374	
CD47      	  1.006060	  1.000000	  1.006060	
SDC3      	  0.337758	  1.133122	  0.292316	
SV2B      	  0.300936	  1.058524	  0.280513	
SV2A      	  0.440889	  1.062547	  0.418874	
HUMAN_CASE/hsa04514.gene	na	CDH2	CDH3	CDH4	CDH5	CDH15	CD226	CLDN16	CNTN1	CLDN4	CLDN3	CLDN7	CLDN23	VCAN	CTLA4	CLDN19	ALCAM	NLGN1	NFASC	ICOSLG	CLDN14	CADM1	CLDN15	NEGR1	PVRL3	CNTNAP2	CLDN17	GLG1	CD274	ICOS	HLA-A	HLA-B	HLA-C	HLA-DMA	HLA-DMB	HLA-DOA	HLA-DOB	HLA-DPA1	HLA-DPB1	HLA-DQA1	HLA-DQA2	HLA-DQB1	HLA-DRA	HLA-DRB1	HLA-DRB3	HLA-DRB4	HLA-DRB5	HLA-E	HLA-F	HLA-G	ICAM1	ICAM2	ICAM3	ITGA6	ITGA4	ITGA9	ITGAL	ITGAM	ITGAV	ITGB1	ITGB2	ITGB7	ITGB8	L1CAM	MAG	CD99	MPZ	NCAM1	NCAM2	NEO1	NRCAM	OCLN	CLDN20	CLDN11	F11R	CLDN18	PDCD1	PECAM1	CLDN22	NLGN3	NLGN4X	NLGN2	CADM3	PTPRC	PTPRF	PTPRM	PVR	PVRL1	PVRL2	JAM2	SDC1	SDC2	SDC4	SELE	SELL	SELP	SELPLG	HLA-A29.1	SIGLEC1	SPN	CNTN2	CLDN5	VCAM1	PDCD1LG2	CD276	MADCAM1	JAM3	CNTNAP1	ITGA8	MPZL1	CLDN10	CLDN8	CLDN6	CLDN2	CLDN1	CLDN9	ESAM	CD2	CD4	CD6	CD8A	CD8B	CD22	NRXN3	NRXN1	NRXN2	CD28	CD80	CD86	CD34	CD40	CD40LG	CD58	SDC3	CDH1
path:hsa04514	Cell adhesion molecules (CAMs)
Identifier	 Raw score	    Weight	Final Score	Annotation
CDH2      	  0.683937	  1.000000	  0.683937	
CDH3      	  0.175743	  1.000000	  0.175743	
CDH4      	  0.957828	  1.000000	  0.957828	
CDH5      	  1.367580	  1.000000	  1.367580	
CDH15     	  0.862986	  1.000000	  0.862986	
CD226     	  0.463170	  1.000000	  0.463170	
CLDN16    	  1.001280	  1.000000	  1.001280	
CNTN1     	  0.862335	  1.000000	  0.862335	
CLDN4     	  0.626176	  1.000000	  0.626176	
CLDN3     	  1.609700	  1.000000	  1.609700	
CLDN7     	  0.150892	  1.000000	  0.150892	
CTLA4     	  0.870422	  1.077686	  0.861088	
ALCAM     	  2.399170	  1.000000	  2.399170	
NLGN1     	  2.003700	  1.172307	  2.258607	
NFASC     	  1.071250	  1.000000	  1.071250	
CLDN14    	  0.968077	  1.000000	  0.968077	
CLDN15    	  0.984011	  1.000000	  0.984011	
PVRL3     	  0.100109	  1.201618	  0.062943	
CNTNAP2   	  1.226900	  1.000000	  1.226900	
CLDN17    	  1.427920	  1.000000	  1.427920	
GLG1      	  0.389005	  1.000000	  0.389005	
ICOS      	  0.800623	  1.000000	  0.800623	
HLA-A     	  1.898390	  1.000000	  1.898390	
HLA-B     	  1.061510	  1.000000	  1.061510	
HLA-C     	  1.061510	  1.000000	  1.061510	
HLA-DMA   	  0.653693	  1.051479	  0.639543	
HLA-DMB   	  0.138264	  1.000000	  0.138264	
HLA-DOA   	  1.211380	  1.000000	  1.211380	
HLA-DOB   	  0.187188	  1.000000	  0.187188	
HLA-DPA1  	  0.030372	  1.000000	  0.030372	
HLA-DPB1  	  0.089890	  1.000000	  0.089890	
HLA-DQA1  	  0.983018	  1.000000	  0.983018	
HLA-DQA2  	  0.983018	  1.000000	  0.983018	
HLA-DQB1  	  0.682237	  1.000000	  0.682237	
HLA-DRA   	  0.563995	  1.000000	  0.563995	
HLA-DRB1  	  0.485363	  1.056316	  0.466001	
HLA-DRB3  	  1.097970	  1.091354	  1.107385	
HLA-DRB4  	  0.006713	  1.000000	  0.006713	
HLA-E     	  0.203035	  1.052380	  0.186768	
HLA-F     	  0.976870	  1.085285	  0.974922	
HLA-G     	  1.300570	  1.071349	  1.325187	
ICAM1     	  0.366407	  1.000000	  0.366407	
ICAM2     	  0.161862	  1.000000	  0.161862	
ICAM3     	  1.395570	  1.000000	  1.395570	
ITGA6     	  0.686021	  1.000000	  0.686021	
ITGA4     	  0.601061	  1.000000	  0.601061	
ITGA9     	  0.795701	  1.000000	  0.795701	
ITGAL     	  1.239740	  1.000000	  1.239740	
ITGAM     	  0.124223	  1.000000	  0.124223	
ITGAV     	  1.441950	  1.000000	  1.441950	
ITGB1     	  1.245760	  1.000000	  1.245760	
ITGB2     	  0.100821	  1.000000	  0.100821	
ITGB7     	  0.508892	  1.000000	  0.508892	
ITGB8     	  0.473798	  1.000000	  0.473798	
L1CAM     	  0.560856	  1.000000	  0.560856	
MAG       	  0.373973	  1.000000	  0.373973	
CD99      	  3.966010	  1.000000	  3.966010	
MPZ       	  0.514732	  1.000000	  0.514732	
NCAM1     	  0.071262	  1.000000	  0.071262	
NCAM2     	  0.153415	  1.000000	  0.153415	
NEO1      	  1.115110	  1.000000	  1.115110	
NRCAM     	  0.352024	  1.000000	  0.352024	
OCLN      	  0.098759	  1.000000	  0.098759	
CLDN11    	  0.065576	  1.000000	  0.065576	
F11R      	  0.464232	  1.000000	  0.464232	
CLDN18    	  1.268220	  1.000000	  1.268220	
PDCD1     	  0.781586	  1.000000	  0.781586	
PECAM1    	  0.107509	  1.000000	  0.107509	
NLGN3     	  0.139763	  1.102482	  0.114238	
NLGN4X    	  0.655360	  1.000000	  0.655360	
PTPRC     	  1.644310	  1.111430	  1.738004	
PTPRF     	  2.017860	  1.000000	  2.017860	
PTPRM     	  0.153567	  1.000000	  0.153567	
PVR       	  0.437611	  1.000000	  0.437611	
PVRL1     	  1.084730	  1.188643	  1.101501	
PVRL2     	  0.704300	  1.263077	  0.642253	
JAM2      	  0.215127	  1.000000	  0.215127	
SDC1      	  0.468304	  1.000000	  0.468304	
SDC2      	  0.344753	  1.000000	  0.344753	
SDC4      	  1.329010	  1.000000	  1.329010	
SELE      	  0.944491	  1.000000	  0.944491	
SELL      	  0.937549	  1.052214	  0.934398	
SELP      	  0.422070	  1.000000	  0.422070	
SELPLG    	  0.192766	  1.000000	  0.192766	
SPN       	  1.508350	  1.000000	  1.508350	
CNTN2     	  0.812939	  1.000000	  0.812939	
CLDN5     	  0.029273	  1.000000	  0.029273	
VCAM1     	  1.142280	  1.000000	  1.142280	
PDCD1LG2  	  0.170995	  1.000000	  0.170995	
MADCAM1   	  0.078321	  1.000000	  0.078321	
JAM3      	  2.363390	  1.000000	  2.363390	
CNTNAP1   	  0.206863	  1.000000	  0.206863	
ITGA8     	  0.436785	  1.000000	  0.436785	
MPZL1     	  0.452137	  1.000000	  0.452137	
CLDN10    	  0.602190	  1.000000	  0.602190	
CLDN8     	  1.207520	  1.000000	  1.207520	
CLDN6     	  1.137810	  1.000000	  1.137810	
CLDN1     	  3.385190	  1.000000	  3.385190	
CLDN9     	  0.607831	  1.000000	  0.607831	
CD2       	  0.146321	  1.000000	  0.146321	
CD4       	  0.075932	  1.064219	  0.064347	
CD6       	  0.021617	  1.000000	  0.021617	
CD8A      	  0.068941	  1.068308	  0.057430	
CD22      	  0.477908	  1.111430	  0.440163	
NRXN3     	  0.744864	  1.063748	  0.731008	
NRXN1     	  1.608370	  1.125019	  1.706821	
NRXN2     	  0.859117	  1.186138	  0.835174	
CD28      	  0.163334	  1.000000	  0.163334	
CD80      	  1.146060	  1.000000	  1.146060	
CD86      	  0.281697	  1.077686	  0.255292	
CD34      	  0.800870	  1.052214	  0.791638	
CD58      	  0.374158	  1.000000	  0.374158	
SDC3      	  0.337758	  1.000000	  0.337758	
CDH1      	  1.284640	  1.000000	  1.284640	
HUMAN_CASE/hsa04520.gene	na	WASF2	BAIAP2	SORBS1	WASF3	SSX2IP	ACVR1C	CREBBP	CSNK2A1	CSNK2A2	CSNK2B	CTNNA1	CTNNA2	CTNNB1	CTNND1	EGFR	EP300	ERBB2	FER	FGFR1	FYN	PVRL3	CTNNA3	IGF1R	INSR	RHOA	LMO7	SMAD2	SMAD3	SMAD4	MET	MLLT4	LEF1	NLK	ACP1	MAPK1	MAPK3	PARD3	PTPN1	PTPN6	PTPRB	PTPRF	PTPRJ	PTPRM	PVRL1	PVRL2	RAC1	RAC2	RAC3	ACTB	similar to cytoskeletal beta actin 	similar to beta-actin 	similar to LOC283693 protein  [SP:tr:Q05CW5_HUMAN]	SNAI2	SNAI1	SRC	MAP3K7	TCF7	TCF7L2	TGFBR1	TGFBR2	TJP1	ACTG1	VCL	WAS	YES1	ACTN4	PVRL4	TCF7L1	ACTN1	ACTN2	IQGAP1	ACTN3	WASF1	WASL	ACVR1B	FARP2	CDC42	CDH1
path:hsa04520	Adherens junction
Identifier	 Raw score	    Weight	Final Score	Annotation
WASF2     	  0.033626	  1.000000	  0.033626	
BAIAP2    	  0.799908	  1.000000	  0.799908	
SORBS1    	  0.172442	  1.061281	  0.154833	
WASF3     	  0.909102	  1.000000	  0.909102	
SSX2IP    	  0.174707	  1.174280	  0.128902	
CREBBP    	  0.534731	  1.000000	  0.534731	
CSNK2A1   	  0.050463	  1.054424	  0.042893	
CSNK2A2   	  0.160995	  1.110735	  0.131516	
CSNK2B    	  0.598475	  1.062716	  0.579513	
CTNNA1    	  1.615950	  1.101283	  1.696439	
CTNNA2    	  0.919898	  1.000000	  0.919898	
CTNNB1    	  1.127550	  1.090837	  1.139913	
CTNND1    	  1.081030	  1.057579	  1.085891	
EGFR      	  0.023810	  1.057579	  0.019200	
EP300     	  1.134320	  1.000000	  1.134320	
ERBB2     	  2.177140	  1.080516	  2.317883	
FER       	  0.497036	  1.000000	  0.497036	
FGFR1     	  0.929754	  1.000000	  0.929754	
FYN       	  1.723400	  1.000000	  1.723400	
PVRL3     	  0.100109	  1.165868	  0.068341	
CTNNA3    	  0.050878	  1.060486	  0.042491	
IGF1R     	  0.152464	  1.053306	  0.137919	
INSR      	  0.616647	  1.000000	  0.616647	
RHOA      	  1.351120	  1.058947	  1.375301	
LMO7      	  0.988795	  1.084186	  0.987857	
SMAD2     	  0.512569	  1.000000	  0.512569	
SMAD3     	  1.336270	  1.000000	  1.336270	
SMAD4     	  0.418020	  1.000000	  0.418020	
MET       	  0.631425	  1.000000	  0.631425	
MLLT4     	  0.791791	  1.131248	  0.767898	
LEF1      	  1.887840	  1.097418	  2.008395	
NLK       	  2.825960	  1.000000	  2.825960	
ACP1      	  0.534005	  1.099175	  0.501793	
MAPK1     	  0.399866	  1.053405	  0.380763	
MAPK3     	  0.585010	  1.000000	  0.585010	
PARD3     	  0.001386	  1.000000	  0.001386	
PTPN1     	  1.546180	  1.000000	  1.546180	
PTPN6     	  0.696681	  1.000000	  0.696681	
PTPRB     	  1.007450	  1.000000	  1.007450	
PTPRF     	  2.017860	  1.000000	  2.017860	
PTPRJ     	  0.436165	  1.000000	  0.436165	
PTPRM     	  0.153567	  1.000000	  0.153567	
PVRL1     	  1.084730	  1.197765	  1.102318	
PVRL2     	  0.704300	  1.162206	  0.665370	
RAC1      	  0.651260	  1.149556	  0.610802	
RAC2      	  0.522293	  1.103727	  0.488264	
RAC3      	  0.634380	  1.000000	  0.634380	
ACTB      	  0.542022	  1.000000	  0.542022	
SNAI2     	  0.697963	  1.000000	  0.697963	
SNAI1     	  0.019948	  1.000000	  0.019948	
SRC       	  0.970372	  1.000000	  0.970372	
MAP3K7    	  0.630517	  1.000000	  0.630517	
TCF7      	  1.095250	  1.000000	  1.095250	
TCF7L2    	  0.690345	  1.000000	  0.690345	
TGFBR1    	  0.492074	  1.000000	  0.492074	
TGFBR2    	  0.388144	  1.000000	  0.388144	
TJP1      	  1.425410	  1.050027	  1.450912	
ACTG1     	  1.526910	  1.056405	  1.563801	
VCL       	  0.041997	  1.000000	  0.041997	
WAS       	  0.044670	  1.000000	  0.044670	
YES1      	  0.480445	  1.000000	  0.480445	
ACTN4     	  0.756186	  1.137518	  0.727676	
TCF7L1    	  0.209327	  1.000000	  0.209327	
ACTN1     	  1.057410	  1.000000	  1.057410	
ACTN2     	  0.951845	  1.084712	  0.947874	
IQGAP1    	  0.060250	  1.110450	  0.044178	
ACTN3     	  0.510099	  1.091239	  0.479713	
WASF1     	  0.330826	  1.000000	  0.330826	
WASL      	  0.709102	  1.000000	  0.709102	
ACVR1B    	  1.185900	  1.000000	  1.185900	
FARP2     	  1.936030	  1.000000	  1.936030	
CDC42     	  1.267850	  1.103576	  1.299401	
CDH1      	  1.284640	  1.000000	  1.284640	
HUMAN_CASE/hsa04530.gene	na	AKT3	CDK4	INADL	MYL12B	MRLC2	MYL9	MYL12A	MRLC3	CLDN16	EXOC3	CLDN4	CLDN3	CLDN7	CLDN23	CSNK2A1	CSNK2A2	CSNK2B	CLDN19	CTNNA1	CTNNA2	CTNNB1	IGSF5	AMOTL1	CTTN	EPB41	EPB41L1	EPB41L2	AKT1	AKT2	RRAS2	MRAS	MYH15	EPB41L3	CLDN14	CLDN15	MAGI3	CLDN17	TJP3	GNAI1	GNAI2	GNAI3	CTNNA3	MYLPF	HCLS1	HRAS	KRAS	RHOA	LLGL2	LLGL1	MLLT4	MYH1	MYH2	MYH3	MYH4	MYH6	MYH7	MYH8	MYH9	MYH10	MYH11	MYL2	MYL5	NRAS	OCLN	CLDN20	CLDN11	F11R	PARD6A	CLDN18	ZAK	CLDN22	PPP2CA	PPP2CB	PPP2R1A	PPP2R1B	PPP2R2A	PPP2R2B	PPP2R2C	PRKCA	PRKCB	PRKCD	PRKCE	PRKCG	PRKCH	PRKCI	PPP2R2D	ASH1L	PRKCQ	PRKCZ	PARD3	PTEN	CGN	MYH7B	JAM2	MYL7	RAB3B	RAB13	ACTB	EXOC4	RRAS	MPP5	similar to cytoskeletal beta actin 	similar to beta-actin 	similar to LOC283693 protein  [SP:tr:Q05CW5_HUMAN]	SPTAN1	SRC	TJP1	ACTG1	CLDN5	YES1	MYH14	ACTN4	SYMPK	JAM3	PARD6G	PARD6B	CSDA	CASK	ACTN1	MYH13	MPDZ	ACTN2	ACTN3	CLDN10	CLDN8	CLDN6	CLDN2	CLDN1	CLDN9	VAPA	MAGI1	CRB3	MYL10	MYLC2PL	TJAP1	TJP2	MAGI2	CDC42
path:hsa04530	Tight junction
Identifier	 Raw score	    Weight	Final Score	Annotation
AKT3      	  0.228924	  1.000000	  0.228924	
CDK4      	  1.645550	  1.066020	  1.700560	
INADL     	  1.082220	  1.072583	  1.088444	
MYL12B    	  0.483729	  1.217526	  0.413043	
MYL9      	  1.784260	  1.000000	  1.784260	
CLDN16    	  1.001280	  1.000000	  1.001280	
CLDN4     	  0.626176	  1.067029	  0.606833	
CLDN3     	  1.609700	  1.117960	  1.702678	
CLDN7     	  0.150892	  1.000000	  0.150892	
CSNK2A1   	  0.050463	  1.000000	  0.050463	
CSNK2A2   	  0.160995	  1.000000	  0.160995	
CSNK2B    	  0.598475	  1.000000	  0.598475	
CTNNA1    	  1.615950	  1.050300	  1.655434	
CTNNA2    	  0.919898	  1.000000	  0.919898	
CTNNB1    	  1.127550	  1.000000	  1.127550	
CTTN      	  0.172039	  1.000000	  0.172039	
EPB41     	  0.130922	  1.000000	  0.130922	
EPB41L1   	  1.404300	  1.000000	  1.404300	
EPB41L2   	  0.146033	  1.107926	  0.118652	
AKT1      	  0.988061	  1.000000	  0.988061	
AKT2      	  1.206250	  1.000000	  1.206250	
RRAS2     	  1.872200	  1.000000	  1.872200	
MRAS      	  1.009260	  1.120909	  1.010385	
MYH15     	  0.853323	  1.000000	  0.853323	
EPB41L3   	  0.857951	  1.000000	  0.857951	
CLDN14    	  0.968077	  1.000000	  0.968077	
CLDN15    	  0.984011	  1.080355	  0.982737	
CLDN17    	  1.427920	  1.000000	  1.427920	
TJP3      	  0.308116	  1.098811	  0.274280	
GNAI1     	  1.127910	  1.000000	  1.127910	
GNAI2     	  0.267329	  1.000000	  0.267329	
GNAI3     	  1.548190	  1.000000	  1.548190	
CTNNA3    	  0.050878	  1.052986	  0.043451	
HCLS1     	  0.366625	  1.000000	  0.366625	
HRAS      	  1.160210	  1.054454	  1.169636	
RHOA      	  1.351120	  1.112644	  1.397706	
LLGL2     	  0.607857	  1.000000	  0.607857	
LLGL1     	  1.403150	  1.000000	  1.403150	
MLLT4     	  0.791791	  1.081142	  0.776933	
MYH1      	  1.890490	  1.050398	  1.952150	
MYH2      	  1.952150	  1.000000	  1.952150	
MYH3      	  0.027415	  1.000000	  0.027415	
MYH4      	  1.715680	  1.000000	  1.715680	
MYH6      	  1.427850	  1.000000	  1.427850	
MYH7      	  1.427850	  1.000000	  1.427850	
MYH8      	  0.040505	  1.000000	  0.040505	
MYH9      	  0.212242	  1.141913	  0.170334	
MYH10     	  0.024292	  1.000000	  0.024292	
MYH11     	  1.131280	  1.000000	  1.131280	
MYL2      	  0.031454	  1.000000	  0.031454	
MYL5      	  0.469895	  1.000000	  0.469895	
NRAS      	  0.323946	  1.000000	  0.323946	
OCLN      	  0.098759	  1.050467	  0.087869	
CLDN11    	  0.065576	  1.054994	  0.056451	
F11R      	  0.464232	  1.000000	  0.464232	
PARD6A    	  1.639210	  1.121538	  1.740688	
CLDN18    	  1.268220	  1.082539	  1.293338	
ZAK       	  1.164590	  1.000000	  1.164590	
PPP2CA    	  1.709560	  1.204697	  1.907898	
PPP2CB    	  0.647312	  1.066057	  0.628979	
PPP2R1A   	  0.098348	  1.000000	  0.098348	
PPP2R1B   	  0.644853	  1.165211	  0.599766	
PPP2R2A   	  0.225987	  1.078780	  0.201001	
PPP2R2B   	  0.937668	  1.102443	  0.931506	
PRKCA     	  1.086540	  1.000000	  1.086540	
PRKCD     	  1.918920	  1.072149	  2.011310	
PRKCE     	  1.033220	  1.080710	  1.035949	
PRKCG     	  0.184083	  1.100886	  0.155190	
PRKCH     	  0.795145	  1.063579	  0.783640	
PRKCI     	  1.264880	  1.000000	  1.264880	
PPP2R2D   	  0.170618	  1.110356	  0.140370	
ASH1L     	  0.055524	  1.000000	  0.055524	
PRKCQ     	  0.516059	  1.144584	  0.468986	
PRKCZ     	  0.254069	  1.110549	  0.218358	
PARD3     	  0.001386	  1.000000	  0.001386	
PTEN      	  0.961278	  1.000000	  0.961278	
MYH7B     	  0.812651	  1.000000	  0.812651	
JAM2      	  0.215127	  1.070814	  0.192948	
MYL7      	  0.648997	  1.091409	  0.623850	
RAB3B     	  1.716800	  1.000000	  1.716800	
RAB13     	  0.811112	  1.000000	  0.811112	
ACTB      	  0.542022	  1.112970	  0.505788	
RRAS      	  0.718825	  1.000000	  0.718825	
MPP5      	  0.392059	  1.121538	  0.349887	
SPTAN1    	  0.500785	  1.116769	  0.461934	
SRC       	  0.970372	  1.000000	  0.970372	
TJP1      	  1.425410	  1.079975	  1.466396	
ACTG1     	  1.526910	  1.087474	  1.584500	
CLDN5     	  0.029273	  1.061108	  0.023592	
YES1      	  0.480445	  1.000000	  0.480445	
MYH14     	  0.769928	  1.000000	  0.769928	
ACTN4     	  0.756186	  1.000000	  0.756186	
SYMPK     	  0.661267	  1.000000	  0.661267	
JAM3      	  2.363390	  1.000000	  2.363390	
PARD6B    	  0.579983	  1.119296	  0.543490	
CSDA      	  0.988973	  1.069816	  0.988208	
CASK      	  1.326340	  1.000000	  1.326340	
ACTN1     	  1.057410	  1.053082	  1.060548	
MYH13     	  0.523356	  1.000000	  0.523356	
MPDZ      	  0.005062	  1.101132	  0.002966	
ACTN2     	  0.951845	  1.000000	  0.951845	
ACTN3     	  0.510099	  1.000000	  0.510099	
CLDN10    	  0.602190	  1.118407	  0.567091	
CLDN8     	  1.207520	  1.055673	  1.220264	
CLDN6     	  1.137810	  1.000000	  1.137810	
CLDN1     	  3.385190	  1.000000	  3.385190	
CLDN9     	  0.607831	  1.075236	  0.585485	
VAPA      	  1.046930	  1.000000	  1.046930	
MYL10     	  1.125160	  1.094130	  1.137719	
TJP2      	  0.537095	  1.098825	  0.505095	
CDC42     	  1.267850	  1.000000	  1.267850	
HUMAN_CASE/hsa04540.gene	na	TUBA1B	TUBB3	TUBB4	TUBB2C	ADCY1	MAP3K2	ADCY2	ADCY3	ADCY5	ADCY6	TUBA3E	ADCY7	TUBA3D	ADCY8	ADCY9	CSNK1D	ADRB1	DRD1	DRD2	LPAR1	EGF	EGFR	ADCY4	TUBB	PLCB1	GJA1	GNA11	GNAI1	GNAI2	GNAI3	GNAQ	GNAS	GRB2	GRM1	GRM5	GUCY1A2	GUCY1A3	GUCY1B3	GUCY2C	GUCY2F	GUCY2D	HRAS	HTR2A	HTR2B	HTR2C	RP11-631M21.2	TUBB8	TUBB2B	ITPR1	ITPR2	ITPR3	KRAS	NPR1	NPR2	NRAS	PDGFA	PDGFB	PDGFRA	PDGFRB	TUBA8	PLCB2	PLCB3	PLCB4	PRKACA	PRKACB	PRKACG	PRKCA	PRKCB	PRKCG	PRKG1	PRKG2	MAPK1	MAPK3	MAPK7	PDGFC	MAP2K1	MAP2K2	MAP2K5	PRKX	PRKY	TUBB4Q	GJD2	RAF1	SOS1	SOS2	SRC	TJP1	TUBA4A	TUBA3C	TUBB2A	TUBA1A	TUBAL3	PDGFD	TUBB1	TUBB6	TUBA1C	CDC2
path:hsa04540	Gap junction
Identifier	 Raw score	    Weight	Final Score	Annotation
TUBB4     	  1.945600	  1.000000	  1.945600	
ADCY1     	  0.512886	  1.156279	  0.462065	
MAP3K2    	  0.057833	  1.059050	  0.048874	
ADCY2     	  0.840283	  1.074800	  0.829416	
ADCY3     	  0.961636	  1.102607	  0.957784	
ADCY6     	  0.691147	  1.074103	  0.672484	
ADCY7     	  0.984248	  1.063781	  0.983252	
ADCY8     	  0.169383	  1.091078	  0.144091	
ADCY9     	  0.405351	  1.000000	  0.405351	
CSNK1D    	  0.139039	  1.000000	  0.139039	
ADRB1     	  0.814584	  1.000000	  0.814584	
DRD1      	  2.330230	  1.000000	  2.330230	
DRD2      	  0.957202	  1.068406	  0.954342	
EGF       	  1.806710	  1.093356	  1.909284	
EGFR      	  0.023810	  1.096813	  0.016581	
TUBB      	  1.161500	  1.000000	  1.161500	
PLCB1     	  0.266927	  1.091311	  0.236600	
GJA1      	  0.289095	  1.072733	  0.264144	
GNA11     	  0.347878	  1.111457	  0.309254	
GNAI1     	  1.127910	  1.077150	  1.138433	
GNAI2     	  0.267329	  1.069560	  0.243888	
GNAI3     	  1.548190	  1.098318	  1.616171	
GNAQ      	  2.683940	  1.074902	  2.889940	
GNAS      	  0.285070	  1.052201	  0.266993	
GRB2      	  1.688520	  1.097734	  1.777220	
GRM1      	  0.909005	  1.077323	  0.902324	
GRM5      	  0.471293	  1.000000	  0.471293	
GUCY1A2   	  0.088903	  1.000000	  0.088903	
GUCY1A3   	  1.092600	  1.115817	  1.103864	
GUCY1B3   	  0.997353	  1.000000	  0.997353	
GUCY2C    	  0.467833	  1.108275	  0.430894	
GUCY2F    	  0.800383	  1.000000	  0.800383	
GUCY2D    	  1.105890	  1.075567	  1.114333	
HRAS      	  1.160210	  1.057074	  1.170092	
HTR2A     	  1.925290	  1.000000	  1.925290	
HTR2B     	  1.610330	  1.000000	  1.610330	
HTR2C     	  0.162335	  1.050306	  0.148146	
ITPR1     	  2.039280	  1.085291	  2.167068	
ITPR2     	  0.491636	  1.068793	  0.468199	
ITPR3     	  0.830786	  1.064995	  0.820836	
NPR1      	  1.070950	  1.000000	  1.070950	
NPR2      	  0.648572	  1.097187	  0.621846	
NRAS      	  0.323946	  1.091792	  0.292104	
PDGFA     	  1.205520	  1.000000	  1.205520	
PDGFB     	  0.075022	  1.125021	  0.054271	
PDGFRA    	  1.727520	  1.116444	  1.841067	
PDGFRB    	  0.698898	  1.099022	  0.674539	
TUBA8     	  0.416914	  1.072733	  0.391211	
PLCB2     	  1.772760	  1.000000	  1.772760	
PLCB3     	  0.848501	  1.071779	  0.838554	
PLCB4     	  1.573700	  1.086511	  1.636658	
PRKACA    	  1.642950	  1.101237	  1.727641	
PRKACB    	  0.675331	  1.110048	  0.646778	
PRKACG    	  0.070483	  1.061908	  0.059810	
PRKCA     	  1.086540	  1.073424	  1.093182	
PRKCG     	  0.184083	  1.060407	  0.166194	
PRKG1     	  0.558882	  1.078627	  0.533891	
PRKG2     	  1.108600	  1.118361	  1.122211	
MAPK1     	  0.399866	  1.162414	  0.344556	
MAPK3     	  0.585010	  1.000000	  0.585010	
MAPK7     	  0.375733	  1.000000	  0.375733	
PDGFC     	  0.340826	  1.000000	  0.340826	
MAP2K1    	  0.036849	  1.150452	  0.022426	
MAP2K2    	  1.233550	  1.057556	  1.248543	
MAP2K5    	  1.080480	  1.000000	  1.080480	
PRKX      	  1.484370	  1.128345	  1.561560	
PRKY      	  0.032108	  1.128345	  0.020652	
TUBB4Q    	  0.261086	  1.000000	  0.261086	
RAF1      	  0.932089	  1.068069	  0.927638	
SOS1      	  0.754981	  1.000000	  0.754981	
SOS2      	  2.355090	  1.068572	  2.497566	
SRC       	  0.970372	  1.059050	  0.968650	
TJP1      	  1.425410	  1.000000	  1.425410	
TUBAL3    	  0.331208	  1.000000	  0.331208	
PDGFD     	  1.057580	  1.099104	  1.063464	
TUBB1     	  1.432000	  1.000000	  1.432000	
CDC2      	  0.258658	  1.000000	  0.258658	
HUMAN_CASE/hsa04610.gene	na	MASP2	CPB2	CR1	CR2	CD55	CFD	A2M	F2	F2R	F3	F5	F7	F8	F9	F10	F11	F12	F13A1	F13B	FGA	FGB	FGG	SERPIND1	CFH	CFI	KLKB1	KNG1	MBL2	CD46	SERPINC1	SERPINE1	SERPINA5	SERPINA1	PLAT	PLAU	PLAUR	PLG	SERPINF2	PROC	PROS1	MASP1	BDKRB1	BDKRB2	CFB	TFPI	THBD	SERPING1	C1QA	C1QB	C1QC	C1R	C1S	C2	C3	C3AR1	C4A	C4B	C4BPA	C4BPB	C5	C5AR1	C6	C7	C8A	C8B	C8G	C9	VWF	CD59
path:hsa04610	Complement and coagulation cascades
Identifier	 Raw score	    Weight	Final Score	Annotation
MASP2     	  0.736609	  1.189652	  0.695118	
CPB2      	  0.301567	  1.000000	  0.301567	
CR1       	  0.895228	  1.000000	  0.895228	
CR2       	  0.228112	  1.000000	  0.228112	
A2M       	  1.267470	  1.000000	  1.267470	
F2        	  1.591460	  1.058075	  1.634990	
F2R       	  2.171210	  1.000000	  2.171210	
F3        	  0.491121	  1.000000	  0.491121	
F5        	  0.104659	  1.000000	  0.104659	
F7        	  0.053045	  1.000000	  0.053045	
F8        	  0.806572	  1.000000	  0.806572	
F9        	  1.079560	  1.123569	  1.089821	
F10       	  0.956290	  1.060375	  0.953713	
F11       	  1.649850	  1.130574	  1.761315	
F12       	  0.344822	  1.000000	  0.344822	
F13A1     	  0.693291	  1.053642	  0.679801	
F13B      	  0.991848	  1.000000	  0.991848	
FGA       	  1.134350	  1.065004	  1.143684	
FGB       	  0.647761	  1.000000	  0.647761	
FGG       	  0.921374	  1.000000	  0.921374	
SERPIND1  	  0.541542	  1.053642	  0.524015	
CFH       	  1.332790	  1.000000	  1.332790	
KLKB1     	  0.836849	  1.000000	  0.836849	
KNG1      	  0.378883	  1.000000	  0.378883	
MBL2      	  0.498274	  1.000000	  0.498274	
SERPINC1  	  0.030589	  1.130574	  0.019401	
SERPINE1  	  0.445162	  1.000000	  0.445162	
SERPINA5  	  1.213530	  1.000000	  1.213530	
SERPINA1  	  1.809020	  1.000000	  1.809020	
PLAT      	  0.414313	  1.000000	  0.414313	
PLAU      	  1.657030	  1.065262	  1.712554	
PLAUR     	  1.113410	  1.065262	  1.121243	
PLG       	  2.230270	  1.113258	  2.442372	
SERPINF2  	  0.088947	  1.113258	  0.067626	
PROC      	  0.506602	  1.000000	  0.506602	
PROS1     	  1.502470	  1.000000	  1.502470	
MASP1     	  1.247220	  1.221643	  1.309810	
BDKRB1    	  0.090590	  1.000000	  0.090590	
BDKRB2    	  0.127210	  1.000000	  0.127210	
TFPI      	  0.768859	  1.000000	  0.768859	
THBD      	  1.892750	  1.051885	  1.956457	
SERPING1  	  1.235010	  1.000000	  1.235010	
C1QA      	  0.482677	  1.000000	  0.482677	
C1QB      	  0.403514	  1.000000	  0.403514	
C1R       	  1.634340	  1.000000	  1.634340	
C1S       	  1.832120	  1.000000	  1.832120	
C2        	  0.861291	  1.000000	  0.861291	
C3        	  1.274490	  1.000000	  1.274490	
C3AR1     	  0.461168	  1.000000	  0.461168	
C4A       	  0.102030	  1.127623	  0.076246	
C4B       	  0.102030	  1.127623	  0.076246	
C4BPA     	  0.091129	  1.120868	  0.068220	
C4BPB     	  0.825652	  1.052215	  0.817434	
C5        	  1.715550	  1.000000	  1.715550	
C6        	  0.148411	  1.000000	  0.148411	
C7        	  1.341170	  1.000000	  1.341170	
C8A       	  0.106537	  1.000000	  0.106537	
C8B       	  0.569945	  1.000000	  0.569945	
C8G       	  0.110785	  1.000000	  0.110785	
C9        	  0.424566	  1.000000	  0.424566	
VWF       	  1.284170	  1.000000	  1.284170	
CD59      	  1.208600	  1.000000	  1.208600	
HUMAN_CASE/hsa04612.gene	na	PSME3	IFI30	KIR3DL3	CREB1	CTSB	CTSL1	CTSS	PDIA3	HLA-A	HLA-B	HLA-C	HLA-DMA	HLA-DMB	HLA-DOA	HLA-DOB	HLA-DPA1	HLA-DPB1	HLA-DQA1	HLA-DQA2	HLA-DQB1	HLA-DRA	HLA-DRB1	HLA-DRB3	HLA-DRB4	HLA-DRB5	HLA-E	HLA-F	HLA-G	HSPA1A	HSPA1B	HSPA1L	HSPA2	HSPA4	HSPA5	HSPA6	HSPA8	HSP90AA1	HSP90AB1	IFNA1	IFNA2	IFNA4	IFNA5	IFNA6	IFNA7	IFNA8	IFNA10	IFNA13	IFNA14	IFNA16	IFNA17	IFNA21	KIR2DL1	KIR2DL2	KIR2DL3	KIR2DL4	KIR2DS1	KIR2DS3	KIR2DS4	KIR2DS5	KIR3DL1	KIR3DL2	KLRC1	KLRC2	KLRC3	KLRD1	LTA	CIITA	NFYA	NFYB	NFYC	LGMN	B2M	PSME1	PSME2	KIR2DL5A	RFX5	RFXAP	HLA-A29.1	TAP1	TAP2	TAPBP	CALR	CANX	KLRC4	RFXANK	CD4	CD8A	CD8B	CD74
path:hsa04612	Antigen processing and presentation
Identifier	 Raw score	    Weight	Final Score	Annotation
PSME3     	  0.536589	  1.116565	  0.499031	
IFI30     	  0.570146	  1.000000	  0.570146	
KIR3DL3   	  1.375370	  1.104593	  1.421992	
CREB1     	  0.602635	  1.000000	  0.602635	
CTSB      	  0.562122	  1.000000	  0.562122	
CTSS      	  1.413200	  1.112709	  1.469376	
HLA-A     	  1.898390	  1.099350	  2.023220	
HLA-B     	  1.061510	  1.113943	  1.068754	
HLA-C     	  1.061510	  1.099350	  1.067824	
HLA-DMA   	  0.653693	  1.094309	  0.628003	
HLA-DMB   	  0.138264	  1.000000	  0.138264	
HLA-DOA   	  1.211380	  1.000000	  1.211380	
HLA-DOB   	  0.187188	  1.000000	  0.187188	
HLA-DPA1  	  0.030372	  1.000000	  0.030372	
HLA-DPB1  	  0.089890	  1.000000	  0.089890	
HLA-DQA1  	  0.983018	  1.000000	  0.983018	
HLA-DQA2  	  0.983018	  1.000000	  0.983018	
HLA-DQB1  	  0.682237	  1.000000	  0.682237	
HLA-DRA   	  0.563995	  1.000000	  0.563995	
HLA-DRB1  	  0.485363	  1.056316	  0.466001	
HLA-DRB3  	  1.097970	  1.091354	  1.107385	
HLA-DRB4  	  0.006713	  1.000000	  0.006713	
HLA-E     	  0.203035	  1.136079	  0.163435	
HLA-F     	  0.976870	  1.099491	  0.974598	
HLA-G     	  1.300570	  1.085916	  1.330269	
HSPA1A    	  0.890311	  1.000000	  0.890311	
HSPA1B    	  0.890311	  1.000000	  0.890311	
HSPA1L    	  0.526848	  1.000000	  0.526848	
HSPA2     	  1.683600	  1.000000	  1.683600	
HSPA4     	  0.757633	  1.000000	  0.757633	
HSPA5     	  1.582790	  1.000000	  1.582790	
HSPA6     	  0.199449	  1.000000	  0.199449	
HSPA8     	  1.617190	  1.000000	  1.617190	
IFNA1     	  0.904171	  1.058038	  0.898900	
IFNA2     	  0.641027	  1.060632	  0.623974	
IFNA4     	  0.109135	  1.140832	  0.079888	
IFNA5     	  1.396870	  1.127510	  1.457689	
IFNA6     	  1.444200	  1.000000	  1.444200	
IFNA7     	  0.595832	  1.122127	  0.559320	
IFNA10    	  1.172040	  1.094258	  1.189709	
IFNA13    	  1.009970	  1.143683	  1.011411	
IFNA14    	  0.167128	  1.000000	  0.167128	
IFNA16    	  1.639420	  1.188468	  1.799502	
IFNA17    	  0.086871	  1.172098	  0.057050	
KIR2DL1   	  0.095266	  1.098552	  0.075563	
KIR2DL2   	  1.671350	  1.000000	  1.671350	
KIR2DL3   	  0.585086	  1.000000	  0.585086	
KIR2DL4   	  0.033755	  1.115326	  0.022836	
KIR2DS1   	  1.491670	  1.065092	  1.531008	
KIR2DS3   	  0.276281	  1.150483	  0.227658	
KIR2DS4   	  1.652340	  1.000000	  1.652340	
KIR2DS5   	  0.289898	  1.000000	  0.289898	
KIR3DL1   	  0.089022	  1.163195	  0.059987	
KIR3DL2   	  0.869941	  1.099614	  0.857950	
KLRC1     	  1.437930	  1.091877	  1.486723	
KLRC2     	  1.437930	  1.091877	  1.486723	
KLRC3     	  0.249818	  1.000000	  0.249818	
KLRD1     	  0.326385	  1.115215	  0.286883	
LTA       	  0.343731	  1.000000	  0.343731	
NFYA      	  0.360131	  1.000000	  0.360131	
NFYB      	  1.312500	  1.000000	  1.312500	
NFYC      	  0.434241	  1.000000	  0.434241	
LGMN      	  0.623293	  1.000000	  0.623293	
B2M       	  1.493620	  1.000000	  1.493620	
PSME1     	  0.519214	  1.080867	  0.492410	
PSME2     	  1.039520	  1.168965	  1.046350	
RFX5      	  0.157821	  1.000000	  0.157821	
RFXAP     	  0.141651	  1.000000	  0.141651	
TAP1      	  1.221680	  1.118248	  1.250950	
TAP2      	  0.411688	  1.000000	  0.411688	
TAPBP     	  0.231445	  1.127731	  0.191985	
CALR      	  1.686400	  1.000000	  1.686400	
CANX      	  1.337740	  1.000000	  1.337740	
KLRC4     	  1.414980	  1.110758	  1.470439	
RFXANK    	  0.052058	  1.000000	  0.052058	
CD4       	  0.075932	  1.064219	  0.064347	
CD8A      	  0.068941	  1.068308	  0.057430	
CD74      	  0.893000	  1.169038	  0.876079	
HUMAN_CASE/hsa04614.gene	na	CMA1	CPA3	CTSG	ACE	AGT	AGTR1	AGTR2	ENPEP	ANPEP	LNPEP	MAS1	MME	CTSA	NLN	ACE2	REN	THOP1
path:hsa04614	Renin-angiotensin system
Identifier	 Raw score	    Weight	Final Score	Annotation
CMA1      	  1.501990	  1.000000	  1.501990	
CPA3      	  1.548180	  1.000000	  1.548180	
CTSG      	  0.221236	  1.000000	  0.221236	
ACE       	  0.712858	  1.000000	  0.712858	
AGT       	  0.354345	  1.000000	  0.354345	
AGTR1     	  0.790328	  1.000000	  0.790328	
AGTR2     	  0.619296	  1.000000	  0.619296	
ENPEP     	  0.836134	  1.000000	  0.836134	
ANPEP     	  0.919711	  1.000000	  0.919711	
LNPEP     	  2.056700	  1.000000	  2.056700	
MAS1      	  0.033347	  1.000000	  0.033347	
MME       	  0.762219	  1.000000	  0.762219	
ACE2      	  1.343850	  1.000000	  1.343850	
REN       	  0.064155	  1.000000	  0.064155	
THOP1     	  0.115278	  1.000000	  0.115278	
HUMAN_CASE/hsa04620.gene	na	AKT3	TLR6	MAP3K7IP1	TIRAP	CHUK	MAP3K8	MAPK14	TICAM1	AKT1	AKT2	MAP3K7IP2	FOS	PIK3R5	LY96	TBK1	IFNA1	IFNA2	IFNA4	IFNA5	IFNA6	IFNA7	IFNA8	IFNA10	IFNA13	IFNA14	IFNA16	IFNA17	IFNA21	IFNAR1	IFNAR2	IFNB1	TICAM2	IKBKB	IL1B	IL6	IL8	IL12A	IL12B	CXCL10	IRAK1	IRF3	IRF5	IRF7	JUN	LBP	CXCL9	MYD88	NFKB1	NFKBIA	IRAK4	TLR7	TLR8	PIK3CA	PIK3CB	PIK3CD	PIK3CG	PIK3R1	PIK3R2	TLR9	TOLLIP	MAPK1	MAPK3	MAPK8	MAPK11	MAPK9	MAPK10	MAPK13	MAP2K1	MAP2K2	MAP2K3	MAP2K6	MAP2K7	RAC1	RELA	MAPK12	CCL3	CCL4	CCL5	CXCL11	MAP2K4	similar to mitogen-activated protein kinase kinase 3 isoform A  [EC:2.7.12.2]	SPP1	STAT1	MAP3K7	TLR1	TLR2	TLR3	TLR4	TLR5	TNF	TRAF3	TRAF6	CASP8	PIK3R3	IKBKG	RIPK1	FADD	CD14	CD80	CD86	CD40	IKBKE
path:hsa04620	Toll-like receptor signaling pathway
Identifier	 Raw score	    Weight	Final Score	Annotation
AKT3      	  0.228924	  1.000000	  0.228924	
TLR6      	  0.668400	  1.000000	  0.668400	
MAP3K7IP1 	  0.142570	  1.000000	  0.142570	
CHUK      	  0.416258	  1.000000	  0.416258	
MAP3K8    	  0.564872	  1.000000	  0.564872	
MAPK14    	  0.856884	  1.000000	  0.856884	
AKT1      	  0.988061	  1.000000	  0.988061	
AKT2      	  1.206250	  1.000000	  1.206250	
MAP3K7IP2 	  0.568653	  1.000000	  0.568653	
FOS       	  0.811522	  1.000000	  0.811522	
PIK3R5    	  0.075890	  1.000000	  0.075890	
LY96      	  0.336665	  1.000000	  0.336665	
TBK1      	  1.168320	  1.000000	  1.168320	
IFNA1     	  0.904171	  1.000000	  0.904171	
IFNA2     	  0.641027	  1.000000	  0.641027	
IFNA4     	  0.109135	  1.176965	  0.073742	
IFNA5     	  1.396870	  1.223103	  1.505015	
IFNA6     	  1.444200	  1.000000	  1.444200	
IFNA7     	  0.595832	  1.228790	  0.529266	
IFNA10    	  1.172040	  1.205861	  1.210974	
IFNA13    	  1.009970	  1.168304	  1.011658	
IFNA14    	  0.167128	  1.094082	  0.141238	
IFNA16    	  1.639420	  1.195694	  1.805942	
IFNA17    	  0.086871	  1.153145	  0.059754	
IFNAR1    	  0.250463	  1.000000	  0.250463	
IFNAR2    	  0.889628	  1.000000	  0.889628	
IFNB1     	  0.934702	  1.000000	  0.934702	
IKBKB     	  0.490106	  1.000000	  0.490106	
IL1B      	  1.373800	  1.000000	  1.373800	
IL6       	  0.185378	  1.000000	  0.185378	
IL8       	  1.066380	  1.000000	  1.066380	
IL12A     	  0.982572	  1.000000	  0.982572	
IL12B     	  0.505464	  1.000000	  0.505464	
CXCL10    	  0.769219	  1.172585	  0.735164	
IRAK1     	  0.171068	  1.055422	  0.155121	
IRF3      	  0.260755	  1.125944	  0.220146	
IRF5      	  0.768358	  1.000000	  0.768358	
IRF7      	  0.667234	  1.154066	  0.626910	
JUN       	  0.706149	  1.000000	  0.706149	
LBP       	  1.294240	  1.000000	  1.294240	
CXCL9     	  0.187119	  1.000000	  0.187119	
MYD88     	  0.773743	  1.055603	  0.762785	
NFKB1     	  1.205090	  1.000000	  1.205090	
NFKBIA    	  0.367633	  1.000000	  0.367633	
IRAK4     	  0.243951	  1.000000	  0.243951	
TLR7      	  1.929590	  1.000000	  1.929590	
TLR8      	  0.692419	  1.000000	  0.692419	
PIK3CA    	  0.135716	  1.000000	  0.135716	
PIK3CB    	  0.692325	  1.000000	  0.692325	
PIK3CD    	  0.297968	  1.000000	  0.297968	
PIK3CG    	  0.426137	  1.000000	  0.426137	
PIK3R1    	  0.294335	  1.000000	  0.294335	
PIK3R2    	  0.057474	  1.000000	  0.057474	
TOLLIP    	  0.056897	  1.000000	  0.056897	
MAPK1     	  0.399866	  1.000000	  0.399866	
MAPK3     	  0.585010	  1.000000	  0.585010	
MAPK8     	  1.851560	  1.000000	  1.851560	
MAPK11    	  0.240144	  1.000000	  0.240144	
MAPK9     	  0.295679	  1.000000	  0.295679	
MAPK10    	  1.004850	  1.000000	  1.004850	
MAPK13    	  0.522130	  1.000000	  0.522130	
MAP2K1    	  0.036849	  1.000000	  0.036849	
MAP2K2    	  1.233550	  1.000000	  1.233550	
MAP2K3    	  0.093663	  1.000000	  0.093663	
MAP2K6    	  1.305750	  1.000000	  1.305750	
MAP2K7    	  0.381415	  1.000000	  0.381415	
RAC1      	  0.651260	  1.000000	  0.651260	
RELA      	  0.296944	  1.000000	  0.296944	
MAPK12    	  0.923733	  1.000000	  0.923733	
CCL3      	  0.193072	  1.000000	  0.193072	
CCL4      	  0.541074	  1.000000	  0.541074	
CCL5      	  0.442750	  1.000000	  0.442750	
CXCL11    	  1.746630	  1.110092	  1.857228	
MAP2K4    	  0.900230	  1.000000	  0.900230	
SPP1      	  0.667710	  1.000000	  0.667710	
STAT1     	  0.714884	  1.133489	  0.683562	
MAP3K7    	  0.630517	  1.000000	  0.630517	
TLR1      	  1.835410	  1.000000	  1.835410	
TLR2      	  0.429379	  1.000000	  0.429379	
TLR3      	  1.485710	  1.000000	  1.485710	
TLR4      	  0.764105	  1.000000	  0.764105	
TLR5      	  0.569844	  1.000000	  0.569844	
TNF       	  0.055311	  1.000000	  0.055311	
TRAF3     	  0.724272	  1.000000	  0.724272	
TRAF6     	  0.333387	  1.000000	  0.333387	
CASP8     	  1.352650	  1.000000	  1.352650	
PIK3R3    	  1.067750	  1.000000	  1.067750	
IKBKG     	  0.805523	  1.000000	  0.805523	
RIPK1     	  1.198460	  1.000000	  1.198460	
FADD      	  2.617180	  1.000000	  2.617180	
CD14      	  0.921657	  1.055603	  0.917486	
CD80      	  1.146060	  1.098607	  1.161571	
CD86      	  0.281697	  1.000000	  0.281697	
IKBKE     	  0.240433	  1.000000	  0.240433	
HUMAN_CASE/hsa04630.gene	na	AKT3	SPRY3	SPRY1	SPRY2	STAM2	IRF9	PIAS3	IL24	CISH	IL22RA2	SOCS4	CNTF	CNTFR	CREBBP	CSF2	CSF2RA	CSF2RB	CSF3	CSF3R	CSH1	CTF1	IL23R	SPRED1	IL28RA	SPRED2	EP300	EPO	EPOR	AKT1	AKT2	CLCF1	PIK3R5	CBLC	GH1	GH2	GHR	IL28A	IL28B	IL29	GRB2	IL19	SOCS7	IFNE	IFNA1	IFNA2	IFNA4	IFNA5	IFNA6	IFNA7	IFNA8	IFNA10	IFNA13	IFNA14	IFNA16	IFNA17	IFNA21	IFNAR1	IFNAR2	IFNB1	IFNG	IFNGR1	IFNGR2	IFNW1	IL2	IL2RA	IL2RB	IL2RG	IL3	IL3RA	IL4	IL4R	IL5	IL5RA	IL6	IL6R	IL6ST	IL7	IL7R	IL9	IL9R	IL10	IL10RA	IL10RB	IL11	IL11RA	IL12A	IL12B	IL12RB1	IL12RB2	IL13	IL13RA1	IL13RA2	IL15	IL15RA	JAK1	JAK2	JAK3	LEP	LEPR	LIF	LIFR	MPL	MYC	OSM	IL20	IL21R	IL22	IL23A	PIAS4	PIK3CA	PIK3CB	PIM1	PIK3CD	PIK3CG	PIK3R1	PIK3R2	IL20RA	IL20RB	IL26	PRL	PRLR	IFNK	PTPN6	PTPN11	IL22RA1	IL21	CCND1	BCL2L1	CRLF2	SOS1	SOS2	STAT1	STAT2	STAT3	STAT4	STAT5A	STAT5B	STAT6	TPO	TYK2	STAM	SPRY4	PIK3R3	TSLP	PIAS1	SOCS1	CBL	CBLB	SOCS2	CCND2	CCND3	SOCS3	PIAS2	OSMR	SOCS5
path:hsa04630	Jak-STAT signaling pathway
Identifier	 Raw score	    Weight	Final Score	Annotation
AKT3      	  0.228924	  1.055688	  0.210879	
SPRY1     	  0.709470	  1.000000	  0.709470	
SPRY2     	  0.384550	  1.000000	  0.384550	
STAM2     	  0.070921	  1.139209	  0.049068	
PIAS3     	  0.205559	  1.091817	  0.177767	
IL24      	  0.335722	  1.000000	  0.335722	
CISH      	  0.128650	  1.052132	  0.115606	
CNTF      	  0.253632	  1.000000	  0.253632	
CNTFR     	  1.507870	  1.000000	  1.507870	
CREBBP    	  0.534731	  1.076165	  0.509834	
CSF2      	  0.069558	  1.000000	  0.069558	
CSF2RA    	  1.274910	  1.070708	  1.296993	
CSF2RB    	  1.580760	  1.093246	  1.649717	
CSF3      	  1.300160	  1.000000	  1.300160	
CSF3R     	  1.170870	  1.134780	  1.196030	
CSH1      	  1.027900	  1.000000	  1.027900	
CTF1      	  1.152450	  1.000000	  1.152450	
SPRED2    	  0.292420	  1.071633	  0.267766	
EP300     	  1.134320	  1.125120	  1.152349	
EPO       	  1.067430	  1.000000	  1.067430	
EPOR      	  0.354987	  1.097501	  0.320891	
AKT1      	  0.988061	  1.108981	  0.986769	
AKT2      	  1.206250	  1.000000	  1.206250	
PIK3R5    	  0.075890	  1.071651	  0.063088	
CBLC      	  1.673370	  1.092388	  1.754887	
GH1       	  1.027900	  1.000000	  1.027900	
GH2       	  1.027900	  1.000000	  1.027900	
GHR       	  0.806362	  1.091406	  0.790654	
GRB2      	  1.688520	  1.097734	  1.777220	
IL19      	  0.775806	  1.000000	  0.775806	
SOCS7     	  0.573008	  1.077134	  0.548917	
IFNA1     	  0.904171	  1.000000	  0.904171	
IFNA2     	  0.641027	  1.000000	  0.641027	
IFNA4     	  0.109135	  1.000000	  0.109135	
IFNA5     	  1.396870	  1.000000	  1.396870	
IFNA6     	  1.444200	  1.000000	  1.444200	
IFNA7     	  0.595832	  1.000000	  0.595832	
IFNA10    	  1.172040	  1.000000	  1.172040	
IFNA13    	  1.009970	  1.000000	  1.009970	
IFNA14    	  0.167128	  1.000000	  0.167128	
IFNA16    	  1.639420	  1.000000	  1.639420	
IFNA17    	  0.086871	  1.000000	  0.086871	
IFNAR1    	  0.250463	  1.057782	  0.231208	
IFNAR2    	  0.889628	  1.075237	  0.881834	
IFNB1     	  0.934702	  1.000000	  0.934702	
IFNGR1    	  0.011220	  1.102107	  0.007094	
IFNGR2    	  0.255698	  1.116246	  0.218212	
IFNW1     	  0.495011	  1.000000	  0.495011	
IL2       	  0.330115	  1.000000	  0.330115	
IL2RA     	  1.320990	  1.145010	  1.375407	
IL2RB     	  0.286875	  1.064510	  0.264672	
IL2RG     	  1.600430	  1.121567	  1.694592	
IL3       	  0.818097	  1.000000	  0.818097	
IL3RA     	  1.297470	  1.058500	  1.317387	
IL4       	  0.527135	  1.000000	  0.527135	
IL4R      	  0.324112	  1.087749	  0.293602	
IL5       	  0.448777	  1.000000	  0.448777	
IL5RA     	  0.859471	  1.000000	  0.859471	
IL6       	  0.185378	  1.000000	  0.185378	
IL6R      	  0.389167	  1.000000	  0.389167	
IL6ST     	  0.152814	  1.080027	  0.131484	
IL7       	  0.899131	  1.000000	  0.899131	
IL7R      	  2.856950	  1.079510	  3.105644	
IL9       	  0.831055	  1.000000	  0.831055	
IL9R      	  0.922354	  1.064433	  0.917563	
IL10      	  1.147940	  1.000000	  1.147940	
IL10RA    	  0.441961	  1.053532	  0.423059	
IL10RB    	  1.190870	  1.094391	  1.210669	
IL11      	  0.967789	  1.000000	  0.967789	
IL11RA    	  2.196840	  1.090510	  2.359037	
IL12A     	  0.982572	  1.000000	  0.982572	
IL12B     	  0.505464	  1.000000	  0.505464	
IL12RB1   	  1.076360	  1.118338	  1.085774	
IL12RB2   	  1.474610	  1.086589	  1.525046	
IL13      	  2.182150	  1.000000	  2.182150	
IL13RA1   	  0.332579	  1.086581	  0.302343	
IL13RA2   	  1.575350	  1.146649	  1.683923	
IL15      	  0.196640	  1.000000	  0.196640	
IL15RA    	  0.890838	  1.099917	  0.880608	
JAK1      	  0.178446	  1.089944	  0.152821	
JAK2      	  1.105040	  1.084034	  1.114354	
JAK3      	  0.533661	  1.112393	  0.497293	
LEP       	  1.823410	  1.000000	  1.823410	
LEPR      	  0.899944	  1.105374	  0.890002	
LIF       	  0.893412	  1.000000	  0.893412	
LIFR      	  0.599696	  1.092430	  0.572012	
MPL       	  0.782103	  1.111238	  0.761011	
MYC       	  1.107970	  1.085199	  1.117691	
OSM       	  0.148700	  1.000000	  0.148700	
IL21R     	  0.661889	  1.087583	  0.638394	
IL22      	  0.771778	  1.000000	  0.771778	
IL23A     	  1.440220	  1.000000	  1.440220	
PIAS4     	  1.346270	  1.126151	  1.397727	
PIK3CA    	  0.135716	  1.080349	  0.115595	
PIK3CB    	  0.692325	  1.059601	  0.677318	
PIK3CD    	  0.297968	  1.109456	  0.260984	
PIK3CG    	  0.426137	  1.000000	  0.426137	
PIK3R1    	  0.294335	  1.085279	  0.265183	
PIK3R2    	  0.057474	  1.142954	  0.038206	
IL20RA    	  0.561689	  1.085524	  0.534653	
IL26      	  1.733230	  1.000000	  1.733230	
PRL       	  0.709023	  1.000000	  0.709023	
PRLR      	  0.445821	  1.088971	  0.414903	
PTPN6     	  0.696681	  1.117194	  0.667788	
PTPN11    	  0.317025	  1.050753	  0.299070	
IL22RA1   	  0.253179	  1.107106	  0.218540	
IL21      	  0.581079	  1.000000	  0.581079	
CCND1     	  0.363553	  1.052952	  0.344587	
BCL2L1    	  1.531670	  1.073732	  1.580585	
CRLF2     	  0.322309	  1.121907	  0.280755	
SOS1      	  0.754981	  1.085848	  0.736982	
SOS2      	  2.355090	  1.093356	  2.551155	
STAT1     	  0.714884	  1.128256	  0.684763	
STAT2     	  1.408380	  1.120407	  1.467664	
STAT3     	  0.361589	  1.074013	  0.335365	
STAT4     	  1.512650	  1.072703	  1.558856	
STAT5A    	  0.381389	  1.132883	  0.335536	
STAT5B    	  1.617320	  1.114803	  1.709096	
STAT6     	  1.161310	  1.095400	  1.177997	
TPO       	  1.628590	  1.000000	  1.628590	
TYK2      	  1.121090	  1.103826	  1.134474	
STAM      	  0.932817	  1.061825	  0.928815	
SPRY4     	  0.341046	  1.097612	  0.307051	
PIK3R3    	  1.067750	  1.061883	  1.072090	
PIAS1     	  0.184463	  1.094078	  0.157343	
SOCS1     	  1.019930	  1.093636	  1.021816	
CBL       	  0.052184	  1.082288	  0.040926	
CBLB      	  1.148140	  1.143505	  1.171128	
SOCS2     	  0.977113	  1.064896	  0.975646	
CCND2     	  1.325720	  1.104076	  1.365199	
CCND3     	  0.651807	  1.131266	  0.616196	
SOCS3     	  0.393170	  1.093848	  0.360191	
PIAS2     	  1.280020	  1.127984	  1.321110	
OSMR      	  0.583129	  1.103486	  0.551473	
SOCS5     	  0.606979	  1.099113	  0.577675	
HUMAN_CASE/hsa04640.gene	na	CR1	CR2	CSF1	CSF1R	CSF2	CSF2RA	CSF3	CSF3R	CD55	DNTT	EPO	EPOR	FCER2	FCGR1A	FLT3	FLT3LG	GP1BA	GP1BB	GP5	GP9	ANPEP	GYPA	HLA-DRA	HLA-DRB1	HLA-DRB3	HLA-DRB4	HLA-DRB5	IL1A	IL1B	IL1R1	IL2RA	IL3	IL3RA	IL4	IL4R	IL5	IL5RA	IL6	IL6R	IL7	IL7R	IL9R	IL11	IL11RA	ITGA6	ITGA1	ITGA2	ITGA2B	ITGA3	ITGA4	ITGA5	ITGAM	ITGB3	KIT	KITLG	MME	TFRC	THPO	TNF	TPO	IL1R2	CD1A	CD1B	CD1C	CD1D	CD1E	CD2	CD3D	CD3E	CD3G	CD4	CD5	CD7	CD8A	CD8B	CD9	CD14	CD19	MS4A1	CD22	CD33	CD34	CD36	CD37	CD38	CD44	CD59
path:hsa04640	Hematopoietic cell lineage
Identifier	 Raw score	    Weight	Final Score	Annotation
CR1       	  0.895228	  1.000000	  0.895228	
CR2       	  0.228112	  1.000000	  0.228112	
CSF1      	  1.578480	  1.000000	  1.578480	
CSF1R     	  0.230222	  1.000000	  0.230222	
CSF2      	  0.069558	  1.000000	  0.069558	
CSF2RA    	  1.274910	  1.000000	  1.274910	
CSF3      	  1.300160	  1.000000	  1.300160	
CSF3R     	  1.170870	  1.000000	  1.170870	
DNTT      	  0.284536	  1.000000	  0.284536	
EPO       	  1.067430	  1.000000	  1.067430	
EPOR      	  0.354987	  1.000000	  0.354987	
FCER2     	  0.894474	  1.000000	  0.894474	
FCGR1A    	  0.553147	  1.000000	  0.553147	
FLT3      	  0.129107	  1.000000	  0.129107	
FLT3LG    	  0.085201	  1.000000	  0.085201	
GP1BA     	  0.185350	  1.000000	  0.185350	
GP1BB     	  0.457273	  1.000000	  0.457273	
GP5       	  0.314185	  1.000000	  0.314185	
GP9       	  0.145577	  1.000000	  0.145577	
ANPEP     	  0.919711	  1.000000	  0.919711	
GYPA      	  0.773001	  1.000000	  0.773001	
HLA-DRA   	  0.563995	  1.000000	  0.563995	
HLA-DRB1  	  0.485363	  1.000000	  0.485363	
HLA-DRB3  	  1.097970	  1.000000	  1.097970	
HLA-DRB4  	  0.006713	  1.000000	  0.006713	
IL1A      	  1.193460	  1.000000	  1.193460	
IL1B      	  1.373800	  1.000000	  1.373800	
IL1R1     	  0.175370	  1.000000	  0.175370	
IL2RA     	  1.320990	  1.000000	  1.320990	
IL3       	  0.818097	  1.000000	  0.818097	
IL3RA     	  1.297470	  1.000000	  1.297470	
IL4       	  0.527135	  1.000000	  0.527135	
IL4R      	  0.324112	  1.000000	  0.324112	
IL5       	  0.448777	  1.000000	  0.448777	
IL5RA     	  0.859471	  1.000000	  0.859471	
IL6       	  0.185378	  1.000000	  0.185378	
IL6R      	  0.389167	  1.000000	  0.389167	
IL7       	  0.899131	  1.000000	  0.899131	
IL7R      	  2.856950	  1.000000	  2.856950	
IL9R      	  0.922354	  1.000000	  0.922354	
IL11      	  0.967789	  1.000000	  0.967789	
IL11RA    	  2.196840	  1.000000	  2.196840	
ITGA6     	  0.686021	  1.000000	  0.686021	
ITGA2     	  0.507890	  1.000000	  0.507890	
ITGA2B    	  0.298340	  1.000000	  0.298340	
ITGA3     	  0.690911	  1.000000	  0.690911	
ITGA4     	  0.601061	  1.000000	  0.601061	
ITGA5     	  0.341766	  1.000000	  0.341766	
ITGAM     	  0.124223	  1.000000	  0.124223	
ITGB3     	  1.105320	  1.000000	  1.105320	
KIT       	  1.327600	  1.000000	  1.327600	
KITLG     	  1.338170	  1.000000	  1.338170	
MME       	  0.762219	  1.000000	  0.762219	
TFRC      	  1.016240	  1.000000	  1.016240	
THPO      	  0.296029	  1.000000	  0.296029	
TNF       	  0.055311	  1.000000	  0.055311	
TPO       	  1.628590	  1.000000	  1.628590	
IL1R2     	  0.745573	  1.000000	  0.745573	
CD1A      	  1.163360	  1.000000	  1.163360	
CD1B      	  0.797035	  1.000000	  0.797035	
CD1C      	  0.108820	  1.000000	  0.108820	
CD1D      	  0.397348	  1.000000	  0.397348	
CD1E      	  0.932710	  1.000000	  0.932710	
CD2       	  0.146321	  1.000000	  0.146321	
CD3D      	  0.161345	  1.000000	  0.161345	
CD3E      	  0.623816	  1.000000	  0.623816	
CD3G      	  0.142106	  1.000000	  0.142106	
CD4       	  0.075932	  1.000000	  0.075932	
CD5       	  1.373140	  1.000000	  1.373140	
CD7       	  0.892784	  1.000000	  0.892784	
CD8A      	  0.068941	  1.000000	  0.068941	
CD9       	  1.466720	  1.000000	  1.466720	
CD14      	  0.921657	  1.000000	  0.921657	
CD19      	  0.143491	  1.000000	  0.143491	
MS4A1     	  0.006524	  1.000000	  0.006524	
CD22      	  0.477908	  1.000000	  0.477908	
CD33      	  0.026469	  1.000000	  0.026469	
CD34      	  0.800870	  1.000000	  0.800870	
CD36      	  0.284034	  1.000000	  0.284034	
CD37      	  0.626186	  1.000000	  0.626186	
CD38      	  1.561140	  1.000000	  1.561140	
CD44      	  0.061374	  1.000000	  0.061374	
CD59      	  1.208600	  1.000000	  1.208600	
HUMAN_CASE/hsa04650.gene	na	VAV3	NFAT5	HCST	CHP	SH2D1B	CSF2	PTK2B	FCER1G	FCGR3A	FCGR3B	KLRK1	PIK3R5	FYN	SHC2	NCR3	LAT	GRB2	GZMB	HLA-A	HLA-B	HLA-C	HLA-E	HLA-G	HRAS	ICAM1	ICAM2	IFNA1	IFNA2	IFNA4	IFNA5	IFNA6	IFNA7	IFNA8	IFNA10	IFNA13	IFNA14	IFNA16	IFNA17	IFNA21	IFNAR1	IFNAR2	IFNB1	IFNG	IFNGR1	IFNGR2	FAS	FASLG	ITGAL	ITGB2	ARAF	KIR2DL1	KIR2DL2	KIR2DL3	KIR2DL4	KIR2DS1	KIR2DS3	KIR2DS4	KIR2DS5	KIR3DL1	KIR3DL2	KLRC1	KLRC2	KLRC3	KLRD1	KRAS	LCK	LCP2	SHC4	SH2D1A	MICA	MICB	NFATC1	NFATC2	NFATC3	NFATC4	NRAS	PAK1	CD244	PIK3CA	PIK3CB	PIK3CD	PIK3CG	PIK3R1	PIK3R2	PLCG1	SHC3	PLCG2	PPP3CA	PPP3CB	PPP3CC	PPP3R1	PPP3R2	PRF1	PRKCA	PRKCB	PRKCG	MAPK1	MAPK3	MAP2K1	MAP2K2	KIR2DL5A	PTPN6	PTPN11	RAC1	RAC2	RAC3	RAF1	BID	CHP2	SH3BP2	SHC1	similar to Fc fragment of IgG	low affinity IIIa	receptor for (CD16)	SOS1	SOS2	BRAF	SYK	TNF	TYROBP	VAV1	VAV2	ZAP70	ULBP3	ULBP2	ULBP1	CASP3	PIK3R3	TNFSF10	TNFRSF10D	TNFRSF10C	TNFRSF10B	TNFRSF10A	CD247	NCR2	NCR1	CD48
path:hsa04650	Natural killer cell mediated cytotoxicity
Identifier	 Raw score	    Weight	Final Score	Annotation
VAV3      	  0.822567	  1.085548	  0.808936	
NFAT5     	  0.013993	  1.076867	  0.010079	
CHP       	  0.065966	  1.000000	  0.065966	
CSF2      	  0.069558	  1.088536	  0.054935	
PTK2B     	  0.205114	  1.099603	  0.175173	
FCER1G    	  0.518518	  1.000000	  0.518518	
FCGR3A    	  0.217438	  1.000000	  0.217438	
FCGR3B    	  0.233547	  1.000000	  0.233547	
KLRK1     	  1.061090	  1.000000	  1.061090	
PIK3R5    	  0.075890	  1.077271	  0.062180	
FYN       	  1.723400	  1.000000	  1.723400	
SHC2      	  0.515642	  1.000000	  0.515642	
NCR3      	  0.978157	  1.000000	  0.978157	
LAT       	  1.308960	  1.088484	  1.340518	
GRB2      	  1.688520	  1.096732	  1.776288	
GZMB      	  0.727074	  1.000000	  0.727074	
HLA-A     	  1.898390	  1.074783	  1.991608	
HLA-B     	  1.061510	  1.135211	  1.070112	
HLA-C     	  1.061510	  1.076476	  1.066367	
HLA-E     	  0.203035	  1.000000	  0.203035	
HLA-G     	  1.300570	  1.055696	  1.319747	
HRAS      	  1.160210	  1.055136	  1.169755	
ICAM1     	  0.366407	  1.000000	  0.366407	
ICAM2     	  0.161862	  1.000000	  0.161862	
IFNA1     	  0.904171	  1.000000	  0.904171	
IFNA2     	  0.641027	  1.000000	  0.641027	
IFNA4     	  0.109135	  1.071645	  0.093119	
IFNA5     	  1.396870	  1.072467	  1.431117	
IFNA6     	  1.444200	  1.000000	  1.444200	
IFNA7     	  0.595832	  1.106180	  0.563958	
IFNA10    	  1.172040	  1.131721	  1.196806	
IFNA13    	  1.009970	  1.067325	  1.010645	
IFNA14    	  0.167128	  1.000000	  0.167128	
IFNA16    	  1.639420	  1.000000	  1.639420	
IFNA17    	  0.086871	  1.055974	  0.075767	
IFNAR1    	  0.250463	  1.000000	  0.250463	
IFNAR2    	  0.889628	  1.056795	  0.883738	
IFNB1     	  0.934702	  1.000000	  0.934702	
IFNGR1    	  0.011220	  1.000000	  0.011220	
IFNGR2    	  0.255698	  1.086270	  0.227317	
ITGAL     	  1.239740	  1.000000	  1.239740	
ITGB2     	  0.100821	  1.000000	  0.100821	
KIR2DL1   	  0.095266	  1.060817	  0.082573	
KIR2DL2   	  1.671350	  1.000000	  1.671350	
KIR2DL3   	  0.585086	  1.000000	  0.585086	
KIR2DL4   	  0.033755	  1.088488	  0.025010	
KIR2DS1   	  1.491670	  1.055112	  1.524910	
KIR2DS3   	  0.276281	  1.000000	  0.276281	
KIR2DS4   	  1.652340	  1.075355	  1.716067	
KIR2DS5   	  0.289898	  1.122554	  0.249081	
KIR3DL1   	  0.089022	  1.080200	  0.073324	
KIR3DL2   	  0.869941	  1.076027	  0.860775	
KLRC1     	  1.437930	  1.000000	  1.437930	
KLRC2     	  1.437930	  1.000000	  1.437930	
KLRC3     	  0.249818	  1.000000	  0.249818	
KLRD1     	  0.326385	  1.000000	  0.326385	
LCK       	  0.781581	  1.000000	  0.781581	
LCP2      	  1.986730	  1.000000	  1.986730	
SH2D1A    	  0.734314	  1.000000	  0.734314	
MICA      	  1.032220	  1.000000	  1.032220	
MICB      	  0.446817	  1.000000	  0.446817	
NFATC1    	  2.595670	  1.076139	  2.791193	
NFATC3    	  0.565096	  1.000000	  0.565096	
NFATC4    	  0.477132	  1.104393	  0.441663	
NRAS      	  0.323946	  1.053893	  0.304853	
PAK1      	  0.253432	  1.127259	  0.212813	
CD244     	  2.193230	  1.000000	  2.193230	
PIK3CA    	  0.135716	  1.000000	  0.135716	
PIK3CB    	  0.692325	  1.000000	  0.692325	
PIK3CD    	  0.297968	  1.124831	  0.256171	
PIK3CG    	  0.426137	  1.000000	  0.426137	
PIK3R1    	  0.294335	  1.074217	  0.268795	
PIK3R2    	  0.057474	  1.074704	  0.046430	
PLCG1     	  0.377972	  1.104869	  0.341309	
SHC3      	  1.148280	  1.000000	  1.148280	
PLCG2     	  0.179127	  1.091554	  0.153033	
PPP3CA    	  0.420731	  1.056382	  0.400687	
PPP3CB    	  1.138200	  1.175687	  1.164382	
PPP3CC    	  0.397976	  1.085726	  0.367751	
PPP3R1    	  0.183785	  1.076867	  0.161347	
PRF1      	  0.969472	  1.000000	  0.969472	
PRKCA     	  1.086540	  1.000000	  1.086540	
PRKCG     	  0.184083	  1.102408	  0.154791	
MAPK1     	  0.399866	  1.091762	  0.367608	
MAPK3     	  0.585010	  1.145749	  0.541038	
MAP2K1    	  0.036849	  1.126558	  0.024266	
MAP2K2    	  1.233550	  1.112039	  1.262903	
PTPN6     	  0.696681	  1.086260	  0.675296	
PTPN11    	  0.317025	  1.076957	  0.290201	
RAC1      	  0.651260	  1.087013	  0.627406	
RAC2      	  0.522293	  1.099150	  0.489717	
RAC3      	  0.634380	  1.051246	  0.619756	
RAF1      	  0.932089	  1.068069	  0.927638	
BID       	  0.674101	  1.000000	  0.674101	
SH3BP2    	  0.293546	  1.136895	  0.248201	
SHC1      	  0.756502	  1.000000	  0.756502	
SOS1      	  0.754981	  1.000000	  0.754981	
SOS2      	  2.355090	  1.065508	  2.491018	
BRAF      	  0.915329	  1.057111	  0.910716	
SYK       	  0.060174	  1.139642	  0.040641	
TNF       	  0.055311	  1.082067	  0.043615	
TYROBP    	  0.001046	  1.096099	  0.000541	
VAV1      	  0.428801	  1.103086	  0.392958	
VAV2      	  0.147225	  1.078036	  0.126781	
ZAP70     	  1.820770	  1.097717	  1.930574	
ULBP2     	  0.550620	  1.000000	  0.550620	
ULBP1     	  0.330284	  1.000000	  0.330284	
CASP3     	  0.608926	  1.000000	  0.608926	
PIK3R3    	  1.067750	  1.000000	  1.067750	
TNFSF10   	  2.038200	  1.000000	  2.038200	
TNFRSF10D 	  0.161724	  1.000000	  0.161724	
TNFRSF10C 	  0.476831	  1.000000	  0.476831	
TNFRSF10B 	  0.188857	  1.067829	  0.168669	
NCR2      	  0.157954	  1.000000	  0.157954	
NCR1      	  0.362698	  1.000000	  0.362698	
CD48      	  1.686220	  1.000000	  1.686220	
HUMAN_CASE/hsa04660.gene	na	AKT3	RASGRP1	CDK4	PAK4	VAV3	NFAT5	MALT1	CHP	CHUK	MAP3K8	CSF2	CTLA4	AKT1	AKT2	FOS	PIK3R5	CBLC	FYN	LAT	GRB2	ICOS	HRAS	IFNG	IKBKB	IL2	IL4	IL5	IL10	ITK	JUN	KRAS	RHOA	LCK	LCP2	NCK1	NFATC1	NFATC2	NFATC3	NFATC4	NFKB1	NFKBIA	NFKBIB	NFKBIE	NRAS	PAK1	PAK2	PAK3	PDCD1	PDK1	PIK3CA	PIK3CB	PIK3CD	PIK3CG	PIK3R1	PIK3R2	PLCG1	PPP3CA	PPP3CB	PPP3CC	PPP3R1	PPP3R2	PRKCQ	PAK6	PAK7	PTPN6	PTPRC	RELA	CHP2	SOS1	SOS2	TEC	TNF	VAV1	VAV2	ZAP70	NCK2	CARD11	PIK3R3	IKBKG	CBL	CBLB	BCL10	MAP3K14	CD3D	CD3E	CD3G	CD247	CD4	CD8A	CD8B	CD28	GRAP2	CD40LG	CDC42
path:hsa04660	T cell receptor signaling pathway
Identifier	 Raw score	    Weight	Final Score	Annotation
AKT3      	  0.228924	  1.074862	  0.205001	
RASGRP1   	  1.421070	  1.062807	  1.452783	
CDK4      	  1.645550	  1.000000	  1.645550	
PAK4      	  1.878050	  1.000000	  1.878050	
VAV3      	  0.822567	  1.164615	  0.796539	
NFAT5     	  0.013993	  1.076867	  0.010079	
MALT1     	  0.983645	  1.000000	  0.983645	
CHP       	  0.065966	  1.000000	  0.065966	
CHUK      	  0.416258	  1.000000	  0.416258	
MAP3K8    	  0.564872	  1.000000	  0.564872	
CSF2      	  0.069558	  1.000000	  0.069558	
CTLA4     	  0.870422	  1.000000	  0.870422	
AKT1      	  0.988061	  1.099932	  0.986876	
AKT2      	  1.206250	  1.000000	  1.206250	
FOS       	  0.811522	  1.135288	  0.788914	
PIK3R5    	  0.075890	  1.097906	  0.058958	
CBLC      	  1.673370	  1.078061	  1.741990	
FYN       	  1.723400	  1.127593	  1.847342	
LAT       	  1.308960	  1.074469	  1.335469	
GRB2      	  1.688520	  1.088491	  1.768636	
ICOS      	  0.800623	  1.113953	  0.780591	
HRAS      	  1.160210	  1.000000	  1.160210	
IKBKB     	  0.490106	  1.000000	  0.490106	
IL2       	  0.330115	  1.000000	  0.330115	
IL4       	  0.527135	  1.000000	  0.527135	
IL5       	  0.448777	  1.000000	  0.448777	
IL10      	  1.147940	  1.000000	  1.147940	
ITK       	  0.173479	  1.103663	  0.144672	
JUN       	  0.706149	  1.062011	  0.691077	
RHOA      	  1.351120	  1.085608	  1.386380	
LCK       	  0.781581	  1.075397	  0.767193	
LCP2      	  1.986730	  1.120834	  2.158561	
NCK1      	  1.638670	  1.191572	  1.801283	
NFATC1    	  2.595670	  1.000000	  2.595670	
NFATC3    	  0.565096	  1.000000	  0.565096	
NFATC4    	  0.477132	  1.104393	  0.441663	
NFKB1     	  1.205090	  1.064246	  1.219620	
NFKBIA    	  0.367633	  1.000000	  0.367633	
NFKBIB    	  1.414900	  1.000000	  1.414900	
NFKBIE    	  0.792086	  1.064246	  0.780313	
NRAS      	  0.323946	  1.062408	  0.301941	
PAK1      	  0.253432	  1.115058	  0.216407	
PAK2      	  0.693657	  1.191572	  0.646715	
PAK3      	  0.389916	  1.000000	  0.389916	
PDCD1     	  0.781586	  1.000000	  0.781586	
PDK1      	  0.626079	  1.094048	  0.599104	
PIK3CA    	  0.135716	  1.053933	  0.121857	
PIK3CB    	  0.692325	  1.050088	  0.679691	
PIK3CD    	  0.297968	  1.134853	  0.253081	
PIK3CG    	  0.426137	  1.251947	  0.343728	
PIK3R1    	  0.294335	  1.095790	  0.261796	
PIK3R2    	  0.057474	  1.000000	  0.057474	
PLCG1     	  0.377972	  1.000000	  0.377972	
PPP3CA    	  0.420731	  1.000000	  0.420731	
PPP3CB    	  1.138200	  1.000000	  1.138200	
PPP3CC    	  0.397976	  1.104393	  0.361480	
PPP3R1    	  0.183785	  1.076867	  0.161347	
PRKCQ     	  0.516059	  1.000000	  0.516059	
PAK6      	  1.066210	  1.000000	  1.066210	
PAK7      	  0.054985	  1.000000	  0.054985	
PTPN6     	  0.696681	  1.056771	  0.682532	
PTPRC     	  1.644310	  1.096717	  1.725333	
RELA      	  0.296944	  1.000000	  0.296944	
SOS1      	  0.754981	  1.000000	  0.754981	
SOS2      	  2.355090	  1.097734	  2.560738	
TEC       	  0.816899	  1.000000	  0.816899	
TNF       	  0.055311	  1.000000	  0.055311	
VAV1      	  0.428801	  1.069241	  0.404383	
VAV2      	  0.147225	  1.000000	  0.147225	
ZAP70     	  1.820770	  1.097717	  1.930574	
NCK2      	  0.739500	  1.115058	  0.714263	
PIK3R3    	  1.067750	  1.085182	  1.073729	
IKBKG     	  0.805523	  1.000000	  0.805523	
CBL       	  0.052184	  1.000000	  0.052184	
CBLB      	  1.148140	  1.127593	  1.168557	
BCL10     	  0.187194	  1.000000	  0.187194	
MAP3K14   	  1.049870	  1.000000	  1.049870	
CD3D      	  0.161345	  1.000000	  0.161345	
CD3E      	  0.623816	  1.000000	  0.623816	
CD3G      	  0.142106	  1.000000	  0.142106	
CD4       	  0.075932	  1.000000	  0.075932	
CD8A      	  0.068941	  1.000000	  0.068941	
CD28      	  0.163334	  1.053711	  0.148187	
GRAP2     	  1.093550	  1.000000	  1.093550	
CDC42     	  1.267850	  1.000000	  1.267850	
HUMAN_CASE/hsa04662.gene	na	AKT3	VAV3	NFAT5	MALT1	LILRB3	CHP	CHUK	CR2	AKT1	AKT2	FCGR2B	FOS	PIK3R5	RASGRP3	GSK3B	BLNK	HRAS	IKBKB	INPP5D	JUN	KRAS	LYN	NFATC1	NFATC2	NFATC3	NFATC4	NFKB1	NFKBIA	NFKBIB	NFKBIE	NRAS	PIK3CA	PIK3CB	PIK3CD	PIK3CG	PIK3R1	PIK3R2	PLCG2	PPP3CA	PPP3CB	PPP3CC	PPP3R1	PPP3R2	PRKCB	PTPN6	RAC1	RAC2	RAC3	RELA	CHP2	SYK	BTK	VAV1	VAV2	CARD11	PIK3R3	IKBKG	IFITM1	BCL10	CD19	CD22	CD72	CD79A	CD79B	CD81
path:hsa04662	B cell receptor signaling pathway
Identifier	 Raw score	    Weight	Final Score	Annotation
AKT3      	  0.228924	  1.074862	  0.205001	
VAV3      	  0.822567	  1.103066	  0.806173	
NFAT5     	  0.013993	  1.076867	  0.010079	
MALT1     	  0.983645	  1.000000	  0.983645	
LILRB3    	  0.764779	  1.000000	  0.764779	
CHP       	  0.065966	  1.000000	  0.065966	
CHUK      	  0.416258	  1.000000	  0.416258	
CR2       	  0.228112	  1.000000	  0.228112	
AKT1      	  0.988061	  1.098734	  0.986890	
AKT2      	  1.206250	  1.000000	  1.206250	
FCGR2B    	  1.099900	  1.000000	  1.099900	
FOS       	  0.811522	  1.135288	  0.788914	
PIK3R5    	  0.075890	  1.097906	  0.058958	
RASGRP3   	  0.298525	  1.213399	  0.230644	
GSK3B     	  1.767710	  1.066517	  1.835980	
BLNK      	  0.227319	  1.127544	  0.188182	
HRAS      	  1.160210	  1.000000	  1.160210	
IKBKB     	  0.490106	  1.000000	  0.490106	
INPP5D    	  0.726484	  1.000000	  0.726484	
JUN       	  0.706149	  1.062011	  0.691077	
LYN       	  0.182681	  1.108848	  0.151820	
NFATC1    	  2.595670	  1.000000	  2.595670	
NFATC3    	  0.565096	  1.000000	  0.565096	
NFATC4    	  0.477132	  1.104393	  0.441663	
NFKB1     	  1.205090	  1.064246	  1.219620	
NFKBIA    	  0.367633	  1.000000	  0.367633	
NFKBIB    	  1.414900	  1.000000	  1.414900	
NFKBIE    	  0.792086	  1.064246	  0.780313	
NRAS      	  0.323946	  1.115035	  0.284551	
PIK3CA    	  0.135716	  1.089551	  0.113490	
PIK3CB    	  0.692325	  1.000000	  0.692325	
PIK3CD    	  0.297968	  1.178989	  0.239912	
PIK3CG    	  0.426137	  1.000000	  0.426137	
PIK3R1    	  0.294335	  1.094820	  0.262106	
PIK3R2    	  0.057474	  1.000000	  0.057474	
PLCG2     	  0.179127	  1.000000	  0.179127	
PPP3CA    	  0.420731	  1.000000	  0.420731	
PPP3CB    	  1.138200	  1.000000	  1.138200	
PPP3CC    	  0.397976	  1.104393	  0.361480	
PPP3R1    	  0.183785	  1.076867	  0.161347	
PTPN6     	  0.696681	  1.146362	  0.660785	
RAC1      	  0.651260	  1.124093	  0.617508	
RAC2      	  0.522293	  1.105700	  0.487638	
RAC3      	  0.634380	  1.051246	  0.619756	
RELA      	  0.296944	  1.000000	  0.296944	
SYK       	  0.060174	  1.131597	  0.041570	
BTK       	  0.357758	  1.118688	  0.316669	
VAV1      	  0.428801	  1.097945	  0.394673	
VAV2      	  0.147225	  1.000000	  0.147225	
PIK3R3    	  1.067750	  1.061883	  1.072090	
IKBKG     	  0.805523	  1.000000	  0.805523	
IFITM1    	  1.334930	  1.000000	  1.334930	
BCL10     	  0.187194	  1.000000	  0.187194	
CD19      	  0.143491	  1.131402	  0.111181	
CD22      	  0.477908	  1.196630	  0.413327	
CD72      	  0.473394	  1.108870	  0.436379	
CD79A     	  0.639369	  1.000000	  0.639369	
CD79B     	  0.109541	  1.000000	  0.109541	
CD81      	  0.097193	  1.000000	  0.097193	
HUMAN_CASE/hsa04664.gene	na	AKT3	PLA2G4B	VAV3	MAPK14	CSF2	AKT1	AKT2	FCER1A	MS4A2	FCER1G	PIK3R5	FYN	PLA2G2D	LAT	GRB2	PLA2G2E	HRAS	IL3	IL4	IL5	IL13	INPP5D	KRAS	LCP2	LYN	NRAS	PLA2G3	PDK1	PIK3CA	PIK3CB	PIK3CD	PIK3CG	PIK3R1	PIK3R2	PLA2G1B	PLA2G2A	PLA2G4A	PLA2G5	PLCG1	PLCG2	PRKCA	PRKCB	PRKCD	PRKCE	MAPK1	MAPK3	MAPK8	MAPK11	MAPK9	MAPK10	MAPK13	MAP2K1	MAP2K2	MAP2K3	MAP2K6	MAP2K7	RAC1	RAC2	RAC3	RAF1	MAPK12	MAP2K4	PLA2G2F	similar to mitogen-activated protein kinase kinase 3 isoform A  [EC:2.7.12.2]	SOS1	SOS2	SYK	BTK	TNF	VAV1	VAV2	PLA2G12A	PLA2G6	PLA2G10	PLA2G12B	PIK3R3	JMJD7-PLA2G4B	GAB2
path:hsa04664	Fc epsilon RI signaling pathway
Identifier	 Raw score	    Weight	Final Score	Annotation
AKT3      	  0.228924	  1.000000	  0.228924	
PLA2G4B   	  1.894530	  1.000000	  1.894530	
VAV3      	  0.822567	  1.112702	  0.804657	
MAPK14    	  0.856884	  1.000000	  0.856884	
CSF2      	  0.069558	  1.000000	  0.069558	
AKT1      	  0.988061	  1.070651	  0.987223	
AKT2      	  1.206250	  1.000000	  1.206250	
FCER1A    	  0.523472	  1.000000	  0.523472	
MS4A2     	  1.276750	  1.000000	  1.276750	
FCER1G    	  0.518518	  1.000000	  0.518518	
PIK3R5    	  0.075890	  1.105048	  0.057883	
FYN       	  1.723400	  1.000000	  1.723400	
PLA2G2D   	  0.562119	  1.000000	  0.562119	
LAT       	  1.308960	  1.080123	  1.337503	
GRB2      	  1.688520	  1.088491	  1.768636	
PLA2G2E   	  1.581400	  1.000000	  1.581400	
HRAS      	  1.160210	  1.055136	  1.169755	
IL3       	  0.818097	  1.000000	  0.818097	
IL4       	  0.527135	  1.000000	  0.527135	
IL5       	  0.448777	  1.000000	  0.448777	
IL13      	  2.182150	  1.000000	  2.182150	
INPP5D    	  0.726484	  1.000000	  0.726484	
LCP2      	  1.986730	  1.000000	  1.986730	
LYN       	  0.182681	  1.108848	  0.151820	
NRAS      	  0.323946	  1.053893	  0.304853	
PLA2G3    	  0.059121	  1.000000	  0.059121	
PDK1      	  0.626079	  1.080992	  0.602778	
PIK3CA    	  0.135716	  1.082123	  0.115186	
PIK3CB    	  0.692325	  1.000000	  0.692325	
PIK3CD    	  0.297968	  1.100728	  0.263757	
PIK3CG    	  0.426137	  1.053085	  0.407271	
PIK3R1    	  0.294335	  1.099607	  0.260576	
PIK3R2    	  0.057474	  1.071159	  0.046903	
PLA2G1B   	  1.661740	  1.000000	  1.661740	
PLA2G2A   	  1.268010	  1.061476	  1.286655	
PLA2G4A   	  0.748927	  1.000000	  0.748927	
PLA2G5    	  0.033386	  1.000000	  0.033386	
PLCG1     	  0.377972	  1.071422	  0.352599	
PLCG2     	  0.179127	  1.092881	  0.152684	
PRKCA     	  1.086540	  1.000000	  1.086540	
PRKCD     	  1.918920	  1.077011	  2.017694	
PRKCE     	  1.033220	  1.000000	  1.033220	
MAPK1     	  0.399866	  1.083807	  0.370299	
MAPK3     	  0.585010	  1.000000	  0.585010	
MAPK8     	  1.851560	  1.106288	  1.976850	
MAPK11    	  0.240144	  1.000000	  0.240144	
MAPK9     	  0.295679	  1.109624	  0.258708	
MAPK10    	  1.004850	  1.000000	  1.004850	
MAPK13    	  0.522130	  1.000000	  0.522130	
MAP2K1    	  0.036849	  1.150452	  0.022426	
MAP2K2    	  1.233550	  1.057556	  1.248543	
MAP2K3    	  0.093663	  1.111644	  0.071904	
MAP2K6    	  1.305750	  1.000000	  1.305750	
MAP2K7    	  0.381415	  1.090000	  0.349722	
RAC1      	  0.651260	  1.084404	  0.628108	
RAC2      	  0.522293	  1.119639	  0.483243	
RAC3      	  0.634380	  1.051246	  0.619756	
RAF1      	  0.932089	  1.068069	  0.927638	
MAPK12    	  0.923733	  1.000000	  0.923733	
MAP2K4    	  0.900230	  1.119131	  0.889028	
PLA2G2F   	  0.549622	  1.058954	  0.530566	
SOS1      	  0.754981	  1.000000	  0.754981	
SOS2      	  2.355090	  1.068572	  2.497566	
SYK       	  0.060174	  1.098360	  0.045641	
BTK       	  0.357758	  1.146722	  0.307674	
TNF       	  0.055311	  1.000000	  0.055311	
VAV1      	  0.428801	  1.093650	  0.396111	
VAV2      	  0.147225	  1.064326	  0.130155	
PLA2G12A  	  0.456369	  1.000000	  0.456369	
PLA2G6    	  0.726461	  1.000000	  0.726461	
PLA2G10   	  1.747530	  1.000000	  1.747530	
PIK3R3    	  1.067750	  1.089120	  1.074006	
GAB2      	  0.431558	  1.000000	  0.431558	
HUMAN_CASE/hsa04670.gene	na	CDH5	MYL12B	MRLC2	MYL9	RAPGEF3	VAV3	MYL12A	MRLC3	CLDN16	RAPGEF4	CLDN4	CLDN3	CLDN7	CLDN23	MAPK14	CLDN19	CTNNA1	CTNNA2	CTNNB1	CTNND1	CYBA	CYBB	PTK2B	PIK3R5	CLDN14	CLDN15	CLDN17	NOX1	GNAI1	GNAI2	GNAI3	GRLF1	CTNNA3	MYLPF	ICAM1	ITGA4	ITGAL	ITGAM	ITGB1	ITGB2	ITK	RHOA	ARHGAP5	RHOH	CD99	MLLT4	MMP2	MMP9	MSN	MYL2	MYL5	NCF2	NCF4	OCLN	CLDN20	CLDN11	NOX3	F11R	CLDN18	PECAM1	PIK3CA	PIK3CB	PIK3CD	PIK3CG	PIK3R1	PIK3R2	PLCG1	PLCG2	CLDN22	PRKCA	PRKCB	PRKCG	MAPK11	MAPK13	PTK2	PTPN11	PXN	JAM2	MYL7	RAC1	RAC2	RAP1A	RAP1B	ACTB	ROCK1	MAPK12	CXCL12	similar to cytoskeletal beta actin 	similar to beta-actin 	similar to LOC283693 protein  [SP:tr:Q05CW5_HUMAN]	SIPA1	NCF1	THY1	ACTG1	CLDN5	TXK	VASP	VAV1	VAV2	VCAM1	VCL	EZR	CXCR4	ACTN4	RASSF5	JAM3	PIK3R3	ACTN1	ACTN2	ACTN3	CLDN10	CLDN8	CLDN6	CLDN2	CLDN1	CLDN9	ESAM	MYL10	MYLC2PL	ROCK2	BCAR1	CDC42
path:hsa04670	Leukocyte transendothelial migration
Identifier	 Raw score	    Weight	Final Score	Annotation
CDH5      	  1.367580	  1.000000	  1.367580	
MYL12B    	  0.483729	  1.072290	  0.458989	
MYL9      	  1.784260	  1.000000	  1.784260	
RAPGEF3   	  0.925665	  1.092796	  0.919054	
VAV3      	  0.822567	  1.142621	  0.799969	
CLDN16    	  1.001280	  1.000000	  1.001280	
RAPGEF4   	  0.786149	  1.000000	  0.786149	
CLDN4     	  0.626176	  1.000000	  0.626176	
CLDN3     	  1.609700	  1.000000	  1.609700	
CLDN7     	  0.150892	  1.000000	  0.150892	
MAPK14    	  0.856884	  1.000000	  0.856884	
CTNNA1    	  1.615950	  1.067287	  1.668985	
CTNNA2    	  0.919898	  1.000000	  0.919898	
CTNNB1    	  1.127550	  1.066143	  1.136539	
CTNND1    	  1.081030	  1.000000	  1.081030	
CYBA      	  0.060688	  1.000000	  0.060688	
CYBB      	  0.528018	  1.000000	  0.528018	
PTK2B     	  0.205114	  1.127750	  0.167534	
PIK3R5    	  0.075890	  1.123883	  0.055139	
CLDN14    	  0.968077	  1.000000	  0.968077	
CLDN15    	  0.984011	  1.000000	  0.984011	
CLDN17    	  1.427920	  1.000000	  1.427920	
NOX1      	  0.433308	  1.000000	  0.433308	
GNAI1     	  1.127910	  1.079256	  1.138721	
GNAI2     	  0.267329	  1.102853	  0.233408	
GNAI3     	  1.548190	  1.135952	  1.642976	
GRLF1     	  1.449890	  1.000000	  1.449890	
CTNNA3    	  0.050878	  1.060486	  0.042491	
ICAM1     	  0.366407	  1.114826	  0.326509	
ITGA4     	  0.601061	  1.000000	  0.601061	
ITGAL     	  1.239740	  1.000000	  1.239740	
ITGAM     	  0.124223	  1.000000	  0.124223	
ITGB1     	  1.245760	  1.000000	  1.245760	
ITGB2     	  0.100821	  1.000000	  0.100821	
ITK       	  0.173479	  1.102242	  0.145033	
RHOA      	  1.351120	  1.083975	  1.385699	
ARHGAP5   	  0.417635	  1.079329	  0.389686	
RHOH      	  1.894780	  1.000000	  1.894780	
CD99      	  3.966010	  1.000000	  3.966010	
MLLT4     	  0.791791	  1.062852	  0.780258	
MMP2      	  0.459003	  1.000000	  0.459003	
MMP9      	  0.860803	  1.000000	  0.860803	
MSN       	  0.782426	  1.112249	  0.761171	
MYL2      	  0.031454	  1.000000	  0.031454	
MYL5      	  0.469895	  1.080809	  0.442074	
NCF2      	  1.495660	  1.000000	  1.495660	
NCF4      	  1.546240	  1.000000	  1.546240	
OCLN      	  0.098759	  1.000000	  0.098759	
CLDN11    	  0.065576	  1.000000	  0.065576	
NOX3      	  0.209880	  1.000000	  0.209880	
F11R      	  0.464232	  1.000000	  0.464232	
CLDN18    	  1.268220	  1.000000	  1.268220	
PECAM1    	  0.107509	  1.065019	  0.092997	
PIK3CA    	  0.135716	  1.117740	  0.107277	
PIK3CB    	  0.692325	  1.126450	  0.660872	
PIK3CD    	  0.297968	  1.103727	  0.262801	
PIK3CG    	  0.426137	  1.115930	  0.386014	
PIK3R1    	  0.294335	  1.121881	  0.253574	
PIK3R2    	  0.057474	  1.071159	  0.046903	
PLCG1     	  0.377972	  1.088040	  0.346944	
PLCG2     	  0.179127	  1.102408	  0.150203	
PRKCA     	  1.086540	  1.000000	  1.086540	
PRKCG     	  0.184083	  1.076416	  0.161752	
MAPK11    	  0.240144	  1.000000	  0.240144	
MAPK13    	  0.522130	  1.000000	  0.522130	
PTK2      	  0.438754	  1.000000	  0.438754	
PTPN11    	  0.317025	  1.000000	  0.317025	
PXN       	  0.041641	  1.057021	  0.034738	
JAM2      	  0.215127	  1.000000	  0.215127	
MYL7      	  0.648997	  1.094755	  0.622948	
RAC1      	  0.651260	  1.084404	  0.628108	
RAC2      	  0.522293	  1.105700	  0.487638	
RAP1A     	  0.791661	  1.229731	  0.750292	
RAP1B     	  1.174550	  1.064959	  1.186890	
ACTB      	  0.542022	  1.092760	  0.512088	
ROCK1     	  0.196683	  1.063592	  0.177360	
MAPK12    	  0.923733	  1.000000	  0.923733	
CXCL12    	  0.212907	  1.000000	  0.212907	
SIPA1     	  1.536210	  1.000000	  1.536210	
NCF1      	  0.509195	  1.000000	  0.509195	
THY1      	  0.019618	  1.135713	  0.011507	
ACTG1     	  1.526910	  1.060014	  1.566191	
CLDN5     	  0.029273	  1.000000	  0.029273	
TXK       	  0.510393	  1.104375	  0.475792	
VASP      	  0.246147	  1.000000	  0.246147	
VAV1      	  0.428801	  1.075037	  0.402403	
VAV2      	  0.147225	  1.133699	  0.113957	
VCAM1     	  1.142280	  1.080428	  1.154567	
VCL       	  0.041997	  1.000000	  0.041997	
CXCR4     	  0.659315	  1.050705	  0.645535	
ACTN4     	  0.756186	  1.000000	  0.756186	
JAM3      	  2.363390	  1.000000	  2.363390	
PIK3R3    	  1.067750	  1.175653	  1.080116	
ACTN1     	  1.057410	  1.000000	  1.057410	
ACTN2     	  0.951845	  1.000000	  0.951845	
ACTN3     	  0.510099	  1.000000	  0.510099	
CLDN10    	  0.602190	  1.000000	  0.602190	
CLDN8     	  1.207520	  1.000000	  1.207520	
CLDN6     	  1.137810	  1.000000	  1.137810	
CLDN1     	  3.385190	  1.000000	  3.385190	
CLDN9     	  0.607831	  1.000000	  0.607831	
MYL10     	  1.125160	  1.120150	  1.141216	
ROCK2     	  0.213235	  1.101098	  0.182393	
CDC42     	  1.267850	  1.000000	  1.267850	
HUMAN_CASE/hsa04710.gene	na	CRY1	CRY2	CSNK1D	CSNK1E	ARNTL	NPAS2	PER1	BHLHE41	BHLHE40	PER3	PER2	NR1D1	CLOCK
path:hsa04710	Circadian rhythm
Identifier	 Raw score	    Weight	Final Score	Annotation
CRY1      	  0.912183	  1.000000	  0.912183	
CRY2      	  1.494910	  1.000000	  1.494910	
CSNK1D    	  0.139039	  1.066598	  0.121919	
CSNK1E    	  0.917874	  1.000000	  0.917874	
ARNTL     	  0.505152	  1.051172	  0.487804	
NPAS2     	  0.829379	  1.000000	  0.829379	
PER1      	  0.005097	  1.086045	  0.003236	
PER3      	  1.969210	  1.051545	  2.039207	
PER2      	  0.339163	  1.000000	  0.339163	
NR1D1     	  0.435386	  1.051172	  0.417249	
CLOCK     	  0.212748	  1.000000	  0.212748	
HUMAN_CASE/hsa04720.gene	na	hypothetical protein LOC100133404 	RAPGEF3	ADCY1	CHP	ADCY8	CREBBP	CALML6	EP300	PLCB1	RPS6KA6	GNAQ	GRIA1	GRIA2	GRIN1	GRIN2A	GRIN2B	GRIN2C	GRIN2D	GRM1	GRM5	HRAS	ARAF	ITPR1	ITPR2	ITPR3	KRAS	PPP1R12A	ATF4	NRAS	CALML5	PLCB2	PLCB3	PLCB4	PPP1CA	PPP1CB	PPP1CC	PPP1R1A	PPP3CA	PPP3CB	PPP3CC	PPP3R1	PPP3R2	PRKACA	PRKACB	PRKACG	PRKCA	PRKCB	PRKCG	MAPK1	MAPK3	MAP2K1	MAP2K2	PRKX	PRKY	RAF1	RAP1A	RAP1B	RPS6KA1	RPS6KA2	RPS6KA3	CHP2	similar to Voltage-dependent L-type calcium channel alpha-1C subunit (Voltage-gated calcium channel alpha subunit Cav1.2) (Calcium channel	L type	alpha-1 polypeptide	isoform 1	cardiac muscle)	BRAF	CACNA1C	CALM1	CALM2	CALM3	CALML3	CAMK4	CAMK2A	CAMK2B	CAMK2D	CAMK2G
path:hsa04720	Long-term potentiation
Identifier	 Raw score	    Weight	Final Score	Annotation
RAPGEF3   	  0.925665	  1.085255	  0.919589	
ADCY1     	  0.512886	  1.137686	  0.467837	
CHP       	  0.065966	  1.138270	  0.045297	
ADCY8     	  0.169383	  1.082769	  0.146233	
CREBBP    	  0.534731	  1.000000	  0.534731	
EP300     	  1.134320	  1.068700	  1.144184	
PLCB1     	  0.266927	  1.071071	  0.243011	
RPS6KA6   	  2.138500	  1.000000	  2.138500	
GNAQ      	  2.683940	  1.091397	  2.937387	
GRIA1     	  2.226480	  1.054790	  2.326296	
GRIA2     	  0.177574	  1.087793	  0.152574	
GRIN1     	  1.924470	  1.000000	  1.924470	
GRIN2A    	  0.807429	  1.064521	  0.796362	
GRIN2B    	  0.399024	  1.089078	  0.367669	
GRIN2C    	  0.913655	  1.084961	  0.906672	
GRIN2D    	  0.009216	  1.106110	  0.005605	
GRM1      	  0.909005	  1.072543	  0.902736	
GRM5      	  0.471293	  1.000000	  0.471293	
HRAS      	  1.160210	  1.072463	  1.172771	
ITPR1     	  2.039280	  1.090271	  2.174771	
ITPR2     	  0.491636	  1.068793	  0.468199	
ITPR3     	  0.830786	  1.118000	  0.812810	
PPP1R12A  	  0.605036	  1.056591	  0.588074	
ATF4      	  0.862285	  1.079125	  0.852235	
NRAS      	  0.323946	  1.105451	  0.287642	
CALML5    	  0.234706	  1.068286	  0.212589	
PLCB2     	  1.772760	  1.000000	  1.772760	
PLCB3     	  0.848501	  1.071779	  0.838554	
PLCB4     	  1.573700	  1.086511	  1.636658	
PPP1CA    	  0.762634	  1.077389	  0.746808	
PPP1CB    	  1.628270	  1.000000	  1.628270	
PPP1CC    	  1.751690	  1.000000	  1.751690	
PPP1R1A   	  0.442648	  1.050333	  0.424858	
PPP3CA    	  0.420731	  1.056591	  0.400614	
PPP3CB    	  1.138200	  1.182663	  1.165434	
PPP3CC    	  0.397976	  1.070212	  0.373046	
PPP3R1    	  0.183785	  1.000000	  0.183785	
PRKACA    	  1.642950	  1.096162	  1.723294	
PRKACB    	  0.675331	  1.091078	  0.651613	
PRKACG    	  0.070483	  1.000000	  0.070483	
PRKCA     	  1.086540	  1.073424	  1.093182	
PRKCG     	  0.184083	  1.060407	  0.166194	
MAPK1     	  0.399866	  1.104308	  0.363405	
MAPK3     	  0.585010	  1.054099	  0.568286	
MAP2K1    	  0.036849	  1.150452	  0.022426	
MAP2K2    	  1.233550	  1.057556	  1.248543	
PRKX      	  1.484370	  1.112246	  1.551662	
PRKY      	  0.032108	  1.112246	  0.021827	
RAF1      	  0.932089	  1.068069	  0.927638	
RAP1A     	  0.791661	  1.096826	  0.773954	
RAP1B     	  1.174550	  1.098255	  1.193265	
RPS6KA1   	  1.345800	  1.136771	  1.401591	
RPS6KA2   	  0.634175	  1.054099	  0.618741	
RPS6KA3   	  0.439856	  1.051090	  0.421781	
BRAF      	  0.915329	  1.098255	  0.907407	
CACNA1C   	  0.400368	  1.113906	  0.360726	
CALM1     	  0.358907	  1.000000	  0.358907	
CALM2     	  0.787416	  1.110608	  0.766873	
CALM3     	  0.167769	  1.148699	  0.128655	
CALML3    	  0.518482	  1.118984	  0.479503	
CAMK4     	  0.818070	  1.000000	  0.818070	
CAMK2A    	  0.010311	  1.060708	  0.007810	
CAMK2B    	  0.249903	  1.000000	  0.249903	
CAMK2G    	  0.056643	  1.056164	  0.048208	
HUMAN_CASE/hsa04730.gene	na	PLA2G4B	GNA13	C7orf16	CRH	CRHR1	PLCB1	PLA2G2D	GNA11	GNA12	GNAI1	GNAI2	GNAI3	GNAO1	GNAQ	GNAS	GNAZ	GRIA1	GRIA2	GRIA3	GRID2	GRM1	GRM5	GUCY1A2	GUCY1A3	GUCY1B3	GUCY2C	GUCY2F	GUCY2D	PLA2G2E	HRAS	IGF1	IGF1R	ARAF	ITPR1	ITPR2	ITPR3	KRAS	LYN	NOS1	NOS2	NOS3	NPR1	NPR2	NRAS	PLA2G3	PLA2G1B	PLA2G2A	PLA2G4A	PLA2G5	PLCB2	PLCB3	PLCB4	PPP2CA	PPP2CB	PPP2R1A	PPP2R1B	PRKCA	PRKCB	PRKCG	PRKG1	PRKG2	MAPK1	MAPK3	MAP2K1	MAP2K2	RAF1	RYR1	PLA2G2F	BRAF	CACNA1A	PLA2G12A	PLA2G6	PLA2G10	PLA2G12B	JMJD7-PLA2G4B
path:hsa04730	Long-term depression
Identifier	 Raw score	    Weight	Final Score	Annotation
PLA2G4B   	  1.894530	  1.064522	  1.974270	
GNA13     	  0.842162	  1.060776	  0.833415	
C7orf16   	  1.292850	  1.000000	  1.292850	
CRH       	  0.894427	  1.065003	  0.887964	
CRHR1     	  0.284779	  1.117600	  0.245674	
PLCB1     	  0.266927	  1.103500	  0.232822	
PLA2G2D   	  0.562119	  1.234817	  0.491003	
GNA11     	  0.347878	  1.111457	  0.309254	
GNA12     	  1.339270	  1.075807	  1.369259	
GNAI1     	  1.127910	  1.154637	  1.149100	
GNAI2     	  0.267329	  1.119730	  0.228269	
GNAI3     	  1.548190	  1.107376	  1.622583	
GNAO1     	  0.033483	  1.100195	  0.023824	
GNAQ      	  2.683940	  1.091397	  2.937387	
GNAS      	  0.285070	  1.000000	  0.285070	
GNAZ      	  0.334216	  1.084461	  0.304667	
GRIA1     	  2.226480	  1.000000	  2.226480	
GRIA2     	  0.177574	  1.000000	  0.177574	
GRIA3     	  1.000590	  1.000000	  1.000590	
GRID2     	  1.204980	  1.000000	  1.204980	
GRM1      	  0.909005	  1.073417	  0.902660	
GRM5      	  0.471293	  1.000000	  0.471293	
GUCY1A2   	  0.088903	  1.000000	  0.088903	
GUCY1A3   	  1.092600	  1.115817	  1.103864	
GUCY1B3   	  0.997353	  1.000000	  0.997353	
GUCY2C    	  0.467833	  1.108275	  0.430894	
GUCY2F    	  0.800383	  1.000000	  0.800383	
GUCY2D    	  1.105890	  1.075567	  1.114333	
PLA2G2E   	  1.581400	  1.000000	  1.581400	
HRAS      	  1.160210	  1.064992	  1.171469	
IGF1      	  0.847100	  1.000000	  0.847100	
IGF1R     	  0.152464	  1.085041	  0.129928	
ITPR1     	  2.039280	  1.085291	  2.167068	
ITPR2     	  0.491636	  1.068793	  0.468199	
ITPR3     	  0.830786	  1.064995	  0.820836	
LYN       	  0.182681	  1.000000	  0.182681	
NOS1      	  0.042770	  1.122891	  0.029035	
NOS3      	  0.509230	  1.092112	  0.478539	
NPR1      	  1.070950	  1.000000	  1.070950	
NPR2      	  0.648572	  1.120188	  0.615684	
NRAS      	  0.323946	  1.082352	  0.295229	
PLA2G3    	  0.059121	  1.000000	  0.059121	
PLA2G1B   	  1.661740	  1.073866	  1.725262	
PLA2G2A   	  1.268010	  1.087767	  1.294713	
PLA2G4A   	  0.748927	  1.000000	  0.748927	
PLA2G5    	  0.033386	  1.134111	  0.021162	
PLCB2     	  1.772760	  1.000000	  1.772760	
PLCB3     	  0.848501	  1.071779	  0.838554	
PLCB4     	  1.573700	  1.095163	  1.643091	
PPP2CA    	  1.709560	  1.137902	  1.840771	
PPP2CB    	  0.647312	  1.086437	  0.623429	
PPP2R1A   	  0.098348	  1.098938	  0.078183	
PPP2R1B   	  0.644853	  1.168447	  0.598915	
PRKCA     	  1.086540	  1.064350	  1.092359	
PRKCG     	  0.184083	  1.090468	  0.157950	
PRKG1     	  0.558882	  1.078627	  0.533891	
PRKG2     	  1.108600	  1.118361	  1.122211	
MAPK1     	  0.399866	  1.089330	  0.368429	
MAPK3     	  0.585010	  1.000000	  0.585010	
MAP2K1    	  0.036849	  1.121736	  0.024655	
MAP2K2    	  1.233550	  1.084356	  1.255586	
RAF1      	  0.932089	  1.068069	  0.927638	
RYR1      	  1.152350	  1.000000	  1.152350	
PLA2G2F   	  0.549622	  1.062220	  0.529530	
BRAF      	  0.915329	  1.000000	  0.915329	
CACNA1A   	  0.618538	  1.000000	  0.618538	
PLA2G12A  	  0.456369	  1.000000	  0.456369	
PLA2G6    	  0.726461	  1.099293	  0.703772	
PLA2G10   	  1.747530	  1.151977	  1.902250	
HUMAN_CASE/hsa04740.gene	na	OR5I1	ADCY3	CLCA1	OR52E2	OR52J3	OR51L1	OR51A7	OR51S1	OR51F2	OR52R1	OR4C46	OR4X2	OR4B1	OR52M1	OR52K2	OR5P2	OR5P3	OR8I2	OR2D3	OR2D2	OR52W1	OR56A4	OR56A1	OR10P1	OR10AD1	OR10A7	OR4K14	OR4L1	OR11H6	OR4D2	CNGB1	OR7D4	OR7G1	OR1M1	CNGA3	CNGA4	OR1I1	OR10H4	OR2M5	OR2M3	OR2T12	OR14C36	OR2T34	OR2T10	OR2T4	OR2T11	OR10J5	OR2B11	OR10T2	OR10X1	OR10Z1	OR6K6	OR6N1	OR9A4	OR2Y1	OR9A2	OR2A14	OR6B1	OR2F2	OR13C5	OR13C8	OR13C3	OR13C4	OR13F1	OR1L8	OR1N2	OR1N1	OR52B4	OR52I2	OR51E1	OR10A5	OR2AG1	OR6B3	ADRBK2	OR1Q1	OR7D2	CALML6	OR56B4	OR8U1	OR4C16	OR4C11	OR4S2	OR4C6	OR5D14	OR5L1	OR5D18	OR5AS1	OR8K5	OR5T2	OR8H1	OR8K3	OR8J1	OR5R1	OR5M3	OR5M8	OR5M11	OR5AR1	OR8B12	OR8G5	OR10G8	OR10G9	OR10S1	OR6T1	OR4D5	OR6Q1	OR9I1	OR9Q1	OR9Q2	OR1S2	OR1S1	OR10Q1	OR5B17	OR5B21	OR5A2	OR5A1	OR4D6	OR4D11	CLCA4	OR52A1	OR6C74	OR6C3	OR2T6	OR1L4	OR52B2	OR4C3	OR4S1	OR51F1	OR1C1	OR1A2	OR2F1	OR2B6	OR1J4	OR2M4	OR2L2	OR2K2	OR7A17	OR5L2	OR5K1	OR10J1	OR8G2	OR8B8	OR8G1	OR10A3	OR12D2	OR11A1	OR10H3	OR10G3	OR10G2	OR10H2	OR10H1	OR7C2	OR7A5	OR7C1	OR4F4	OR4F3	OR4E2	OR4D1	OR2W1	OR2T1	OR2J2	OR2H1	OR1L3	OR1L1	OR1J2	GNAL	OR51B5	OR10AG1	OR5J2	OR4C13	OR4C12	OR51V1	OR8D1	OR8D2	OR8B4	OR9G4	OR10A4	OR6C6	OR4N4	OR2Z1	OR10H5	OR2L13	OR14A16	OR2V2	OR13C9	OR13D1	GUCA1A	GUCA1B	OR8D4	OR5F1	OR5AP2	OR52L1	OR2AG2	OR52B6	OR2AT4	OR10A2	OR6C2	OR6C4	OR8S1	OR6S1	OR6F1	OR2W3	OR2T8	OR2T3	OR10R2	OR2T29	OR6V1	OR2A12	OR2A1	OR1J1	OR1B1	OR13H1	OR56B1	OR6B2	OR52K1	OR52I1	OR51D1	OR52A5	OR51B6	OR51M1	OR51Q1	OR51I1	OR51I2	OR52D1	OR52H1	OR52N4	OR52N5	OR52N2	OR52E6	OR52E8	OR52E4	OR56A3	OR56A5	OR10A6	OR4X1	OR5D13	OR5D16	OR8H2	OR8H3	OR5T3	OR5T1	OR8K1	OR5M9	OR5M10	OR5M1	OR9G1	OR5AK2	OR5B12	OR5AN1	OR4D10	OR4D9	OR10V1	OR6X1	OR6M1	OR10G4	OR10G7	OR8A1	OR6C1	OR6C75	OR6C76	OR6C70	OR4N2	OR4K2	OR4K13	OR4K17	OR4N5	OR11G2	OR11H4	OR5AU1	OR4M2	OR4F6	OR4F15	OR7G2	OR7G3	OR7A10	OR10K2	OR10K1	OR6Y1	OR6K3	OR11L1	OR2L8	OR2AK2	OR2L3	OR2M2	OR2T33	OR2M7	OR2G6	OR2A25	OR13J1	OR13C2	OR1L6	OR5C1	OR1K1	OR2A5	OR2A7	OR51T1	OR51A4	OR51A2	OR2T2	OR2T5	OR14I1	OR5K2	OR2A42	ARRB2	OR5B3	OR9K2	OR4Q3	OR4M1	OR10J3	OR13G1	OR2J3	OR14J1	OR10C1	OR2A2	OR1D2	OR1F1	OR2C1	OR3A1	OR3A2	OR8U8	PDC	PDE1C	CALML5	PRKACA	PRKACB	PRKACG	PRKG1	PRKG2	PRKX	PRKY	OR2S2	OR13A1	OR5H6	OR5H2	OR4K5	OR2H2	OR51G1	OR51B4	OR51B2	OR52N1	OR4F5	OR2A4	OR4K1	CALM1	CALM2	CALM3	CALML3	OR5AC2	OR11H1	OR4F17	OR4K15	OR8J3	OR51G2	OR51E2	OR4P4	OR4C15	OR4A5	OR4A16	OR4A15	OR2AE1	OR4F16	OR6N2	OR6K2	OR2G3	OR2G2	OR2C3	CAMK2A	CAMK2B	OR5V1	OR2B2	CAMK2D	OR12D3	CAMK2G	OR1A1	OR1D4	OR1D5	OR1E1	OR1E2	OR1G1	OR3A3	OR6A2	GUCA1C	CLCA2
path:hsa04740	Olfactory transduction
Identifier	 Raw score	    Weight	Final Score	Annotation
OR5I1     	  0.839674	  1.000000	  0.839674	
ADCY3     	  0.961636	  1.097225	  0.957985	
CLCA1     	  0.960091	  1.000000	  0.960091	
CNGB1     	  0.842258	  1.084634	  0.830109	
CNGA3     	  1.094300	  1.095984	  1.103806	
OR2F2     	  0.286259	  1.099422	  0.252784	
ADRBK2    	  0.975999	  1.076163	  0.974195	
CLCA4     	  0.164538	  1.075031	  0.143702	
OR52A1    	  1.218530	  1.246425	  1.279347	
OR1A2     	  0.874798	  1.115188	  0.861423	
OR2F1     	  0.641260	  1.000000	  0.641260	
OR2B6     	  0.702869	  1.104761	  0.677381	
OR7A17    	  0.590697	  1.000000	  0.590697	
OR10J1    	  0.524239	  1.000000	  0.524239	
OR12D2    	  0.558534	  1.093625	  0.528892	
OR11A1    	  0.483292	  1.000000	  0.483292	
OR10H3    	  1.822530	  1.201051	  2.056287	
OR10H2    	  0.669305	  1.000000	  0.669305	
OR10H1    	  1.127040	  1.000000	  1.127040	
OR7C2     	  0.396040	  1.000000	  0.396040	
OR7A5     	  0.834219	  1.139980	  0.813319	
OR7C1     	  1.005190	  1.000000	  1.005190	
OR2W1     	  1.268540	  1.083490	  1.293984	
OR2J2     	  0.137308	  1.134337	  0.105161	
OR2H1     	  0.571395	  1.000000	  0.571395	
GNAL      	  0.999614	  1.132213	  0.999563	
GUCA1A    	  0.359583	  1.062045	  0.337473	
GUCA1B    	  1.055620	  1.000000	  1.055620	
OR2A1     	  2.285220	  1.094758	  2.471379	
OR7A10    	  0.609765	  1.086195	  0.584312	
OR2A42    	  2.285220	  1.094758	  2.471379	
ARRB2     	  0.409818	  1.067678	  0.385809	
OR2J3     	  0.555445	  1.000000	  0.555445	
OR10C1    	  0.166377	  1.000000	  0.166377	
OR1D2     	  1.280620	  1.000000	  1.280620	
OR1F1     	  0.002072	  1.071854	  0.001329	
OR2C1     	  0.764281	  1.052235	  0.753624	
OR3A1     	  0.936856	  1.057440	  0.933353	
OR3A2     	  0.848158	  1.000000	  0.848158	
PDC       	  0.348316	  1.158054	  0.294836	
PDE1C     	  0.289165	  1.090501	  0.258452	
CALML5    	  0.234706	  1.072885	  0.211176	
PRKACA    	  1.642950	  1.065581	  1.697326	
PRKACB    	  0.675331	  1.000000	  0.675331	
PRKACG    	  0.070483	  1.116423	  0.051758	
PRKG1     	  0.558882	  1.000000	  0.558882	
PRKG2     	  1.108600	  1.000000	  1.108600	
PRKX      	  1.484370	  1.128345	  1.561560	
PRKY      	  0.032108	  1.128345	  0.020652	
OR2S2     	  0.377565	  1.000000	  0.377565	
OR2H2     	  0.111687	  1.180489	  0.075193	
CALM1     	  0.358907	  1.000000	  0.358907	
CALM2     	  0.787416	  1.063054	  0.775639	
CALM3     	  0.167769	  1.121183	  0.135133	
CALML3    	  0.518482	  1.081863	  0.491339	
OR51E2    	  0.539546	  1.126796	  0.498943	
CAMK2A    	  0.010311	  1.060708	  0.007810	
CAMK2B    	  0.249903	  1.000000	  0.249903	
OR5V1     	  1.167370	  1.151300	  1.195025	
OR2B2     	  1.346130	  1.191843	  1.425120	
OR12D3    	  1.360200	  1.151300	  1.425006	
CAMK2G    	  0.056643	  1.068159	  0.046576	
OR1A1     	  0.215801	  1.000000	  0.215801	
OR1D4     	  0.329089	  1.000000	  0.329089	
OR1D5     	  0.329089	  1.000000	  0.329089	
OR1E1     	  0.202305	  1.000000	  0.202305	
OR1E2     	  0.202305	  1.000000	  0.202305	
OR1G1     	  0.517516	  1.000000	  0.517516	
OR3A3     	  0.217898	  1.000000	  0.217898	
OR6A2     	  0.521064	  1.000000	  0.521064	
CLCA2     	  1.277970	  1.120901	  1.316434	
HUMAN_CASE/hsa04742.gene	na	ADCY6	ADCY8	ADCY4	TAS2R39	TAS2R40	TAS2R41	TAS2R43	TAS2R44	TAS2R45	TAS2R46	TAS2R48	TAS2R49	TAS2R50	GNAS	GNB1	GNB3	GNG3	GRM4	TRPM5	TAS2R60	GNAT3	TAS2R42	ITPR3	KCNB1	ACCN1	TAS2R3	TAS2R4	TAS2R16	TAS2R1	TAS2R9	TAS2R8	TAS2R7	TAS2R13	TAS2R10	TAS2R14	PDE1A	GNG13	PLCB2	TAS2R5	PRKACA	PRKACB	PRKACG	PRKX	PRKY	TAS2R38	SCNN1A	SCNN1B	SCNN1G	CACNA1A	CACNA1B	TAS1R2	TAS1R1	TAS1R3
path:hsa04742	Taste transduction
Identifier	 Raw score	    Weight	Final Score	Annotation
ADCY6     	  0.691147	  1.088291	  0.668969	
ADCY8     	  0.169383	  1.075225	  0.148204	
GNAS      	  0.285070	  1.000000	  0.285070	
GNB1      	  0.641653	  1.066226	  0.623072	
GNB3      	  0.611734	  1.000000	  0.611734	
GNG3      	  1.440190	  1.000000	  1.440190	
GRM4      	  1.140370	  1.000000	  1.140370	
GNAT3     	  0.846280	  1.108154	  0.831141	
ITPR3     	  0.830786	  1.000000	  0.830786	
KCNB1     	  0.616427	  1.061889	  0.598243	
ACCN1     	  0.003847	  1.000000	  0.003847	
TAS2R3    	  0.116552	  1.098141	  0.094386	
TAS2R4    	  0.664373	  1.000000	  0.664373	
TAS2R16   	  1.686770	  1.204626	  1.877230	
TAS2R1    	  1.934570	  1.167938	  2.161288	
TAS2R9    	  0.034530	  1.101205	  0.024562	
TAS2R8    	  0.780498	  1.060181	  0.768944	
TAS2R7    	  1.975100	  1.077915	  2.082668	
TAS2R13   	  0.464897	  1.000000	  0.464897	
TAS2R10   	  3.662310	  1.000000	  3.662310	
TAS2R14   	  1.456810	  1.000000	  1.456810	
PDE1A     	  0.297998	  1.000000	  0.297998	
GNG13     	  0.909299	  1.079630	  0.902440	
PLCB2     	  1.772760	  1.000000	  1.772760	
PRKACA    	  1.642950	  1.000000	  1.642950	
PRKACB    	  0.675331	  1.110048	  0.646778	
PRKACG    	  0.070483	  1.060235	  0.060076	
PRKX      	  1.484370	  1.070347	  1.526194	
PRKY      	  0.032108	  1.070347	  0.025210	
SCNN1A    	  0.778437	  1.000000	  0.778437	
SCNN1B    	  0.687626	  1.000000	  0.687626	
SCNN1G    	  1.211730	  1.000000	  1.211730	
CACNA1A   	  0.618538	  1.000000	  0.618538	
CACNA1B   	  0.312905	  1.000000	  0.312905	
HUMAN_CASE/hsa04810.gene	na	ARPC5	ARPC4	ARPC3	ARPC1B	ARPC2	ABI2	WASF2	APC2	PAK4	MYL12B	MRLC2	MYL9	VAV3	BAIAP2	ARPC1A	MYL12A	MRLC3	GNA13	CFL1	CFL2	NCKAP1	IQGAP2	CHRM1	CHRM2	CHRM3	CHRM4	CHRM5	IQGAP3	CRK	CRKL	CSK	DIAPH1	DIAPH2	DOCK1	EGF	EGFR	PIP5K3	F2	F2R	FGD1	FGF1	FGF2	FGF3	FGF4	FGF5	FGF6	FGF7	FGF8	FGF9	FGF10	FGF11	FGF12	FGF13	FGF14	FGFR1	FGFR3	FGFR2	FGFR4	RRAS2	ITGA11	MRAS	CYFIP1	FN1	ARHGEF12	PIP5K1C	PIK3R5	TIAM2	FGF20	FGF21	CYFIP2	FGF22	GNA12	GIT1	GRLF1	GSN	MYLPF	NCKAP1L	APC	HRAS	PFN3	INS	INSRR	ITGA6	ITGA1	ITGA2	ITGA2B	ITGA3	ITGA4	ITGA5	ITGA7	ITGA9	ITGAD	ITGAE	ITGAL	ITGAM	ITGAV	ITGAX	ITGB1	ITGB2	ARAF	ITGB3	ITGB4	ITGB5	ITGB6	ITGB7	ITGB8	PFN4	KRAS	RHOA	LIMK1	LIMK2	MOS	MSN	MYH9	MYH10	MYL2	MYL5	MYLK	PPP1R12A	NRAS	PAK1	PAK2	PAK3	ARHGEF4	PDGFA	PDGFB	PDGFRA	PDGFRB	PFN1	PFN2	PIK3CA	PIK3CB	PIK3CD	PIK3CG	PIK3R1	PIK3R2	PIP4K2A	SSH1	SSH3	PPP1CA	PPP1CB	PPP1CC	ENAH	C3orf10	MAPK1	MAPK3	GNG12	PDGFC	MAP2K1	MAP2K2	PAK6	PAK7	PTK2	PXN	MYL7	RAC1	RAC2	RAC3	RAF1	RDX	ACTB	ROCK1	BDKRB1	RRAS	BDKRB2	similar to cytoskeletal beta actin 	similar to beta-actin 	similar to LOC283693 protein  [SP:tr:Q05CW5_HUMAN]	similar to Actin-related protein 2/3 complex subunit 1B (ARP2/3 complex 41 kDa subunit) (p41-ARC) 	SLC9A1	SOS1	SOS2	BRAF	TIAM1	ACTG1	TMSB4X	TMSL3	VAV1	VAV2	VCL	EZR	WAS	MYH14	PIP4K2C	PDGFD	FGF23	ACTN4	DIAPH3	ARPC5L	PIP5K1A	PIP5K1B	PIP4K2B	PIK3R3	ITGA10	ITGA8	MYLK2	SSH2	SCIN	ACTN1	ACTN2	FGF18	FGF17	FGF16	IQGAP1	ARHGEF7	ACTN3	WASF1	WASL	FGD3	TMSB4Y	ARHGEF1	MYLK3	CD14	MYL10	MYLC2PL	ARHGEF6	ROCK2	BCAR1	FGF19	CDC42
path:hsa04810	Regulation of actin cytoskeleton
Identifier	 Raw score	    Weight	Final Score	Annotation
ARPC5     	  0.172201	  1.215122	  0.117948	
ARPC4     	  0.763529	  1.102773	  0.742648	
ARPC3     	  0.398866	  1.157434	  0.345131	
ARPC1B    	  1.241170	  1.089162	  1.265311	
ARPC2     	  1.024230	  1.194217	  1.029004	
ABI2      	  0.026582	  1.000000	  0.026582	
WASF2     	  0.033626	  1.144123	  0.020622	
APC2      	  2.190120	  1.000000	  2.190120	
PAK4      	  1.878050	  1.067501	  1.959669	
MYL12B    	  0.483729	  1.116534	  0.444475	
MYL9      	  1.784260	  1.072269	  1.860504	
VAV3      	  0.822567	  1.104521	  0.805944	
BAIAP2    	  0.799908	  1.078773	  0.785963	
ARPC1A    	  0.775320	  1.087003	  0.758343	
GNA13     	  0.842162	  1.054499	  0.834315	
CFL1      	  2.058720	  1.071047	  2.167092	
NCKAP1    	  0.542175	  1.000000	  0.542175	
IQGAP2    	  1.034580	  1.090351	  1.037763	
CHRM2     	  0.207918	  1.071322	  0.185884	
CHRM4     	  0.198656	  1.000000	  0.198656	
CHRM5     	  0.872037	  1.053444	  0.865679	
CRK       	  1.127560	  1.000000	  1.127560	
CRKL      	  0.243297	  1.000000	  0.243297	
CSK       	  0.737152	  1.101264	  0.714736	
DIAPH1    	  0.941679	  1.095857	  0.936270	
DIAPH2    	  0.374041	  1.000000	  0.374041	
DOCK1     	  0.837187	  1.161859	  0.813450	
EGF       	  1.806710	  1.000000	  1.806710	
EGFR      	  0.023810	  1.055221	  0.019370	
PIP5K3    	  0.390711	  1.104475	  0.354172	
F2        	  1.591460	  1.000000	  1.591460	
F2R       	  2.171210	  1.091943	  2.331627	
FGD1      	  1.637840	  1.000000	  1.637840	
FGF1      	  1.913810	  1.000000	  1.913810	
FGF2      	  0.790370	  1.000000	  0.790370	
FGF3      	  0.149789	  1.000000	  0.149789	
FGF4      	  0.933114	  1.000000	  0.933114	
FGF5      	  0.845221	  1.000000	  0.845221	
FGF6      	  0.203472	  1.000000	  0.203472	
FGF7      	  0.814312	  1.000000	  0.814312	
FGF8      	  1.213370	  1.000000	  1.213370	
FGF9      	  0.334985	  1.000000	  0.334985	
FGF12     	  0.218831	  1.000000	  0.218831	
FGF13     	  0.107367	  1.000000	  0.107367	
FGF14     	  0.895374	  1.000000	  0.895374	
FGFR1     	  0.929754	  1.074727	  0.924707	
FGFR3     	  1.099790	  1.000000	  1.099790	
FGFR2     	  1.289150	  1.057489	  1.308111	
FGFR4     	  0.156692	  1.055435	  0.141392	
RRAS2     	  1.872200	  1.154738	  2.062982	
MRAS      	  1.009260	  1.109611	  1.010280	
CYFIP1    	  2.102650	  1.000000	  2.102650	
FN1       	  0.247136	  1.000000	  0.247136	
ARHGEF12  	  0.413546	  1.139505	  0.365617	
PIP5K1C   	  0.240427	  1.075560	  0.215879	
PIK3R5    	  0.075890	  1.065662	  0.064070	
TIAM2     	  0.607328	  1.076085	  0.584716	
FGF20     	  1.003960	  1.000000	  1.003960	
FGF21     	  0.050988	  1.000000	  0.050988	
CYFIP2    	  0.744041	  1.000000	  0.744041	
FGF22     	  1.494860	  1.000000	  1.494860	
GNA12     	  1.339270	  1.091943	  1.375729	
GIT1      	  0.311539	  1.085595	  0.281942	
GRLF1     	  1.449890	  1.000000	  1.449890	
GSN       	  1.239360	  1.000000	  1.239360	
APC       	  0.302517	  1.000000	  0.302517	
HRAS      	  1.160210	  1.057602	  1.170184	
INS       	  0.882574	  1.000000	  0.882574	
INSRR     	  0.053032	  1.116611	  0.037653	
ITGA6     	  0.686021	  1.000000	  0.686021	
ITGA2     	  0.507890	  1.000000	  0.507890	
ITGA2B    	  0.298340	  1.000000	  0.298340	
ITGA3     	  0.690911	  1.000000	  0.690911	
ITGA4     	  0.601061	  1.000000	  0.601061	
ITGA5     	  0.341766	  1.000000	  0.341766	
ITGA7     	  0.110498	  1.000000	  0.110498	
ITGA9     	  0.795701	  1.000000	  0.795701	
ITGAE     	  0.670498	  1.000000	  0.670498	
ITGAL     	  1.239740	  1.000000	  1.239740	
ITGAM     	  0.124223	  1.000000	  0.124223	
ITGAV     	  1.441950	  1.000000	  1.441950	
ITGAX     	  1.127530	  1.000000	  1.127530	
ITGB1     	  1.245760	  1.099350	  1.273256	
ITGB2     	  0.100821	  1.134335	  0.074079	
ITGB3     	  1.105320	  1.061795	  1.112181	
ITGB4     	  0.011498	  1.000000	  0.011498	
ITGB5     	  0.075827	  1.000000	  0.075827	
ITGB6     	  0.562176	  1.090583	  0.533599	
ITGB7     	  0.508892	  1.142534	  0.462179	
ITGB8     	  0.473798	  1.000000	  0.473798	
RHOA      	  1.351120	  1.080631	  1.384305	
LIMK1     	  0.150201	  1.077470	  0.129685	
LIMK2     	  0.134758	  1.094813	  0.111436	
MOS       	  1.657630	  1.127331	  1.767809	
MSN       	  0.782426	  1.051781	  0.772548	
MYH9      	  0.212242	  1.080955	  0.187212	
MYH10     	  0.024292	  1.072269	  0.018569	
MYL2      	  0.031454	  1.000000	  0.031454	
MYL5      	  0.469895	  1.080809	  0.442074	
MYLK      	  0.045763	  1.070364	  0.036835	
PPP1R12A  	  0.605036	  1.093672	  0.577218	
NRAS      	  0.323946	  1.112089	  0.285497	
PAK1      	  0.253432	  1.090960	  0.223685	
PAK2      	  0.693657	  1.085722	  0.672245	
PAK3      	  0.389916	  1.103180	  0.353808	
ARHGEF4   	  0.338866	  1.000000	  0.338866	
PDGFA     	  1.205520	  1.000000	  1.205520	
PDGFB     	  0.075022	  1.000000	  0.075022	
PDGFRA    	  1.727520	  1.057426	  1.782614	
PDGFRB    	  0.698898	  1.122721	  0.668837	
PFN1      	  2.481270	  1.065427	  2.633276	
PFN2      	  0.208831	  1.000000	  0.208831	
PIK3CA    	  0.135716	  1.134440	  0.103758	
PIK3CB    	  0.692325	  1.096232	  0.668256	
PIK3CD    	  0.297968	  1.211725	  0.230589	
PIK3CG    	  0.426137	  1.139718	  0.378260	
PIK3R1    	  0.294335	  1.104193	  0.259119	
PIK3R2    	  0.057474	  1.078426	  0.045939	
SSH1      	  0.098537	  1.000000	  0.098537	
SSH3      	  0.643931	  1.000000	  0.643931	
PPP1CA    	  0.762634	  1.113237	  0.739588	
PPP1CB    	  1.628270	  1.092536	  1.703408	
PPP1CC    	  1.751690	  1.072054	  1.823893	
ENAH      	  0.466435	  1.110955	  0.428590	
MAPK1     	  0.399866	  1.162414	  0.344556	
MAPK3     	  0.585010	  1.000000	  0.585010	
GNG12     	  1.766230	  1.061739	  1.829362	
PDGFC     	  0.340826	  1.000000	  0.340826	
MAP2K1    	  0.036849	  1.150452	  0.022426	
MAP2K2    	  1.233550	  1.057556	  1.248543	
PAK6      	  1.066210	  1.082421	  1.071859	
PAK7      	  0.054985	  1.062651	  0.045848	
PTK2      	  0.438754	  1.000000	  0.438754	
PXN       	  0.041641	  1.000000	  0.041641	
MYL7      	  0.648997	  1.081087	  0.626640	
RAC1      	  0.651260	  1.119167	  0.618814	
RAC2      	  0.522293	  1.114743	  0.484782	
RAC3      	  0.634380	  1.066313	  0.615521	
RAF1      	  0.932089	  1.088125	  0.926330	
RDX       	  0.246336	  1.125886	  0.206505	
ACTB      	  0.542022	  1.116941	  0.504560	
ROCK1     	  0.196683	  1.066131	  0.176629	
BDKRB1    	  0.090590	  1.106136	  0.070208	
RRAS      	  0.718825	  1.000000	  0.718825	
BDKRB2    	  0.127210	  1.000000	  0.127210	
SLC9A1    	  1.002840	  1.080737	  1.003070	
SOS1      	  0.754981	  1.074363	  0.739365	
SOS2      	  2.355090	  1.070948	  2.502653	
BRAF      	  0.915329	  1.108345	  0.906597	
TIAM1     	  2.294850	  1.064291	  2.420736	
ACTG1     	  1.526910	  1.142428	  1.621786	
TMSB4X    	  1.980080	  1.078816	  2.089613	
VAV1      	  0.428801	  1.089277	  0.397580	
VAV2      	  0.147225	  1.077271	  0.126967	
VCL       	  0.041997	  1.083004	  0.032281	
WAS       	  0.044670	  1.087766	  0.034004	
MYH14     	  0.769928	  1.000000	  0.769928	
PDGFD     	  1.057580	  1.000000	  1.057580	
FGF23     	  1.422710	  1.000000	  1.422710	
ACTN4     	  0.756186	  1.148844	  0.725376	
DIAPH3    	  2.212440	  1.000000	  2.212440	
ARPC5L    	  0.616658	  1.109653	  0.584820	
PIP5K1A   	  2.192730	  1.075385	  2.326432	
PIP5K1B   	  0.021568	  1.085622	  0.015529	
PIK3R3    	  1.067750	  1.081426	  1.073465	
ITGA10    	  1.092350	  1.000000	  1.092350	
ITGA8     	  0.436785	  1.000000	  0.436785	
SCIN      	  0.440687	  1.000000	  0.440687	
ACTN1     	  1.057410	  1.000000	  1.057410	
ACTN2     	  0.951845	  1.088833	  0.947681	
FGF18     	  1.357660	  1.000000	  1.357660	
FGF17     	  0.231644	  1.000000	  0.231644	
FGF16     	  0.598216	  1.000000	  0.598216	
IQGAP1    	  0.060250	  1.087095	  0.047174	
ARHGEF7   	  0.548364	  1.094058	  0.518235	
ACTN3     	  0.510099	  1.075543	  0.484808	
WASF1     	  0.330826	  1.000000	  0.330826	
WASL      	  0.709102	  1.000000	  0.709102	
TMSB4Y    	  0.757961	  1.000000	  0.757961	
ARHGEF1   	  0.330297	  1.055976	  0.310438	
CD14      	  0.921657	  1.000000	  0.921657	
MYL10     	  1.125160	  1.104696	  1.139138	
ARHGEF6   	  0.314105	  1.067564	  0.290466	
ROCK2     	  0.213235	  1.091340	  0.185164	
CDC42     	  1.267850	  1.000000	  1.267850	
HUMAN_CASE/hsa04910.gene	na	AKT3	FLOT1	SORBS1	SH2B2	PPARGC1A	SOCS4	CRK	CRKL	CALML6	EIF4E	EIF4EBP1	ELK1	AKT1	AKT2	FASN	FBP1	FOXO1	FLOT2	EXOC7	RHOQ	PIK3R5	CBLC	FRAP1	EIF4E1B	G6PC	SHC2	MKNK2	GRB2	RAPGEF1	GSK3B	GYS1	GYS2	ACACA	ACACB	HRAS	IKBKB	INS	INPP5D	INSR	IRS1	ARAF	KRAS	LIPE	SHC4	NRAS	PCK1	PCK2	PDE3A	PDE3B	PRKAG2	PDPK1	INPP5K	CALML5	PFKL	PFKM	PFKP	PHKA1	PHKA2	PHKB	PHKG1	PHKG2	PIK3CA	PIK3CB	PIK3CD	PIK3CG	PIK3R1	PIK3R2	PKLR	PKM2	SHC3	PRKAG3	PPP1CA	PPP1CB	PPP1CC	PPP1R3A	PPP1R3C	PPP1R3D	PRKAA1	PRKAA2	PRKAB1	PRKAB2	PRKACA	PRKACB	PRKACG	PRKAG1	PRKAR1A	PRKAR1B	PRKAR2A	PRKAR2B	PRKCI	PRKCZ	MAPK1	MAPK3	MAPK8	MAPK9	MAPK10	MAP2K1	MAP2K2	PRKX	PRKY	BAD	KIAA1303	PTPN1	G6PC2	PTPRF	PYGB	PYGL	PYGM	RAF1	RHEB	RPS6	RPS6KB1	RPS6KB2	SHC1	SLC2A4	SOS1	SOS2	SREBF1	BRAF	TSC1	TSC2	PPP1R3B	CALM1	CALM2	CALM3	CALML3	IRS4	PIK3R3	MKNK1	SOCS1	IRS2	CBL	CBLB	FBP2	SOCS2	SOCS3	TRIP10	EIF4E2
path:hsa04910	Insulin signaling pathway
Identifier	 Raw score	    Weight	Final Score	Annotation
AKT3      	  0.228924	  1.097386	  0.198305	
FLOT1     	  0.717331	  1.000000	  0.717331	
SORBS1    	  0.172442	  1.000000	  0.172442	
PPARGC1A  	  1.311450	  1.000000	  1.311450	
CRK       	  1.127560	  1.000000	  1.127560	
CRKL      	  0.243297	  1.000000	  0.243297	
EIF4E     	  0.976627	  1.000000	  0.976627	
EIF4EBP1  	  0.063899	  1.127326	  0.045020	
ELK1      	  0.250688	  1.000000	  0.250688	
AKT1      	  0.988061	  1.100396	  0.986870	
AKT2      	  1.206250	  1.081872	  1.224912	
FASN      	  0.237748	  1.072207	  0.214323	
FBP1      	  1.091560	  1.000000	  1.091560	
FLOT2     	  0.508216	  1.000000	  0.508216	
EXOC7     	  0.870377	  1.000000	  0.870377	
RHOQ      	  0.065406	  1.000000	  0.065406	
PIK3R5    	  0.075890	  1.059085	  0.065166	
CBLC      	  1.673370	  1.078360	  1.742259	
FRAP1     	  0.505249	  1.138592	  0.459636	
G6PC      	  1.469860	  1.000000	  1.469860	
SHC2      	  0.515642	  1.000000	  0.515642	
MKNK2     	  0.000196	  1.138906	  0.000060	
GRB2      	  1.688520	  1.097734	  1.777220	
RAPGEF1   	  1.741880	  1.107858	  1.849328	
GSK3B     	  1.767710	  1.070094	  1.839726	
GYS1      	  0.131807	  1.080608	  0.111943	
GYS2      	  0.418614	  1.097785	  0.384444	
ACACA     	  0.214218	  1.051000	  0.198029	
ACACB     	  0.955900	  1.106577	  0.951316	
HRAS      	  1.160210	  1.055136	  1.169755	
IKBKB     	  0.490106	  1.051245	  0.472519	
INS       	  0.882574	  1.000000	  0.882574	
INPP5D    	  0.726484	  1.000000	  0.726484	
INSR      	  0.616647	  1.064504	  0.597713	
IRS1      	  1.706560	  1.100665	  1.800894	
LIPE      	  0.325327	  1.000000	  0.325327	
NRAS      	  0.323946	  1.053893	  0.304853	
PCK1      	  2.099450	  1.000000	  2.099450	
PCK2      	  1.011040	  1.000000	  1.011040	
PDE3A     	  0.631992	  1.061115	  0.614514	
PDE3B     	  0.838345	  1.060491	  0.829451	
PRKAG2    	  0.367594	  1.115837	  0.327357	
PDPK1     	  0.474582	  1.096862	  0.441528	
CALML5    	  0.234706	  1.069372	  0.212254	
PFKL      	  0.044837	  1.000000	  0.044837	
PFKM      	  0.915377	  1.072207	  0.909551	
PFKP      	  1.135690	  1.060101	  1.144408	
PHKA1     	  0.799351	  1.088380	  0.783685	
PHKA2     	  0.035522	  1.103221	  0.025169	
PHKB      	  0.840911	  1.065905	  0.831363	
PHKG1     	  0.649652	  1.000000	  0.649652	
PHKG2     	  0.180286	  1.097956	  0.152433	
PIK3CA    	  0.135716	  1.054094	  0.121818	
PIK3CB    	  0.692325	  1.089670	  0.669870	
PIK3CD    	  0.297968	  1.160034	  0.245482	
PIK3CG    	  0.426137	  1.050010	  0.408341	
PIK3R1    	  0.294335	  1.120091	  0.254129	
PIK3R2    	  0.057474	  1.000000	  0.057474	
PKLR      	  0.743289	  1.064626	  0.729174	
PKM2      	  1.739650	  1.000000	  1.739650	
SHC3      	  1.148280	  1.081399	  1.161276	
PPP1CA    	  0.762634	  1.130980	  0.736041	
PPP1CB    	  1.628270	  1.106245	  1.714831	
PPP1CC    	  1.751690	  1.078392	  1.830385	
PPP1R3A   	  0.141995	  1.069372	  0.124012	
PPP1R3C   	  1.375040	  1.064079	  1.403390	
PPP1R3D   	  0.668265	  1.084094	  0.645993	
PRKAA1    	  1.143620	  1.115554	  1.161492	
PRKAA2    	  0.668223	  1.071390	  0.649266	
PRKAB1    	  0.651793	  1.212591	  0.595102	
PRKAB2    	  0.198255	  1.000000	  0.198255	
PRKACA    	  1.642950	  1.000000	  1.642950	
PRKACB    	  0.675331	  1.000000	  0.675331	
PRKACG    	  0.070483	  1.000000	  0.070483	
PRKAG1    	  0.614311	  1.000000	  0.614311	
PRKAR1A   	  0.478726	  1.000000	  0.478726	
PRKAR1B   	  0.279368	  1.070749	  0.255267	
PRKAR2A   	  0.042819	  1.052792	  0.036257	
PRKAR2B   	  0.683805	  1.000000	  0.683805	
PRKCI     	  1.264880	  1.172533	  1.317214	
PRKCZ     	  0.254069	  1.071690	  0.230299	
MAPK1     	  0.399866	  1.162414	  0.344556	
MAPK3     	  0.585010	  1.000000	  0.585010	
MAPK8     	  1.851560	  1.158233	  2.041132	
MAPK9     	  0.295679	  1.091531	  0.264475	
MAPK10    	  1.004850	  1.000000	  1.004850	
MAP2K1    	  0.036849	  1.150452	  0.022426	
MAP2K2    	  1.233550	  1.057556	  1.248543	
PRKX      	  1.484370	  1.000000	  1.484370	
PRKY      	  0.032108	  1.000000	  0.032108	
BAD       	  0.213155	  1.000000	  0.213155	
PTPN1     	  1.546180	  1.070438	  1.594378	
G6PC2     	  0.624977	  1.000000	  0.624977	
PTPRF     	  2.017860	  1.000000	  2.017860	
PYGB      	  0.927465	  1.085428	  0.921518	
PYGL      	  0.604810	  1.090282	  0.577967	
PYGM      	  0.488043	  1.145346	  0.439720	
RAF1      	  0.932089	  1.076680	  0.927076	
RHEB      	  1.356800	  1.158813	  1.424167	
RPS6      	  0.963997	  1.000000	  0.963997	
RPS6KB1   	  1.001380	  1.000000	  1.001380	
RPS6KB2   	  1.169530	  1.000000	  1.169530	
SHC1      	  0.756502	  1.000000	  0.756502	
SLC2A4    	  0.621741	  1.000000	  0.621741	
SOS1      	  0.754981	  1.056718	  0.743041	
SOS2      	  2.355090	  1.065508	  2.491018	
SREBF1    	  1.201590	  1.058293	  1.214523	
BRAF      	  0.915329	  1.079179	  0.908939	
TSC1      	  1.428260	  1.000000	  1.428260	
TSC2      	  0.977473	  1.192643	  0.973192	
CALM1     	  0.358907	  1.073342	  0.332923	
CALM2     	  0.787416	  1.201792	  0.750342	
CALM3     	  0.167769	  1.127678	  0.133575	
CALML3    	  0.518482	  1.083459	  0.490824	
IRS4      	  0.913982	  1.064863	  0.908665	
PIK3R3    	  1.067750	  1.162076	  1.079155	
MKNK1     	  0.008880	  1.000000	  0.008880	
SOCS1     	  1.019930	  1.000000	  1.019930	
IRS2      	  0.450403	  1.000000	  0.450403	
CBL       	  0.052184	  1.107858	  0.037950	
CBLB      	  1.148140	  1.000000	  1.148140	
FBP2      	  0.039395	  1.000000	  0.039395	
SOCS2     	  0.977113	  1.000000	  0.977113	
SOCS3     	  0.393170	  1.056274	  0.373049	
TRIP10    	  0.454773	  1.000000	  0.454773	
EIF4E2    	  0.169927	  1.132990	  0.134244	
HUMAN_CASE/hsa04912.gene	na	hypothetical protein LOC100133404 	PLA2G4B	ADCY1	MAP3K2	ADCY2	CGA	ADCY3	ADCY5	ADCY6	ADCY7	ADCY8	ADCY9	MAPK14	CALML6	HBEGF	EGFR	ADCY4	ELK1	PTK2B	PLCB1	FSHB	PLA2G2D	GNA11	GNAQ	GNAS	GNRH1	GNRH2	GNRHR	GRB2	PLA2G2E	HRAS	ITPR1	ITPR2	ITPR3	JUN	KRAS	LHB	MAP3K1	MAP3K3	MAP3K4	MMP2	MMP14	ATF4	NRAS	PLA2G3	CALML5	PLA2G1B	PLA2G2A	PLA2G4A	PLA2G5	PLCB2	PLCB3	PLCB4	PLD1	PLD2	PRKACA	PRKACB	PRKACG	PRKCA	PRKCB	PRKCD	MAPK1	MAPK3	MAPK7	MAPK8	MAPK11	MAPK9	MAPK10	MAPK13	MAP2K1	MAP2K2	MAP2K3	MAP2K6	MAP2K7	PRKX	PRKY	RAF1	MAPK12	MAP2K4	PLA2G2F	similar to mitogen-activated protein kinase kinase 3 isoform A  [EC:2.7.12.2]	similar to Voltage-dependent L-type calcium channel alpha-1C subunit (Voltage-gated calcium channel alpha subunit Cav1.2) (Calcium channel	L type	alpha-1 polypeptide	isoform 1	cardiac muscle)	SOS1	SOS2	SRC	CACNA1C	CACNA1D	CACNA1F	CACNA1S	CALM1	CALM2	CALM3	CALML3	CAMK2A	PLA2G12A	CAMK2B	CAMK2D	CAMK2G	PLA2G6	PLA2G10	PLA2G12B	JMJD7-PLA2G4B	CDC42
path:hsa04912	GnRH signaling pathway
Identifier	 Raw score	    Weight	Final Score	Annotation
PLA2G4B   	  1.894530	  1.052109	  1.958673	
ADCY1     	  0.512886	  1.156279	  0.462065	
MAP3K2    	  0.057833	  1.089895	  0.044761	
ADCY2     	  0.840283	  1.000000	  0.840283	
CGA       	  0.133923	  1.000000	  0.133923	
ADCY3     	  0.961636	  1.102607	  0.957784	
ADCY6     	  0.691147	  1.074103	  0.672484	
ADCY7     	  0.984248	  1.065374	  0.983227	
ADCY8     	  0.169383	  1.091078	  0.144091	
ADCY9     	  0.405351	  1.000000	  0.405351	
MAPK14    	  0.856884	  1.000000	  0.856884	
EGFR      	  0.023810	  1.000000	  0.023810	
ELK1      	  0.250688	  1.000000	  0.250688	
PTK2B     	  0.205114	  1.181929	  0.153754	
PLCB1     	  0.266927	  1.083982	  0.238902	
FSHB      	  0.734483	  1.000000	  0.734483	
PLA2G2D   	  0.562119	  1.054726	  0.544675	
GNA11     	  0.347878	  1.116005	  0.307773	
GNAQ      	  2.683940	  1.115150	  3.007088	
GNAS      	  0.285070	  1.052201	  0.266993	
GNRH1     	  0.399273	  1.000000	  0.399273	
GNRH2     	  1.001800	  1.000000	  1.001800	
GNRHR     	  0.177062	  1.089282	  0.151704	
GRB2      	  1.688520	  1.097734	  1.777220	
PLA2G2E   	  1.581400	  1.000000	  1.581400	
HRAS      	  1.160210	  1.055136	  1.169755	
ITPR1     	  2.039280	  1.116190	  2.215312	
ITPR2     	  0.491636	  1.068793	  0.468199	
ITPR3     	  0.830786	  1.118000	  0.812810	
JUN       	  0.706149	  1.055790	  0.692574	
LHB       	  0.638316	  1.000000	  0.638316	
MAP3K1    	  0.905341	  1.061769	  0.899797	
MAP3K3    	  0.316320	  1.116171	  0.276730	
MAP3K4    	  0.422700	  1.064256	  0.399947	
MMP2      	  0.459003	  1.138258	  0.412153	
MMP14     	  0.829416	  1.079072	  0.817240	
ATF4      	  0.862285	  1.000000	  0.862285	
NRAS      	  0.323946	  1.053893	  0.304853	
PLA2G3    	  0.059121	  1.000000	  0.059121	
CALML5    	  0.234706	  1.056164	  0.216357	
PLA2G1B   	  1.661740	  1.066637	  1.718940	
PLA2G2A   	  1.268010	  1.000000	  1.268010	
PLA2G4A   	  0.748927	  1.000000	  0.748927	
PLA2G5    	  0.033386	  1.062802	  0.026967	
PLCB2     	  1.772760	  1.000000	  1.772760	
PLCB3     	  0.848501	  1.085291	  0.836695	
PLCB4     	  1.573700	  1.086511	  1.636658	
PLD1      	  0.827564	  1.000000	  0.827564	
PLD2      	  0.520230	  1.000000	  0.520230	
PRKACA    	  1.642950	  1.101237	  1.727641	
PRKACB    	  0.675331	  1.110048	  0.646778	
PRKACG    	  0.070483	  1.061908	  0.059810	
PRKCA     	  1.086540	  1.064350	  1.092359	
PRKCD     	  1.918920	  1.089020	  2.033549	
MAPK1     	  0.399866	  1.162414	  0.344556	
MAPK3     	  0.585010	  1.000000	  0.585010	
MAPK7     	  0.375733	  1.000000	  0.375733	
MAPK8     	  1.851560	  1.106288	  1.976850	
MAPK11    	  0.240144	  1.000000	  0.240144	
MAPK9     	  0.295679	  1.087523	  0.265769	
MAPK10    	  1.004850	  1.000000	  1.004850	
MAPK13    	  0.522130	  1.000000	  0.522130	
MAP2K1    	  0.036849	  1.150452	  0.022426	
MAP2K2    	  1.233550	  1.057556	  1.248543	
MAP2K3    	  0.093663	  1.086398	  0.076333	
MAP2K6    	  1.305750	  1.074516	  1.331967	
MAP2K7    	  0.381415	  1.090000	  0.349722	
PRKX      	  1.484370	  1.128345	  1.561560	
PRKY      	  0.032108	  1.128345	  0.020652	
RAF1      	  0.932089	  1.075561	  0.927149	
MAPK12    	  0.923733	  1.000000	  0.923733	
MAP2K4    	  0.900230	  1.119131	  0.889028	
PLA2G2F   	  0.549622	  1.000000	  0.549622	
SOS1      	  0.754981	  1.000000	  0.754981	
SOS2      	  2.355090	  1.068572	  2.497566	
SRC       	  0.970372	  1.000000	  0.970372	
CACNA1C   	  0.400368	  1.000000	  0.400368	
CACNA1D   	  0.090342	  1.000000	  0.090342	
CACNA1F   	  0.576849	  1.000000	  0.576849	
CACNA1S   	  1.546400	  1.000000	  1.546400	
CALM1     	  0.358907	  1.000000	  0.358907	
CALM2     	  0.787416	  1.161336	  0.757632	
CALM3     	  0.167769	  1.153722	  0.127507	
CALML3    	  0.518482	  1.060708	  0.498214	
CAMK2A    	  0.010311	  1.060708	  0.007810	
PLA2G12A  	  0.456369	  1.000000	  0.456369	
CAMK2B    	  0.249903	  1.000000	  0.249903	
CAMK2G    	  0.056643	  1.056164	  0.048208	
PLA2G6    	  0.726461	  1.000000	  0.726461	
PLA2G10   	  1.747530	  1.070966	  1.818145	
CDC42     	  1.267850	  1.000000	  1.267850	
HUMAN_CASE/hsa04916.gene	na	CREB3	ADCY1	ADCY2	ADCY3	ADCY5	ADCY6	FZD10	ADCY7	ADCY8	ADCY9	CREB1	CREBBP	CREB3L4	CTNNB1	CALML6	DCT	DVL1	DVL2	DVL3	EDN1	EDNRB	ADCY4	EP300	PLCB1	FZD2	GNAI1	GNAI2	GNAI3	GNAO1	GNAQ	GNAS	GSK3B	HRAS	KIT	KRAS	MC1R	KITLG	MITF	ASIP	NRAS	LEF1	WNT16	CALML5	PLCB2	PLCB3	PLCB4	WNT4	POMC	PRKACA	PRKACB	PRKACG	PRKCA	PRKCB	PRKCG	MAPK1	MAPK3	MAP2K1	MAP2K2	PRKX	PRKY	RAF1	CREB3L2	TCF7	TCF7L2	TYR	TYRP1	WNT1	WNT2	WNT3	WNT5A	WNT6	WNT7A	WNT7B	WNT8A	WNT8B	WNT10B	WNT11	WNT2B	WNT9A	WNT9B	FZD5	FZD3	CALM1	WNT10A	CALM2	CALM3	CALML3	WNT5B	CAMK2A	CAMK2B	CAMK2D	CAMK2G	FZD1	FZD4	FZD6	FZD7	FZD8	FZD9	TCF7L1	CREB3L3	WNT3A	CREB3L1
path:hsa04916	Melanogenesis
Identifier	 Raw score	    Weight	Final Score	Annotation
CREB3     	  0.800157	  1.000000	  0.800157	
ADCY1     	  0.512886	  1.000000	  0.512886	
ADCY2     	  0.840283	  1.000000	  0.840283	
ADCY3     	  0.961636	  1.000000	  0.961636	
ADCY6     	  0.691147	  1.052201	  0.677947	
FZD10     	  0.355005	  1.000000	  0.355005	
ADCY7     	  0.984248	  1.000000	  0.984248	
ADCY8     	  0.169383	  1.000000	  0.169383	
ADCY9     	  0.405351	  1.000000	  0.405351	
CREB1     	  0.602635	  1.000000	  0.602635	
CREBBP    	  0.534731	  1.000000	  0.534731	
CTNNB1    	  1.127550	  1.093668	  1.140300	
DCT       	  0.559995	  1.084765	  0.533137	
DVL1      	  1.957240	  1.054825	  2.030642	
DVL2      	  1.126180	  1.000000	  1.126180	
DVL3      	  0.664549	  1.104955	  0.636649	
EDN1      	  0.571930	  1.000000	  0.571930	
EDNRB     	  0.868194	  1.195029	  0.844589	
EP300     	  1.134320	  1.000000	  1.134320	
PLCB1     	  0.266927	  1.104769	  0.232432	
FZD2      	  1.000130	  1.000000	  1.000130	
GNAI1     	  1.127910	  1.000000	  1.127910	
GNAI2     	  0.267329	  1.000000	  0.267329	
GNAI3     	  1.548190	  1.087922	  1.608844	
GNAO1     	  0.033483	  1.122363	  0.022096	
GNAQ      	  2.683940	  1.091749	  2.938410	
GNAS      	  0.285070	  1.052201	  0.266993	
GSK3B     	  1.767710	  1.068309	  1.837856	
HRAS      	  1.160210	  1.051824	  1.169179	
KIT       	  1.327600	  1.000000	  1.327600	
MC1R      	  0.929208	  1.137637	  0.919865	
KITLG     	  1.338170	  1.000000	  1.338170	
MITF      	  0.771663	  1.082155	  0.755404	
ASIP      	  1.767640	  1.137637	  1.911809	
NRAS      	  0.323946	  1.051641	  0.305628	
LEF1      	  1.887840	  1.097418	  2.008395	
WNT16     	  0.565250	  1.103363	  0.532882	
CALML5    	  0.234706	  1.056164	  0.216357	
PLCB2     	  1.772760	  1.000000	  1.772760	
PLCB3     	  0.848501	  1.088698	  0.836227	
PLCB4     	  1.573700	  1.094142	  1.642331	
WNT4      	  1.064080	  1.104017	  1.070977	
POMC      	  0.940198	  1.000000	  0.940198	
PRKACA    	  1.642950	  1.000000	  1.642950	
PRKACB    	  0.675331	  1.088682	  0.652226	
PRKACG    	  0.070483	  1.052531	  0.061316	
PRKCA     	  1.086540	  1.069935	  1.092865	
PRKCG     	  0.184083	  1.092104	  0.157514	
MAPK1     	  0.399866	  1.162414	  0.344556	
MAPK3     	  0.585010	  1.000000	  0.585010	
MAP2K1    	  0.036849	  1.150452	  0.022426	
MAP2K2    	  1.233550	  1.057556	  1.248543	
PRKX      	  1.484370	  1.113729	  1.552571	
PRKY      	  0.032108	  1.113729	  0.021716	
RAF1      	  0.932089	  1.068069	  0.927638	
CREB3L2   	  0.687830	  1.000000	  0.687830	
TCF7      	  1.095250	  1.000000	  1.095250	
TCF7L2    	  0.690345	  1.000000	  0.690345	
TYR       	  0.861409	  1.000000	  0.861409	
TYRP1     	  1.426510	  1.000000	  1.426510	
WNT1      	  0.762120	  1.114582	  0.738763	
WNT2      	  0.668068	  1.123463	  0.635613	
WNT3      	  1.504450	  1.108313	  1.572498	
WNT5A     	  1.094730	  1.000000	  1.094730	
WNT6      	  0.062958	  1.126484	  0.044376	
WNT7A     	  0.401296	  1.000000	  0.401296	
WNT7B     	  0.085805	  1.094127	  0.068097	
WNT8B     	  1.010720	  1.137920	  1.012207	
WNT10B    	  1.354920	  1.098397	  1.396026	
WNT11     	  0.341249	  1.125477	  0.298183	
WNT2B     	  0.032831	  1.000000	  0.032831	
FZD5      	  0.504818	  1.108575	  0.468708	
FZD3      	  1.116750	  1.108313	  1.130187	
CALM1     	  0.358907	  1.000000	  0.358907	
CALM2     	  0.787416	  1.068040	  0.774715	
CALM3     	  0.167769	  1.095558	  0.141458	
CALML3    	  0.518482	  1.109912	  0.482369	
WNT5B     	  0.322698	  1.000000	  0.322698	
CAMK2A    	  0.010311	  1.060708	  0.007810	
CAMK2B    	  0.249903	  1.000000	  0.249903	
CAMK2G    	  0.056643	  1.056164	  0.048208	
FZD1      	  1.110660	  1.097593	  1.122095	
FZD4      	  0.920366	  1.141099	  0.909652	
FZD6      	  0.047630	  1.084129	  0.036868	
FZD7      	  0.873037	  1.131512	  0.857586	
FZD8      	  1.118440	  1.089222	  1.129666	
FZD9      	  0.764448	  1.134933	  0.737238	
TCF7L1    	  0.209327	  1.079625	  0.184819	
CREB3L1   	  0.583718	  1.000000	  0.583718	
HUMAN_CASE/hsa04920.gene	na	AKT3	CAMKK2	PPARGC1A	CHUK	CPT1C	CPT1A	CPT1B	AGRP	AKT1	AKT2	ACSL1	ACSL3	ACSL4	ACSL6	FRAP1	G6PC	ACACB	IKBKB	IRS1	JAK2	LEP	LEPR	NFKB1	NFKBIA	NFKBIB	NFKBIE	NPY	PCK1	PCK2	ADIPOR1	PRKAG2	ACSL5	PRKAG3	POMC	PPARA	PRKAA1	PRKAA2	PRKAB1	PRKAB2	PRKAG1	PRKCQ	MAPK8	MAPK9	MAPK10	PTPN11	G6PC2	RELA	RXRA	RXRB	RXRG	SLC2A1	SLC2A4	STAT3	STK11	TNF	TNFRSF1A	TNFRSF1B	TRAF2	ADIPOR2	CAMKK1	IRS4	IKBKG	IRS2	TRADD	SOCS3	ADIPOQ	CD36
path:hsa04920	Adipocytokine signaling pathway
Identifier	 Raw score	    Weight	Final Score	Annotation
AKT3      	  0.228924	  1.000000	  0.228924	
CAMKK2    	  0.187763	  1.184709	  0.137860	
PPARGC1A  	  1.311450	  1.000000	  1.311450	
CHUK      	  0.416258	  1.000000	  0.416258	
CPT1A     	  1.086860	  1.094626	  1.095460	
CPT1B     	  0.727083	  1.090317	  0.706452	
AGRP      	  0.868983	  1.066360	  0.860922	
AKT1      	  0.988061	  1.000000	  0.988061	
AKT2      	  1.206250	  1.000000	  1.206250	
ACSL1     	  0.056226	  1.000000	  0.056226	
ACSL3     	  1.026670	  1.084681	  1.028961	
ACSL4     	  0.063100	  1.000000	  0.063100	
ACSL6     	  0.646178	  1.103912	  0.617512	
FRAP1     	  0.505249	  1.000000	  0.505249	
G6PC      	  1.469860	  1.081825	  1.516922	
ACACB     	  0.955900	  1.110941	  0.951129	
IKBKB     	  0.490106	  1.051245	  0.472519	
IRS1      	  1.706560	  1.098713	  1.799016	
JAK2      	  1.105040	  1.066974	  1.112457	
LEP       	  1.823410	  1.000000	  1.823410	
LEPR      	  0.899944	  1.066651	  0.893643	
NFKB1     	  1.205090	  1.064246	  1.219620	
NFKBIA    	  0.367633	  1.000000	  0.367633	
NFKBIB    	  1.414900	  1.000000	  1.414900	
NFKBIE    	  0.792086	  1.058357	  0.781385	
NPY       	  0.206210	  1.073516	  0.183612	
PCK1      	  2.099450	  1.000000	  2.099450	
PCK2      	  1.011040	  1.052778	  1.011626	
ADIPOR1   	  1.264130	  1.101870	  1.294677	
PRKAG2    	  0.367594	  1.098274	  0.333162	
ACSL5     	  0.405778	  1.000000	  0.405778	
POMC      	  0.940198	  1.000000	  0.940198	
PPARA     	  1.544830	  1.069407	  1.592173	
PRKAA1    	  1.143620	  1.085945	  1.156887	
PRKAA2    	  0.668223	  1.075513	  0.648188	
PRKAB1    	  0.651793	  1.097556	  0.625137	
PRKAB2    	  0.198255	  1.066360	  0.178069	
PRKAG1    	  0.614311	  1.074006	  0.592554	
PRKCQ     	  0.516059	  1.188716	  0.455493	
MAPK8     	  1.851560	  1.172803	  2.059535	
MAPK9     	  0.295679	  1.091531	  0.264475	
MAPK10    	  1.004850	  1.000000	  1.004850	
PTPN11    	  0.317025	  1.072978	  0.291531	
G6PC2     	  0.624977	  1.000000	  0.624977	
RELA      	  0.296944	  1.000000	  0.296944	
RXRA      	  0.978613	  1.000000	  0.978613	
RXRB      	  0.210308	  1.000000	  0.210308	
RXRG      	  0.097355	  1.000000	  0.097355	
SLC2A1    	  1.367390	  1.000000	  1.367390	
SLC2A4    	  0.621741	  1.000000	  0.621741	
STAT3     	  0.361589	  1.076631	  0.334473	
STK11     	  1.281710	  1.079873	  1.307372	
TNF       	  0.055311	  1.000000	  0.055311	
TNFRSF1A  	  0.633569	  1.000000	  0.633569	
TNFRSF1B  	  0.161568	  1.119245	  0.130004	
TRAF2     	  0.015541	  1.119245	  0.009458	
ADIPOR2   	  0.061484	  1.228184	  0.032537	
IRS4      	  0.913982	  1.068487	  0.908369	
IKBKG     	  0.805523	  1.055189	  0.795966	
IRS2      	  0.450403	  1.057459	  0.430227	
TRADD     	  0.409653	  1.000000	  0.409653	
SOCS3     	  0.393170	  1.064066	  0.370345	
CD36      	  0.284034	  1.000000	  0.284034	
HUMAN_CASE/hsa04930.gene	na	hypothetical protein LOC100133404 	SOCS4	PIK3R5	FRAP1	IKBKB	INS	INSR	PDX1	IRS1	KCNJ11	MAFA	PIK3CA	PIK3CB	PIK3CD	PIK3CG	PIK3R1	PIK3R2	PKLR	PKM2	PRKCD	PRKCE	PRKCZ	MAPK1	MAPK3	MAPK8	MAPK9	MAPK10	SLC2A2	SLC2A4	similar to Voltage-dependent L-type calcium channel alpha-1C subunit (Voltage-gated calcium channel alpha subunit Cav1.2) (Calcium channel	L type	alpha-1 polypeptide	isoform 1	cardiac muscle)	ABCC8	TNF	CACNA1A	CACNA1B	CACNA1C	CACNA1D	CACNA1E	IRS4	PIK3R3	SOCS1	IRS2	SOCS2	CACNA1G	SOCS3	ADIPOQ
path:hsa04930	Type II diabetes mellitus
Identifier	 Raw score	    Weight	Final Score	Annotation
PIK3R5    	  0.075890	  1.000000	  0.075890	
FRAP1     	  0.505249	  1.120945	  0.465207	
IKBKB     	  0.490106	  1.056113	  0.470881	
INS       	  0.882574	  1.069637	  0.874930	
INSR      	  0.616647	  1.057244	  0.599815	
IRS1      	  1.706560	  1.089027	  1.789726	
PIK3CA    	  0.135716	  1.000000	  0.135716	
PIK3CB    	  0.692325	  1.000000	  0.692325	
PIK3CD    	  0.297968	  1.000000	  0.297968	
PIK3CG    	  0.426137	  1.075253	  0.399642	
PIK3R1    	  0.294335	  1.115295	  0.255624	
PIK3R2    	  0.057474	  1.060985	  0.048286	
PKLR      	  0.743289	  1.000000	  0.743289	
PKM2      	  1.739650	  1.000000	  1.739650	
PRKCD     	  1.918920	  1.000000	  1.918920	
PRKCE     	  1.033220	  1.120426	  1.037294	
PRKCZ     	  0.254069	  1.050010	  0.237243	
MAPK1     	  0.399866	  1.000000	  0.399866	
MAPK3     	  0.585010	  1.061091	  0.566160	
MAPK8     	  1.851560	  1.158233	  2.041132	
MAPK9     	  0.295679	  1.074275	  0.270094	
MAPK10    	  1.004850	  1.000000	  1.004850	
SLC2A2    	  0.048993	  1.000000	  0.048993	
SLC2A4    	  0.621741	  1.083101	  0.597666	
ABCC8     	  0.720955	  1.141719	  0.688289	
TNF       	  0.055311	  1.060855	  0.046377	
CACNA1A   	  0.618538	  1.000000	  0.618538	
CACNA1B   	  0.312905	  1.000000	  0.312905	
CACNA1C   	  0.400368	  1.069637	  0.375643	
CACNA1D   	  0.090342	  1.000000	  0.090342	
CACNA1E   	  0.568259	  1.276451	  0.486061	
IRS4      	  0.913982	  1.064863	  0.908665	
PIK3R3    	  1.067750	  1.000000	  1.067750	
SOCS1     	  1.019930	  1.000000	  1.019930	
IRS2      	  0.450403	  1.085773	  0.420620	
SOCS2     	  0.977113	  1.000000	  0.977113	
CACNA1G   	  0.361033	  1.072650	  0.335276	
SOCS3     	  0.393170	  1.058868	  0.372147	
HUMAN_CASE/hsa04940.gene	na	CPE	GAD1	GAD2	GZMB	HLA-A	HLA-B	HLA-C	HLA-DMA	HLA-DMB	HLA-DOA	HLA-DOB	HLA-DPA1	HLA-DPB1	HLA-DQA1	HLA-DQA2	HLA-DQB1	HLA-DRA	HLA-DRB1	HLA-DRB3	HLA-DRB4	HLA-DRB5	HLA-E	HLA-F	HLA-G	HSPD1	ICA1	IFNG	FAS	IL1A	IL1B	IL2	FASLG	IL12A	IL12B	INS	LTA	PRF1	PTPRN	PTPRN2	HLA-A29.1	TNF	CD28	CD80	CD86
path:hsa04940	Type I diabetes mellitus
Identifier	 Raw score	    Weight	Final Score	Annotation
CPE       	  1.253630	  1.000000	  1.253630	
GAD1      	  0.530850	  1.000000	  0.530850	
GAD2      	  1.543110	  1.000000	  1.543110	
GZMB      	  0.727074	  1.000000	  0.727074	
HLA-A     	  1.898390	  1.000000	  1.898390	
HLA-B     	  1.061510	  1.000000	  1.061510	
HLA-C     	  1.061510	  1.000000	  1.061510	
HLA-DMA   	  0.653693	  1.000000	  0.653693	
HLA-DMB   	  0.138264	  1.000000	  0.138264	
HLA-DOA   	  1.211380	  1.000000	  1.211380	
HLA-DOB   	  0.187188	  1.000000	  0.187188	
HLA-DPA1  	  0.030372	  1.000000	  0.030372	
HLA-DPB1  	  0.089890	  1.000000	  0.089890	
HLA-DQA1  	  0.983018	  1.000000	  0.983018	
HLA-DQA2  	  0.983018	  1.000000	  0.983018	
HLA-DQB1  	  0.682237	  1.000000	  0.682237	
HLA-DRA   	  0.563995	  1.000000	  0.563995	
HLA-DRB1  	  0.485363	  1.000000	  0.485363	
HLA-DRB3  	  1.097970	  1.000000	  1.097970	
HLA-DRB4  	  0.006713	  1.000000	  0.006713	
HLA-E     	  0.203035	  1.000000	  0.203035	
HLA-F     	  0.976870	  1.000000	  0.976870
[truncated: 113,920 more chars]
