# Supplementary material for: Identification of functional modules that correlate with phenotypic difference: the influence of network topology
Source: Genome Biol. 2010 Feb 26;11(2):R23. doi: 10.1186/gb-2010-11-2-r23 (PMC2872883; doi:10.1186/gb-2010-11-2-r23)
Supplement: Additional file 2 — A zip file containing the simulation output files of six test sets. [file gb-2010-11-2-r23-S2.zip › Colorectal_enriched_pathway.txt]

Pathway	size	p-value	FDR
path:hsa00280[ Valine, leucine and isoleucine degradation ]	45	0	0	(undetectable)
path:hsa00650[ Butanoate metabolism ]	35	0	0	(undetectable)
path:hsa00120[ Bile acid biosynthesis ]	31	0	0	(undetectable)
path:hsa04010[ MAPK signaling pathway ]	262	0	0	(undetectable)
path:hsa04020[ Calcium signaling pathway ]	174	0	0	(undetectable)
path:hsa04012[ ErbB signaling pathway ]	83	0	0	(undetectable)
path:hsa04540[ Gap junction ]	91	0	0	(undetectable)
path:hsa00410[ beta-Alanine metabolism ]	23	0.0002	0.00285714
path:hsa00903[ Limonene and pinene degradation ]	17	0.0002	0.00285714
path:hsa00310[ Lysine degradation ]	47	0.0002	0.00285714
path:hsa04810[ Regulation of actin cytoskeleton ]	206	0.0002	0.00285714
path:hsa04912[ GnRH signaling pathway ]	98	0.0002	0.00285714
path:hsa05200[ Pathways in cancer ]	324	0.0002	0.00285714
path:hsa04730[ Long-term depression ]	72	0.0002	0.00285714
path:hsa00071[ Fatty acid metabolism ]	45	0.0004	0.00444444
path:hsa03320[ PPAR signaling pathway ]	69	0.0004	0.00444444
path:hsa05211[ Renal cell carcinoma ]	68	0.0004	0.00444444
path:hsa00590[ Arachidonic acid metabolism ]	50	0.0004	0.00444444
path:hsa00380[ Tryptophan metabolism ]	45	0.0006	0.0048
path:hsa00640[ Propanoate metabolism ]	32	0.0006	0.0048
path:hsa00641[ 3-Chloroacrylic acid degradation ]	13	0.0006	0.0048
path:hsa04510[ Focal adhesion ]	192	0.0006	0.0048
path:hsa04520[ Adherens junction ]	75	0.0006	0.0048
path:hsa05210[ Colorectal cancer ]	84	0.0006	0.0048
path:hsa05120[ Epithelial cell signaling in Helicobacter pylori infection ]	68	0.0006	0.0048
path:hsa00053[ Ascorbate and aldarate metabolism ]	18	0.0008	0.00592593
path:hsa04310[ Wnt signaling pathway ]	146	0.0008	0.00592593
path:hsa00220[ Urea cycle and metabolism of amino groups ]	28	0.001	0.00666667
path:hsa00062[ Fatty acid elongation in mitochondria ]	10	0.001	0.00666667
path:hsa04360[ Axon guidance ]	126	0.001	0.00666667
path:hsa00760[ Nicotinate and nicotinamide metabolism ]	23	0.0014	0.00823529
path:hsa00982[ Drug metabolism - cytochrome P450 ]	63	0.0014	0.00823529
path:hsa05014[ Amyotrophic lateral sclerosis (ALS) ]	54	0.0014	0.00823529
path:hsa00620[ Pyruvate metabolism ]	41	0.0014	0.00823529
path:hsa00960[ Alkaloid biosynthesis II ]	10	0.0018	0.0102857
path:hsa04330[ Notch signaling pathway ]	43	0.002	0.0111111
path:hsa04150[ mTOR signaling pathway ]	49	0.0022	0.0111628
path:hsa05212[ Pancreatic cancer ]	72	0.0022	0.0111628
path:hsa00562[ Inositol phosphate metabolism ]	47	0.0022	0.0111628
path:hsa00480[ Glutathione metabolism ]	43	0.0024	0.0111628
path:hsa00980[ Metabolism of xenobiotics by cytochrome P450 ]	61	0.0024	0.0111628
path:hsa04920[ Adipocytokine signaling pathway ]	67	0.0024	0.0111628
path:hsa05218[ Melanoma ]	71	0.0024	0.0111628
path:hsa04910[ Insulin signaling pathway ]	134	0.0026	0.0118182
path:hsa04530[ Tight junction ]	129	0.0028	0.0124444
path:hsa00052[ Galactose metabolism ]	26	0.0032	0.013617
path:hsa00340[ Histidine metabolism ]	30	0.0032	0.013617
path:hsa04512[ ECM-receptor interaction ]	83	0.0034	0.0141667
path:hsa00632[ Benzoate degradation via CoA ligation ]	14	0.0038	0.014902
path:hsa00512[ O-Glycan biosynthesis ]	30	0.0038	0.014902
path:hsa04670[ Leukocyte transendothelial migration ]	112	0.0038	0.014902
path:hsa00020[ Citrate cycle (TCA cycle) ]	29	0.0042	0.0158491
path:hsa05010[ Alzheimer's disease ]	155	0.0042	0.0158491
path:hsa01040[ Biosynthesis of unsaturated fatty acids ]	21	0.0046	0.017037
path:hsa00281[ Geraniol degradation ]	4	0.0048	0.0174194
path:hsa04210[ Apoptosis ]	85	0.005	0.0174194
path:hsa04610[ Complement and coagulation cascades ]	68	0.005	0.0174194
path:hsa04720[ Long-term potentiation ]	70	0.0052	0.0174194
path:hsa00930[ Caprolactam degradation ]	7	0.0054	0.0174194
path:hsa00010[ Glycolysis / Gluconeogenesis ]	60	0.0054	0.0174194
path:hsa00360[ Phenylalanine metabolism ]	20	0.0054	0.0174194
path:hsa05220[ Chronic myeloid leukemia ]	74	0.0054	0.0174194
path:hsa00860[ Porphyrin and chlorophyll metabolism ]	33	0.0056	0.0177778
path:hsa04514[ Cell adhesion molecules (CAMs) ]	130	0.006	0.0181818
path:hsa04614[ Renin-angiotensin system ]	17	0.006	0.0181818
path:hsa04916[ Melanogenesis ]	100	0.006	0.0181818
path:hsa00830[ Retinol metabolism ]	54	0.0064	0.0191045
path:hsa05131[ Pathogenic Escherichia coli infection-EPEC ]	48	0.0066	0.0194118
path:hsa05130[ Pathogenic Escherichia coli infection-EHEC ]	48	0.007	0.0202899
path:hsa04260[ Cardiac muscle contraction ]	72	0.0078	0.0222857
path:hsa00260[ Glycine, serine and threonine metabolism ]	42	0.008	0.0225352
path:hsa00290[ Valine, leucine and isoleucine biosynthesis ]	11	0.0082	0.0227778
path:hsa00625[ Tetrachloroethene degradation ]	3	0.0086	0.0235616
path:hsa00190[ Oxidative phosphorylation ]	115	0.009	0.0243243
path:hsa00500[ Starch and sucrose metabolism ]	42	0.0096	0.0256
path:hsa05216[ Thyroid cancer ]	29	0.0098	0.0257895
path:hsa00561[ Glycerolipid metabolism ]	47	0.0112	0.0290909
path:hsa05213[ Endometrial cancer ]	52	0.0128	0.0324051
path:hsa00630[ Glyoxylate and dicarboxylate metabolism ]	14	0.0128	0.0324051
path:hsa05222[ Small cell lung cancer ]	84	0.0132	0.033
path:hsa00770[ Pantothenate and CoA biosynthesis ]	15	0.0136	0.0335802
path:hsa00970[ Aminoacyl-tRNA biosynthesis ]	40	0.014	0.0337349
path:hsa05016[ Huntington's disease ]	168	0.014	0.0337349
path:hsa04660[ T cell receptor signaling pathway ]	93	0.0142	0.0338095
path:hsa05219[ Bladder cancer ]	41	0.0148	0.0348235
path:hsa05012[ Parkinson's disease ]	109	0.015	0.0348837
path:hsa00450[ Selenoamino acid metabolism ]	21	0.0158	0.0359091
path:hsa00530[ Aminosugars metabolism ]	30	0.0158	0.0359091
path:hsa04115[ p53 signaling pathway ]	66	0.0164	0.0364835
path:hsa00040[ Pentose and glucuronate interconversions ]	17	0.0166	0.0364835
path:hsa04930[ Type II diabetes mellitus ]	42	0.0166	0.0364835
path:hsa04070[ Phosphatidylinositol signaling system ]	73	0.0174	0.0378261
path:hsa04664[ Fc epsilon RI signaling pathway ]	75	0.02	0.0430108
path:hsa04350[ TGF-beta signaling pathway ]	81	0.0206	0.0438298
path:hsa00271[ Methionine metabolism ]	21	0.021	0.0442105
path:hsa00072[ Synthesis and degradation of ketone bodies ]	9	0.0218	0.0444898
path:hsa04662[ B cell receptor signaling pathway ]	64	0.0218	0.0444898
path:hsa05215[ Prostate cancer ]	90	0.0218	0.0444898
path:hsa00600[ Sphingolipid metabolism ]	37	0.0244	0.0492929
path:hsa00720[ Reductive carboxylate cycle (CO2 fixation) ]	10	0.025	0.05
path:hsa04650[ Natural killer cell mediated cytotoxicity ]	129	0.0268	0.0530693
path:hsa00051[ Fructose and mannose metabolism ]	35	0.0294	0.0570874
path:hsa04370[ VEGF signaling pathway ]	72	0.0294	0.0570874
path:hsa00920[ Sulfur metabolism ]	12	0.03	0.0576923
path:hsa00514[ O-Mannosyl glycan biosynthesis ]	3	0.032	0.0601869
path:hsa05214[ Glioma ]	63	0.032	0.0601869
path:hsa05223[ Non-small cell lung cancer ]	53	0.0322	0.0601869
path:hsa04620[ Toll-like receptor signaling pathway ]	100	0.0326	0.0603704
path:hsa00350[ Tyrosine metabolism ]	44	0.033	0.0605505
path:hsa00680[ Methane metabolism ]	7	0.0358	0.0650909
path:hsa05110[ Vibrio cholerae infection ]	58	0.0366	0.0659459
path:hsa00565[ Ether lipid metabolism ]	31	0.0372	0.0664286
path:hsa04060[ Cytokine-cytokine receptor interaction ]	257	0.038	0.0672566
path:hsa00230[ Purine metabolism ]	146	0.0384	0.0673684
path:hsa04710[ Circadian rhythm ]	11	0.039	0.0678261
path:hsa00604[ Glycosphingolipid biosynthesis - ganglio series ]	16	0.0414	0.0713793
path:hsa00150[ Androgen and estrogen metabolism ]	38	0.042	0.0717949
path:hsa04120[ Ubiquitin mediated proteolysis ]	121	0.0456	0.0772881
path:hsa00130[ Ubiquinone and menaquinone biosynthesis ]	5	0.0478	0.0803306
path:hsa05221[ Acute myeloid leukemia ]	57	0.0484	0.0803306
path:hsa00902[ Monoterpenoid biosynthesis ]	2	0.0486	0.0803306
path:hsa00603[ Glycosphingolipid biosynthesis - globo series ]	14	0.053	0.0868852
path:hsa00900[ Terpenoid biosynthesis ]	6	0.0554	0.0900813
path:hsa00983[ Drug metabolism - other enzymes ]	44	0.0562	0.0906452
path:hsa04630[ Jak-STAT signaling pathway ]	154	0.0584	0.09344
path:hsa00510[ N-Glycan biosynthesis ]	42	0.0636	0.100952
path:hsa00272[ Cysteine metabolism ]	13	0.0654	0.102992
path:hsa04130[ SNARE interactions in vesicular transport ]	36	0.0684	0.106667
path:hsa05322[ Systemic lupus erythematosus ]	114	0.0688	0.106667
path:hsa00030[ Pentose phosphate pathway ]	25	0.0694	0.106769
path:hsa04640[ Hematopoietic cell lineage ]	86	0.0788	0.120305
path:hsa00601[ Glycosphingolipid biosynthesis - lacto and neolacto series ]	26	0.08	0.121212
path:hsa00591[ Linoleic acid metabolism ]	28	0.082	0.123308
path:hsa05332[ Graft-versus-host disease ]	38	0.0858	0.128
path:hsa00643[ Styrene degradation ]	3	0.0864	0.128
path:hsa00564[ Glycerophospholipid metabolism ]	64	0.0878	0.129118
path:hsa04940[ Type I diabetes mellitus ]	41	0.0894	0.129855
path:hsa00520[ Nucleotide sugars metabolism ]	6	0.0896	0.129855
path:hsa00100[ Biosynthesis of steroids ]	24	0.101	0.145324
path:hsa00251[ Glutamate metabolism ]	24	0.1036	0.148
path:hsa00252[ Alanine and aspartate metabolism ]	28	0.11	0.156028
path:hsa00532[ Chondroitin sulfate biosynthesis ]	17	0.1114	0.156901
path:hsa00791[ Atrazine degradation ]	9	0.1166	0.163077
path:hsa00780[ Biotin metabolism ]	4	0.1224	0.169103
path:hsa05330[ Allograft rejection ]	35	0.1226	0.169103
path:hsa00330[ Arginine and proline metabolism ]	34	0.126	0.172603
path:hsa05320[ Autoimmune thyroid disease ]	50	0.1442	0.19619
path:hsa00950[ Alkaloid biosynthesis I ]	5	0.1492	0.200537
path:hsa00363[ Bisphenol A degradation ]	5	0.1494	0.200537
path:hsa04140[ Regulation of autophagy ]	33	0.1836	0.244503
path:hsa03010[ Ribosome ]	79	0.1846	0.244503
path:hsa04340[ Hedgehog signaling pathway ]	54	0.187	0.246053
path:hsa00624[ 1- and 2-Methylnaphthalene degradation ]	12	0.191	0.249673
path:hsa00592[ alpha-Linolenic acid metabolism ]	16	0.1926	0.25013
path:hsa00785[ Lipoic acid metabolism ]	2	0.2	0.258065
path:hsa00460[ Cyanoamino acid metabolism ]	6	0.2014	0.258205
path:hsa04110[ Cell cycle ]	111	0.2062	0.262278
path:hsa00531[ Glycosaminoglycan degradation ]	18	0.2072	0.262278
path:hsa05340[ Primary immunodeficiency ]	35	0.2142	0.269434
path:hsa00740[ Riboflavin metabolism ]	15	0.2228	0.2785
path:hsa05217[ Basal cell carcinoma ]	54	0.2368	0.294161
path:hsa00232[ Caffeine metabolism ]	7	0.2436	0.300741
path:hsa00750[ Vitamin B6 metabolism ]	5	0.2462	0.302086
path:hsa00511[ Other glycan degradation ]	16	0.2548	0.310732
path:hsa04612[ Antigen processing and presentation ]	83	0.2672	0.323614
path:hsa03060[ Protein export ]	10	0.2686	0.323614
path:hsa00790[ Folate biosynthesis ]	31	0.2812	0.335714
path:hsa00240[ Pyrimidine metabolism ]	88	0.282	0.335714
path:hsa05310[ Asthma ]	28	0.2934	0.347219
path:hsa00400[ Phenylalanine, tyrosine and tryptophan biosynthesis ]	8	0.3066	0.360706
path:hsa00533[ Keratan sulfate biosynthesis ]	15	0.3112	0.363977
path:hsa03050[ Proteasome ]	42	0.3194	0.371395
path:hsa00563[ Glycosylphosphatidylinositol(GPI)-anchor biosynthesis ]	23	0.3224	0.372717
path:hsa00910[ Nitrogen metabolism ]	24	0.3454	0.397011
path:hsa00471[ D-Glutamine and D-glutamate metabolism ]	4	0.3884	0.443886
path:hsa00670[ One carbon pool by folate ]	16	0.4208	0.478182
path:hsa00140[ C21-Steroid hormone metabolism ]	11	0.4362	0.492881
path:hsa02010[ ABC transporters ]	42	0.46	0.516854
path:hsa00534[ Heparan sulfate biosynthesis ]	26	0.4848	0.541676
path:hsa04742[ Taste transduction ]	46	0.5016	0.557333
path:hsa00061[ Fatty acid biosynthesis ]	5	0.5048	0.55779
path:hsa00730[ Thiamine metabolism ]	7	0.5316	0.584176
path:hsa03022[ Basal transcription factors ]	34	0.6446	0.704481
path:hsa00361[ gamma-Hexachlorocyclohexane degradation ]	18	0.6614	0.718913
path:hsa00440[ Aminophosphonate metabolism ]	10	0.6878	0.743568
path:hsa03450[ Non-homologous end-joining ]	13	0.6934	0.745591
path:hsa03030[ DNA replication ]	35	0.7086	0.756809
path:hsa00300[ Lysine biosynthesis ]	4	0.7114	0.756809
path:hsa04080[ Neuroactive ligand-receptor interaction ]	239	0.7222	0.764233
path:hsa04950[ Maturity onset diabetes of the young ]	21	0.7334	0.772
path:hsa00430[ Taurine and hypotaurine metabolism ]	6	0.7544	0.789948
path:hsa03420[ Nucleotide excision repair ]	44	0.7702	0.801244
path:hsa03020[ RNA polymerase ]	28	0.7732	0.801244
path:hsa03430[ Mismatch repair ]	23	0.8492	0.875464
path:hsa00472[ D-Arginine and D-ornithine metabolism ]	1	0.8656	0.887795
path:hsa03410[ Base excision repair ]	33	0.8784	0.896327
path:hsa03440[ Homologous recombination ]	28	0.8886	0.902132
path:hsa00550[ Peptidoglycan biosynthesis ]	5	0.9144	0.923636
path:hsa00364[ Fluorobenzoate degradation ]	1	0.975	0.975
path:hsa00627[ 1,4-Dichlorobenzene degradation ]	1	0.975	0.975
path:hsa04740[ Olfactory transduction ]	99	0.9866	0.9866
