# Supplementary material for: Identification of functional modules that correlate with phenotypic difference: the influence of network topology
Source: Genome Biol. 2010 Feb 26;11(2):R23. doi: 10.1186/gb-2010-11-2-r23 (PMC2872883; doi:10.1186/gb-2010-11-2-r23)
Supplement: Additional file 2 — A zip file containing the simulation output files of six test sets. [file gb-2010-11-2-r23-S2.zip › Colorectal_gene.log]

																						
HUMAN_CASE/hsa00010.gene	na	AKR1A1	ADH1A	ADH1B	ADH1C	ADH4	ADH5	ADH6	GALM	ADH7	LDHAL6A	DLAT	DLD	ENO1	ENO2	ENO3	ALDH2	ALDH3A1	ALDH1B1	ALDH1A3	FBP1	ALDH3B1	ALDH3B2	ALDH9A1	ALDH3A2	ALDOA	ALDOB	ALDOC	G6PC	GAPDH	GCK	GPI	HK1	HK2	HK3	LDHA	LDHB	LDHC	PGAM4	ALDH7A1	PCK1	PCK2	PDHA1	PDHA2	PDHB	PFKL	PFKM	PFKP	PGAM1	PGAM2	PGK1	PGK2	PGM1	PKLR	PKM2	PGM2	ACSS2	G6PC2	BPGM	TPI1	similar to phosphoglycerate mutase processed protein  [EC:5.4.2.1] [SP:tr:Q5JPN2_HUMAN sp:PGAM4_HUMAN]	RCTPI1	ACSS1	FBP2	LDHAL6B
Identifier	 Raw score	    Weight	Final Score	Annotation																																																													
AKR1A1    	3.15852	1.156268	3.780393																																																														
ADH1A     	2.18597	1.175303	2.507177																																																														
ADH1B     	8.28513	1.19098	12.407279																																																														
ADH1C     	3.48081	1.128093	4.083813																																																														
ADH4      	1.56251	1.118722	1.647532																																																														
ADH5      	2.13015	1.160401	2.404848																																																														
ADH6      	3.70996	1.1528	4.532826																																																														
GALM      	1.67272	1.217404	1.870667																																																														
ADH7      	1.03946	1.134397	1.044881																																																														
LDHAL6A   	1.29401	1.192837	1.359951																																																														
DLAT      	3.62317	1.114556	4.198902																																																														
DLD       	4.02147	1.254596	5.731374																																																														
ENO1      	1.99236	1.092509	2.123548																																																														
ENO2      	4.08341	1.09095	4.64083
ENO3      	1.83485	1	1.83485
ALDH2     	5.39056	1.142476	6.852901
ALDH3A1   	1.26998	1.152769	1.317206
ALDH1B1   	1.39941	1.055273	1.425646
ALDH1A3   	1.80597	1.13046	1.950747
FBP1      	2.8429	1.124067	3.236371
ALDH3B1   	0.753679	1.12793	0.7269
ALDH3B2   	0.818248	1.060568	0.808367
ALDH9A1   	4.48251	1.145139	5.572912
ALDH3A2   	6.43588	1.124376	8.112963
ALDOA     	2.8412	1.1607	3.360311
ALDOB     	2.09289	1.129657	2.303209
ALDOC     	2.16833	1.068272	2.285985
G6PC      	4.77288	1.116432	5.725485
GAPDH     	3.55279	1.108685	4.077636
GCK       	1.05344	1.155901	1.062025
GPI       	1.96171	1.120409	2.127505
HK1       	1.99943	1.111693	2.160306
HK2       	2.33267	1.116318	2.574194
HK3       	2.7347	1.128252	3.111317
LDHA      	3.55441	1.080058	3.934243
LDHB      	1.63068	1.068189	1.685971
LDHC      	3.19374	1.1594	3.843128
ALDH7A1   	4.93462	1.148356	6.253196
PCK1      	2.70182	1.096847	2.974822
PCK2      	3.0753	1.092312	3.411342
PDHA1     	6.04919	1.123015	7.548451
PDHA2     	0.24293	1	0.24293
PDHB      	1.3952	1.155965	1.469585
PFKL      	3.00622	1.141376	3.512379
PFKM      	2.25439	1.071876	2.390031
PFKP      	0.27288	1.127849	0.231133																																
PGAM1     	1.37909	1.093258	1.421055																																
PGAM2     	0.861791	1.075083	0.85222																																
PGK1      	4.34119	1.132661	5.274662																																
PGM1      	4.38743	1.114097	5.193791																																
PKLR      	0.891866	1.192837	0.8724																																
PKM2      	0.910071	1.102216	0.901347																																
PGM2      	1.85277	1.134097	2.012499																																
ACSS2     	2.49521	1.091874	2.713882																																
G6PC2     	2.14734	1	2.14734																																
BPGM      	2.60414	1.052739	2.738963																																
TPI1      	2.9726	1.099823	3.314107																																
ACSS1     	2.1046	1.143597	2.34194																																
FBP2      	1.34746	1	1.34746																																
LDHAL6B   	1.47931	1	1.47931																																
HUMAN_CASE/hsa00020.gene	na	CS	DLAT	DLD	DLST	FH	similar to hCG1791842  [EC:6.2.1.4 6.2.1.5]	IDH1	IDH2	IDH3A	IDH3B	IDH3G	MDH1	MDH2	ACLY	ACO1	OGDH	ACO2	PC	PCK1	PCK2	PDHA1	PDHA2	PDHB	OGDHL	SDHA	SDHB	SDHC	SDHD	hCG_1776980	similar to Succinate dehydrogenase [ubiquinone] cytochrome b small subunit	mitochondrial precursor (CybS) (Succinate-ubiquinone reductase membrane anchor subunit) (QPs3) (CII-4) (Succinate dehydrogenase complex subunit D) (Succinate-ubiquinone oxi...  [EC:1.3.5.1]	SUCLG2	SUCLG1	SUCLA2
Identifier	 Raw score	    Weight	Final Score	Annotation
CS        	4.31581	1.173539	5.562503	
DLAT      	3.62317	1.113514	4.193271	
DLD       	4.02147	1.115252	4.721082	
FH        	3.93906	1.135942	4.74604	
IDH1      	5.24266	1.261051	8.07963	
IDH2      	1.51696	1.202805	1.650732	
IDH3A     	2.71829	1.235634	3.440571	
IDH3B     	2.85514	1.25746	3.740532	
IDH3G     	2.32568	1.216937	2.792982	
MDH1      	2.85352	1.090644	3.13804	
MDH2      	5.11868	1.133947	6.370115	
ACLY      	0.337257	1.076459	0.310363	
ACO1      	2.98117	1.114019	3.376569	
OGDH      	1.40004	1	1.40004	
ACO2      	3.70041	1.174481	4.649421	
PC        	1.77265	1.175916	1.960468																								
PCK1      	2.70182	1.102345	2.991124																								
PCK2      	3.0753	1.16379	3.696568																								
PDHA1     	6.04919	1.130164	7.646209																								
PDHA2     	0.24293	1	0.24293																								
PDHB      	1.3952	1.122935	1.453508																								
OGDHL     	1.25319	1	1.25319																								
SDHA      	4.83027	1.217031	6.798525																								
SDHB      	4.00755	1.218652	5.428751																								
SDHC      	3.97079	1.205601	5.272379																								
SDHD      	4.43344	1.237473	6.314283																								
SUCLG2    	5.97043	1.173706	8.143331																								
SUCLG1    	5.80872	1.205688	8.341477																								
SUCLA2    	3.47269	1.179047	4.339808																								
HUMAN_CASE/hsa00030.gene	na	FBP1	PRPS1L1	ALDOA	ALDOB	RPIA	ALDOC	G6PD	PGLS	GPI	DERA	PFKL	PFKM	PFKP	PGD	PGM1	PGM2	PRPS1	PRPS2	RPE	RBKS	TALDO1	TKT	TKTL1	TKTL2	FBP2	H6PD
Identifier	 Raw score	    Weight	Final Score	Annotation																							
FBP1      	2.8429	1.151049	3.328908
PRPS1L1   	1.7348	1.056909	1.790048
ALDOA     	2.8412	1.150733	3.325519
ALDOB     	2.09289	1.111572	2.272651
RPIA      	1.22645	1.105535	1.253157
ALDOC     	2.16833	1.085249	2.31622
G6PD      	0.8311	1	0.8311
PGLS      	1.90681	1.100307	2.034343
GPI       	1.96171	1.143093	2.160274
DERA      	5.4658	1.104524	6.527646
PFKL      	3.00622	1.14468	3.525175
PFKM      	2.25439	1.092611	2.430655
PFKP      	0.27288	1.127849	0.231133
PGD       	2.34415	1.123132	2.60341
PGM1      	4.38743	1.125793	5.284397
PGM2      	1.85277	1.100978	1.971812
PRPS1     	3.62305	1.134079	4.305607																							
PRPS2     	1.38582	1.097948	1.430825																							
RBKS      	4.19056	1.139309	5.11635																							
TALDO1    	3.17385	1.127165	3.675958																							
TKT       	2.22098	1.126754	2.457369																							
TKTL1     	2.34151	1.104021	2.558182																							
TKTL2     	0.858987	1.095639	0.84659																							
FBP2      	1.34746	1	1.34746																							
H6PD      	1.68462	1	1.68462																							
HUMAN_CASE/hsa00040.gene	na	UGT2B11	UGT2A1	AKR1B1	GUSB	DCXR	UGT2B28	UGT1A10	UGT1A8	UGT1A7	UGT1A6	UGT1A5	UGT1A9	UGT1A4	UGT1A1	UGT1A3	RPE	UGDH	UGP2	UGT2B4	UGT2B7	UGT2B10	UGT2B15	UGT2B17	UGT2A3	XYLB
Identifier	 Raw score	    Weight	Final Score	Annotation																						
UGT2A1    	0.149096	1	0.149096																							
AKR1B1    	3.42876	1.070633	3.74055																							
GUSB      	2.43121	1.147996	2.772825																							
DCXR      	2.10311	1.093609	2.254679																							
UGT2B28   	2.90972	1.126613	3.331046																							
UGT1A8    	4.20215	1.193021	5.543894																																		
UGT1A6    	4.40985	1.194722	5.88718																																		
UGT1A9    	4.0797	1.20276	5.425489																																		
UGT1A1    	4.02283	1.199912	5.313548																																		
UGT1A3    	4.1555	1.171154	5.302773																																		
UGDH      	3.48675	1.224602	4.615827																																		
UGP2      	4.68583	1.104686	5.508189																																		
UGT2B4    	0.910945	1	0.910945																																		
UGT2B15   	1.84223	1.087084	1.942903																																		
UGT2B17   	0.653757	1	0.653757																																		
UGT2A3    	4.09316	1.201555	5.437784																																		
XYLB      	1.27345	1	1.27345																																		
HUMAN_CASE/hsa00051.gene	na	FUK	FBP1	ALDOA	ALDOB	ALDOC	AKR1B1	GCK	GMDS	PHPT1	GMPPB	GMPPA	HK1	HK2	HK3	KHK	MPI	PFKFB1	PFKFB2	PFKFB3	PFKFB4	PFKL	PFKM	PFKP	PMM1	PMM2	AKR1B10	SORD	TPI1	TSTA3	RCTPI1	HSD3B7	MTMR1	FBP2	FPGT	MTMR2	MTMR6
Identifier	 Raw score	    Weight	Final Score	Annotation																																	
FUK       	0.222776	1	0.222776																																		
FBP1      	2.8429	1.147704	3.317293																																		
ALDOA     	2.8412	1.127478	3.245738
ALDOB     	2.09289	1.100778	2.254606
ALDOC     	2.16833	1.068272	2.285985
AKR1B1    	3.42876	1.06094	3.696138
GCK       	1.05344	1.095684	1.058701
GMDS      	3.57408	1.150244	4.327869
PHPT1     	1.15257	1.081076	1.165915
GMPPB     	1.70143	1.152703	1.845271
GMPPA     	1.44824	1.123223	1.515863
HK1       	1.99943	1.175032	2.257223
HK2       	2.33267	1.112748	2.566422
HK3       	2.7347	1.081343	2.9679
KHK       	1.56291	1.151104	1.672007
MPI       	1.66084	1.117021	1.762425
PFKFB1    	3.02714	1	3.02714
PFKFB2    	5.07298	1.129875	6.26411
PFKFB3    	3.52091	1.116322	4.076081
PFKFB4    	0.91676	1.135302	0.906043
PFKL      	3.00622	1.144343	3.523869
PFKM      	2.25439	1.168691	2.585723
PFKP      	0.27288	1.100496	0.239491
PMM1      	2.4465	1.174272	2.859287
PMM2      	0.473919	1.119311	0.433523
AKR1B10   	4.12209	1	4.12209
SORD      	2.11281	1.084856	2.251266
TPI1      	2.9726	1	2.9726
TSTA3     	0.718611	1.162156	0.68112
HSD3B7    	0.356062	1	0.356062
MTMR1     	1.22728	1.135562	1.261831
FBP2      	1.34746	1.060853	1.372136
FPGT      	5.43097	1	5.43097
MTMR2     	2.98798	1.11301	3.381429
MTMR6     	1.16661	1.062484	1.177897																										
HUMAN_CASE/hsa00052.gene	na	AKR1B1	G6PC	GAA	GALE	GALK1	GALK2	GALT	GANC	GCK	B4GALT1	GLA	GLB1	HK1	HK2	HK3	LALBA	LCT	PFKL	PFKM	PFKP	PGM1	PGM2	G6PC2	similar to Maltase-glucoamylase	intestinal  [EC:3.2.1.3 3.2.1.20]	UGP2	B4GALT2	MGAM
Identifier	 Raw score	    Weight	Final Score	Annotation																									
AKR1B1    	3.42876	1.088293	3.822838																										
G6PC      	4.77288	1.089179	5.486729																										
GAA       	0.911514	1	0.911514																										
GALE      	2.55215	1.10209	2.808325																										
GALK1     	3.09906	1.076284	3.378335																										
GALK2     	3.17705	1.146121	3.761668																										
GALT      	0.789897	1.069441	0.777066																										
GANC      	4.6889	1	4.6889																										
GCK       	1.05344	1.124505	1.06029																										
B4GALT1   	2.15041	1.087274	2.299015																										
GLA       	0.32465	1	0.32465																										
GLB1      	2.88765	1.09954	3.209128																										
HK1       	1.99943	1	1.99943																										
HK2       	2.33267	1.096168	2.530633																								
HK3       	2.7347	1.140321	3.149324																								
LALBA     	0.884211	1.109589	0.872367																								
LCT       	0.785905	1.110122	0.765329																								
PFKL      	3.00622	1	3.00622																								
PFKM      	2.25439	1	2.25439																								
PFKP      	0.27288	1	0.27288																								
PGM1      	4.38743	1.126251	5.287984																								
PGM2      	1.85277	1.156668	2.040706																								
G6PC2     	2.14734	1	2.14734																								
UGP2      	4.68583	1.187202	6.256894																								
B4GALT2   	2.98329	1.11928	3.398734																								
MGAM      	2.10216	1	2.10216																								
HUMAN_CASE/hsa00053.gene	na	UGT2B11	UGT2A1	ALDH2	ALDH3A1	ALDH1B1	ALDH9A1	ALDH3A2	ALDH7A1	UGT2B28	UGT1A10	UGT1A8	UGT1A7	UGT1A6	UGT1A5	UGT1A9	UGT1A4	UGT1A1	UGT1A3	MIOX	UGDH	UGT2B4	UGT2B7	UGT2B10	UGT2B15	UGT2B17	UGT2A3
Identifier	 Raw score	    Weight	Final Score	Annotation																							
UGT2A1    	0.149096	1	0.149096																								
ALDH2     	5.39056	1	5.39056
ALDH3A1   	1.26998	1	1.26998
ALDH1B1   	1.39941	1	1.39941
ALDH9A1   	4.48251	1	4.48251
ALDH3A2   	6.43588	1	6.43588
ALDH7A1   	4.93462	1	4.93462
UGT2B28   	2.90972	1	2.90972
UGT1A8    	4.20215	1.120751	4.997544
UGT1A6    	4.40985	1.113919	5.221987
UGT1A9    	4.0797	1.127086	4.87787
UGT1A1    	4.02283	1.128446	4.810405
UGT1A3    	4.1555	1.089997	4.723863
UGDH      	3.48675	1.112936	4.014943
UGT2B4    	0.910945	1	0.910945
UGT2B15   	1.84223	1	1.84223
UGT2B17   	0.653757	1	0.653757
UGT2A3    	4.09316	1.102672	4.730423								
HUMAN_CASE/hsa00061.gene	na	FASN	MCAT	ACACA	ACACB	OXSM	OLAH				
Identifier	 Raw score	    Weight	Final Score	Annotation							
FASN      	1.03352	1	1.03352								
ACACA     	1.6686	1	1.6686								
ACACB     	2.88319	1	2.88319								
OXSM      	3.37095	1	3.37095								
OLAH      	1.35866	1	1.35866								
HUMAN_CASE/hsa00062.gene	na	ACAA2	ECHS1	HSD17B10	HADHA	HADHB	HADH	HSD17B4	MECR	PPT1	PPT2
Identifier	 Raw score	    Weight	Final Score	Annotation							
ACAA2     	4.99764	1.159706	6.461924								
ECHS1     	5.05806	1.16779	6.639045								
HSD17B10  	0.919765	1	0.919765								
HADHA     	4.26605	1.264904	6.265022								
HADHB     	4.87556	1.144684	6.131555								
HADH      	5.93646	1.253176	9.31893								
HSD17B4   	6.04902	1.209354	8.81727																																											
MECR      	1.09853	1.08987	1.107847																																											
PPT1      	4.07874	1.07572	4.536856																																											
PPT2      	3.30235	1.080012	3.633586																																											
HUMAN_CASE/hsa00071.gene	na	ACAA2	PECI	ADH1A	ADH1B	ADH1C	CPT1C	ADH4	ADH5	ADH6	ADH7	CPT1A	CPT1B	CPT2	CYP4A11	DCI	ECHS1	EHHADH	ALDH2	ALDH3A1	ACSL1	ACSL3	ACSL4	ALDH1B1	ALDH9A1	ALDH3A2	ACSL6	GCDH	CYP4A22	ACAA1	HSD17B10	HADHA	HADHB	HADH	HSD17B4	ACADL	ACADM	ACADS	ACADSB	ACADVL	ACAT1	ACAT2	ALDH7A1	ACOX1	ACSL5	ACOX3
Identifier	 Raw score	    Weight	Final Score	Annotation																																										
ACAA2     	4.99764	1.21319	7.042624																																											
PECI      	3.37154	1	3.37154																																											
ADH1A     	2.18597	1.213966	2.584142																																											
ADH1B     	8.28513	1.209585	12.905084																																											
ADH1C     	3.48081	1.164046	4.27111																																											
CPT1C     	2.59358	1.144493	2.976497																																											
ADH4      	1.56251	1.115564	1.645212																																											
ADH5      	2.13015	1.190808	2.460785																																											
ADH6      	3.70996	1.12226	4.354923																																											
ADH7      	1.03946	1.134397	1.044881																																											
CPT1A     	3.37466	1.132429	3.964449
CPT1B     	0.650615	1.13173	0.614799
CPT2      	5.16692	1.158813	6.706599
CYP4A11   	3.23492	1.078002	3.545143
DCI       	3.18318	1	3.18318
ECHS1     	5.05806	1.178546	6.755807
EHHADH    	3.81445	1.21736	5.10284
ALDH2     	5.39056	1.143607	6.865971
ALDH3A1   	1.26998	1.119134	1.30666
ACSL1     	1.04741	1.079613	1.05128
ACSL3     	2.53779	1.126961	2.856314
ACSL4     	3.11624	1.148115	3.687611
ALDH1B1   	1.39941	1	1.39941
ALDH9A1   	4.48251	1.163496	5.728519
ALDH3A2   	6.43588	1.117467	8.009271
ACSL6     	2.19488	1.11612	2.40467
GCDH      	0.382652	1.064107	0.359798
CYP4A22   	0.215602	1.070569	0.193477
ACAA1     	4.75862	1.200273	6.503729
HSD17B10  	0.919765	1.0632	0.914916
HADHA     	4.26605	1.190525	5.624215
HADHB     	4.87556	1.17515	6.434758
HADH      	5.93646	1.190475	8.334228
HSD17B4   	6.04902	1.173801	8.270702
ACADL     	2.34488	1.12608	2.61087
ACADM     	4.37371	1.150767	5.463476
ACADS     	4.14172	1.124013	4.939913
ACADSB    	3.75116	1.114047	4.361613
ACADVL    	1.74546	1.182273	1.931984
ACAT1     	5.09966	1.143792	6.445843
ACAT2     	3.92191	1.11649	4.598688
ALDH7A1   	4.93462	1.139442	6.164844
ACOX1     	5.50562	1.16963	7.353076																						
ACSL5     	3.61204	1.163916	4.458381																						
ACOX3     	1.96615	1.110701	2.118949																						
HUMAN_CASE/hsa00072.gene	na	HMGCL	HMGCS1	HMGCS2	ACAT1	ACAT2	OXCT1	BDH2	BDH1	OXCT2															
Identifier	 Raw score	    Weight	Final Score	Annotation																					
HMGCL     	5.68522	1.214662	8.255866																						
HMGCS1    	2.32149	1.118297	2.564696																						
HMGCS2    	4.24414	1.219612	5.829885																						
ACAT1     	5.09966	1.178991	6.826285																						
ACAT2     	3.92191	1.195565	5.123478																						
OXCT1     	1.60716	1.158903	1.733016																						
BDH2      	3.1408	1.118005	3.594954																						
BDH1      	4.10013	1.135006	4.960537																						
OXCT2     	2.38186	1.136676	2.681831																						
HUMAN_CASE/hsa00100.gene	na	PMVK	EBP	CYP27B1	CYP51A1	DHCR7	DHCR24	NQO1	FDFT1	FDPS	GGCX	HMGCR	IDI1	LSS	MVD	MVK	NSDHL	HSD17B7	SC4MOL	SC5DL	SQLE	TM7SF2	VKORC1	IDI2	GGPS1
Identifier	 Raw score	    Weight	Final Score	Annotation																					
PMVK      	1.03192	1.061896	1.033929
EBP       	2.42421	1.134612	2.731102
CYP27B1   	0.465677	1	0.465677
CYP51A1   	3.45073	1.117985	3.993708
DHCR7     	1.74134	1.133434	1.875105
DHCR24    	2.77383	1.160461	3.267209
NQO1      	5.6569	1.161206	7.479954
FDFT1     	4.93068	1.11829	5.954852
FDPS      	3.40633	1.218782	4.45391
GGCX      	1.82808	1.125984	1.972434
HMGCR     	4.46805	1.08116	5.04524
IDI1      	4.26986	1.188712	5.615397
LSS       	2.15916	1.145747	2.415492
MVD       	0.40285	1.061632	0.380897
MVK       	2.03076	1.08116	2.15094
NSDHL     	0.302158	1	0.302158
HSD17B7   	1.42211	1	1.42211																													
SC4MOL    	1.85676	1.150479	2.03797																													
SC5DL     	0.84819	1.084527	0.836467																													
SQLE      	1.70032	1.172808	1.863666																													
TM7SF2    	0.19439	1	0.19439																													
VKORC1    	3.34265	1.206275	4.287439																													
IDI2      	1.35722	1.061368	1.3829																													
GGPS1     	1.51162	1.14809	1.607001																													
HUMAN_CASE/hsa00120.gene	na	ACAA2	CEL	SLC27A5	AKR1C4	ADH1A	ADH1B	ADH1C	ADH4	ADH5	ADH6	ADH7	CYP7A1	CYP27A1	ALDH2	ALDH3A1	ALDH1B1	ALDH9A1	ALDH3A2	ACAD9	ACAA1	HADHB	LIPA	ALDH7A1	BAAT	AKR1B10	SOAT1	SRD5A1	SRD5A2	AKR1D1	HSD3B7	SOAT2
Identifier	 Raw score	    Weight	Final Score	Annotation																												
ACAA2     	4.99764	1.136008	6.220173																													
CEL       	1.3502	1	1.3502																													
SLC27A5   	1.75991	1.119242	1.882622																													
AKR1C4    	2.07035	1	2.07035																													
ADH1A     	2.18597	1.180097	2.516594																													
ADH1B     	8.28513	1.197589	12.581882																													
ADH1C     	3.48081	1.157936	4.238687
ADH4      	1.56251	1.107342	1.639186
ADH5      	2.13015	1.190808	2.460785
ADH6      	3.70996	1.12226	4.354923
ADH7      	1.03946	1.134397	1.044881
CYP7A1    	3.08652	1	3.08652
CYP27A1   	1.6982	1.110469	1.80051
ALDH2     	5.39056	1.114763	6.540307
ALDH3A1   	1.26998	1.146565	1.315255
ALDH1B1   	1.39941	1	1.39941
ALDH9A1   	4.48251	1.122651	5.388039
ALDH3A2   	6.43588	1.108716	7.879827
ACAD9     	0.785145	1	0.785145
ACAA1     	4.75862	1.150832	6.020973
HADHB     	4.87556	1.12271	5.921772
LIPA      	1.5036	1	1.5036
ALDH7A1   	4.93462	1.139682	6.167206			
BAAT      	1.12747	1	1.12747			
AKR1B10   	4.12209	1.297798	6.284897			
SOAT1     	2.43463	1	2.43463			
SRD5A1    	5.74316	1	5.74316			
SRD5A2    	1.03765	1	1.03765			
AKR1D1    	1.19287	1	1.19287			
HSD3B7    	0.356062	1	0.356062			
SOAT2     	0.611166	1	0.611166			
HUMAN_CASE/hsa00130.gene	na	COQ7	COQ2	COQ6	COQ3	COQ5
Identifier	 Raw score	    Weight	Final Score	Annotation		
COQ7      	3.21118	1.137227	3.76871			
COQ2      	3.73981	1	3.73981			
COQ6      	1.91278	1	1.91278			
COQ3      	1.2248	1	1.2248			
COQ5      	4.22426	1.137227	5.147786			
HUMAN_CASE/hsa00140.gene	na	AKR1C4	CYP11A1	CYP11B1	CYP11B2	CYP17A1	CYP21A2	HSD3B1	HSD3B2	HSD11B1	HSD11B2	AKR1D1																																				
Identifier	 Raw score	    Weight	Final Score	Annotation																																												
AKR1C4    	2.07035	1.101936	2.229769																																													
CYP11A1   	0.879287	1.113502	0.866542																																													
CYP11B1   	2.29115	1.184225	2.669219																																													
CYP11B2   	0.260714	1	0.260714																																													
CYP17A1   	1.18862	1	1.18862																																													
CYP21A2   	1.71186	1	1.71186																																													
HSD3B1    	0.114668	1	0.114668																																													
HSD3B2    	2.21258	1.113502	2.421284																																													
HSD11B1   	2.74884	1.184225	3.311705																																													
HSD11B2   	2.77871	1.101936	3.083804																																													
AKR1D1    	1.19287	1	1.19287																																													
HUMAN_CASE/hsa00150.gene	na	UGT2B11	UGT2A1	AKR1C4	WBSCR22	METTL6	CYP11B1	CYP11B2	CYP19A1	HSD3B1	HSD3B2	HSD11B1	HSD11B2	HSD17B1	HSD17B3	HSD17B2	STS	ARSD	ARSE	HSD17B12	HEMK1	LCMT1	HSD17B7	UGT2B28	UGT1A10	UGT1A8	UGT1A7	UGT1A6	UGT1A5	UGT1A9	UGT1A4	UGT1A1	UGT1A3	METTL2B	TRMT11	SRD5A1	SRD5A2	AKR1D1	SULT1E1	SULT2B1	UGT2B4	UGT2B7	UGT2B10	UGT2B15	UGT2B17	HSD17B8	UGT2A3	LCMT2
Identifier	 Raw score	    Weight	Final Score	Annotation																																												
UGT2A1    	0.149096	1.059499	0.133134																																													
AKR1C4    	2.07035	1.128959	2.274052
WBSCR22   	0.375989	1.101159	0.340565
METTL6    	1.5198	1.095516	1.581794
CYP11B1   	2.29115	1.184225	2.669219
CYP11B2   	0.260714	1	0.260714
CYP19A1   	2.16391	1.122998	2.379429
HSD3B1    	0.114668	1.05726	0.101295
HSD3B2    	2.21258	1.185658	2.564084
HSD11B1   	2.74884	1.184225	3.311705
HSD11B2   	2.77871	1	2.77871
HSD17B1   	0.156431	1	0.156431
HSD17B3   	0.326788	1	0.326788
HSD17B2   	3.6001	1.237568	4.880646
STS       	1.74578	1	1.74578
ARSD      	1.87717	1.164058	2.081489
ARSE      	2.36596	1.156939	2.708343
HSD17B12  	3.30235	1.101457	3.727873
HEMK1     	2.47864	1.08003	2.665401
LCMT1     	4.05255	1.217473	5.494052
HSD17B7   	1.42211	1.122076	1.484577
UGT2B28   	2.90972	1.145776	3.399925
UGT1A8    	4.20215	1.156982	5.264359
UGT1A6    	4.40985	1.134696	5.385491
UGT1A9    	4.0797	1.151233	5.046328
UGT1A1    	4.02283	1.152099	4.971416
UGT1A3    	4.1555	1.149928	5.144842
METTL2B   	1.55323	1.152319	1.660981
SRD5A1    	5.74316	1.117728	7.05544
SRD5A2    	1.03765	1.059864	1.039948
AKR1D1    	1.19287	1	1.19287
SULT1E1   	1.14263	1.087434	1.156028
SULT2B1   	1.77614	1	1.77614
UGT2B4    	0.910945	1.056112	0.90619																																																																																																																																													
UGT2B15   	1.84223	1.077233	1.931245																																																																																																																																													
UGT2B17   	0.653757	1.101159	0.626245																																																																																																																																													
UGT2A3    	4.09316	1.142401	5.002838																																																																																																																																													
LCMT2     	0.914727	1.1233	0.90473																																																																																																																																													
HUMAN_CASE/hsa00190.gene	na	UQCRFSL1	similar to cytochrome c oxidase subunit VIc  [EC:1.9.3.1]	similar to hCG1809973  [EC:3.6.3.14]	COX17	TCIRG1	ATP5H	ATP5L	UQCR	COX6B2	NDUFA11	ATP6V1G3	COX4I1	COX5B	COX6A1	COX6A2	COX6B1	COX6C	COX7A1	COX7A2	COX7B	COX7C	COX8A	COX10	COX11	COX15	CYC1	ATP6V0E2	COX7B2	ATP6V0A2	ATP6V0D2	ATP6V1C2	PPA2	UQCRQ	UCRC	COX8C	NDUFS7	similar to hCG1639781  [EC:3.6.3.14]	hCG_25371	UQCRHL	ATP6	ATP8	COX1	COX2	COX3	CYTB	ND1	ND2	ND3	ND4	ND4L	ND5	ND6	NDUFA1	NDUFA2	NDUFA3	NDUFA4	NDUFA5	NDUFA6	NDUFA7	NDUFA8	NDUFA9	NDUFA10	NDUFAB1	NDUFB1	NDUFB2	NDUFB3	NDUFB4	NDUFB5	NDUFB6	NDUFB7	NDUFB8	NDUFB9	NDUFB10	NDUFC1	NDUFC2	NDUFS1	NDUFS2	NDUFS3	NDUFV1	NDUFS4	NDUFS5	NDUFS6	NDUFS8	NDUFV2	NDUFV3	ATP12A	ATP4A	ATP4B	ATP5A1	ATP5B	ATP6V0A4	ATP5C1	ATP5D	ATP6V1D	ATP5E	ATP5F1	ATP5G1	ATP6V1H	ATP5G2	ATP5G3	ATP5I	ATP5J	ATP6V1A	ATP6V1B1	ATP6V1B2	ATP6V0C	ATP6V1C1	ATP6V1E1	ATP6V0B	ATP6V1G2	ATP6V0A1	ATP6AP1	ATP5O	PPA1	NDUFA4L2	SDHA	SDHB	SDHC	SDHD	LHPP	hCG_1776980	similar to ubiquinol-cytochrome c reductase complex  [EC:1.10.2.2]	similar to Ubiquinol-cytochrome c reductase	complex III subunit VII	9.5kDa  [EC:1.10.2.2]	similar to Succinate dehydrogenase [ubiquinone] cytochrome b small subunit	mitochondrial precursor (CybS) (Succinate-ubiquinone reductase membrane anchor subunit) (QPs3) (CII-4) (Succinate dehydrogenase complex subunit D) (Succinate-ubiquinone oxi...  [EC:1.3.5.1]	similar to NADH:ubiquinone oxidoreductase B15 subunit  [EC:1.6.5.3 1.6.99.3] [SP:sp:NDUB4_HUMAN]	hypothetical LOC727947  [EC:1.10.2.2]	UQCRB	UQCRC1	UQCRC2	UQCRFS1	UQCRH	COX4I2	ATP6V0E1	ATP6V1E2	ATP6V0D1	COX7A2L	ATP6V1F	COX5A	ATP6V1G1	ATP5J2
Identifier	 Raw score	    Weight	Final Score	Annotation																																																																																																																																												
COX17     	0.691159	1	0.691159																																																																																																																																													
TCIRG1    	0.979315	1.134436	0.976567																																																																																																																																													
ATP5H     	2.66619	1.116872	2.989964																																																																																																																																													
ATP5L     	3.79	1.203898	4.973045																																																																																																																																													
UQCR      	3.25066	1	3.25066																																																																																																																																													
COX6B2    	0.414543	1	0.414543																																																																																																																																													
NDUFA11   	1.31242	1	1.31242																																																																																																																																													
ATP6V1G3  	0.247856	1	0.247856																																																																																																																																													
COX4I1    	4.22408	1	4.22408																																																																																																																																													
COX5B     	4.87309	1	4.87309
COX6A1    	3.5395	1	3.5395
COX6A2    	1.37655	1	1.37655
COX6B1    	3.44406	1	3.44406
COX6C     	3.93541	1	3.93541
COX7A1    	6.5453	1	6.5453
COX7A2    	3.78503	1	3.78503
COX7B     	4.13325	1	4.13325
COX7C     	4.57401	1	4.57401
COX8A     	2.98568	1	2.98568
COX10     	0.125741	1	0.125741
COX11     	1.38122	1	1.38122
COX15     	3.42695	1	3.42695
CYC1      	2.96736	1	2.96736
ATP6V0E2  	4.1553	1.201671	5.538045
COX7B2    	1.18446	1	1.18446
ATP6V0A2  	1.70581	1.121414	1.820079
ATP6V0D2  	2.10553	1	2.10553
ATP6V1C2  	4.57412	1.11939	5.484563
PPA2      	3.99272	1.185667	5.163028
UQCRQ     	4.08667	1	4.08667
UCRC      	3.51286	1	3.51286
COX8C     	1.37385	1	1.37385
NDUFS7    	2.03117	1	2.03117
NDUFA1    	3.63887	1	3.63887
NDUFA2    	3.20763	1	3.20763
NDUFA3    	1.78016	1	1.78016
NDUFA4    	0.121336	1	0.121336
NDUFA5    	2.56849	1	2.56849
NDUFA6    	4.29407	1	4.29407
NDUFA7    	2.0871	1	2.0871
NDUFA8    	2.89098	1	2.89098
NDUFA9    	3.09108	1	3.09108
NDUFA10   	5.93105	1	5.93105
NDUFAB1   	3.28915	1	3.28915
NDUFB1    	3.79575	1	3.79575
NDUFB2    	3.93207	1	3.93207
NDUFB3    	4.19158	1	4.19158
NDUFB4    	2.5184	1	2.5184
NDUFB5    	4.05743	1	4.05743
NDUFB6    	2.82521	1	2.82521
NDUFB7    	2.88254	1	2.88254
NDUFB8    	3.04764	1	3.04764
NDUFB9    	3.24058	1	3.24058
NDUFB10   	1.77685	1	1.77685
NDUFC1    	5.01213	1	5.01213
NDUFC2    	4.15565	1	4.15565
NDUFS1    	4.79142	1	4.79142
NDUFS2    	4.71595	1	4.71595
NDUFS3    	3.7026	1	3.7026
NDUFV1    	3.18044	1	3.18044
NDUFS4    	2.49974	1	2.49974
NDUFS5    	1.14433	1	1.14433
NDUFS6    	2.76865	1	2.76865
NDUFS8    	1.97574	1	1.97574
NDUFV2    	2.42855	1	2.42855
NDUFV3    	1.35643	1	1.35643
ATP12A    	0.70611	1.052004	0.693447
ATP4A     	0.688794	1	0.688794
ATP4B     	2.77441	1.111366	3.108312
ATP5A1    	4.84697	1.207868	6.72911
ATP5B     	4.52477	1.287123	6.979641
ATP6V0A4  	0.265459	1	0.265459
ATP5C1    	4.74484	1.251269	7.016732
ATP5D     	2.01377	1.180595	2.285139
ATP6V1D   	4.33539	1.197123	5.788965
ATP5E     	0.143089	1.054896	0.128603
ATP5F1    	4.57692	1.262828	6.826379
ATP5G1    	3.46793	1.222546	4.573626
ATP6V1H   	0.35294	1	0.35294
ATP5G2    	1.53904	1.079422	1.592655
ATP5G3    	4.5784	1.248469	6.681603
ATP5I     	2.66687	1.120447	3.00132
ATP5J     	3.10019	1.203192	3.901525
ATP6V1A   	3.20792	1.225984	4.174668
ATP6V1B1  	0.895457	1.134292	0.882277
ATP6V1B2  	1.66739	1.063185	1.722133
ATP6V0C   	1.48021	1.195572	1.59821
ATP6V1C1  	2.18727	1.131315	2.424022
ATP6V1E1  	0.266131	1.087827	0.236921
ATP6V0B   	0.791854	1.121379	0.769738
ATP6V1G2  	1.0582	1.10168	1.064304
ATP6V0A1  	0.936247	1.063061	0.932366
ATP6AP1   	1.63483	1.085136	1.704695
ATP5O     	2.63766	1.137792	3.014808
PPA1      	2.02454	1.119918	2.203233
NDUFA4L2  	1.72978	1	1.72978
SDHA      	4.83027	1	4.83027
SDHB      	4.00755	1	4.00755
SDHC      	3.97079	1	3.97079
SDHD      	4.43344	1	4.43344
LHPP      	0.901814	1.067459	0.895549
UQCRB     	0.665333	1	0.665333
UQCRC1    	3.30645	1	3.30645
UQCRC2    	3.94315	1	3.94315
UQCRFS1   	4.25617	1	4.25617
UQCRH     	4.18885	1	4.18885																										
COX4I2    	1.4803	1	1.4803																										
ATP6V0E1  	1.86108	1.054784	1.925501																										
ATP6V1E2  	2.46225	1.14055	2.794692																										
ATP6V0D1  	3.51074	1.233848	4.709114																										
COX7A2L   	2.72608	1	2.72608																										
ATP6V1F   	3.65828	1.077988	4.047676																										
COX5A     	4.70826	1	4.70826																										
ATP6V1G1  	1.4113	1	1.4113																										
ATP5J2    	3.92044	1.185433	5.050785																										
HUMAN_CASE/hsa00220.gene	na	SAT2	ADC	CPS1	NAGS	ALDH2	ALDH3A1	ALDH1B1	ALDH9A1	ALDH3A2	ABP1	AMD1	GATM	ARG1	ARG2	MAOA	MAOB	ASL	ASS1	MTAP	ODC1	OTC	ALDH7A1	ALDH18A1	SAT1	SMS	SRM	AGMAT	ACY1
Identifier	 Raw score	    Weight	Final Score	Annotation																									
SAT2      	1.22234	1	1.22234																										
ADC       	1.08922	1.052682	1.094135																										
CPS1      	0.982706	1	0.982706																										
NAGS      	0.874935	1	0.874935																										
ALDH2     	5.39056	1.132884	6.743052
ALDH3A1   	1.26998	1.145679	1.314976
ALDH1B1   	1.39941	1.052024	1.42409
ALDH9A1   	4.48251	1.133825	5.479121
ALDH3A2   	6.43588	1.124549	8.115572
ABP1      	2.39435	1.130746	2.68389
AMD1      	3.10543	1.194765	3.872309
GATM      	3.27016	1.093536	3.653422
ARG1      	1.96198	1	1.96198
ARG2      	2.04606	1	2.04606
MAOA      	4.54324	1.199955	6.149069
MAOB      	4.94534	1.134648	6.132936
ASL       	3.48815	1.107926	3.991678
ASS1      	0.93761	1.116924	0.930574
MTAP      	2.74	1.084763	2.984389
ODC1      	1.27057	1.110658	1.304689
OTC       	2.43381	1.110242	2.68455																																																																																																																																																			
ALDH7A1   	4.93462	1.126289	6.036762																																																																																																																																																			
ALDH18A1  	5.11854	1	5.11854																																																																																																																																																			
SAT1      	2.64994	1.142405	3.044437																																																																																																																																																			
SMS       	0.251935	1.091709	0.222014																																																																																																																																																			
SRM       	4.95567	1.120668	6.011446																																																																																																																																																			
AGMAT     	3.16589	1.099561	3.550795																																																																																																																																																			
ACY1      	3.22542	1.092399	3.59401																																																																																																																																																			
HUMAN_CASE/hsa00230.gene	na	ADA	NME6	PAICS	POLR3G	ADCY1	POLD3	ADCY2	PDE10A	ADCY3	ADCY5	POLR3A	NUDT5	ADCY6	ADCY7	ADCY8	ADCY9	AK7	ADSSL1	CANT1	ADK	ADSL	ADSS	DCK	POLR3H	DGUOK	ADCY4	AK1	AK2	AK3L1	PRPS1L1	FHIT	NT5C2	POLA2	POLR2J2	POLR1A	GART	AK5	AMPD1	AMPD2	PDE7B	AMPD3	GMPR	GUCY1A2	GUCY1A3	GUCY1B3	GUCY2C	GUCY2F	GUK1	NME7	GUCY2D	NT5C	ZNRD1	NUDT2	HPRT1	APRT	IMPDH1	IMPDH2	ITPA	ENTPD8	ATIC	NME1	NME2	NME4	NP	NPR1	NPR2	NT5E	RRM2B	PDE11A	POLR1D	NT5C3	GMPR2	PDE1A	PDE1C	PDE2A	PDE3A	PDE3B	PDE4A	PDE4B	PDE4C	PDE4D	PDE6D	PDE6G	PDE6H	PDE7A	PDE8A	PDE9A	PDE1B	ENPP1	ENPP3	POLR3K	PFAS	PKLR	PKM2	NUDT9	POLE3	POLA1	POLD1	POLD2	POLE	POLE2	POLR2A	POLR2B	POLR2C	POLR2D	POLR2E	POLR2F	POLR2G	POLR2H	POLR2I	POLR2J	POLR2K	POLR2L	PPAT	POLR2J3	PRIM1	PRIM2	POLR3B	ADCY10	ALLC	PRPS1	PRPS2	POLE4	NT5M	POLD4	PRUNE	RRM1	RRM2	POLR1E	POLR3D	XDH	POLR1B	POLR3GL	NT5C1A	PDE8B	PDE5A	PNPT1	GMPS	PAPSS2	PAPSS1	NT5C1B	ENTPD1	POLR1C	ENTPD2	ENTPD6	ENTPD3	ENTPD5	ENTPD4	GDA
Identifier	 Raw score	    Weight	Final Score	Annotation																																																																																																																																																		
ADA       	2.87185	1.11029	3.226208																																																																																																																																																			
NME6      	2.57498	1.084533	2.789316																																																																																																																																																			
PAICS     	1.48416	1.120562	1.55652																																																																																																																																																			
POLR3G    	1.77791	1.100088	1.883314																																																																																																																																																			
ADCY1     	2.09501	1.091481	2.241653																																																																																																																																																			
POLD3     	1.09444	1.153124	1.109668																																																																																																																																																			
ADCY2     	2.73229	1.115001	3.0671
PDE10A    	0.61177	1.076227	0.589278
ADCY3     	2.84311	1.128353	3.251167
ADCY5     	3.35805	1.133316	3.946597
POLR3A    	1.32164	1.073737	1.349099
NUDT5     	1.21303	1.062872	1.227848
ADCY6     	4.72934	1.113664	5.642885
ADCY7     	2.2736	1.127582	2.524784
ADCY8     	1.51317	1.094316	1.573454
ADCY9     	2.24296	1.115136	2.461578
AK7       	2.75927	1.085183	3.008448
ADSSL1    	1.79877	1.123085	1.933568
CANT1     	3.608	1.117691	4.19616
ADK       	0.745007	1.074022	0.728949
ADSL      	2.60484	1.100039	2.866653
ADSS      	3.4805	1.110429	3.994428
DCK       	1.17869	1.088895	1.196043
POLR3H    	1.57076	1.12256	1.660142
DGUOK     	1.67233	1.144432	1.801261
ADCY4     	2.8794	1.111364	3.239305
AK1       	1.23888	1.075601	1.259106
AK2       	5.80626	1.117114	7.134439
AK3L1     	0.378152	1.097163	0.344057
PRPS1L1   	1.7348	1.051908	1.785124
FHIT      	0.703463	1	0.703463
NT5C2     	3.46282	1.137799	4.109251
POLA2     	3.81238	1.084187	4.267024
POLR1A    	0.689425	1.089077	0.66696
GART      	1.63852	1.120562	1.739028
AK5       	1.98597	1.12216	2.159598
AMPD1     	0.471141	1.094686	0.438736
AMPD2     	2.10463	1.085152	2.242305
PDE7B     	0.32522	1.095327	0.292196
AMPD3     	2.00935	1.091934	2.14248
GMPR      	1.47761	1.109797	1.542329
GUCY1A2   	0.701194	1.089509	0.679265
GUCY1A3   	3.61547	1.138295	4.318733
GUCY1B3   	6.01662	1.140558	7.74278
GUCY2C    	3.60212	1.118324	4.191916
GUCY2F    	0.336396	1.08673	0.306066
GUK1      	0.580457	1.100424	0.5496
NME7      	1.14119	1.127282	1.160536
GUCY2D    	0.364683	1.082687	0.335499
NT5C      	0.969387	1.07367	0.967169
ZNRD1     	1.31843	1.097246	1.354354
NUDT2     	0.423194	1.09517	0.389939
HPRT1     	1.58871	1.099698	1.663751
APRT      	1.56063	1.084961	1.620775
IMPDH1    	2.7885	1.10404	3.102466
IMPDH2    	0.06604	1.055924	0.056729
ITPA      	1.03202	1.114845	1.035762
ATIC      	0.827842	1.092764	0.81346
NME1      	0.88079	1.074362	0.872515
NME2      	0.712654	1.104939	0.687765
NME4      	3.77266	1.120821	4.429135
NP        	2.77124	1.113958	3.112578
NPR1      	4.3798	1.114355	5.185703
NPR2      	2.35247	1.10147	2.5658
NT5E      	0.819881	1.084281	0.806272
RRM2B     	0.264753	1.101628	0.231305
PDE11A    	1.13159	1.065435	1.140781
POLR1D    	2.27377	1.130301	2.530643
NT5C3     	4.98381	1.141842	6.258996
GMPR2     	1.16004	1.09327	1.176214
PDE1A     	4.77149	1.142261	5.959366
PDE1C     	1.11931	1.057138	1.126542
PDE2A     	4.83587	1.128023	5.917024
PDE3A     	0.482987	1.088487	0.452864
PDE3B     	1.65377	1.093183	1.733138
PDE4A     	3.62981	1.111452	4.190678
PDE4B     	3.7266	1.12409	4.387397
PDE4C     	2.09361	1.107726	2.267069
PDE4D     	2.56041	1.109794	2.83883
PDE6D     	1.65776	1.10859	1.751296
PDE6G     	1.87448	1.081792	1.973332
PDE6H     	1.28194	1.079939	1.307647
PDE7A     	1.90896	1.115156	2.056516
PDE8A     	3.76369	1.129835	4.470426
PDE9A     	1.85053	1.089424	1.955234
PDE1B     	2.24447	1.108002	2.44926
ENPP1     	4.87182	1.172527	6.402303
ENPP3     	3.48522	1.261487	4.830771
POLR3K    	1.542	1.08367	1.5989
PFAS      	1.36929	1	1.36929
PKLR      	0.891866	1.058793	0.885885
PKM2      	0.910071	1.100916	0.901458
NUDT9     	1.78312	1.06926	1.855997
POLE3     	0.378545	1.068974	0.354012
POLA1     	0.498622	1.087734	0.469089
POLD1     	2.43571	1.088972	2.636479
POLD2     	0.269949	1.174495	0.214804
POLE      	1.50105	1.146858	1.593309
POLE2     	0.159224	1	0.159224
POLR2A    	2.21084	1.092894	2.379933
POLR2B    	0.212856	1.086104	0.186308
POLR2C    	2.01504	1.059045	2.100149
POLR2D    	0.789796	1.069893	0.776876
POLR2E    	0.413634	1.12392	0.370772
POLR2F    	1.16442	1.087681	1.180066
POLR2G    	1.02958	1.079279	1.031962
POLR2H    	1.92469	1.103296	2.059369
POLR2I    	2.97987	1.110433	3.361741
POLR2J    	1.58919	1.105712	1.668947
POLR2K    	3.1892	1.135897	3.733625
POLR2L    	1.0127	1.090265	1.013854
PPAT      	1.7846	1.124959	1.91855
POLR2J3   	1.2947	1.080762	1.32199
PRIM1     	0.22822	1.067839	0.206455
PRIM2     	0.493675	1.123969	0.452311
POLR3B    	0.428475	1.090383	0.396879
ALLC      	1.5775	1	1.5775
PRPS1     	3.62305	1.131871	4.293384
PRPS2     	1.38582	1.076224	1.420719
POLE4     	1.8183	1.127631	1.962488
NT5M      	0.006572	1.07721	0.004459
POLD4     	2.64087	1.115158	2.953348
PRUNE     	1.06898	1	1.06898
RRM1      	0.987686	1.074465	0.986775
RRM2      	0.118133	1.11063	0.093271
POLR1E    	2.43935	1.128957	2.73663
POLR3D    	1.79577	1.079954	1.881825
XDH       	2.13082	1.121263	2.33554
POLR1B    	2.05787	1.124247	2.250915
POLR3GL   	1.82505	1.1306	1.974228
NT5C1A    	0.03733	1.075459	0.029128
PDE8B     	3.10226	1.111027	3.517773
PDE5A     	2.22026	1.113385	2.430417
PNPT1     	0.214046	1.066777	0.193108
GMPS      	2.55759	1.097886	2.803832					
PAPSS2    	5.718	1.250267	8.846213					
PAPSS1    	2.3076	1.180261	2.683023					
NT5C1B    	0.337459	1.07669	0.310485					
ENTPD1    	3.4403	1.125442	4.017057					
POLR1C    	0.908219	1.090551	0.900336					
ENTPD2    	2.15676	1.100746	2.330402					
ENTPD6    	2.31887	1.12711	2.580516					
ENTPD3    	3.7359	1.125556	4.408218					
ENTPD5    	3.6093	1.100391	4.105662					
ENTPD4    	1.63854	1.107936	1.728243					
GDA       	2.50589	1.090823	2.723936					
HUMAN_CASE/hsa00232.gene	na	NAT2	CYP1A2	CYP2A6	CYP2A7	CYP2A13	XDH	NAT1
Identifier	 Raw score	    Weight	Final Score	Annotation				
NAT2      	4.31582	1.131899	5.233922					
CYP1A2    	2.3002	1.140981	2.586829					
CYP2A6    	1.88196	1.066897	1.963275																																																																																											
CYP2A7    	0.802137	1	0.802137																																																																																											
CYP2A13   	1.43535	1	1.43535																																																																																											
XDH       	2.13082	1.182845	2.44692																																																																																											
NAT1      	4.09823	1.144822	5.027057																																																																																											
HUMAN_CASE/hsa00240.gene	na	NME6	TXNRD2	POLR3G	POLD3	POLR3A	CANT1	CMPK2	UPRT	CTPS	UPP2	DCK	DCTD	POLR3H	DHODH	DPYD	DPYS	DTYMK	DUT	TYMP	NT5C2	POLA2	POLR2J2	POLR1A	NME7	NT5C	ZNRD1	NUDT2	ITPA	ENTPD8	NME1	NME2	NME4	NP	NT5E	RRM2B	AK3	POLR1D	NT5C3	CMPK1	POLR3K	UPB1	POLE3	POLA1	POLD1	POLD2	POLE	POLE2	POLR2A	POLR2B	POLR2C	POLR2D	POLR2E	POLR2F	POLR2G	POLR2H	POLR2I	POLR2J	POLR2K	POLR2L	POLR2J3	UCKL1	PRIM1	PRIM2	POLR3B	CTPS2	POLE4	NT5M	POLD4	RRM1	RRM2	POLR1E	POLR3D	TK1	TK2	TXNRD1	TYMS	UCK2	UMPS	UPP1	CAD	UCK1	POLR1B	POLR3GL	NT5C1A	PNPT1	NT5C1B	ENTPD1	POLR1C	ENTPD6	ENTPD3	ENTPD5	ENTPD4	CDA
Identifier	 Raw score	    Weight	Final Score	Annotation																																																																																										
NME6      	2.57498	1.083857	2.787534																																																																																											
TXNRD2    	1.93098	1	1.93098																																																																																											
POLR3G    	1.77791	1.133882	1.920296																																																																																											
POLD3     	1.09444	1	1.09444																																																																																											
POLR3A    	1.32164	1.065402	1.345966																																																																																											
CANT1     	3.608	1.131505	4.2712																																																																																											
UPRT      	1.21623	1.108957	1.24245																																																																																											
CTPS      	2.63314	1.110563	2.930642																																																																																											
UPP2      	0.782037	1.136181	0.756287																																																																																											
DCK       	1.17869	1	1.17869
DCTD      	1.15787	1.080864	1.171676
POLR3H    	1.57076	1.110451	1.651089
DHODH     	2.09051	1	2.09051
DPYD      	2.61127	1.189766	3.13297
DPYS      	0.422777	1	0.422777
DTYMK     	1.01651	1.061126	1.017528
DUT       	1.90368	1.152776	2.100435
NT5C2     	3.46282	1.125164	4.045265
POLA2     	3.81238	1.078362	4.233891
POLR1A    	0.689425	1.07326	0.670895
NME7      	1.14119	1.12431	1.160081
NT5C      	0.969387	1.168093	0.964334
ZNRD1     	1.31843	1.111683	1.35977
NUDT2     	0.423194	1.100437	0.388177
ITPA      	1.03202	1.115567	1.035786
NME1      	0.88079	1.080571	0.871828
NME2      	0.712654	1.140201	0.679598
NME4      	3.77266	1.113099	4.383952
NP        	2.77124	1.086413	3.026404
NT5E      	0.819881	1.089893	0.805374
RRM2B     	0.264753	1	0.264753
AK3       	3.82838	1.122574	4.513127
POLR1D    	2.27377	1.112669	2.494255
NT5C3     	4.98381	1.125196	6.093875
POLR3K    	1.542	1.076774	1.594132
UPB1      	2.09194	1	2.09194
POLE3     	0.378545	1.068974	0.354012
POLA1     	0.498622	1.087734	0.469089
POLD1     	2.43571	1.095308	2.651393
POLD2     	0.269949	1.117314	0.231507
POLE      	1.50105	1.146858	1.593309
POLE2     	0.159224	1	0.159224
POLR2A    	2.21084	1.077301	2.350672
POLR2B    	0.212856	1.074108	0.189798
POLR2C    	2.01504	1.053541	2.092065
POLR2D    	0.789796	1.071885	0.776511
POLR2E    	0.413634	1.134788	0.367232
POLR2F    	1.16442	1.084851	1.179558
POLR2G    	1.02958	1.067021	1.031593
POLR2H    	1.92469	1.096234	2.049868
POLR2I    	2.97987	1.148227	3.50337
POLR2J    	1.58919	1.080801	1.649799
POLR2K    	3.1892	1.105339	3.60362
POLR2L    	1.0127	1.088374	1.01383
POLR2J3   	1.2947	1.069116	1.318019
UCKL1     	0.46692	1.126913	0.423902
PRIM1     	0.22822	1.094194	0.19857
PRIM2     	0.493675	1.096656	0.461116
POLR3B    	0.428475	1.053963	0.40932
CTPS2     	0.632185	1.053368	0.616901
POLE4     	1.8183	1.125205	1.959643
NT5M      	0.006572	1.065217	0.004735
POLD4     	2.64087	1.123418	2.977133
RRM1      	0.987686	1.10077	0.986454
RRM2      	0.118133	1.122641	0.090909
POLR1E    	2.43935	1.129796	2.738677
POLR3D    	1.79577	1.062589	1.86279
TK1       	1.39305	1.134134	1.456389
TK2       	2.36318	1.079394	2.530174
TXNRD1    	3.1327	1	3.1327
TYMS      	1.60043	1.136791	1.706768
UCK2      	3.14069	1.137306	3.675103
UMPS      	0.430047	1.054504	0.410715
UPP1      	3.10594	1.143089	3.652754																						
CAD       	2.17515	1	2.17515																						
UCK1      	1.05636	1.05184	1.059367																						
POLR1B    	2.05787	1.209148	2.393143																						
POLR3GL   	1.82505	1.113387	1.95389																						
NT5C1A    	0.03733	1	0.03733																						
PNPT1     	0.214046	1.069635	0.192259																						
NT5C1B    	0.337459	1.081203	0.308966																						
ENTPD1    	3.4403	1.126464	4.022131																						
POLR1C    	0.908219	1.070976	0.902034																						
ENTPD6    	2.31887	1.128865	2.584329																						
ENTPD3    	3.7359	1.111395	4.326706																						
ENTPD5    	3.6093	1.102062	4.114478																						
ENTPD4    	1.63854	1.102991	1.724027																						
CDA       	2.03894	1.148662	2.266737																						
HUMAN_CASE/hsa00251.gene	na	EARS2	CPS1	ABAT	EPRS	GAD1	GAD2	GFPT1	GLS2	GLS	GLUD1	GLUD2	GLUL	GOT1	GOT2	GPT	PPAT	NADSYN1	QARS	CAD	ALDH5A1	GPT2	ALDH4A1	GMPS	GFPT2
Identifier	 Raw score	    Weight	Final Score	Annotation
EARS2     	0.709519	1.134048	0.67762	
CPS1      	0.982706	1	0.982706	
ABAT      	5.53337	1.067089	6.206346	
EPRS      	2.60892	1.086293	2.833989	
GAD1      	0.967807	1	0.967807	
GAD2      	1.55477	1.085199	1.614343	
GFPT1     	4.02647	1.131407	4.835212	
GLS2      	1.77609	1.068405	1.847267	
GLS       	3.56539	1.11713	4.137857	
GLUD1     	2.4725	1.085748	2.672064	
GLUD2     	0.787611	1.078787	0.772934	
GLUL      	2.01646	1.081378	2.134895	
GOT1      	3.69002	1.084127	4.118423	
GOT2      	1.69612	1.13138	1.818037	
GPT       	2.70921	1.107781	3.016443	
PPAT      	1.7846	1.110748	1.902824																										
NADSYN1   	1.89507	1.109626	2.032639																										
QARS      	3.16372	1.117176	3.620841																										
CAD       	2.17515	1.060047	2.279054																										
ALDH5A1   	1.3361	1	1.3361																										
GPT2      	1.46268	1.117228	1.529359																										
ALDH4A1   	0.58392	1.092991	0.555426																										
GMPS      	2.55759	1.144516	2.929335																										
GFPT2     	7.23239	1.096871	8.760353																										
HUMAN_CASE/hsa00252.gene	na	ADSSL1	CRAT	ADSL	ADSS	AARS	DARS	ABAT	AGXT	GAD1	GAD2	GOT1	GOT2	GPT	ASL	ASNS	ASPA	ASS1	NARS	PC	DARS2	AARS2	AGXT2	CAD	NARS2	ASRGL1	GPT2	DDO	ACY3
Identifier	 Raw score	    Weight	Final Score	Annotation																									
ADSSL1    	1.79877	1.098879	1.906283																										
CRAT      	3.93737	1	3.93737																										
ADSL      	2.60484	1.140391	2.979567																										
ADSS      	3.4805	1.108038	3.982534																										
AARS      	1.97896	1.080647	2.09095																										
DARS      	2.05995	1.132774	2.267403
ABAT      	5.53337	1.094677	6.506299
AGXT      	1.08792	1	1.08792
GAD1      	0.967807	1.094764	0.964811
GAD2      	1.55477	1.086356	1.615168
GOT1      	3.69002	1.119942	4.315583
GOT2      	1.69612	1.109749	1.797377
GPT       	2.70921	1.059098	2.873577
ASL       	3.48815	1.107904	3.991568
ASNS      	1.55827	1.115813	1.640413
ASPA      	0.952682	1	0.952682
ASS1      	0.93761	1.161658	0.927896
NARS      	3.47228	1.113625	3.999836
PC        	1.77265	1.058362	1.832876
DARS2     	2.857	1.121562	3.245875
AARS2     	0.268506	1	0.268506
AGXT2     	0.637053	1	0.637053																																								
CAD       	2.17515	1.100145	2.351187																																								
NARS2     	3.35015	1	3.35015																																								
ASRGL1    	2.47724	1.136451	2.803661																																								
GPT2      	1.46268	1	1.46268																																								
DDO       	0.107787	1	0.107787																																								
ACY3      	1.14084	1.134528	1.161243																																								
HUMAN_CASE/hsa00260.gene	na	PEMT	SDS	CHKA	CHKB	TARSL2	GLYCTK	CTH	DAO	DLD	SARDH	AGXT	ALAS1	ALAS2	GCAT	PISD	GAMT	GARS	PHGDH	GATM	GNMT	GLDC	AMT	DMGDH	PSAT1	AOC2	MAOA	MAOB	PIPOX	SARS2	CHDH	AKR1B10	PSPH	SARS	BHMT	SHMT1	SHMT2	AGXT2	TARS	TARS2	HSD3B7	AOC3	CBS
Identifier	 Raw score	    Weight	Final Score	Annotation																																							
PEMT      	1.15427	1	1.15427																																								
SDS       	0.943534	1	0.943534																																								
CHKA      	2.05129	1.265444	2.482291																																								
CHKB      	0.238236	1	0.238236																																								
TARSL2    	3.4568	1	3.4568																																								
GLYCTK    	0.847788	1	0.847788																																								
CTH       	4.84367	1.058938	5.31566																																								
DAO       	0.407932	1.093617	0.375087
DLD       	4.02147	1	4.02147
SARDH     	2.09305	1.07886	2.218587
AGXT      	1.08792	1.092957	1.096475
ALAS1     	3.66429	1.143975	4.41764
ALAS2     	1.89403	1.183314	2.129294
GCAT      	2.66116	1.102046	2.94068
PISD      	1.1514	1	1.1514
GAMT      	3.37976	1	3.37976
GARS      	2.44648	1.082046	2.632814
PHGDH     	5.29204	1	5.29204
GATM      	3.27016	1.180636	4.050591
GNMT      	1.12049	1	1.12049
GLDC      	0.195719	1.127138	0.159064
AMT       	1.48206	1.113949	1.550015
DMGDH     	0.100903	1	0.100903
PSAT1     	2.65254	1	2.65254
AOC2      	0.837316	1	0.837316
MAOA      	4.54324	1.153214	5.729059
MAOB      	4.94534	1.139064	6.176374
PIPOX     	2.7946	1.1819	3.369033
SARS2     	0.634701	1.075976	0.613153
CHDH      	1.67351	1.265444	1.91862
AKR1B10   	4.12209	1.285194	6.173695
PSPH      	0.785715	1.090474	0.768757
SARS      	0.528713	1.110406	0.49279
BHMT      	0.300332	1	0.300332
SHMT1     	3.43308	1.119248	3.977071
SHMT2     	0.548875	1.088148	0.520605
AGXT2     	0.637053	1.144571	0.59685
TARS      	0.772153	1	0.772153
TARS2     	1.48869	1	1.48869
HSD3B7    	0.356062	1.081382	0.327362																				
AOC3      	5.35855	1.113421	6.482408																				
CBS       	2.06714	1.076554	2.185309																				
HUMAN_CASE/hsa00271.gene	na	AHCYL1	MTFMT	CTH	DNMT1	TRDMT1	DNMT3A	DNMT3B	AHCY	AHCYL2	AMD1	MAT2B	DNMT3L	MARS	MAT1A	MAT2A	MTAP	MTR	BHMT	SRM	TAT	CBS	MARS2
Identifier	 Raw score	    Weight	Final Score	Annotation																			
AHCYL1    	2.74859	1.07436	2.963208																				
MTFMT     	0.729791	1.081389	0.711319																				
CTH       	4.84367	1.063877	5.357248																				
DNMT1     	1.63315	1.061676	1.683312																				
TRDMT1    	2.10025	1.078431	2.226113																				
DNMT3A    	3.40572	1.121251	3.951299																				
DNMT3B    	1.41675	1.100364	1.467161																				
AHCY      	3.31126	1.100585	3.735051																				
AMD1      	3.10543	1.134076	3.614961																				
MAT2B     	2.62307	1.076437	2.823725																				
DNMT3L    	1.37528	1.066133	1.40457																				
MARS      	3.19005	1.091657	3.547923											
MAT1A     	1.24745	1.112088	1.278752											
MAT2A     	0.697272	1.080693	0.677276											
MTAP      	2.74	1.084763	2.984389											
MTR       	3.18235	1.130182	3.699958											
BHMT      	0.300332	1.068014	0.276739											
SRM       	4.95567	1.104732	5.860061											
TAT       	1.4557	1	1.4557											
CBS       	2.06714	1.083118	2.195749											
MARS2     	0.293975	1.065515	0.271317											
HUMAN_CASE/hsa00272.gene	na	CDO1	SDS	CTH	LDHAL6A	GOT1	GOT2	LDHA	LDHB	LDHC	MPST	CARS2	CARS	LDHAL6B
Identifier	 Raw score	    Weight	Final Score	Annotation										
CDO1      	3.40537	1.14635	4.074239											
SDS       	0.943534	1	0.943534											
CTH       	4.84367	1.142806	6.067665											
LDHAL6A   	1.29401	1	1.29401											
GOT1      	3.69002	1.178329	4.65743																																											
GOT2      	1.69612	1.110282	1.797883																																											
LDHA      	3.55441	1.148081	4.2887																																											
LDHB      	1.63068	1.162755	1.765764																																											
LDHC      	3.19374	1.150468	3.803472																																											
MPST      	2.82259	1.188693	3.433065																																											
CARS2     	2.63581	1	2.63581																																											
CARS      	1.84117	1.11988	1.98095																																											
LDHAL6B   	1.47931	1	1.47931																																											
HUMAN_CASE/hsa00280.gene	na	ACAA2	HIBADH	DBT	DLD	ABAT	ECHS1	EHHADH	ALDH2	ALDH3A1	ALDH1B1	ALDH9A1	ALDH3A2	HIBCH	ACAD8	ACAA1	HSD17B10	HADHA	HADHB	HADH	HMGCL	HMGCS1	HMGCS2	AOX1	HSD17B4	ACADM	ACADS	ACADSB	IVD	ACAT1	ACAT2	ALDH6A1	MUT	ALDH7A1	OXCT1	PCCA	PCCB	AUH	MCCC1	BCAT1	BCAT2	BCKDHA	BCKDHB	OXCT2	MCCC2	MCEE
Identifier	 Raw score	    Weight	Final Score	Annotation																																										
ACAA2     	4.99764	1.152826	6.390786																																											
HIBADH    	0.863344	1.135833	0.846283																																											
DBT       	3.36424	1.202287	4.300009																																											
DLD       	4.02147	1.156232	4.998151																																											
ABAT      	5.53337	1.191466	7.677981																																											
ECHS1     	5.05806	1.197677	6.968596
EHHADH    	3.81445	1.219349	5.116443
ALDH2     	5.39056	1.133031	6.744724
ALDH3A1   	1.26998	1.084098	1.295764
ALDH1B1   	1.39941	1.085071	1.439994
ALDH9A1   	4.48251	1.14225	5.548811
ALDH3A2   	6.43588	1.151799	8.537951
HIBCH     	5.19005	1.14804	6.62286
ACAD8     	3.98527	1.137239	4.817966
ACAA1     	4.75862	1.203918	6.540814
HSD17B10  	0.919765	1.096025	0.912408
HADHA     	4.26605	1.170792	5.465489
HADHB     	4.87556	1.129318	5.984096
HADH      	5.93646	1.159165	7.882174
HMGCL     	5.68522	1.155212	7.445483
HMGCS1    	2.32149	1.146502	2.62635
HMGCS2    	4.24414	1.14848	5.260222
AOX1      	1.71329	1.056902	1.766592
HSD17B4   	6.04902	1.137359	7.745628
ACADM     	4.37371	1.149501	5.453283
ACADS     	4.14172	1.144407	5.085179
ACADSB    	3.75116	1.128635	4.44655
IVD       	5.12504	1.189432	6.984523
ACAT1     	5.09966	1.139933	6.405451
ACAT2     	3.92191	1.122352	4.635677
ALDH6A1   	5.01123	1.160165	6.48711
MUT       	5.2199	1.072919	5.888349
ALDH7A1   	4.93462	1.147177	6.241435
OXCT1     	1.60716	1.148471	1.724459
PCCA      	4.92154	1.100086	5.772591
PCCB      	4.2805	1.111115	5.0311
AUH       	5.88149	1.110046	7.147702
MCCC1     	2.08508	1.064411	2.186139									
BCAT1     	5.696	1.243012	8.693254									
BCAT2     	1.256	1.134712	1.295164									
BCKDHA    	5.18357	1.206071	7.276012									
BCKDHB    	6.45783	1.141647	8.410722									
OXCT2     	2.38186	1.133876	2.675323									
MCCC2     	4.40994	1.227853	6.183985									
MCEE      	1.39992	1.108854	1.452135									
HUMAN_CASE/hsa00281.gene	na	ACAD9	HSD17B10	HADH	HSD17B4							
Identifier	 Raw score	    Weight	Final Score	Annotation								
ACAD9     	0.785145	1	0.785145									
HSD17B10  	0.919765	1	0.919765									
HADH      	5.93646	1	5.93646									
HSD17B4   	6.04902	1	6.04902									
HUMAN_CASE/hsa00290.gene	na	LARS2	IARS	LARS	PDHA1	PDHA2	PDHB	IARS2	VARS2	BCAT1	BCAT2	VARS
Identifier	 Raw score	    Weight	Final Score	Annotation								
LARS2     	2.85452	1.1799	3.447336			
IARS      	0.801003	1	0.801003			
LARS      	1.32291	1.108001	1.363502			
PDHA1     	6.04919	1	6.04919			
PDHA2     	0.24293	1	0.24293			
PDHB      	1.3952	1	1.3952			
IARS2     	4.00856	1.203606	5.31815			
VARS2     	0.648513	1	0.648513			
BCAT1     	5.696	1.158556	7.505339			
BCAT2     	1.256	1.202066	1.315201			
VARS      	0.481795	1	0.481795			
HUMAN_CASE/hsa00300.gene	na	AASS	AASDH	KARS	AADAT	AASDHPPT
PWEA_ES	GSEA_ES					
Identifier	 Raw score	    Weight	Final Score	Annotation		
AASS      	0.460201	1	0.460201			
AASDH     	2.9596	1	2.9596			
KARS      	1.16009	1	1.16009																																																	
AASDHPPT  	1.16882	1	1.16882																																																	
HUMAN_CASE/hsa00310.gene	na	similar to SET domain containing (lysine methyltransferase) 8  [EC:2.1.1.43]	AASS	EHMT2	AASDH	DLST	ECHS1	EHHADH	ALDH2	ALDH3A1	ALDH1B1	ALDH9A1	ALDH3A2	SETD1B	GCDH	SPCS1	SETD2	HSD17B10	HADHA	HADH	HSD17B4	ACAT1	SETD8	ACAT2	OGDH	ALDH7A1	SUV420H1	AADAT	PIPOX	PLOD1	PLOD2	WHSC1L1	TMLHE	OGDHL	ASH1L	AASDHPPT	SPCS3	SETMAR	NSD1	similar to SET domain containing (lysine methyltransferase) 8  [EC:2.1.1.43]	SUV39H1	WHSC1	SUV39H2	EHMT1	SETD7	SETDB2	BBOX1	DOT1L	SUV420H2	PLOD3	SETD1A	SETDB1
Identifier	 Raw score	    Weight	Final Score	Annotation																																																
AASS      	0.460201	1	0.460201																																																	
EHMT2     	2.71803	1.144098	3.139276																																																	
AASDH     	2.9596	1	2.9596																																																	
ECHS1     	5.05806	1.190554	6.888596																																																	
EHHADH    	3.81445	1.256089	5.374403																																																	
ALDH2     	5.39056	1.056698	5.930835																																																	
ALDH3A1   	1.26998	1	1.26998																																																	
ALDH1B1   	1.39941	1	1.39941																																																	
ALDH9A1   	4.48251	1	4.48251																																																	
ALDH3A2   	6.43588	1.068991	7.318039																																																	
SETD1B    	0.835942	1	0.835942																																																	
GCDH      	0.382652	1	0.382652																																																	
SPCS1     	3.03795	1.174803	3.689241
SETD2     	2.67695	1.158972	3.130568
HSD17B10  	0.919765	1.0632	0.914916
HADHA     	4.26605	1.157471	5.360887
HADH      	5.93646	1.304426	10.209622
HSD17B4   	6.04902	1.265345	9.752178
ACAT1     	5.09966	1.15785	6.595179
SETD8     	1.94784	1.067747	2.037838
ACAT2     	3.92191	1.130901	4.690155
OGDH      	1.40004	1	1.40004
ALDH7A1   	4.93462	1.06977	5.515974
SUV420H1  	0.919152	1	0.919152
PIPOX     	2.7946	1	2.7946
PLOD1     	2.86051	1.096223	3.164929
PLOD2     	4.58032	1.152603	5.777637
WHSC1L1   	2.44514	1.108338	2.693839
TMLHE     	3.38216	1.124718	3.937259
OGDHL     	1.25319	1	1.25319
ASH1L     	0.619122	1.076204	0.59691
AASDHPPT  	1.16882	1	1.16882
SPCS3     	0.692611	1.113583	0.664311
SETMAR    	1.19161	1.104409	1.213621
NSD1      	1.52304	1	1.52304
SUV39H1   	0.638431	1	0.638431
WHSC1     	1.34046	1	1.34046
SUV39H2   	1.31236	1.181031	1.378555
EHMT1     	2.37604	1.12771	2.653714
SETD7     	5.79959	1.168809	7.803072
SETDB2    	0.64514	1.150719	0.6039
BBOX1     	1.22249	1.079528	1.242178
DOT1L     	0.651914	1	0.651914
SUV420H2  	1.33332	1	1.33332
PLOD3     	0.004051	1.118725	0.002107																																		
SETD1A    	2.16835	1.149481	2.434302																																		
SETDB1    	1.09439	1.094436	1.103752																																		
HUMAN_CASE/hsa00330.gene	na	CKB	CKM	CKMT1B	CKMT2	CPS1	DAO	EPRS	GAMT	PARS2	GATM	GLUD1	GLUD2	GOT1	GOT2	P4HA3	PYCR2	ARG1	ARG2	ASL	ASS1	NOS1	NOS2	NOS3	OAT	OTC	P4HA1	LAP3	CKMT1A	PRODH	RARS2	PYCR1	PRODH2	RARS	PYCRL	ALDH4A1	P4HA2
Identifier	 Raw score	    Weight	Final Score	Annotation																																	
CKB       	0.297107	1	0.297107																																		
CKM       	2.4316	1	2.4316																																		
CKMT1B    	3.20796	1.100909	3.608378																																		
CKMT2     	1.43751	1.148605	1.517164																																		
CPS1      	0.982706	1	0.982706																																		
DAO       	0.407932	1	0.407932																																		
EPRS      	2.60892	1.158975	3.038559																																		
GAMT      	3.37976	1.148654	4.050486																																		
PARS2     	2.09698	1.069138	2.207134																																		
GATM      	3.27016	1.07474	3.57296																																		
GLUD1     	2.4725	1	2.4725																																		
GLUD2     	0.787611	1	0.787611
GOT1      	3.69002	1.10019	4.205708
GOT2      	1.69612	1.168211	1.853761
P4HA3     	1.04007	1.094661	1.043945
PYCR2     	1.2345	1.210753	1.290545
ARG1      	1.96198	1.136663	2.151271
ARG2      	2.04606	1.099676	2.197402
ASL       	3.48815	1.124992	4.077702
ASS1      	0.93761	1.213384	0.924809
NOS1      	2.29589	1.122611	2.542188
NOS3      	1.52799	1.08291	1.582654
OAT       	2.57447	1.069979	2.750599
OTC       	2.43381	1.072503	2.595934
P4HA1     	0.20923	1.179983	0.157888
LAP3      	1.34366	1.056293	1.36619
PRODH     	0.418785	1.144756	0.369209
RARS2     	3.32255	1.164768	4.049425																													
PYCR1     	1.26665	1	1.26665																													
PRODH2    	1.61199	1.056365	1.655962																													
RARS      	2.54131	1.087673	2.757847																													
PYCRL     	0.915546	1	0.915546																													
ALDH4A1   	0.58392	1.065647	0.563657																													
P4HA2     	2.17336	1.15566	2.452503																													
HUMAN_CASE/hsa00340.gene	na	FTCD	WBSCR22	UROC1	METTL6	AMDHD1	DDC	ALDH2	ALDH3A1	ALDH1B1	ALDH1A3	ALDH3B1	ALDH3B2	ALDH9A1	ALDH3A2	HARS2	ABP1	HAL	HARS	HDC	HNMT	MAOA	MAOB	ASPA	ALDH7A1	HEMK1	LCMT1	METTL2B	TRMT11	CNDP1	ACY3	LCMT2
Identifier	 Raw score	    Weight	Final Score	Annotation																												
FTCD      	1.88347	1	1.88347																													
WBSCR22   	0.375989	1.138299	0.328414																													
UROC1     	0.477402	1	0.477402																													
METTL6    	1.5198	1.127572	1.603162																													
AMDHD1    	0.310724	1	0.310724																													
DDC       	3.96189	1.124051	4.699729																													
ALDH2     	5.39056	1.09255	6.300085																													
ALDH3A1   	1.26998	1.168094	1.32204
ALDH1B1   	1.39941	1	1.39941
ALDH1A3   	1.80597	1.133519	1.954277
ALDH3B1   	0.753679	1.072413	0.738402
ALDH3B2   	0.818248	1	0.818248
ALDH9A1   	4.48251	1.073564	5.005527
ALDH3A2   	6.43588	1.102642	7.791212
HARS2     	2.3705	1	2.3705
ABP1      	2.39435	1.140613	2.707113
HAL       	0.943178	1.134293	0.935797
HARS      	2.61803	1.170022	3.083469
HDC       	0.607557	1	0.607557
HNMT      	5.16867	1.128468	6.383006
MAOA      	4.54324	1.137213	5.591967
MAOB      	4.94534	1.108412	5.881057
ASPA      	0.952682	1	0.952682
ALDH7A1   	4.93462	1.096507	5.756484																																												
HEMK1     	2.47864	1.070544	2.642547																																												
LCMT1     	4.05255	1.10133	4.669924																																												
METTL2B   	1.55323	1.132316	1.646415																																												
CNDP1     	2.27455	1.12399	2.518529																																												
ACY3      	1.14084	1	1.14084																																												
LCMT2     	0.914727	1.119753	0.905016																																												
HUMAN_CASE/hsa00350.gene	na	WBSCR22	ADH1A	ADH1B	ADH1C	ADH4	ADH5	ADH6	ADH7	COMT	METTL6	DBH	DCT	DDC	ECH1	ALDH3A1	FAH	ALDH1A3	ALDH3B1	ALDH3B2	NAT6	LCLAT1	GOT1	GOT2	GSTZ1	HGD	AOC2	AOX1	HPD	MAOA	MAOB	MIF	NAT5	HEMK1	LCMT1	PNMT	METTL2B	TRMT11	TAT	TH	TPO	TYR	TYRP1	PNPLA3	ARD1A	AOC3	LCMT2
Identifier	 Raw score	    Weight	Final Score	Annotation																																											
WBSCR22   	0.375989	1	0.375989																																												
ADH1A     	2.18597	1.175914	2.508375																																												
ADH1B     	8.28513	1.222046	13.249639																																												
ADH1C     	3.48081	1.15319	4.213666																																												
ADH4      	1.56251	1.132247	1.657506																																												
ADH5      	2.13015	1.147088	2.380759																																												
ADH6      	3.70996	1.152493	4.531001																																												
ADH7      	1.03946	1.081459	1.042742
COMT      	1.57709	1.083445	1.638199
METTL6    	1.5198	1	1.5198
DBH       	0.33137	1	0.33137
DCT       	2.0722	1	2.0722
DDC       	3.96189	1.152685	4.888699
ECH1      	3.07667	1	3.07667
ALDH3A1   	1.26998	1.139257	1.31296
FAH       	1.1829	1.094004	1.201726
ALDH1A3   	1.80597	1.132123	1.952666
ALDH3B1   	0.753679	1.077353	0.737372
ALDH3B2   	0.818248	1.058687	0.808672
NAT6      	0.430374	1	0.430374
GOT1      	3.69002	1.108931	4.253983
GOT2      	1.69612	1.096709	1.785036
GSTZ1     	3.72841	1.165443	4.635305
HGD       	2.77598	1.125428	3.155247
AOC2      	0.837316	1	0.837316
AOX1      	1.71329	1	1.71329
HPD       	1.60345	1	1.60345
MAOA      	4.54324	1.125357	5.492514
MAOB      	4.94534	1.119445	5.985693
MIF       	0.240998	1	0.240998
NAT5      	0.503612	1	0.503612
HEMK1     	2.47864	1	2.47864
LCMT1     	4.05255	1	4.05255
PNMT      	1.37423	1	1.37423
METTL2B   	1.55323	1	1.55323
TAT       	1.4557	1	1.4557
TH        	0.607405	1	0.607405
TPO       	0.297649	1	0.297649
TYR       	1.43616	1.094627	1.486204
TYRP1     	3.41225	1	3.41225																			
PNPLA3    	1.14716	1	1.14716																			
ARD1A     	1.54047	1	1.54047																			
AOC3      	5.35855	1.117685	6.528974																			
LCMT2     	0.914727	1	0.914727																			
HUMAN_CASE/hsa00360.gene	na	DDC	ALDH3A1	ALDH1A3	ALDH3B1	ALDH3B2	NAT6	LCLAT1	GOT1	GOT2	AOC2	HPD	LPO	MAOA	MAOB	MIF	NAT5	TAT	PNPLA3	ARD1A	AOC3	PRDX6
Identifier	 Raw score	    Weight	Final Score	Annotation																		
DDC       	3.96189	1.267531	5.72611																			
ALDH3A1   	1.26998	1.120617	1.307123																			
ALDH1A3   	1.80597	1.155113	1.979383																			
ALDH3B1   	0.753679	1.078179	0.737199																			
ALDH3B2   	0.818248	1	0.818248																			
NAT6      	0.430374	1	0.430374																			
GOT1      	3.69002	1.168343	4.5971																			
GOT2      	1.69612	1.109371	1.797018																			
AOC2      	0.837316	1	0.837316																			
HPD       	1.60345	1	1.60345																
LPO       	0.093518	1.075925	0.078119																
MAOA      	4.54324	1.108391	5.353258																
MAOB      	4.94534	1.10476	5.846822																
MIF       	0.240998	1	0.240998																
NAT5      	0.503612	1	0.503612																
TAT       	1.4557	1	1.4557																
PNPLA3    	1.14716	1	1.14716																
ARD1A     	1.54047	1	1.54047																
AOC3      	5.35855	1.11045	6.450162																
PRDX6     	3.74202	1.12619	4.420044																
HUMAN_CASE/hsa00361.gene	na	CMBL	CYP3A7	CYP3A4	CYP3A5	ALPI	ALPL	ALPP	ALPPL2	ACP6	ACP1	ACP2	ACP5	PON1	PON2	PON3	ACPP	CYP3A43	ACPT
Identifier	 Raw score	    Weight	Final Score	Annotation															
CMBL      	0.060428	1	0.060428																
CYP3A7    	2.66752	1.135834	3.047809																
CYP3A4    	2.5428	1	2.5428																
CYP3A5    	1.67161	1.142363	1.798462			
ALPI      	0.663139	1	0.663139			
ALPL      	2.23649	1.058545	2.344404			
ALPP      	1.39475	1.187666	1.484614			
ALPPL2    	1.1635	1	1.1635			
ACP6      	1.87069	1	1.87069			
ACP1      	3.89687	1.147183	4.760571			
ACP2      	1.19595	1.059492	1.20875			
ACP5      	0.707694	1	0.707694			
PON1      	0.758523	1.121171	0.733541			
PON2      	2.86706	1.116504	3.241379			
PON3      	1.05534	1.120831	1.062231			
ACPP      	2.45707	1.121171	2.739837			
CYP3A43   	1.94201	1.119522	2.102345			
ACPT      	1.48992	1	1.48992			
HUMAN_CASE/hsa00363.gene	na	PON1	PON2	PON3	AKR1B10	HSD3B7
Identifier	 Raw score	    Weight	Final Score	Annotation																																														
PON1      	0.758523	1	0.758523																																															
PON2      	2.86706	1	2.86706																																															
PON3      	1.05534	1	1.05534																																															
AKR1B10   	4.12209	1	4.12209																																															
HSD3B7    	0.356062	1	0.356062																																															
HUMAN_CASE/hsa00364.gene	na	CMBL																																																
Identifier	 Raw score	    Weight	Final Score	Annotation																																														
CMBL      	0.060428	1	0.060428																																															
HUMAN_CASE/hsa00380.gene	na	WARS2	INMT	WBSCR22	TPH2	AFMID	ACMSD	METTL6	AANAT	CYP1A1	CYP1A2	CYP1B1	DDC	IDO2	ECHS1	EHHADH	ALDH2	ALDH3A1	ALDH1B1	ALDH9A1	ALDH3A2	HAAO	ABP1	GCDH	HSD17B10	HADHA	HADH	AOX1	HSD17B4	IDO1	ACAT1	ACAT2	MAOA	MAOB	ASMT	OGDH	ALDH7A1	AADAT	HEMK1	LCMT1	OGDHL	METTL2B	TRMT11	TDO2	TPH1	WARS	CAT	KMO	KYNU	LCMT2
Identifier	 Raw score	    Weight	Final Score	Annotation																																														
WARS2     	2.42684	1	2.42684																																															
INMT      	3.14956	1.133347	3.670204																																															
WBSCR22   	0.375989	1	0.375989																																															
TPH2      	0.722737	1	0.722737																																															
AFMID     	0.01325	1	0.01325																																															
ACMSD     	0.904974	1	0.904974
METTL6    	1.5198	1.09572	1.581929
AANAT     	2.18401	1.086929	2.337469
CYP1A1    	1.24889	1	1.24889
CYP1A2    	2.3002	1	2.3002
CYP1B1    	3.90354	1	3.90354
DDC       	3.96189	1.163264	4.96042
ECHS1     	5.05806	1.193648	6.923234
EHHADH    	3.81445	1.257463	5.384298
ALDH2     	5.39056	1.174986	7.238682
ALDH3A1   	1.26998	1.126129	1.308846
ALDH1B1   	1.39941	1	1.39941
ALDH9A1   	4.48251	1.13517	5.490188
ALDH3A2   	6.43588	1.154649	8.583386
HAAO      	1.5181	1	1.5181
ABP1      	2.39435	1.148757	2.72643
GCDH      	0.382652	1	0.382652
HSD17B10  	0.919765	1.0632	0.914916
HADHA     	4.26605	1.16343	5.407433
HADH      	5.93646	1.304426	10.209622
AOX1      	1.71329	1	1.71329
HSD17B4   	6.04902	1.265345	9.752178
ACAT1     	5.09966	1.166243	6.685979
ACAT2     	3.92191	1.130901	4.690155
MAOA      	4.54324	1.230389	6.438957
MAOB      	4.94534	1.145407	6.239318
ASMT      	1.36365	1.062248	1.390234
OGDH      	1.40004	1	1.40004
ALDH7A1   	4.93462	1.156226	6.332251
HEMK1     	2.47864	1.108417	2.734973
LCMT1     	4.05255	1.216548	5.486948
OGDHL     	1.25319	1	1.25319
METTL2B   	1.55323	1.105015	1.626741							
TDO2      	1.76539	1.136194	1.907475							
TPH1      	0.811571	1	0.811571							
WARS      	2.98152	1.105318	3.345064							
CAT       	4.03372	1.119638	4.766188							
KMO       	2.67743	1.173008	3.174804							
KYNU      	2.2842	1.11055	2.502604							
LCMT2     	0.914727	1.119753	0.905016							
HUMAN_CASE/hsa00400.gene	na	FARSB	FARS2	FARSA	GOT1	GOT2	PAH	YARS2	TAT	YARS
Identifier	 Raw score	    Weight	Final Score	Annotation						
FARSB     	1.21839	1.173105	1.260772							
FARS2     	0.978965	1	0.978965							
FARSA     	0.564186	1	0.564186							
GOT1      	3.69002	1.172276	4.620765							
GOT2      	1.69612	1.082566	1.771748							
PAH       	3.79258	1.08539	4.249814							
TAT       	1.4557	1	1.4557																					
YARS      	2.76086	1.083076	3.003895																					
HUMAN_CASE/hsa00410.gene	na	ABAT	DPYD	DPYS	ECHS1	EHHADH	ALDH2	ALDH3A1	ALDH1B1	ALDH9A1	ALDH3A2	MLYCD	GAD1	GAD2	HIBCH	HADHA	AOC2	ACADM	ALDH7A1	UPB1	SMS	SRM	CNDP1	AOC3
PWEA_ES	GSEA_ES																							
Identifier	 Raw score	    Weight	Final Score	Annotation																				
ABAT      	5.53337	1.141263	7.046065																					
DPYD      	2.61127	1.12764	2.95161																					
DPYS      	0.422777	1	0.422777																					
ECHS1     	5.05806	1.292961	8.132497																					
EHHADH    	3.81445	1.263716	5.429561																					
ALDH2     	5.39056	1.189322	7.415629																					
ALDH3A1   	1.26998	1.075892	1.293226																					
ALDH1B1   	1.39941	1.088637	1.441721																					
ALDH9A1   	4.48251	1.118069	5.351133																					
ALDH3A2   	6.43588	1.156527	8.613444																					
MLYCD     	2.04947	1	2.04947																					
GAD1      	0.967807	1.088188	0.965018								
GAD2      	1.55477	1.077169	1.608633								
HIBCH     	5.19005	1.215703	7.403482								
HADHA     	4.26605	1.267216	6.286067								
AOC2      	0.837316	1.106028	0.8217								
ACADM     	4.37371	1.214257	6.00007								
ALDH7A1   	4.93462	1.132274	6.094716								
UPB1      	2.09194	1.120509	2.286538								
SMS       	0.251935	1	0.251935								
SRM       	4.95567	1	4.95567								
CNDP1     	2.27455	1.141181	2.554362								
AOC3      	5.35855	1.153684	6.935694								
HUMAN_CASE/hsa00430.gene	na	CDO1	GGT6	GAD1	GAD2	GGT1	GGT7	GGT5	CSAD	BAAT	ADO
Identifier	 Raw score	    Weight	Final Score	Annotation							
CDO1      	3.40537	1.140838	4.046812								
GAD1      	0.967807	1	0.967807								
GAD2      	1.55477	1.10265	1.626825									
GGT1      	1.30684	1.10265	1.343237									
CSAD      	1.70409	1.140838	1.836942									
BAAT      	1.12747	1	1.12747									
HUMAN_CASE/hsa00440.gene	na	WBSCR22	METTL6	PCYT1A	HEMK1	LCMT1	METTL2B	CHPT1	PCYT2	TRMT11	PCYT1B	LCMT2
Identifier	 Raw score	    Weight	Final Score	Annotation								
WBSCR22   	0.375989	1	0.375989									
METTL6    	1.5198	1	1.5198									
PCYT1A    	1.41406	1	1.41406									
HEMK1     	2.47864	1	2.47864									
LCMT1     	4.05255	1	4.05255									
METTL2B   	1.55323	1	1.55323									
CHPT1     	3.60326	1	3.60326									
PCYT2     	1.16365	1	1.16365									
PCYT1B    	1.1806	1	1.1806									
LCMT2     	0.914727	1	0.914727									
HUMAN_CASE/hsa00450.gene	na	AHCYL1	WBSCR22	GGT6	METTL6	CTH	AHCY	SEPHS2	SEPHS1	AHCYL2	GGT1	GGT7	GGT5	MAT2B	MARS	MAT1A	MAT2A	HEMK1	LCMT1	SCLY	METTL2B	TRMT11	CBS	PAPSS2	PAPSS1	MARS2	LCMT2
Identifier	 Raw score	    Weight	Final Score	Annotation																							
AHCYL1    	2.74859	1.159393	3.229244																								
WBSCR22   	0.375989	1	0.375989																								
METTL6    	1.5198	1.11315	1.593513																								
CTH       	4.84367	1.06647	5.379208																								
AHCY      	3.31126	1.112601	3.789178																								
SEPHS2    	4.95474	1.106836	5.8786																								
SEPHS1    	1.79827	1	1.79827																								
GGT1      	1.30684	1	1.30684																								
MAT2B     	2.62307	1.082107	2.839208																								
MARS      	3.19005	1.075334	3.481372																								
MAT1A     	1.24745	1.118379	1.280532																								
MAT2A     	0.697272	1.063174	0.681568																								
HEMK1     	2.47864	1.151545	2.844163																								
LCMT1     	4.05255	1.103661	4.685177																								
SCLY      	3.58437	1.092445	4.033344							
METTL2B   	1.55323	1.153498	1.661843							
CBS       	2.06714	1.063877	2.165284							
PAPSS2    	5.718	1	5.718							
PAPSS1    	2.3076	1	2.3076							
MARS2     	0.293975	1.05878	0.273563							
LCMT2     	0.914727	1.097064	0.906848							
HUMAN_CASE/hsa00460.gene	na	GGT6	GBA	GGT1	GGT7	GGT5	GBA3	SHMT1	SHMT2	ASRGL1
Identifier	 Raw score	    Weight	Final Score	Annotation						
GBA       	1.8482	1	1.8482							
GGT1      	1.30684	1	1.30684							
GBA3      	6.12922	1	6.12922							
SHMT1     	3.43308	1	3.43308							
SHMT2     	0.548875	1	0.548875							
ASRGL1    	2.47724	1	2.47724							
HUMAN_CASE/hsa00471.gene	na	GLS2	GLS	GLUD1	GLUD2					
Identifier	 Raw score	    Weight	Final Score	Annotation																																															
GLS2      	1.77609	1	1.77609																																																
GLS       	3.56539	1.095493	4.02559																																																
GLUD1     	2.4725	1.095493	2.695741																																																
GLUD2     	0.787611	1	0.787611																																																
HUMAN_CASE/hsa00472.gene	na	DAO																																																	
Identifier	 Raw score	    Weight	Final Score	Annotation																																															
DAO       	0.407932	1	0.407932																																																
HUMAN_CASE/hsa00480.gene	na	GSTO2	GGT6	GSTA5	G6PD	GPX6	GGT1	GGT7	GGT5	OPLAH	GCLC	GCLM	GPX1	GPX2	GPX3	GPX4	GPX5	GPX7	ANPEP	GSR	GSS	GSTA1	GSTA2	GSTA3	GSTA4	GSTM1	GSTM2	GSTM3	GSTM4	GSTM5	GSTP1	GSTT1	GSTT2	GSTZ1	IDH1	IDH2	GSTK1	MGST1	MGST2	MGST3	ODC1	RRM2B	LAP3	TXNDC12	PGD	RRM1	RRM2	SMS	SRM	GGCT	GSTO1
Identifier	 Raw score	    Weight	Final Score	Annotation																																															
G6PD      	0.8311	1	0.8311																																																
GGT1      	1.30684	1.095616	1.340711																																																
OPLAH     	0.140868	1.124371	0.110395																																																
GCLC      	2.82226	1.122436	3.204545																																																
GCLM      	2.66254	1.091816	2.91303																																																
GPX1      	0.651299	1.143475	0.612439																																																
GPX2      	2.29143	1.162186	2.621264
GPX3      	4.01123	1.082546	4.498585
GPX4      	1.38684	1.133135	1.448555
GPX5      	0.679768	1.075332	0.660286
GPX7      	3.391	1.158745	4.116371
ANPEP     	3.21624	1.114566	3.676829
GSR       	3.36646	1.13634	3.972356
GSS       	2.75195	1.158131	3.229693
GSTA1     	3.31047	1.093651	3.703207
GSTA2     	3.1095	1.157178	3.71647
GSTA3     	1.38175	1	1.38175
GSTA4     	1.76387	1.116794	1.884744
GSTM1     	1.16362	1.110961	1.183351
GSTM2     	1.01201	1.087933	1.013073
GSTM3     	1.72408	1.121524	1.842065
GSTM4     	2.69004	1.116862	3.019822
GSTM5     	4.70785	1.115167	5.627419
GSTP1     	0.891108	1.205906	0.870203
GSTT1     	0.626651	1.0831	0.60278
GSTT2     	1.04148	1.088187	1.04522
GSTZ1     	3.72841	1.146075	4.518654
IDH1      	5.24266	1.077648	5.962434
IDH2      	1.51696	1	1.51696
GSTK1     	5.05614	1.152274	6.471313
MGST1     	4.76548	1.162228	6.139239
MGST2     	3.23796	1.208615	4.137346
MGST3     	3.66908	1.194907	4.727086
ODC1      	1.27057	1.10364	1.302498
RRM2B     	0.264753	1	0.264753
LAP3      	1.34366	1.07263	1.372799
TXNDC12   	3.09272	1.173349	3.761322
PGD       	2.34415	1.072873	2.494293
RRM1      	0.987686	1	0.987686																																																					
RRM2      	0.118133	1	0.118133																																																					
SMS       	0.251935	1	0.251935																																																					
SRM       	4.95567	1.10364	5.849821																																																					
GSTO1     	0.611639	1.229278	0.546441																																																					
HUMAN_CASE/hsa00500.gene	na	UGT2B11	UGT2A1	TREH	AGL	G6PC	GAA	GANC	GBA	GBE1	GCK	AMY1A	AMY1B	AMY1C	AMY2A	AMY2B	GPI	PGM2L1	GUSB	GYS1	GYS2	HK1	HK2	HK3	ENPP1	ENPP3	PGM1	UGT2B28	UGT1A10	UGT1A8	UGT1A7	UGT1A6	UGT1A5	UGT1A9	UGT1A4	UGT1A1	UGT1A3	PGM2	GBA3	G6PC2	PYGB	PYGL	PYGM	similar to Maltase-glucoamylase	intestinal  [EC:3.2.1.3 3.2.1.20]	SI	UGDH	UGP2	UGT2B4	UGT2B7	UGT2B10	UGT2B15	UGT2B17	UGT2A3	UXS1	MGAM
Identifier	 Raw score	    Weight	Final Score	Annotation																																																				
UGT2A1    	0.149096	1	0.149096																																																					
TREH      	0.077392	1	0.077392																																																					
AGL       	2.33745	1.096769	2.537612																																																					
G6PC      	4.77288	1.115607	5.718103																																																					
GAA       	0.911514	1.078841	0.90488																																																					
GANC      	4.6889	1.126502	5.701158																																																					
GBA       	1.8482	1.107445	1.974285																																																					
GBE1      	4.38635	1.083184	4.960391																																																					
GCK       	1.05344	1.094874	1.058656																																																					
AMY1A     	1.21218	1.058938	1.226005
GPI       	1.96171	1.114597	2.11919
PGM2L1    	3.53559	1.167546	4.368722
GUSB      	2.43121	1.16578	2.816982
GYS1      	0.805615	1.083379	0.791226
GYS2      	0.995824	1.134137	0.995265
HK1       	1.99943	1.070258	2.099168
HK2       	2.33267	1.078111	2.492223
HK3       	2.7347	1.128252	3.111317
ENPP1     	4.87182	1.108655	5.786447
ENPP3     	3.48522	1.132789	4.113696
PGM1      	4.38743	1.148594	5.465612
UGT2B28   	2.90972	1.134509	3.359259
UGT1A8    	4.20215	1.177366	5.420686
UGT1A6    	4.40985	1.174248	5.711019
UGT1A9    	4.0797	1.184223	5.285913
UGT1A1    	4.02283	1.182424	5.185761
UGT1A3    	4.1555	1.141688	5.084814
PGM2      	1.85277	1.119728	1.994745
GBA3      	6.12922	1.191142	8.667846
G6PC2     	2.14734	1	2.14734
PYGB      	1.89059	1.137741	2.063936
PYGL      	1.74859	1	1.74859
PYGM      	2.61522	1.115165	2.921397
SI        	2.36475	1.1009	2.579291
UGDH      	3.48675	1.20754	4.518505
UGP2      	4.68583	1.123311	5.668943
UGT2B4    	0.910945	1	0.910945
UGT2B15   	1.84223	1.087084	1.942903
UGT2B17   	0.653757	1	0.653757
UGT2A3    	4.09316	1.173817	5.229314
UXS1      	2.53385	1.16549	2.955307
MGAM      	2.10216	1	2.10216																																									
HUMAN_CASE/hsa00510.gene	na	ALG3	MAN1A2	MAN1B1	MGAT4B	MGAT4A	ALG10B	MGAT5B	DAD1	DDOST	DPAGT1	ALG14	STT3B	GANAB	FUT8	B4GALT1	ALG5	ALG6	MAN1A1	MAN2A1	MGAT1	MGAT2	MGAT3	MGAT5	ALG11	DPM3	ALG1	MAN1C1	DOLPP1	RPN1	RPN2	ST6GAL1	GCS1	ALG8	ALG12	ALG9	ALG13	ALG10	ALG2	B4GALT3	B4GALT2	DPM1	DPM2	RFT1
Identifier	 Raw score	    Weight	Final Score	Annotation																																								
ALG3      	0.264482	1	0.264482																																									
MAN1A2    	3.08393	1.143424	3.624549																																									
MAN1B1    	0.705387	1.066428	0.689221																																									
MGAT4B    	4.17434	1.150196	5.173654																																									
MGAT4A    	4.22025	1.13899	5.155303																																									
ALG10B    	1.3023	1	1.3023																																									
MGAT5B    	1.7411	1.193003	1.937776																																									
DAD1      	2.86914	1.120141	3.256467																																									
DDOST     	2.51391	1.113371	2.790859																																									
DPAGT1    	1.78533	1.128228	1.923073																																									
ALG14     	4.40108	1.085374	4.994622																																									
STT3B     	3.33393	1.127773	3.888445																																									
GANAB     	1.79146	1.110097	1.910225																																									
FUT8      	2.50523	1.141037	2.851675
B4GALT1   	2.15041	1.09809	2.318132
ALG5      	0.64653	1.123261	0.612691
ALG6      	1.50166	1.131836	1.584347
MAN1A1    	3.01682	1.253325	3.990538
MAN2A1    	4.14705	1.119726	4.916986
MGAT1     	2.10255	1.107059	2.276665
MGAT2     	3.02833	1.165712	3.638684
MGAT3     	1.30731	1	1.30731
MGAT5     	0.161667	1.06565	0.143439
DPM3      	1.11661	1.131062	1.132869
ALG1      	1.51887	1	1.51887
MAN1C1    	3.37876	1.083319	3.739494
DOLPP1    	2.24821	1.124391	2.486578
RPN1      	1.08225	1.081585	1.089252
RPN2      	2.69665	1.117676	3.030557
ST6GAL1   	0.656032	1.122755	0.622948																
GCS1      	0.227827	1.096987	0.197379																
ALG8      	0.948037	1.148267	0.940566																
ALG12     	1.13576	1	1.13576																
ALG9      	1.00571	1	1.00571																
ALG13     	3.45286	1.078417	3.805234																
ALG10     	2.42569	1.086238	2.61832																
ALG2      	2.15449	1.066118	2.26665																
B4GALT3   	1.19401	1.074551	1.209899																
B4GALT2   	2.98329	1.128238	3.432176																
DPM1      	1.74584	1.195092	1.946335																
DPM2      	0.30216	1.159026	0.249794																
RFT1      	0.748362	1	0.748362																
HUMAN_CASE/hsa00511.gene	na	NEU3	NEU4	AGA	MAN2B2	FUCA1	FUCA2	GBA	GLB1	HEXA	HEXB	LCT	MAN2C1	MAN2B1	MANBA	NEU1	NEU2	ENGASE	FLJ21865
Identifier	 Raw score	    Weight	Final Score	Annotation															
NEU3      	0.638128	1	0.638128																
NEU4      	1.23431	1	1.23431																													
AGA       	2.18125	1	2.18125																													
FUCA1     	3.15713	1	3.15713																													
FUCA2     	1.89478	1	1.89478																													
GBA       	1.8482	1	1.8482																													
GLB1      	2.88765	1	2.88765																													
HEXA      	1.59057	1	1.59057																													
HEXB      	3.33445	1	3.33445																													
LCT       	0.785905	1	0.785905																													
MAN2C1    	1.75346	1	1.75346																													
MAN2B1    	1.76959	1	1.76959																													
MANBA     	0.345153	1	0.345153																													
NEU1      	2.88545	1	2.88545																													
NEU2      	1.5152	1	1.5152																													
ENGASE    	0.010242	1	0.010242																													
HUMAN_CASE/hsa00512.gene	na	GALNT6	GALNT5	GALNT13	GALNTL2	GALNTL5	B3GNT6	GALNT1	GALNT2	GALNT3	GALNT8	GCNT1	C1GALT1C1	GALNTL4	GALNTL6	GALNT9	GCNT4	GALNT7	GALNT10	ST6GALNAC1	C1GALT1	GALNTL1	GALNT11	WBSCR17	ST3GAL1	ST3GAL2	GALNT14	GALNT12	OGT	GALNT4	GCNT3	B4GALT5
Identifier	 Raw score	    Weight	Final Score	Annotation
GALNT6    	1.28752	1	1.28752	
GALNT5    	2.15344	1.132003	2.382909	
GALNT13   	2.37636	1.105698	2.604026	
GALNTL2   	4.83102	1.109467	5.740091	
GALNTL5   	0.30103	1	0.30103	
B3GNT6    	2.08736	1.146113	2.324313	
GALNT1    	4.81011	1.117977	5.789397	
GALNT2    	0.949228	1.107496	0.943926	
GALNT3    	3.16369	1.151136	3.765226	
GALNT8    	0.216465	1.15949	0.169586	
GCNT1     	1.39668	1.133076	1.460178	
C1GALT1C1 	3.3925	1.149135	4.070418	
GALNTL4   	3.73001	1.103545	4.274722	
GALNT9    	0.299048	1.093439	0.26715	
GCNT4     	2.9907	1.139402	3.484147	
GALNT7    	3.07691	1.144537	3.619639	
GALNT10   	1.91942	1.175907	2.15269	
ST6GALNAC1	3.2622	1.183591	4.053093	
C1GALT1   	0.272948	1.130283	0.230468	
GALNTL1   	2.75629	1.108419	3.076555	
GALNT11   	2.27604	1.149007	2.572778	
WBSCR17   	2.43161	1.125025	2.717317	
ST3GAL1   	2.34514	1.09853	2.550596	
ST3GAL2   	2.45566	1.099501	2.685285	
GALNT14   	2.68083	1.105874	2.975855	
GALNT12   	3.4605	1.129189	4.062466	
OGT       	1.16681	1.11931	1.188486	
GALNT4    	3.06829	1.216453	3.910991	
GCNT3     	2.54297	1.115009	2.831125	
B4GALT5   	2.63188	1.071882	2.821472	
HUMAN_CASE/hsa00514.gene	na	POMT1	POMT2	POMGNT1
Identifier	 Raw score	    Weight	Final Score	Annotation																											
POMT1     	0.507313	1	0.507313																												
POMT2     	3.05764	1	3.05764																												
POMGNT1   	3.93281	1	3.93281																												
HUMAN_CASE/hsa00520.gene	na	TGDS	GALE	GALT	UGDH	UGP2	UXS1																								
Identifier	 Raw score	    Weight	Final Score	Annotation																											
TGDS      	2.16301	1	2.16301																												
GALE      	2.55215	1.284051	3.330338																												
GALT      	0.789897	1.069441	0.777066																												
UGDH      	3.48675	1.255893	4.799794																												
UGP2      	4.68583	1.138721	5.805488																												
UXS1      	2.53385	1.107584	2.800407																												
HUMAN_CASE/hsa00530.gene	na	GNPDA1	GNE	CHIT1	GNPDA2	NANP	CTBS	CYB5R3	GCK	GFPT1	CHIA	PHPT1	HEXA	HEXB	HK1	HK2	HK3	AMDHD2	CYB5R1	PGM3	NANS	NAGK	CMAS	RENBP	GNPNAT1	UAP1	NPL	MTMR1	MTMR2	MTMR6	GFPT2
Identifier	 Raw score	    Weight	Final Score	Annotation																											
GNPDA1    	2.92656	1.110795	3.296306																												
GNE       	2.29648	1.185576	2.679584																												
CHIT1     	0.758901	1.082618	0.741799
GNPDA2    	2.26945	1.178225	2.626362
NANP      	2.31204	1.078689	2.469664
CTBS      	2.11595	1	2.11595
CYB5R3    	3.82364	1	3.82364
GCK       	1.05344	1.09152	1.058471
GFPT1     	4.02647	1.121792	4.770891
CHIA      	0.37108	1.05004	0.353121
PHPT1     	1.15257	1	1.15257
HEXA      	1.59057	1	1.59057
HEXB      	3.33445	1.091143	3.721294
HK1       	1.99943	1.099465	2.142081
HK2       	2.33267	1.231583	2.838194
HK3       	2.7347	1.08143	2.96816
AMDHD2    	0.547232	1	0.547232
CYB5R1    	4.21744	1	4.21744
PGM3      	1.34548	1.084508	1.379648																
NANS      	2.60834	1.155949	3.028974																
NAGK      	2.1462	1.090213	2.299277																
CMAS      	5.53792	1.093934	6.503875																
RENBP     	0.762193	1.068296	0.748188																
GNPNAT1   	2.35895	1.104981	2.581351																
UAP1      	3.01095	1.088464	3.31934																
NPL       	0.648455	1.081422	0.625983																
MTMR1     	1.22728	1.099962	1.252664																
MTMR2     	2.98798	1	2.98798																
MTMR6     	1.16661	1.071169	1.179475																
GFPT2     	7.23239	1.124951	9.26083																
HUMAN_CASE/hsa00531.gene	na	HPSE	HGSNAT	GALNS	GLB1	GNS	GUSB	HEXA	HEXB	HYAL1	IDS	IDUA	LCT	ARSB	NAGLU	HPSE2	SGSH	SPAM1	HYAL2
Identifier	 Raw score	    Weight	Final Score	Annotation															
HPSE      	2.71922	1	2.71922																
HGSNAT    	1.67824	1	1.67824																
GALNS     	0.133344	1	0.133344
GLB1      	2.88765	1.137282	3.340173
GNS       	1.29677	1.135509	1.34325
GUSB      	2.43121	1	2.43121
HEXA      	1.59057	1	1.59057
HEXB      	3.33445	1.267274	4.600606
HYAL1     	1.5118	1.08056	1.562984
IDS       	3.88086	1	3.88086
IDUA      	1.82997	1.13555	1.986178
LCT       	0.785905	1	0.785905
ARSB      	2.54597	1.066029	2.708018
NAGLU     	1.75468	1	1.75468
HPSE2     	0.249959	1	0.249959
SGSH      	2.60229	1.173906	3.073185
SPAM1     	1.08046	1	1.08046
HYAL2     	3.43024	1	3.43024
HUMAN_CASE/hsa00532.gene	na	UST	B4GALT7	CHST14	B3GALT6	B3GAT2	CHST13	CHSY1	B3GAT3	B3GAT1	DSE	CHSY3	CHST11	GALNAC4S-6ST	CSGLCA-T	CSGALNACT2	CHST12	CSGALNACT1	CHST7	XYLT1	XYLT2	CHPF	CHST3
Identifier	 Raw score	    Weight	Final Score	Annotation																			
UST       	4.3659	1	4.3659																				
B4GALT7   	1.54073	1.172871	1.660271																				
CHST14    	2.19324	1	2.19324																				
B3GALT6   	4.33315	1	4.33315																				
B3GAT2    	0.57937	1	0.57937																				
CHST13    	1.88159	1	1.88159																				
CHSY1     	3.25221	1	3.25221																				
B3GAT3    	2.16507	1	2.16507																				
B3GAT1    	0.892892	1	0.892892																				
DSE       	2.78651	1	2.78651																				
CHST11    	3.08045	1	3.08045																				
CHST12    	2.71428	1	2.71428																				
CHST7     	1.38871	1	1.38871																				
XYLT1     	1.27302	1.172871	1.327267																				
XYLT2     	0.52747	1	0.52747													
CHPF      	3.12498	1	3.12498													
CHST3     	3.73497	1	3.73497													
HUMAN_CASE/hsa00533.gene	na	CHST4	B3GNT2	B3GNT1	FUT8	B4GALT1	CHST6	ST3GAL1	ST3GAL2	ST3GAL3	CHST1	B4GALT4	B4GALT3	B4GALT2	B3GNT7	CHST2
Identifier	 Raw score	    Weight	Final Score	Annotation												
CHST4     	0.182554	1	0.182554													
B3GNT2    	0.874799	1	0.874799													
B3GNT1    	1.37251	1	1.37251													
FUT8      	2.50523	1	2.50523													
B4GALT1   	2.15041	1	2.15041													
CHST6     	1.54929	1	1.54929													
ST3GAL1   	2.34514	1	2.34514													
ST3GAL2   	2.45566	1	2.45566													
ST3GAL3   	4.03552	1	4.03552													
CHST1     	1.11281	1	1.11281													
B4GALT4   	3.91349	1	3.91349													
B4GALT3   	1.19401	1	1.19401																										
B4GALT2   	2.98329	1	2.98329																										
B3GNT7    	0.823681	1	0.823681																										
CHST2     	1.52449	1	1.52449																										
HUMAN_CASE/hsa00534.gene	na	similar to heparan sulfate 6-O-sulfotransferase 3  [EC:2.8.2.-] [SP:sp:H6ST3_HUMAN]	B4GALT7	B3GALT6	B3GAT2	EXT1	EXT2	EXTL1	EXTL2	EXTL3	HS3ST5	GLCE	B3GAT3	HS6ST3	B3GAT1	NDST1	XYLT1	XYLT2	NDST4	similar to heparan sulfate 6-O-sulfotransferase 1  [EC:2.8.2.-] [SP:tr:B5MCS8_HUMAN]	NDST2	HS6ST2	NDST3	HS6ST1	HS2ST1	HS3ST3B1	HS3ST3A1	HS3ST2	HS3ST1
Identifier	 Raw score	    Weight	Final Score	Annotation																									
B4GALT7   	1.54073	1	1.54073																										
B3GALT6   	4.33315	1	4.33315																										
B3GAT2    	0.57937	1	0.57937																										
EXT1      	2.92347	1.090113	3.220196																										
EXT2      	1.2386	1.062262	1.255212																										
EXTL1     	2.18097	1	2.18097																										
EXTL2     	3.53473	1.123744	4.132493																										
EXTL3     	0.840708	1.054547	0.832789																										
HS3ST5    	1.45629	1	1.45629																										
GLCE      	3.30862	1	3.30862																										
B3GAT3    	2.16507	1	2.16507
HS6ST3    	0.75709	1	0.75709
B3GAT1    	0.892892	1	0.892892
NDST1     	0.636052	1	0.636052
XYLT1     	1.27302	1	1.27302
XYLT2     	0.52747	1	0.52747
NDST4     	2.511	1	2.511
NDST2     	1.04714	1	1.04714
HS6ST2    	0.445101	1	0.445101
NDST3     	0.23595	1	0.23595
HS6ST1    	1.91551	1	1.91551
HS2ST1    	2.00586	1	2.00586
HS3ST3B1  	0.887466	1	0.887466
HS3ST3A1  	2.15406	1	2.15406
HS3ST2    	2.09198	1	2.09198
HS3ST1    	2.20553	1	2.20553
HUMAN_CASE/hsa00550.gene	na	PGLYRP2	PGLYRP3	GLUL	PGLYRP4	PGLYRP1																																													
Identifier	 Raw score	    Weight	Final Score	Annotation																																															
PGLYRP2   	0.567083	1	0.567083																																																
PGLYRP3   	1.18921	1	1.18921																																																
GLUL      	2.01646	1	2.01646																																																
PGLYRP4   	0.720502	1	0.720502																																																
PGLYRP1   	1.60953	1	1.60953																																																
HUMAN_CASE/hsa00561.gene	na	AKR1A1	AGPAT1	AGPAT2	CEL	MGLL	GLYCTK	AGPAT6	AWAT2	DGKA	DGKB	DGKG	DGKH	DGKQ	ALDH2	ALDH3A1	ALDH1B1	ALDH9A1	ALDH3A2	AKR1B1	LCLAT1	DAK	GK	GK2	GLA	GLB1	LCT	LIPA	LIPC	LPL	ALDH7A1	PNLIP	PNLIPRP1	PNLIPRP2	AGK	AGPAT3	AGPAT4	GPAM	similar to diacylglycerol O-acyltransferase homolog 1 (mouse)  [EC:2.3.1.20 2.3.1.76] [SP:tr:B2RWQ2_HUMAN sp:DGAT1_HUMAN]	PNPLA3	DGAT2	LIPF	DGKZ	DGKE	DGKD	PPAP2A	PPAP2C	PPAP2B	DGAT1	DGKI	LIPG
Identifier	 Raw score	    Weight	Final Score	Annotation																																															
AKR1A1    	3.15852	1.155271	3.776061																																																
AGPAT1    	1.29398	1.132648	1.338981																																																
AGPAT2    	3.47054	1.115443	4.006658																																																
CEL       	1.3502	1.066268	1.377334																																																
MGLL      	2.93081	1.092136	3.236043																																																
GLYCTK    	0.847788	1.06032	0.839386																																																
AGPAT6    	1.78052	1.096635	1.882601																																																
DGKA      	1.29447	1.098935	1.32795
DGKB      	2.05407	1.124318	2.246359
DGKG      	1.98953	1.08162	2.104429
DGKH      	0.614399	1.09028	0.587965
DGKQ      	0.217298	1.10227	0.18589
ALDH2     	5.39056	1.110463	6.493105
ALDH3A1   	1.26998	1.175467	1.324371
ALDH1B1   	1.39941	1.068452	1.431974
ALDH9A1   	4.48251	1.140919	5.537748
ALDH3A2   	6.43588	1.10544	7.831907
AKR1B1    	3.42876	1.141094	4.079827
DAK       	1.25606	1	1.25606
GK        	4.83151	1.089586	5.563744
GK2       	1.00611	1	1.00611
GLA       	0.32465	1	0.32465
GLB1      	2.88765	1.067207	3.10096
LCT       	0.785905	1	0.785905
LIPA      	1.5036	1.10762	1.571069
LIPC      	1.19212	1.096622	1.212535
LPL       	2.96224	1.111025	3.34181
ALDH7A1   	4.93462	1.12129	5.988782
PNLIP     	0.183029	1.079824	0.159827
PNLIPRP1  	1.33898	1.068239	1.365919
PNLIPRP2  	1.46957	1.082804	1.51717
AGK       	1.67028	1.087712	1.747152
AGPAT3    	2.92638	1.114731	3.310041
AGPAT4    	2.99045	1.103564	3.349697
GPAM      	1.09712	1	1.09712
PNPLA3    	1.14716	1.090213	1.161456
DGAT2     	0.380794	1.069447	0.356099
LIPF      	1.86908	1.09561	1.984258
DGKZ      	0.672285	1.121028	0.640741
DGKE      	1.56898	1.083761	1.629306																																																	
DGKD      	0.179239	1.061842	0.161162																																																	
PPAP2A    	2.68611	1.078508	2.902777																																																	
PPAP2C    	2.68881	1.180985	3.215912																																																	
PPAP2B    	4.28627	1.100422	4.960829																																																	
DGAT1     	2.87817	1.113411	3.244781																																																	
DGKI      	2.06118	1.136873	2.275673																																																	
LIPG      	0.759692	1.115108	0.736034																																																	
HUMAN_CASE/hsa00562.gene	na	PLCD3	PIP5K3	PLCB1	PIP5K1C	IPMK	INPP5J	IMPA1	IMPA2	INPP1	INPP4A	INPP5A	INPP5B	INPPL1	ITPK1	ITPKA	ITPKB	ALDH6A1	OCRL	PLCE1	ISYNA1	INPP5K	PIK3C3	PIK3CA	PIK3CB	PIK3CD	PIK3CG	PI4KA	PI4KB	PIP4K2A	PLCB2	PLCB3	PLCB4	PLCD1	PLCG1	PLCG2	MIOX	INPP5E	PTEN	IPPK	TPI1	RCTPI1	PIP4K2C	PIP5K1A	PIP5K1B	PIP4K2B	PLCD4	INPP4B	SYNJ1	SYNJ2	PLCZ1	MINPP1
Identifier	 Raw score	    Weight	Final Score	Annotation																																																
PLCD3     	2.926	1.156814	3.462522																																																	
PIP5K3    	1.9124	1.146183	2.102523																																																	
PLCB1     	3.27331	1.146344	3.89361																																																	
PIP5K1C   	1.26526	1.109826	1.29838																																																	
IPMK      	1.129	1.134097	1.147519																																																	
IMPA1     	2.85166	1.143306	3.313722																																																	
IMPA2     	3.27226	1.152075	3.918712
INPP1     	1.4182	1.102215	1.469763
INPP4A    	2.98853	1.165886	3.583683
INPP5A    	0.453135	1.105495	0.416832
INPP5B    	0.928567	1.093365	0.922164
INPPL1    	1.91255	1.057824	1.985623
ITPK1     	1.03603	1.0891	1.039303
ITPKA     	2.57299	1.12367	2.891991
ITPKB     	4.63392	1.11698	5.544357
ALDH6A1   	5.01123	1	5.01123
OCRL      	1.40961	1.127274	1.472568
PLCE1     	4.32313	1.165179	5.50578
ISYNA1    	2.73061	1.113918	3.061662
PIK3C3    	2.73509	1.206858	3.367926
PIK3CA    	2.35178	1.157316	2.690441
PIK3CB    	3.25333	1.127934	3.783312
PIK3CD    	2.79996	1.140603	3.236106
PIK3CG    	2.49813	1.117255	2.781234
PI4KA     	0.004109	1.158587	0.001719
PI4KB     	2.988	1.160461	3.561727
PIP4K2A   	0.679548	1.104718	0.652605
PLCB2     	2.1441	1.075056	2.270424
PLCB3     	0.131187	1	0.131187
PLCB4     	2.14008	1.153403	2.405021
PLCD1     	2.09164	1.114895	2.276718
PLCG1     	0.725247	1.096251	0.703165
PLCG2     	2.03876	1.188833	2.332302
INPP5E    	2.47348	1.144576	2.819494
PTEN      	2.77127	1.137787	3.189144
IPPK      	1.93935	1	1.93935
TPI1      	2.9726	1	2.9726
PIP4K2C   	2.71017	1.138973	3.112945
PIP5K1A   	2.19682	1.103634	2.383504																					
PIP5K1B   	2.99514	1.14916	3.527602																					
PIP4K2B   	4.25147	1.109281	4.97997																					
PLCD4     	3.16641	1.118945	3.631678																					
INPP4B    	1.77001	1	1.77001																					
SYNJ1     	0.887032	1	0.887032																					
SYNJ2     	2.88017	1.093824	3.180701																					
PLCZ1     	0.573495	1.14162	0.530069																					
MINPP1    	3.69632	1.136594	4.418994																					
HUMAN_CASE/hsa00563.gene	na	PIGK	PIGU	PIGN	GPLD1	PIGW	PIGP	PIGT	PIGA	PIGC	PIGF	PIGH	PIGX	PIGV	PGAP1	PIGO	PIGY	GPAA1	DPM2	PIGQ	PIGM	PIGS	PIGL	PIGB
Identifier	 Raw score	    Weight	Final Score	Annotation																				
PIGK      	2.04363	1.171619	2.310326																					
PIGU      	0.906798	1.081049	0.899636																					
PIGN      	1.40192	1.086719	1.4436																					
GPLD1     	1.90077	1	1.90077																					
PIGW      	0.098218	1.060833	0.085287																					
PIGP      	0.274385	1	0.274385
PIGT      	3.3149	1.162475	4.027485
PIGA      	0.298794	1	0.298794
PIGC      	1.72182	1	1.72182
PIGF      	5.04058	1.095663	5.884122
PIGH      	0.256428	1.060833	0.236054
PIGX      	1.64047	1.198274	1.809635
PIGV      	4.53708	1.131126	5.53219
PGAP1     	3.07943	1.103768	3.460653
PIGO      	3.96469	1.121473	4.686793
PIGY      	1.37303	1	1.37303
GPAA1     	1.43547	1.139909	1.509938
DPM2      	0.30216	1	0.30216
PIGQ      	1.20929	1	1.20929
PIGM      	0.418862	1	0.418862
PIGS      	1.18039	1.092256	1.198589
PIGL      	1.37249	1	1.37249																																																																		
PIGB      	2.34909	1.089891	2.536531																																																																		
HUMAN_CASE/hsa00564.gene	na	PLA2G4B	CDS1	PEMT	CDIPT	LYPLA1	AGPAT1	AGPAT2	CHAT	CHKA	CHKB	LYPLA2	AGPAT6	DGKA	DGKB	DGKG	DGKH	DGKQ	PHOSPHO1	GPD1L	PLA2G15	PISD	NAT6	LCLAT1	PLA2G2D	GPD1	GPD2	PLA2G2E	LCAT	ACHE	PLA2G3	NAT5	PCYT1A	GDE1	PLA2G1B	PLA2G2A	PLA2G4A	PLA2G5	PLD1	PLD2	CRLS1	ETNK2	ETNK1	AGPAT3	AGPAT4	CHPT1	GPAM	PCYT2	PLA2G2F	PNPLA3	PTDSS2	PLA2G12A	ARD1A	PLA2G6	PLA2G10	GNPAT	PLA2G12B	DGKZ	DGKE	DGKD	PPAP2A	PPAP2C	PPAP2B	JMJD7-PLA2G4B	CDS2	DGKI	PCYT1B	PGS1	PTDSS1
Identifier	 Raw score	    Weight	Final Score	Annotation																																																																	
PLA2G4B   	1.78037	1.11655	1.904176																																																																		
CDS1      	1.92072	1.118804	2.075586																																																																		
PEMT      	1.15427	1.102032	1.171291																																																																		
CDIPT     	0.549535	1.098961	0.517923																																																																		
LYPLA1    	4.61944	1.108333	5.452385																																																																		
AGPAT1    	1.29398	1.111796	1.331805																																																																		
AGPAT2    	3.47054	1.129919	4.079481																																																																		
CHAT      	0.393772	1	0.393772																																																																		
CHKA      	2.05129	1	2.05129																																																																		
CHKB      	0.238236	1.068497	0.215941																																																																		
LYPLA2    	1.61146	1	1.61146																																																																		
AGPAT6    	1.78052	1.071223	1.855203																																																																		
DGKA      	1.29447	1.113195	1.332847
DGKB      	2.05407	1.125426	2.248151
DGKG      	1.98953	1.08152	2.104286
DGKH      	0.614399	1.067254	0.594597
DGKQ      	0.217298	1	0.217298
PHOSPHO1  	0.161199	1	0.161199
GPD1L     	4.57771	1.08401	5.20175
PISD      	1.1514	1.144647	1.17512
NAT6      	0.430374	1.138757	0.382859
PLA2G2D   	1.65592	1.096859	1.738823
GPD1      	1.91017	1.079755	2.011356
GPD2      	3.66837	1.081686	4.079274
PLA2G2E   	1.03624	1.072649	1.038923
LCAT      	5.46659	1.153681	7.097245
ACHE      	4.4619	1	4.4619
PLA2G3    	0.753437	1	0.753437
NAT5      	0.503612	1.079755	0.476801
PCYT1A    	1.41406	1	1.41406
PLA2G1B   	1.81507	1.096984	1.9231
PLA2G2A   	0.226399	1.078561	0.201462
PLA2G4A   	0.351076	1	0.351076
PLA2G5    	2.88064	1.140288	3.341564
PLD1      	3.68352	1.161718	4.548186
PLD2      	1.34952	1.096895	1.389291
CRLS1     	2.85413	1.060141	3.039949
ETNK2     	0.757379	1	0.757379
ETNK1     	6.1747	1.091707	7.296603
AGPAT3    	2.92638	1.105115	3.276038
AGPAT4    	2.99045	1.110065	3.373639
CHPT1     	3.60326	1.124613	4.227342
GPAM      	1.09712	1	1.09712
PCYT2     	1.16365	1.103042	1.181966
PLA2G2F   	5.57634	1.189189	7.718806
PNPLA3    	1.14716	1.05146	1.155293
PTDSS2    	0.594087	1.111944	0.560446
PLA2G12A  	2.10623	1.150424	2.355965
ARD1A     	1.54047	1.087604	1.599899
PLA2G6    	1.48367	1.200703	1.605925
PLA2G10   	2.42539	1.139128	2.743567
GNPAT     	0.521107	1.094629	0.489937
PLA2G12B  	2.64131	1.108963	2.936176
DGKZ      	0.672285	1.086872	0.64949
DGKE      	1.56898	1	1.56898
DGKD      	0.179239	1.081902	0.155699
PPAP2A    	2.68611	1.091939	2.941555
PPAP2C    	2.68881	1.14104	3.091329
PPAP2B    	4.28627	1.116707	5.079814
CDS2      	1.75701	1.101416	1.860366
DGKI      	2.06118	1.115678	2.241054																															
PCYT1B    	1.1806	1	1.1806																															
PGS1      	0.568639	1.145149	0.523904																															
PTDSS1    	0.280187	1.122685	0.239695																															
HUMAN_CASE/hsa00565.gene	na	PLA2G4B	AGPAT1	AGPAT2	ENPP6	AGPAT6	LCLAT1	PLA2G2D	PLA2G2E	PAFAH1B1	PLA2G3	PAFAH1B2	PAFAH1B3	PAFAH2	ENPP2	PLA2G1B	PLA2G2A	PLA2G4A	PLA2G5	PLD1	PLD2	AGPAT3	AGPAT4	CHPT1	PLA2G2F	PLA2G12A	PLA2G6	PLA2G10	PLA2G12B	AGPS	PPAP2A	PPAP2C	PPAP2B	JMJD7-PLA2G4B
Identifier	 Raw score	    Weight	Final Score	Annotation																														
PLA2G4B   	1.78037	1.097395	1.883253																															
AGPAT1    	1.29398	1.054678	1.312343																															
AGPAT2    	3.47054	1.159254	4.231143																															
ENPP6     	0.381072	1.070447	0.356033																															
AGPAT6    	1.78052	1.10202	1.888459																															
PLA2G2D   	1.65592	1.195332	1.827363																															
PLA2G2E   	1.03624	1.071451	1.038879																															
PAFAH1B1  	1.58277	1.094098	1.652657																															
PLA2G3    	0.753437	1.055976	0.741591																															
PAFAH1B2  	0.46125	1.128351	0.41764																															
PAFAH1B3  	1.09763	1.086278	1.106487
PAFAH2    	2.90548	1.141579	3.37909
ENPP2     	1.67366	1.103831	1.765594
PLA2G1B   	1.81507	1.099783	1.926311
PLA2G2A   	0.226399	1	0.226399
PLA2G4A   	0.351076	1.137169	0.304119
PLA2G5    	2.88064	1.148281	3.369941
PLD1      	3.68352	1.170642	4.601415
PLD2      	1.34952	1.129684	1.403012
AGPAT3    	2.92638	1.129395	3.362572
AGPAT4    	2.99045	1.107515	3.364228
CHPT1     	3.60326	1.153575	4.38723
PLA2G2F   	5.57634	1.114623	6.790438
PLA2G12A  	2.10623	1.125597	2.312795
PLA2G6    	1.48367	1.121477	1.556506
PLA2G10   	2.42539	1.131737	2.72566
PLA2G12B  	2.64131	1.153527	3.066057																																																						
AGPS      	3.38973	1	3.38973																																																						
PPAP2A    	2.68611	1.094884	2.950126																																																						
PPAP2C    	2.68881	1.145811	3.105951																																																						
PPAP2B    	4.28627	1.111571	5.041985																																																						
HUMAN_CASE/hsa00590.gene	na	PLA2G4B	CYP2U1	GGT6	CYP2B6	CYP2C19	CYP2C8	CYP2C9	CYP2C18	CYP2E1	CYP2J2	CYP4A11	EPHX2	ALOX12	ALOX5	ALOX12B	ALOX15	ALOX15B	GPX6	PLA2G2D	GGT1	GGT7	GGT5	PGDS	CYP4A22	GPX1	GPX2	GPX3	GPX4	GPX5	GPX7	PLA2G2E	LTA4H	CYP4F3	LTC4S	PLA2G3	PLA2G1B	PLA2G2A	PLA2G4A	PLA2G5	PTGDS	PTGIS	PTGS1	PTGS2	PLA2G2F	TBXAS1	PTGES2	PLA2G12A	PLA2G6	PLA2G10	PLA2G12B	CYP4F2	AKR1C3	JMJD7-PLA2G4B	CBR1	CBR3	PTGES
Identifier	 Raw score	    Weight	Final Score	Annotation																																																					
PLA2G4B   	1.78037	1.07503	1.859114																																																						
CYP2U1    	2.79011	1.119927	3.155464																																																						
CYP2B6    	5.17371	1.112877	6.228364																																																						
CYP2C19   	0.443957	1.103551	0.408153																																																						
CYP2C8    	1.39263	1.109509	1.444066																																																						
CYP2C9    	4.45346	1.121275	5.337875																																																						
CYP2C18   	3.20293	1.092275	3.566129																																																						
CYP2E1    	1.50854	1.112609	1.580025																																																						
CYP2J2    	2.72466	1.168451	3.225827																																																						
CYP4A11   	3.23492	1.089638	3.593907
EPHX2     	3.3343	1.139441	3.943964
ALOX12    	0.921695	1.135767	0.911548
ALOX5     	3.43892	1.129614	4.035989
ALOX12B   	3.02548	1.097264	3.369443
ALOX15    	0.018083	1.090323	0.012585
ALOX15B   	1.05233	1.057203	1.055405
PLA2G2D   	1.65592	1.074016	1.718904
GGT1      	1.30684	1	1.30684
PGDS      	1.524	1.103726	1.592082
CYP4A22   	0.215602	1.060557	0.196472
GPX1      	0.651299	1.109559	0.62141
GPX2      	2.29143	1.109172	2.508536
GPX3      	4.01123	1.108452	4.663415
GPX4      	1.38684	1.097357	1.431705
GPX5      	0.679768	1.080469	0.658978
GPX7      	3.391	1.103956	3.849981
PLA2G2E   	1.03624	1.076254	1.039057
LTA4H     	1.78264	1	1.78264
CYP4F3    	3.47221	1.119795	4.030585
PLA2G3    	0.753437	1.07722	0.737144
PLA2G1B   	1.81507	1.094662	1.92044
PLA2G2A   	0.226399	1.106131	0.193378
PLA2G4A   	0.351076	1.092396	0.318712
PLA2G5    	2.88064	1.121235	3.274879
PTGDS     	3.96521	1.137636	4.79302
PTGIS     	6.83901	1.117599	8.574087
PTGS1     	1.69179	1.122561	1.8044
PTGS2     	4.75592	1.152733	6.034907
PLA2G2F   	5.57634	1.125704	6.92099
TBXAS1    	1.4411	1	1.4411
PTGES2    	1.60221	1.141944	1.713082
PLA2G12A  	2.10623	1.111824	2.289188																											
PLA2G6    	1.48367	1.153794	1.576478																											
PLA2G10   	2.42539	1.11765	2.691852																											
PLA2G12B  	2.64131	1.096695	2.901398																											
CYP4F2    	4.14452	1.134944	5.0211																											
AKR1C3    	5.49183	1.087087	6.369967																											
CBR1      	3.25975	1.089465	3.623233																											
CBR3      	2.95983	1.065355	3.177361																											
PTGES     	1.68525	1.094149	1.770128																											
HUMAN_CASE/hsa00591.gene	na	PLA2G4B	CYP1A2	CYP3A7	CYP2C19	CYP2C8	CYP2C9	CYP2C18	CYP2E1	CYP2J2	CYP3A4	CYP3A5	ALOX5	ALOX15	PLA2G2D	PLA2G2E	PLA2G3	PLA2G1B	PLA2G2A	PLA2G4A	PLA2G5	AKR1B10	PLA2G2F	CYP3A43	HSD3B7	PLA2G12A	PLA2G6	PLA2G10	PLA2G12B	JMJD7-PLA2G4B
Identifier	 Raw score	    Weight	Final Score	Annotation																										
PLA2G4B   	1.78037	1.123528	1.911857																											
CYP1A2    	2.3002	1.125143	2.552926																											
CYP3A7    	2.66752	1.166356	3.140458																											
CYP2C19   	0.443957	1.155273	0.391365																											
CYP2C8    	1.39263	1.107862	1.443279																											
CYP2C9    	4.45346	1.116756	5.301965
CYP2C18   	3.20293	1.076839	3.502621
CYP2E1    	1.50854	1.056804	1.544186
CYP2J2    	2.72466	1.175029	3.247167
CYP3A4    	2.5428	1.084453	2.751326
CYP3A5    	1.67161	1.121396	1.779191
ALOX5     	3.43892	1.114855	3.963079
ALOX15    	0.018083	1.08593	0.012809
PLA2G2D   	1.65592	1.169775	1.80396
PLA2G2E   	1.03624	1.083703	1.039332
PLA2G3    	0.753437	1.075297	0.737546
PLA2G1B   	1.81507	1.0779	1.901346
PLA2G2A   	0.226399	1.092268	0.197401
PLA2G4A   	0.351076	1.07033	0.326159
PLA2G5    	2.88064	1.124451	3.286039
AKR1B10   	4.12209	1	4.12209
PLA2G2F   	5.57634	1.111191	6.750514															
CYP3A43   	1.94201	1.087842	2.058601															
HSD3B7    	0.356062	1	0.356062															
PLA2G12A  	2.10623	1.180685	2.409676															
PLA2G6    	1.48367	1.139635	1.567696															
PLA2G10   	2.42539	1.140513	2.746935															
PLA2G12B  	2.64131	1.121769	2.972926															
HUMAN_CASE/hsa00592.gene	na	PLA2G4B	PLA2G2D	PLA2G2E	PLA2G3	ACOX1	PLA2G1B	PLA2G2A	PLA2G4A	PLA2G5	PLA2G2F	PLA2G12A	ACOX3	PLA2G6	PLA2G10	PLA2G12B	JMJD7-PLA2G4B	FADS2
Identifier	 Raw score	    Weight	Final Score	Annotation														
PLA2G4B   	1.78037	1	1.78037															
PLA2G2D   	1.65592	1	1.65592															
PLA2G2E   	1.03624	1	1.03624															
PLA2G3    	0.753437	1	0.753437															
ACOX1     	5.50562	1	5.50562															
PLA2G1B   	1.81507	1	1.81507															
PLA2G2A   	0.226399	1	0.226399															
PLA2G4A   	0.351076	1	0.351076																																						
PLA2G5    	2.88064	1	2.88064																																						
PLA2G2F   	5.57634	1.104498	6.673306																																						
PLA2G12A  	2.10623	1.146999	2.349963																																						
ACOX3     	1.96615	1	1.96615																																						
PLA2G6    	1.48367	1	1.48367																																						
PLA2G10   	2.42539	1	2.42539																																						
PLA2G12B  	2.64131	1	2.64131																																						
FADS2     	1.62403	1.12394	1.724627																																						
HUMAN_CASE/hsa00600.gene	na	SPTLC1	NEU3	DEGS2	NEU4	SGPP2	SGMS2	KDSR	GALC	SGMS1	GBA	GLA	GLB1	ENPP7	ACER2	LCT	ARSA	ARSD	ARSE	ASAH1	NEU1	NEU2	ACER3	SMPD3	SMPD4	SPHK2	CERK	SMPD1	SMPD2	UGCG	UGT8	SGPP1	DEGS1	PPAP2A	PPAP2C	PPAP2B	SPHK1	SGPL1	B4GALT6	GAL3ST1	SPTLC2
Identifier	 Raw score	    Weight	Final Score	Annotation																																					
SPTLC1    	3.06238	1.081252	3.353918																																						
NEU3      	0.638128	1.053948	0.622849																																						
DEGS2     	1.73526	1.099124	1.8327																																						
NEU4      	1.23431	1.109668	1.263137																																						
SGPP2     	3.47279	1.153644	4.204848																																						
SGMS2     	1.99958	1.101648	2.1455
GALC      	2.80713	1.129736	3.209359
SGMS1     	2.89498	1.119045	3.285505
GBA       	1.8482	1.135591	2.008712
GLA       	0.32465	1.052022	0.306195
GLB1      	2.88765	1.084876	3.159613
ENPP7     	1.21568	1.081773	1.235251
LCT       	0.785905	1	0.785905
ARSA      	2.04872	1.115103	2.225026
ARSD      	1.87717	1.102417	2.002235
ARSE      	2.36596	1.113157	2.608127
ASAH1     	2.38679	1.13879	2.69309
NEU1      	2.88545	1.144039	3.36126
NEU2      	1.5152	1.101577	1.580526
SMPD3     	2.81728	1.127773	3.215926
SMPD4     	2.56138	1.126462	2.884899
SPHK2     	1.49532	1.092851	1.552238
CERK      	0.2612	1.076833	0.235601
SMPD1     	2.26744	1.124296	2.510311
SMPD2     	3.66088	1.092019	4.125213
UGCG      	0.777311	1.089367	0.760007
UGT8      	4.01227	1.134046	4.833619
SGPP1     	2.39799	1.101579	2.620787
DEGS1     	5.25747	1.141832	6.652828
PPAP2A    	2.68611	1.143007	3.093795
PPAP2C    	2.68881	1.141381	3.092373
PPAP2B    	4.28627	1.098816	4.94925
SPHK1     	1.38766	1.112172	1.439605
SGPL1     	3.07633	1.135663	3.582952
B4GALT6   	1.45204	1.083288	1.497854
GAL3ST1   	0.037644	1.113092	0.025979
SPTLC2    	4.53727	1.078232	5.107135
HUMAN_CASE/hsa00601.gene	na	B3GALT5	B3GNT3	ST3GAL6	B3GNT2	FUT9	B3GNT1	FUT1	FUT2	FUT3	FUT4	FUT5	FUT6	FUT7	GCNT2	B4GALT1	ABO	ST3GAL4	ST3GAL3	ST8SIA1	B3GNT4	B3GNT5	B4GALT4	B4GALT3	B4GALT2	B3GALT2	B3GALT1
Identifier	 Raw score	    Weight	Final Score	Annotation																							
B3GALT5   	3.33564	1.12807	3.892087																								
B3GNT3    	1.88791	1.15496	2.083279																								
ST3GAL6   	2.2659	1.067076	2.393696																								
B3GNT2    	0.874799	1.127495	0.860007																								
FUT9      	1.02527	1.069773	1.027057																								
B3GNT1    	1.37251	1.096412	1.415056																								
FUT1      	1.21851	1.070985	1.235725																								
FUT2      	2.86096	1.154838	3.366644																								
FUT3      	2.87028	1.133783	3.305117																								
FUT4      	2.61642	1.143591	3.003908																								
FUT5      	1.45494	1.095747	1.508124																								
FUT6      	3.52627	1.133967	4.174821																								
FUT7      	1.8759	1.100548	1.998391																								
GCNT2     	3.23409	1.106042	3.66275																								
B4GALT1   	2.15041	1.091991	2.307333												
ABO       	1.17001	1.06086	1.181244												
ST3GAL4   	1.37709	1.070334	1.408433												
ST3GAL3   	4.03552	1.118766	4.762772												
ST8SIA1   	2.85674	1.105475	3.191196												
B3GNT4    	0.891173	1.081034	0.882891												
B3GNT5    	2.69511	1.114511	3.019133												
B4GALT4   	3.91349	1.115192	4.579552												
B4GALT3   	1.19401	1.155046	1.227292												
B4GALT2   	2.98329	1.108005	3.357105												
B3GALT2   	2.19635	1	2.19635												
B3GALT1   	2.32176	1.066717	2.455972												
HUMAN_CASE/hsa00603.gene	na	B3GALT5	FUT9	FUT1	FUT2	GBGT1	GLA	HEXA	HEXB	NAGA	A4GALT	ST3GAL1	ST3GAL2	ST8SIA1	B3GALNT1
Identifier	 Raw score	    Weight	Final Score	Annotation											
B3GALT5   	3.33564	1.117472	3.842713												
FUT9      	1.02527	1	1.02527												
FUT1      	1.21851	1.067035	1.23476														
FUT2      	2.86096	1.11924	3.242996														
GBGT1     	2.07343	1.099251	2.229056														
GLA       	0.32465	1	0.32465														
HEXA      	1.59057	1	1.59057														
HEXB      	3.33445	1.128558	3.892811														
NAGA      	0.686481	1.12354	0.655308														
A4GALT    	4.67532	1.140723	5.808572														
ST3GAL1   	2.34514	1.096411	2.545993														
ST3GAL2   	2.45566	1.128461	2.756067														
ST8SIA1   	2.85674	1.167367	3.405404														
B3GALNT1  	3.28758	1.114646	3.768202														
HUMAN_CASE/hsa00604.gene	na	ST6GALNAC3	B4GALNT1	ST6GALNAC4	GLB1	ST8SIA5	HEXA	HEXB	ST6GALNAC6	LCT	ST3GAL1	ST3GAL2	ST8SIA1	ST6GALNAC5	B3GALT4	ST3GAL5	SLC33A1
Identifier	 Raw score	    Weight	Final Score	Annotation													
ST6GALNAC3	4.99284	1.077214	5.652885														
B4GALNT1  	1.26285	1.052115	1.278303														
ST6GALNAC4	0.667435	1	0.667435																																							
GLB1      	2.88765	1.126622	3.302629																																							
ST8SIA5   	0.212059	1	0.212059																																							
HEXA      	1.59057	1	1.59057																																							
HEXB      	3.33445	1.157259	4.029719																																							
ST6GALNAC6	0.726369	1	0.726369																																							
LCT       	0.785905	1	0.785905																																							
ST3GAL1   	2.34514	1.105846	2.566549																																							
ST3GAL2   	2.45566	1.081117	2.641298																																							
ST8SIA1   	2.85674	1.182508	3.459957																																							
ST6GALNAC5	2.26628	1	2.26628																																							
B3GALT4   	0.617319	1	0.617319																																							
ST3GAL5   	2.82146	1.124897	3.211714																																							
SLC33A1   	2.63517	1.098903	2.900198																																							
HUMAN_CASE/hsa00620.gene	na	ME3	ACOT12	LDHAL6A	DLAT	DLD	LDHD	ALDH2	ALDH3A1	ALDH1B1	ALDH9A1	ALDH3A2	AKR1B1	GLO1	HAGH	ACACA	ACACB	ACAT1	ACAT2	LDHA	LDHB	LDHC	MDH1	MDH2	ME1	ME2	ALDH7A1	PC	PCK1	PCK2	PDHA1	PDHA2	PDHB	PKLR	PKM2	ACSS2	HAGHL	ACSS1	LDHAL6B	GRHPR	ACYP1	ACYP2
Identifier	 Raw score	    Weight	Final Score	Annotation																																						
ME3       	1.22652	1.062136	1.24218
ACOT12    	0.107342	1.067133	0.092407
LDHAL6A   	1.29401	1.192837	1.359951
DLAT      	3.62317	1.136017	4.316523
DLD       	4.02147	1.145792	4.926052
LDHD      	3.77847	1.173425	4.75814
ALDH2     	5.39056	1.086986	6.241308
ALDH3A1   	1.26998	1.150626	1.316532
ALDH1B1   	1.39941	1.060908	1.428349
ALDH9A1   	4.48251	1.110133	5.287803
ALDH3A2   	6.43588	1.102611	7.790766
AKR1B1    	3.42876	1	3.42876
GLO1      	0.613076	1.066698	0.593392
HAGH      	0.204497	1	0.204497
ACACA     	1.6686	1	1.6686
ACACB     	2.88319	1.097034	3.195191
ACAT1     	5.09966	1.122216	6.223201
ACAT2     	3.92191	1.123347	4.641986
LDHA      	3.55441	1.217832	4.685352
LDHB      	1.63068	1.116182	1.726006
LDHC      	3.19374	1.103244	3.60052
MDH1      	2.85352	1.099936	3.168765
MDH2      	5.11868	1.130936	6.338877
ME1       	0.419163	1.091775	0.387014
ME2       	4.63807	1.214519	6.445834
ALDH7A1   	4.93462	1.090229	5.699085
PC        	1.77265	1.067057	1.842022
PCK1      	2.70182	1.07534	2.911907
PCK2      	3.0753	1.127392	3.548465
PDHA1     	6.04919	1.139272	7.772591
PDHA2     	0.24293	1	0.24293
PDHB      	1.3952	1.116056	1.450182
PKLR      	0.891866	1.192837	0.8724											
PKM2      	0.910071	1.107735	0.900879											
ACSS2     	2.49521	1.10096	2.736523											
HAGHL     	1.89175	1	1.89175											
ACSS1     	2.1046	1.11719	2.29637											
LDHAL6B   	1.47931	1	1.47931											
GRHPR     	0.472531	1.066698	0.449485											
ACYP1     	2.3869	1.086494	2.573443											
ACYP2     	0.634638	1.173971	0.586369											
HUMAN_CASE/hsa00624.gene	na	ADH1A	ADH1B	ADH1C	ADH4	ADH5	ADH6	ADH7	NAT6	LCLAT1	ACAD9	NAT5	PNPLA3	ARD1A
Identifier	 Raw score	    Weight	Final Score	Annotation										
ADH1A     	2.18597	1	2.18597											
ADH1B     	8.28513	1	8.28513											
ADH1C     	3.48081	1	3.48081											
ADH4      	1.56251	1	1.56251											
ADH5      	2.13015	1	2.13015											
ADH6      	3.70996	1	3.70996													
ADH7      	1.03946	1	1.03946													
NAT6      	0.430374	1	0.430374													
ACAD9     	0.785145	1	0.785145													
NAT5      	0.503612	1	0.503612													
PNPLA3    	1.14716	1	1.14716													
ARD1A     	1.54047	1	1.54047													
HUMAN_CASE/hsa00625.gene	na	EPHX2	AKR1B10	HSD3B7												
Identifier	 Raw score	    Weight	Final Score	Annotation												
EPHX2     	3.3343	1.250278	4.507144													
AKR1B10   	4.12209	1.250278	5.875814													
HSD3B7    	0.356062	1	0.356062													
HUMAN_CASE/hsa00627.gene	na	CMBL														
Identifier	 Raw score	    Weight	Final Score	Annotation												
CMBL      	0.060428	1	0.060428													
HUMAN_CASE/hsa00630.gene	na	MTHFD2	AFMID	GLYCTK	CS	MTHFD1L	PGP	MDH1	MDH2	MTHFD1	ACO1	ACO2	HAO2	HAO1	HYI	GRHPR
Identifier	 Raw score	    Weight	Final Score	Annotation												
MTHFD2    	2.17559	1.053557	2.268071													
AFMID     	0.01325	1	0.01325													
GLYCTK    	0.847788	1	0.847788													
CS        	4.31581	1.264907	6.357621													
MTHFD1L   	0.410183	1	0.410183													
MDH1      	2.85352	1.118656	3.231577													
MDH2      	5.11868	1.138954	6.42241													
MTHFD1    	1.35672	1	1.35672													
ACO1      	2.98117	1.101838	3.33194													
ACO2      	3.70041	1.171925	4.633897													
HAO2      	0.842304	1	0.842304													
HAO1      	0.417787	1	0.417787													
HYI       	0.672984	1	0.672984													
GRHPR     	0.472531	1	0.472531													
HUMAN_CASE/hsa00632.gene	na	ECHS1	EHHADH	NAT6	LCLAT1	ACOT11	GCDH	HADHA	ACAT1	ACAT2	NAT5	YOD1	PNPLA3	ARD1A	ACYP1	ACYP2
Identifier	 Raw score	    Weight	Final Score	Annotation																															
ECHS1     	5.05806	1.062948	5.60142																																
EHHADH    	3.81445	1.102951	4.378153																																
NAT6      	0.430374	1.10117	0.395187																																
ACOT11    	3.53847	1	3.53847																																
GCDH      	0.382652	1	0.382652																																
HADHA     	4.26605	1.104067	4.961245																																
ACAT1     	5.09966	1	5.09966																																
ACAT2     	3.92191	1	3.92191																																
NAT5      	0.503612	1	0.503612																																
YOD1      	0.709606	1	0.709606																																
PNPLA3    	1.14716	1	1.14716																																
ARD1A     	1.54047	1.06705	1.585752																																
ACYP1     	2.3869	1	2.3869																																
ACYP2     	0.634638	1	0.634638																																
HUMAN_CASE/hsa00640.gene	na	LDHAL6A	ABAT	ECHS1	EHHADH	ALDH2	ALDH3A1	ALDH1B1	ALDH9A1	ALDH3A2	MLYCD	HIBCH	similar to hCG1791842  [EC:6.2.1.4 6.2.1.5]	HADHA	ACACA	ACACB	ACADM	ACAT1	ACAT2	LDHA	LDHB	LDHC	ALDH6A1	MUT	ALDH7A1	PCCA	PCCB	ACSS2	ACSS3	ACSS1	MCEE	SUCLG2	SUCLG1	SUCLA2	LDHAL6B
Identifier	 Raw score	    Weight	Final Score	Annotation
LDHAL6A   	1.29401	1	1.29401	
ABAT      	5.53337	1.115002	6.736514	
ECHS1     	5.05806	1.173419	6.699894	
EHHADH    	3.81445	1.124156	4.504225	
ALDH2     	5.39056	1	5.39056	
ALDH3A1   	1.26998	1	1.26998	
ALDH1B1   	1.39941	1	1.39941	
ALDH9A1   	4.48251	1	4.48251	
ALDH3A2   	6.43588	1	6.43588	
MLYCD     	2.04947	1.235213	2.426295	
HIBCH     	5.19005	1.215703	7.403482	
HADHA     	4.26605	1.156531	5.35358	
ACACA     	1.6686	1	1.6686	
ACACB     	2.88319	1.134177	3.323362	
ACADM     	4.37371	1.196159	5.841958	
ACAT1     	5.09966	1.203013	7.098737
ACAT2     	3.92191	1.102747	4.513129
LDHA      	3.55441	1	3.55441
LDHB      	1.63068	1	1.63068
LDHC      	3.19374	1	3.19374
ALDH6A1   	5.01123	1.134604	6.225295
MUT       	5.2199	1.210044	7.385886
ALDH7A1   	4.93462	1	4.93462
PCCA      	4.92154	1.129756	6.052085
PCCB      	4.2805	1.132612	5.19085
ACSS2     	2.49521	1.098429	2.730196
ACSS1     	2.1046	1.142894	2.340715
MCEE      	1.39992	1.108854	1.452135
SUCLG2    	5.97043	1.28713	9.972863
SUCLG1    	5.80872	1.283196	9.560161
SUCLA2    	3.47269	1.284997	4.951697
LDHAL6B   	1.47931	1	1.47931											
HUMAN_CASE/hsa00641.gene	na	ADH1A	ADH1B	ADH1C	ADH4	ADH5	ADH6	ADH7	ALDH2	ALDH3A1	ALDH1B1	ALDH9A1	ALDH3A2	ALDH7A1
Identifier	 Raw score	    Weight	Final Score	Annotation										
ADH1A     	2.18597	1.213966	2.584142											
ADH1B     	8.28513	1.209585	12.905084											
ADH1C     	3.48081	1.181513	4.365181											
ADH4      	1.56251	1.115564	1.645212											
ADH5      	2.13015	1.190808	2.460785											
ADH6      	3.70996	1.12226	4.354923											
ADH7      	1.03946	1.134397	1.044881											
ALDH2     	5.39056	1.160075	7.059113											
ALDH3A1   	1.26998	1.146565	1.315255											
ALDH1B1   	1.39941	1	1.39941											
ALDH9A1   	4.48251	1.163496	5.728519											
ALDH3A2   	6.43588	1.142454	8.390679											
ALDH7A1   	4.93462	1.180277	6.580087											
HUMAN_CASE/hsa00643.gene	na	FAH	GSTZ1	HGD																																			
Identifier	 Raw score	    Weight	Final Score	Annotation																																			
FAH       	1.1829	1.094004	1.201726																																				
GSTZ1     	3.72841	1.156996	4.584062																																				
HGD       	2.77598	1.2622	3.628105																																				
HUMAN_CASE/hsa00650.gene	na	ACSM1	ACSM2A	ABAT	ECHS1	EHHADH	ALDH2	ALDH3A1	ALDH1B1	ALDH9A1	ALDH3A2	GAD1	GAD2	HSD17B10	HADHA	HADH	HMGCL	HMGCS1	HMGCS2	HSD17B4	ACSM4	ACADS	ACAT1	ACAT2	ALDH7A1	OXCT1	PDHA1	PDHA2	PDHB	ACSM5	BDH2	AKR1B10	BDH1	ACSM3	OXCT2	AACS	ALDH5A1	L2HGDH	HSD3B7
Identifier	 Raw score	    Weight	Final Score	Annotation																																			
ACSM2A    	1.01915	1.0964	1.021015																																				
ABAT      	5.53337	1.156505	7.232219																																				
ECHS1     	5.05806	1.165231	6.611556																																				
EHHADH    	3.81445	1.183197	4.87471																																				
ALDH2     	5.39056	1	5.39056																																				
ALDH3A1   	1.26998	1	1.26998																																				
ALDH1B1   	1.39941	1	1.39941																																				
ALDH9A1   	4.48251	1	4.48251																																				
ALDH3A2   	6.43588	1	6.43588																																				
GAD1      	0.967807	1	0.967807
GAD2      	1.55477	1	1.55477
HSD17B10  	0.919765	1.068479	0.914512
HADHA     	4.26605	1.137481	5.207656
HADH      	5.93646	1.195515	8.409375
HMGCL     	5.68522	1.17526	7.709467
HMGCS1    	2.32149	1.135482	2.602087
HMGCS2    	4.24414	1.183884	5.536438
HSD17B4   	6.04902	1.178193	8.336342
ACADS     	4.14172	1.147515	5.107688
ACAT1     	5.09966	1.163975	6.661321
ACAT2     	3.92191	1.152705	4.832007
ALDH7A1   	4.93462	1.159418	6.3646
OXCT1     	1.60716	1.148165	1.724209
PDHA1     	6.04919	1	6.04919
PDHA2     	0.24293	1	0.24293
PDHB      	1.3952	1	1.3952														
BDH2      	3.1408	1.085891	3.465226														
AKR1B10   	4.12209	1	4.12209														
BDH1      	4.10013	1.125531	4.894664														
ACSM3     	2.93219	1.131394	3.377367														
OXCT2     	2.38186	1.138837	2.686866														
AACS      	3.83486	1.16056	4.758571														
ALDH5A1   	1.3361	1	1.3361														
L2HGDH    	1.48787	1	1.48787														
HSD3B7    	0.356062	1	0.356062														
HUMAN_CASE/hsa00670.gene	na	MTHFS	MTHFD2	ALDH1L1	FTCD	MTFMT	DHFR	MTHFD1L	GART	AMT	MTHFD1	MTHFR	MTR	ATIC	SHMT1	SHMT2	TYMS
Identifier	 Raw score	    Weight	Final Score	Annotation													
MTHFS     	1.54325	1.087426	1.602915														
MTHFD2    	2.17559	1.074948	2.306097														
ALDH1L1   	1.73212	1.072571	1.802569														
FTCD      	1.88347	1.087106	1.990258														
MTFMT     	0.729791	1.065783	0.714824					
DHFR      	2.4679	1.093055	2.684329					
MTHFD1L   	0.410183	1.059542	0.388986					
GART      	1.63852	1.07479	1.700163					
AMT       	1.48206	1.087483	1.533959					
MTHFD1    	1.35672	1.090722	1.394794					
MTHFR     	2.05697	1.12431	2.249911					
MTR       	3.18235	1.111573	3.621106					
ATIC      	0.827842	1.089553	0.813953					
SHMT1     	3.43308	1.114677	3.954709					
SHMT2     	0.548875	1.106587	0.514878					
TYMS      	1.60043	1.107488	1.683409					
HUMAN_CASE/hsa00680.gene	na	ADH5	LPO	MTHFR	SHMT1	SHMT2	CAT	PRDX6
Identifier	 Raw score	    Weight	Final Score	Annotation				
ADH5      	2.13015	1	2.13015					
LPO       	0.093518	1	0.093518					
MTHFR     	2.05697	1.178246	2.339159								
SHMT1     	3.43308	1.178246	4.27728								
SHMT2     	0.548875	1	0.548875								
CAT       	4.03372	1	4.03372								
PRDX6     	3.74202	1	3.74202								
HUMAN_CASE/hsa00720.gene	na	FH	IDH1	IDH2	MDH1	MDH2	ACLY	ACO1	ACO2	ACSS2	ACSS1
Identifier	 Raw score	    Weight	Final Score	Annotation							
FH        	3.93906	1.277277	5.760778								
IDH1      	5.24266	1.273947	8.25412								
IDH2      	1.51696	1.210004	1.655692								
MDH1      	2.85352	1.124737	3.252249								
MDH2      	5.11868	1.134219	6.372952								
ACLY      	0.337257	1.06169	0.315385								
ACO1      	2.98117	1.12468	3.416121								
ACO2      	3.70041	1.135574	4.418649								
ACSS2     	2.49521	1.075498	2.673548								
ACSS1     	2.1046	1	2.1046													
HUMAN_CASE/hsa00730.gene	na	TPK1	PHPT1	THTPA	MTMR1	MTMR2	NFS1	MTMR6								
Identifier	 Raw score	    Weight	Final Score	Annotation												
TPK1      	1.66933	1	1.66933													
PHPT1     	1.15257	1	1.15257													
THTPA     	0.130282	1	0.130282													
MTMR1     	1.22728	1	1.22728													
MTMR2     	2.98798	1	2.98798													
NFS1      	2.50276	1	2.50276													
MTMR6     	1.16661	1	1.16661													
HUMAN_CASE/hsa00740.gene	na	PHPT1	ACP6	ENPP1	ENPP3	ACP1	ACP2	ACP5	ACPP	RFK	TYR	FLAD1	MTMR1	MTMR2	MTMR6	ACPT
Identifier	 Raw score	    Weight	Final Score	Annotation												
PHPT1     	1.15257	1	1.15257													
ACP6      	1.87069	1.100878	1.992695													
ENPP1     	4.87182	1.081994	5.547248													
ENPP3     	3.48522	1.153099	4.219344													
ACP1      	3.89687	1.127712	4.636149			
ACP2      	1.19595	1.157529	1.230142			
ACP5      	0.707694	1	0.707694			
ACPP      	2.45707	1.054442	2.580315			
RFK       	4.23051	1.263307	6.184813			
TYR       	1.43616	1	1.43616			
FLAD1     	1.58907	1.140008	1.695527			
MTMR1     	1.22728	1	1.22728			
MTMR2     	2.98798	1	2.98798			
MTMR6     	1.16661	1	1.16661			
ACPT      	1.48992	1.08827	1.543292			
HUMAN_CASE/hsa00750.gene	na	PSAT1	AOX1	PNPO	PDXP	PDXK
Identifier	 Raw score	    Weight	Final Score	Annotation		
PSAT1     	2.65254	1	2.65254			
AOX1      	1.71329	1	1.71329			
PNPO      	1.59817	1	1.59817			
PDXP      	1.95749	1.056834	2.033658																						
PDXK      	2.77876	1.056834	2.944941																						
HUMAN_CASE/hsa00760.gene	na	NAMPT	NT5C2	NMNAT2	QPRT	NNT	NT5C	AOX1	NMNAT3	NNMT	NP	NT5E	NT5C3	ENPP1	ENPP3	C9orf95	NADSYN1	NT5M	NMNAT1	NADK	BST1	NUDT12	NT5C1A	NT5C1B	CD38
Identifier	 Raw score	    Weight	Final Score	Annotation																					
NT5C2     	3.46282	1.181639	4.339215																						
NMNAT2    	3.65803	1.141967	4.397541																						
QPRT      	2.42078	1.114048	2.677594																						
NNT       	1.88767	1.080627	1.986887																						
NT5C      	0.969387	1	0.969387																						
AOX1      	1.71329	1.081013	1.789675																						
NMNAT3    	0.834256	1.058	0.825533																						
NNMT      	4.91582	1.065757	5.458496																						
NP        	2.77124	1.150454	3.23055																						
NT5E      	0.819881	1.109962	0.80217																						
NT5C3     	4.98381	1.17735	6.626349																						
ENPP1     	4.87182	1.156901	6.245842																						
ENPP3     	3.48522	1.152637	4.216913													
C9orf95   	1.53093	1.09452	1.593813													
NADSYN1   	1.89507	1.130782	2.060314													
NT5M      	0.006572	1.10861	0.003808													
NMNAT1    	3.58045	1.086089	3.996003													
NADK      	2.83882	1.099462	3.149254													
BST1      	0.298392	1	0.298392													
NUDT12    	2.95985	1.132433	3.417285													
NT5C1A    	0.03733	1	0.03733													
NT5C1B    	0.337459	1	0.337459													
CD38      	0.467463	1	0.467463													
HUMAN_CASE/hsa00770.gene	na	DPYD	DPYS	ENPP1	ENPP3	UPB1	PANK1	PANK4	BCAT1	BCAT2	PPCDC	PANK3	PPCS	PANK2	COASY	VNN1
Identifier	 Raw score	    Weight	Final Score	Annotation												
DPYD      	2.61127	1	2.61127													
DPYS      	0.422777	1	0.422777													
ENPP1     	4.87182	1.096292	5.674278													
ENPP3     	3.48522	1.146464	4.184536		
UPB1      	2.09194	1	2.09194		
PANK1     	3.73034	1.183103	4.747195		
PANK4     	0.211331	1.056571	0.193542		
BCAT1     	5.696	1	5.696		
BCAT2     	1.256	1	1.256		
PPCDC     	1.67155	1.081169	1.742729		
PANK3     	5.02843	1.13568	6.260408		
PPCS      	5.68881	1.100279	6.772273		
PANK2     	2.09009	1.11676	2.277967		
COASY     	1.97859	1.114069	2.138754		
VNN1      	2.40144	1.084507	2.585976		
HUMAN_CASE/hsa00780.gene	na	SPCS1	HLCS	SPCS3	BTD
Identifier	 Raw score	    Weight	Final Score	Annotation	
SPCS1     	3.03795	1.078956	3.316527		
HLCS      	1.02348	1	1.02348		
SPCS3     	0.692611	1.114388	0.664115																															
BTD       	3.00916	1.095035	3.341292																															
HUMAN_CASE/hsa00785.gene	na	LIAS	LIPT1																															
Identifier	 Raw score	    Weight	Final Score	Annotation																														
LIAS      	3.31141	1	3.31141																															
LIPT1     	2.0974	1	2.0974																															
HUMAN_CASE/hsa00790.gene	na	ASCC3	DDX52	NUDT5	DHFR	SNRNP200	ATP13A2	SKIV2L2	FPGS	ALPI	ALPL	ALPP	ALPPL2	NUDT8	GCH1	DDX51	DDX47	DDX41	MOV10L1	DDX4	DDX56	DDX19A	ENTPD7	DDX55	PTS	QDPR	IFIH1	SPR	DDX50	DDX54	DHX58	GGH	DDX18	DDX23
Identifier	 Raw score	    Weight	Final Score	Annotation																														
ASCC3     	0.336294	1	0.336294																															
DDX52     	0.780104	1	0.780104																															
NUDT5     	1.21303	1.222146	1.266203																															
DHFR      	2.4679	1	2.4679																															
ATP13A2   	3.11481	1.207414	3.942541																															
SKIV2L2   	1.04254	1	1.04254																															
FPGS      	0.46198	1	0.46198																															
ALPI      	0.663139	1.08765	0.639688																															
ALPL      	2.23649	1.07853	2.382421
ALPP      	1.39475	1.116476	1.449862
ALPPL2    	1.1635	1.081736	1.177991
GCH1      	1.95584	1.135989	2.14265
DDX51     	1.06315	1.112579	1.070505
DDX47     	0.991637	1.121182	0.990628
DDX41     	0.656036	1.134133	0.619971
MOV10L1   	1.16596	1	1.16596
DDX4      	1.01141	1.076694	1.01229
DDX56     	1.97417	1.105808	2.121478
DDX19A    	2.5633	1.081573	2.767875
ENTPD7    	0.951208	1.141306	0.944508
DDX55     	2.56688	1.100976	2.823227
PTS       	2.196	1.113383	2.400864
QDPR      	0.897656	1	0.897656
IFIH1     	0.833866	1.127656	0.814749
SPR       	4.36895	1.05079	4.708709							
DDX50     	3.18177	1.14847	3.778332							
DDX54     	1.90144	1.128237	2.064769							
DHX58     	2.21388	1.089264	2.376643							
GGH       	3.02242	1	3.02242							
DDX18     	3.51926	1.092407	3.953188							
DDX23     	0.142285	1.092955	0.118697							
HUMAN_CASE/hsa00791.gene	na	ADAR	APOBEC2	APOBEC3A	APOBEC3F	APOBEC3C	APOBEC1	APOBEC4	APOBEC3G	APOBEC3B
Identifier	 Raw score	    Weight	Final Score	Annotation						
ADAR      	1.09391	1	1.09391							
APOBEC2   	0.249574	1	0.249574							
APOBEC3A  	0.935752	1	0.935752							
APOBEC3F  	3.12256	1	3.12256							
APOBEC3C  	1.21	1	1.21							
APOBEC1   	4.39492	1	4.39492							
APOBEC4   	2.76144	1	2.76144							
APOBEC3G  	3.11724	1	3.11724																																																															
APOBEC3B  	1.62981	1	1.62981																																																															
HUMAN_CASE/hsa00830.gene	na	DHRS9	UGT2B11	DHRS4	UGT2A1	ADH1A	ADH1B	ADH1C	ADH4	ADH5	ADH6	ADH7	RDH12	CYP1A1	CYP1A2	CYP2A6	CYP2A7	CYP3A7	CYP2A13	CYP2B6	CYP2C19	CYP2C8	CYP2C9	CYP2C18	RDH10	CYP3A4	CYP3A5	CYP4A11	AWAT2	CYP26A1	ALDH1A1	CYP4A22	DHRS4L2	CYP26C1	RDH8	RDH11	BCMO1	UGT2B28	UGT1A10	UGT1A8	UGT1A7	UGT1A6	UGT1A5	UGT1A9	UGT1A4	UGT1A1	UGT1A3	RETSAT	CYP26B1	RDH5	RPE65	CYP3A43	similar to diacylglycerol O-acyltransferase homolog 1 (mouse)  [EC:2.3.1.20 2.3.1.76] [SP:tr:B2RWQ2_HUMAN sp:DGAT1_HUMAN]	UGT2B4	UGT2B7	UGT2B10	UGT2B15	UGT2B17	UGT2A3	PNPLA4	DGAT2	RDH16	DGAT1	ALDH1A2	LRAT	DHRS3
Identifier	 Raw score	    Weight	Final Score	Annotation																																																														
DHRS9     	3.35586	1.102554	3.799507																																																															
DHRS4     	1.37976	1.098069	1.424013																																																															
UGT2A1    	0.149096	1.05772	0.133585																																																															
ADH1A     	2.18597	1.095242	2.355008																																																															
ADH1B     	8.28513	1.088441	9.988837																																																															
ADH1C     	3.48081	1.106212	3.973866																																																															
ADH4      	1.56251	1.11841	1.647302																																																															
ADH5      	2.13015	1.104944	2.306082																																																															
ADH6      	3.70996	1.104227	4.253172																																																															
ADH7      	1.03946	1.097	1.043369																																																															
RDH12     	1.31524	1.072075	1.341474																																																															
CYP1A1    	1.24889	1.121888	1.283185																																																															
CYP1A2    	2.3002	1.092696	2.484849
CYP2A6    	1.88196	1.090011	1.992179
CYP2A7    	0.802137	1.072595	0.789401
CYP3A7    	2.66752	1.149651	3.089407
CYP2A13   	1.43535	1.073527	1.474003
CYP2B6    	5.17371	1.117999	6.281017
CYP2C19   	0.443957	1.074278	0.417971
CYP2C8    	1.39263	1.10935	1.44399
CYP2C9    	4.45346	1.123345	5.354404
CYP2C18   	3.20293	1.093789	3.572417
RDH10     	4.52856	1.085315	5.151378
CYP3A4    	2.5428	1.116825	2.835718
CYP3A5    	1.67161	1.132674	1.789531
CYP4A11   	3.23492	1.055995	3.454723
CYP26A1   	1.68629	1.085453	1.763293
ALDH1A1   	0.259952	1.080557	0.233216
CYP4A22   	0.215602	1.075214	0.192103
RDH8      	0.433461	1	0.433461
RDH11     	1.06705	1.056836	1.070993
BCMO1     	2.30107	1.091982	2.484396
UGT2B28   	2.90972	1.126786	3.331663
UGT1A8    	4.20215	1.1079	4.90619
UGT1A6    	4.40985	1.11216	5.208375
UGT1A9    	4.0797	1.133174	4.919805
UGT1A1    	4.02283	1.136634	4.865544
UGT1A3    	4.1555	1.123807	4.956933
RETSAT    	4.53692	1.166913	5.839601
CYP26B1   	1.68095	1.084205	1.756094
RDH5      	3.296	1.107321	3.746089
RPE65     	0.802835	1	0.802835
CYP3A43   	1.94201	1.099122	2.074071
UGT2B4    	0.910945	1.054858	0.906296
UGT2B15   	1.84223	1.102091	1.960799																																							
UGT2B17   	0.653757	1.112333	0.623277																																							
UGT2A3    	4.09316	1.12511	4.882403																																							
PNPLA4    	2.9988	1.160659	3.57745																																							
DGAT2     	0.380794	1.073122	0.354837																																							
RDH16     	0.076535	1	0.076535																																							
DGAT1     	2.87817	1.21418	3.609526																																							
ALDH1A2   	2.06011	1.086445	2.192929																																							
LRAT      	1.33223	1.102054	1.371807																																							
DHRS3     	0.850359	1.119731	0.834014																																							
HUMAN_CASE/hsa00860.gene	na	UGT2B11	UGT2A1	EARS2	COX10	COX15	CP	CPOX	EPRS	ALAD	ALAS1	ALAS2	FECH	FTH1	GUSB	HCCS	HMBS	HMOX1	HMOX2	MMAB	UGT2B28	UGT1A10	UGT1A8	UGT1A7	UGT1A6	UGT1A5	UGT1A9	UGT1A4	UGT1A1	UGT1A3	PPOX	BLVRA	BLVRB	UGT2B4	UGT2B7	UGT2B10	UGT2B15	UGT2B17	UROD	UROS	UGT2A3	FTMT
Identifier	 Raw score	    Weight	Final Score	Annotation																																						
UGT2A1    	0.149096	1	0.149096																																							
EARS2     	0.709519	1	0.709519																																							
COX10     	0.125741	1.076686	0.107255																																							
COX15     	3.42695	1.076686	3.766412																																							
CP        	4.28348	1	4.28348
CPOX      	1.18785	1	1.18785
EPRS      	2.60892	1	2.60892
ALAD      	2.61591	1.233696	3.275062
ALAS1     	3.66429	1.255251	5.104449
ALAS2     	1.89403	1.213961	2.171384
FECH      	2.14406	1.128006	2.363945
FTH1      	3.49653	1	3.49653
GUSB      	2.43121	1.1687	2.824298
HCCS      	4.54703	1.128006	5.519773
HMBS      	1.11564	1	1.11564
HMOX1     	3.93005	1.112763	4.585893
HMOX2     	0.191794	1.124985	0.156027
MMAB      	2.10603	1	2.10603
UGT2B28   	2.90972	1.157216	3.441723
UGT1A8    	4.20215	1.203556	5.628375
UGT1A6    	4.40985	1.18939	5.840785				
UGT1A9    	4.0797	1.186285	5.301263				
UGT1A1    	4.02283	1.180077	5.168852				
UGT1A3    	4.1555	1.186973	5.42362				
PPOX      	1.28497	1	1.28497				
BLVRA     	5.35009	1.244983	8.068586				
BLVRB     	2.68839	1.182654	3.22063				
UGT2B4    	0.910945	1	0.910945				
UGT2B15   	1.84223	1.104659	1.963878				
UGT2B17   	0.653757	1	0.653757				
UROD      	1.55929	1.226481	1.724333				
UROS      	2.46283	1.226481	3.020555				
UGT2A3    	4.09316	1.191115	5.358365				
HUMAN_CASE/hsa00900.gene	na	FDFT1	FDPS	IDI1	SQLE	IDI2	GGPS1
Identifier	 Raw score	    Weight	Final Score	Annotation			
FDFT1     	4.93068	1.11829	5.954852				
FDPS      	3.40633	1.218782	4.45391																
IDI1      	4.26986	1.188712	5.615397																
SQLE      	1.70032	1.172808	1.863666																
IDI2      	1.35722	1	1.35722																
GGPS1     	1.51162	1.14809	1.607001																
HUMAN_CASE/hsa00902.gene	na	CYP2C19	CYP2C9																
Identifier	 Raw score	    Weight	Final Score	Annotation															
CYP2C19   	0.443957	1	0.443957																
CYP2C9    	4.45346	1	4.45346																
HUMAN_CASE/hsa00903.gene	na	CYP2C19	CYP2C9	ECHS1	EHHADH	ALDH2	ALDH3A1	ALDH1B1	ALDH9A1	ALDH3A2	NAT6	LCLAT1	ACOT11	HADHA	ALDH7A1	NAT5	YOD1	PNPLA3	ARD1A
Identifier	 Raw score	    Weight	Final Score	Annotation															
CYP2C19   	0.443957	1	0.443957																
CYP2C9    	4.45346	1	4.45346																
ECHS1     	5.05806	1	5.05806																
EHHADH    	3.81445	1	3.81445																
ALDH2     	5.39056	1	5.39056																
ALDH3A1   	1.26998	1	1.26998																						
ALDH1B1   	1.39941	1	1.39941																						
ALDH9A1   	4.48251	1	4.48251																						
ALDH3A2   	6.43588	1	6.43588																						
NAT6      	0.430374	1.07397	0.404354																						
ACOT11    	3.53847	1.085403	3.941721																						
HADHA     	4.26605	1	4.26605																						
ALDH7A1   	4.93462	1	4.93462																						
NAT5      	0.503612	1.098602	0.470676																						
YOD1      	0.709606	1.055036	0.696334																						
PNPLA3    	1.14716	1.055036	1.155861																						
ARD1A     	1.54047	1	1.54047																						
HUMAN_CASE/hsa00910.gene	na	CA5B	CPS1	CTH	CA14	GLS2	GLS	GLUD1	GLUD2	AMT	GLUL	HAL	CA13	ASNS	CA1	CA2	CA3	CA4	CA5A	CA6	CA7	CA8	CA9	CA12	ASRGL1
Identifier	 Raw score	    Weight	Final Score	Annotation																					
CA5B      	0.372992	1	0.372992																						
CPS1      	0.982706	1.088242	0.981194																						
CTH       	4.84367	1.136493	6.007527
CA14      	0.680433	1	0.680433
GLS2      	1.77609	1	1.77609
GLS       	3.56539	1.108344	4.091897
GLUD1     	2.4725	1.07718	2.65142
GLUD2     	0.787611	1	0.787611
AMT       	1.48206	1.139464	1.565653
GLUL      	2.01646	1.096135	2.157106
HAL       	0.943178	1.060376	0.939853
CA13      	2.51184	1	2.51184
ASNS      	1.55827	1.050079	1.593273
CA1       	2.54111	1	2.54111
CA2       	3.27912	1	3.27912
CA3       	0.779184	1	0.779184
CA4       	2.33005	1	2.33005
CA5A      	1.53753	1	1.53753
CA6       	1.38481	1	1.38481											
CA7       	1.884	1	1.884											
CA8       	1.96852	1	1.96852											
CA9       	1.16182	1	1.16182											
CA12      	3.48859	1	3.48859											
ASRGL1    	2.47724	1.114252	2.747765											
HUMAN_CASE/hsa00920.gene	na	BPNT1	CHST13	SULT1A4	CHST11	CHST12	SULT1E1	SULT1A2	SULT1A1	SULT1A3	SULT2B1	SUOX	PAPSS2	PAPSS1
Identifier	 Raw score	    Weight	Final Score	Annotation										
BPNT1     	3.80371	1.137571	4.571166											
CHST13    	1.88159	1.124171	2.035228											
SULT1A4   	3.55163	1.145609	4.271444											
CHST11    	3.08045	1.101958	3.454873											
CHST12    	2.71428	1.141591	3.126484											
SULT1E1   	1.14263	1.128075	1.16231											
SULT1A2   	2.58456	1.112167	2.875033											
SULT1A1   	3.21155	1.133471	3.752722											
SULT2B1   	1.77614	1	1.77614					
SUOX      	2.5175	1.092579	2.742148					
PAPSS2    	5.718	1.218056	8.363065					
PAPSS1    	2.3076	1.17183	2.664174					
HUMAN_CASE/hsa00930.gene	na	AKR1A1	ECHS1	EHHADH	HSD17B10	HADHA	HADH	HSD17B4
Identifier	 Raw score	    Weight	Final Score	Annotation				
AKR1A1    	3.15852	1	3.15852					
ECHS1     	5.05806	1.302676	8.261575					
EHHADH    	3.81445	1	3.81445					
HSD17B10  	0.919765	1	0.919765					
HADHA     	4.26605	1.275872	6.365497					
HADH      	5.93646	1.315116	10.405867					
HSD17B4   	6.04902	1.256036	9.590129					
HUMAN_CASE/hsa00950.gene	na	DDC	GOT1	GOT2	TAT	TYR		
Identifier	 Raw score	    Weight	Final Score	Annotation				
DDC       	3.96189	1.167642	4.990408					
GOT1      	3.69002	1.304139	5.48889								
GOT2      	1.69612	1.173385	1.858835								
TAT       	1.4557	1	1.4557								
TYR       	1.43616	1.089344	1.483365								
HUMAN_CASE/hsa00960.gene	na	CES1	AADAC	CES7	AOC2	LIPA	PLA1A	PPME1	DDHD1	AOC3	PRDX6
Identifier	 Raw score	    Weight	Final Score	Annotation							
CES1      	4.97173	1.206164	6.919936								
AADAC     	0.541978	1	0.541978								
CES7      	0.51865	1	0.51865								
AOC2      	0.837316	1	0.837316								
LIPA      	1.5036	1.091187	1.560574								
PLA1A     	4.7059	1.179153	6.210813								
PPME1     	0.871692	1.062701	0.864219								
DDHD1     	1.66523	1	1.66523								
AOC3      	5.35855	1	5.35855								
PRDX6     	3.74202	1.175617	4.717949								
HUMAN_CASE/hsa00970.gene	na	FARSB	WARS2	FARS2	PSTK	MTFMT	TARSL2	EARS2	AARS	DARS	EPRS	FARSA	LARS2	HARS2	PARS2	GARS	HARS	IARS	KARS	MARS	NARS	YARS2	SEPSECS	LARS	SARS2	DARS2	IARS2	RARS2	VARS2	AARS2	QARS	RARS	SARS	TARS	VARS	WARS	CARS2	NARS2	TARS2	CARS	YARS	MARS2
Identifier	 Raw score	    Weight	Final Score	Annotation																																						
FARSB     	1.21839	1	1.21839																																							
WARS2     	2.42684	1	2.42684																																							
FARS2     	0.978965	1	0.978965																																							
PSTK      	1.47871	1	1.47871																																							
MTFMT     	0.729791	1.081389	0.711319																																							
TARSL2    	3.4568	1	3.4568																																							
EARS2     	0.709519	1	0.709519																																							
AARS      	1.97896	1.050923	2.048955																																							
DARS      	2.05995	1	2.05995																																							
EPRS      	2.60892	1	2.60892																																							
FARSA     	0.564186	1	0.564186																																							
LARS2     	2.85452	1	2.85452																																							
HARS2     	2.3705	1	2.3705																																							
PARS2     	2.09698	1	2.09698																																							
GARS      	2.44648	1	2.44648
HARS      	2.61803	1	2.61803
IARS      	0.801003	1	0.801003
KARS      	1.16009	1	1.16009
MARS      	3.19005	1	3.19005
NARS      	3.47228	1.050923	3.69951
SEPSECS   	5.55217	1	5.55217
LARS      	1.32291	1	1.32291
SARS2     	0.634701	1	0.634701
DARS2     	2.857	1	2.857
IARS2     	4.00856	1	4.00856
RARS2     	3.32255	1	3.32255
VARS2     	0.648513	1	0.648513
AARS2     	0.268506	1	0.268506
QARS      	3.16372	1	3.16372
RARS      	2.54131	1	2.54131
SARS      	0.528713	1	0.528713																																																																				
TARS      	0.772153	1	0.772153																																																																				
VARS      	0.481795	1	0.481795																																																																				
WARS      	2.98152	1	2.98152																																																																				
CARS2     	2.63581	1	2.63581																																																																				
NARS2     	3.35015	1	3.35015																																																																				
TARS2     	1.48869	1	1.48869																																																																				
CARS      	1.84117	1	1.84117																																																																				
YARS      	2.76086	1	2.76086																																																																				
MARS2     	0.293975	1.081389	0.266095																																																																				
HUMAN_CASE/hsa00980.gene	na	UGT2B11	UGT2A1	AKR1C4	GSTO2	ADH1A	ADH1B	ADH1C	ADH4	ADH5	ADH6	ADH7	CYP1A1	CYP1A2	CYP1B1	CYP3A7	CYP2B6	CYP2C19	CYP2C8	CYP2C9	CYP2C18	CYP2E1	CYP2F1	CYP3A4	CYP3A5	AKR1C1	AKR1C2	EPHX1	ALDH3A1	ALDH1A3	ALDH3B1	GSTA5	ALDH3B2	DHDH	GSTA1	GSTA2	GSTA3	GSTA4	GSTM1	GSTM2	GSTM3	GSTM4	GSTM5	GSTP1	GSTT1	GSTT2	GSTZ1	CYP2S1	GSTK1	MGST1	MGST2	MGST3	UGT2B28	UGT1A10	UGT1A8	UGT1A7	UGT1A6	UGT1A5	UGT1A9	UGT1A4	UGT1A1	UGT1A3	CYP3A43	UGT2B4	UGT2B7	UGT2B10	UGT2B15	UGT2B17	UGT2A3	AKR1C3	GSTO1
Identifier	 Raw score	    Weight	Final Score	Annotation																																																																			
UGT2A1    	0.149096	1.071552	0.130115																																																																				
AKR1C4    	2.07035	1.137933	2.288951																																																																				
ADH1A     	2.18597	1.115808	2.393193																																																																				
ADH1B     	8.28513	1.169277	11.850774																																																																				
ADH1C     	3.48081	1.200525	4.46993
ADH4      	1.56251	1.142139	1.664841
ADH5      	2.13015	1.107367	2.310312
ADH6      	3.70996	1.182918	4.715386
ADH7      	1.03946	1.095534	1.04331
CYP1A1    	1.24889	1.126802	1.284587
CYP1A2    	2.3002	1.105784	2.512088
CYP1B1    	3.90354	1.135812	4.696624
CYP3A7    	2.66752	1.12999	3.030383
CYP2B6    	5.17371	1.178465	6.937301
CYP2C19   	0.443957	1.0673	0.420346
CYP2C8    	1.39263	1.090964	1.435224
CYP2C9    	4.45346	1.153589	5.601835
CYP2C18   	3.20293	1.109118	3.636737
CYP2E1    	1.50854	1.0766	1.556805
CYP2F1    	0.332578	1.087699	0.30197
CYP3A4    	2.5428	1.09041	2.766664
CYP3A5    	1.67161	1.115162	1.773502
AKR1C1    	3.27057	1.088222	3.630984
AKR1C2    	2.79344	1.106184	3.115388
EPHX1     	0.268655	1.110412	0.232365
ALDH3A1   	1.26998	1.112831	1.304693
ALDH1A3   	1.80597	1.110588	1.927967
ALDH3B1   	0.753679	1.086084	0.735553
ALDH3B2   	0.818248	1.055534	0.809184
DHDH      	1.33535	1.076754	1.365322
GSTA1     	3.31047	1.104048	3.749582
GSTA2     	3.1095	1.10539	3.504412
GSTA3     	1.38175	1.077932	1.417012
GSTA4     	1.76387	1.099912	1.866773
GSTM1     	1.16362	1.11618	1.184287
GSTM2     	1.01201	1.103258	1.013258
GSTM3     	1.72408	1.114481	1.835012
GSTM4     	2.69004	1.160752	3.153866
GSTM5     	4.70785	1.105097	5.540311
GSTP1     	0.891108	1.114695	0.879402
GSTT1     	0.626651	1	0.626651
GSTT2     	1.04148	1.086016	1.045127
GSTZ1     	3.72841	1.152916	4.559516
CYP2S1    	1.56988	1.102579	1.644214
GSTK1     	5.05614	1.140497	6.348978
MGST1     	4.76548	1.12864	5.825567
MGST2     	3.23796	1.115177	3.707172
MGST3     	3.66908	1.109336	4.229445
UGT2B28   	2.90972	1.132416	3.351756
UGT1A8    	4.20215	1.169206	5.357553
UGT1A6    	4.40985	1.198289	5.91842
UGT1A9    	4.0797	1.163663	5.135297
UGT1A1    	4.02283	1.163401	5.050251																																																																						
UGT1A3    	4.1555	1.175642	5.336786																																																																						
CYP3A43   	1.94201	1.089171	2.060417																																																																						
UGT2B4    	0.910945	1	0.910945																																																																						
UGT2B15   	1.84223	1.117196	1.978979																																																																						
UGT2B17   	0.653757	1.08546	0.630437																																																																						
UGT2A3    	4.09316	1.180415	5.278169																																																																						
AKR1C3    	5.49183	1.098089	6.490461																																																																						
GSTO1     	0.611639	1.091344	0.58478																																																																						
HUMAN_CASE/hsa00982.gene	na	UGT2B11	UGT2A1	GSTO2	ADH1A	ADH1B	ADH1C	ADH4	ADH5	ADH6	ADH7	CYP1A2	CYP2A6	CYP2A7	CYP3A7	CYP2A13	CYP2B6	CYP2C19	CYP2C8	CYP2C9	CYP2C18	CYP2D6	CYP2E1	CYP3A4	CYP3A5	ALDH3A1	ALDH1A3	ALDH3B1	GSTA5	ALDH3B2	FMO1	FMO2	FMO3	FMO4	FMO5	GSTA1	GSTA2	GSTA3	GSTA4	GSTM1	GSTM2	GSTM3	GSTM4	GSTM5	GSTP1	GSTT1	GSTT2	GSTZ1	AOX1	GSTK1	MAOA	MAOB	MGST1	MGST2	MGST3	UGT2B28	UGT1A10	UGT1A8	UGT1A7	UGT1A6	UGT1A5	UGT1A9	UGT1A4	UGT1A1	UGT1A3	CYP3A43	UGT2B4	UGT2B7	UGT2B10	UGT2B15	UGT2B17	UGT2A3	GSTO1
Identifier	 Raw score	    Weight	Final Score	Annotation																																																																					
UGT2A1    	0.149096	1	0.149096																																																																						
ADH1A     	2.18597	1.141936	2.442598																																																																						
ADH1B     	8.28513	1.167277	11.800756																																																																						
ADH1C     	3.48081	1.157734	4.237616																																																																						
ADH4      	1.56251	1.142043	1.664769																																																																						
ADH5      	2.13015	1.119857	2.332237
ADH6      	3.70996	1.149325	4.512223
ADH7      	1.03946	1.084507	1.042865
CYP1A2    	2.3002	1	2.3002
CYP2A6    	1.88196	1.050143	1.942586
CYP2A7    	0.802137	1	0.802137
CYP3A7    	2.66752	1.123873	3.01225
CYP2A13   	1.43535	1	1.43535
CYP2B6    	5.17371	1.159363	6.722882
CYP2C19   	0.443957	1	0.443957
CYP2C8    	1.39263	1.143034	1.460189
CYP2C9    	4.45346	1.119418	5.32309
CYP2C18   	3.20293	1.104213	3.61603
CYP2D6    	1.64377	1.096321	1.724372
CYP2E1    	1.50854	1	1.50854
CYP3A4    	2.5428	1.11196	2.822871
CYP3A5    	1.67161	1.114674	1.773057
ALDH3A1   	1.26998	1.138443	1.312704
ALDH1A3   	1.80597	1.11999	1.938712
ALDH3B1   	0.753679	1.104214	0.731792
ALDH3B2   	0.818248	1.073062	0.806344
FMO1      	3.94664	1.076603	4.384298
FMO2      	2.76819	1.079107	3.000383
FMO3      	0.714015	1	0.714015
FMO4      	2.7076	1.112866	3.029763
FMO5      	4.42551	1.099661	5.132642
GSTA1     	3.31047	1.112331	3.786949
GSTA2     	3.1095	1.160268	3.729522
GSTA3     	1.38175	1.063093	1.410229
GSTA4     	1.76387	1.109498	1.876956
GSTM1     	1.16362	1.081681	1.178112
GSTM2     	1.01201	1.108854	1.013326
GSTM3     	1.72408	1.123799	1.844348
GSTM4     	2.69004	1.134303	3.072393
GSTM5     	4.70785	1.151468	5.952973
GSTP1     	0.891108	1.094026	0.8815
GSTT1     	0.626651	1	0.626651
GSTT2     	1.04148	1.120059	1.046574
GSTZ1     	3.72841	1.164456	4.629291
AOX1      	1.71329	1	1.71329
GSTK1     	5.05614	1.215871	7.17386
MAOA      	4.54324	1.11506	5.407569
MAOB      	4.94534	1.112041	5.91527
MGST1     	4.76548	1.14653	5.99059
MGST2     	3.23796	1.160831	3.911462
MGST3     	3.66908	1.154026	4.482432
UGT2B28   	2.90972	1.143024	3.38995
UGT1A8    	4.20215	1.125923	5.034787
UGT1A6    	4.40985	1.135087	5.388611																																																		
UGT1A9    	4.0797	1.204688	5.440222																																																		
UGT1A1    	4.02283	1.205227	5.353007																																																		
UGT1A3    	4.1555	1.238238	5.83449																																																		
CYP3A43   	1.94201	1.103706	2.080391																																																		
UGT2B4    	0.910945	1	0.910945																																																		
UGT2B15   	1.84223	1.104954	1.964231																																																		
UGT2B17   	0.653757	1	0.653757																																																		
UGT2A3    	4.09316	1.152133	5.071925																																																		
GSTO1     	0.611639	1.115214	0.577958																																																		
HUMAN_CASE/hsa00983.gene	na	NAT2	CES1	UGT2B11	UGT2A1	UPP2	CYP2A6	CYP2A7	CYP3A7	CYP2A13	CYP3A4	CYP3A5	DPYD	DPYS	TYMP	CES7	GUSB	HPRT1	IMPDH1	IMPDH2	ITPA	LIPA	UPB1	UGT2B28	UGT1A10	UGT1A8	UGT1A7	UGT1A6	UGT1A5	UGT1A9	UGT1A4	UGT1A1	UGT1A3	UCKL1	CYP3A43	TK1	TK2	TPMT	UGT2B4	UGT2B7	UGT2B10	UGT2B15	UGT2B17	UCK2	UMPS	UPP1	XDH	UGT2A3	UCK1	CES2	GMPS	NAT1	CDA
Identifier	 Raw score	    Weight	Final Score	Annotation																																																	
NAT2      	4.31582	1.21822	5.938093																																																		
CES1      	4.97173	1.16832	6.512437																																																		
UGT2A1    	0.149096	1	0.149096																																																		
UPP2      	0.782037	1.137895	0.755969																																																		
CYP2A6    	1.88196	1	1.88196
CYP2A7    	0.802137	1.072964	0.789336
CYP3A7    	2.66752	1.12145	3.005097
CYP2A13   	1.43535	1.124841	1.501594
CYP3A4    	2.5428	1.081812	2.744554
CYP3A5    	1.67161	1.11097	1.769686
DPYD      	2.61127	1.194989	3.148715
DPYS      	0.422777	1	0.422777
CES7      	0.51865	1.066188	0.496595
GUSB      	2.43121	1.186538	2.869414
HPRT1     	1.58871	1.089673	1.656048
IMPDH1    	2.7885	1.138207	3.213097
IMPDH2    	0.06604	1.050949	0.057501
ITPA      	1.03202	1.129663	1.036246
LIPA      	1.5036	1.068305	1.546078
UPB1      	2.09194	1	2.09194
UGT2B28   	2.90972	1.150976	3.418861
UGT1A8    	4.20215	1.192644	5.540888
UGT1A6    	4.40985	1.178542	5.747519
UGT1A9    	4.0797	1.18676	5.304802
UGT1A1    	4.02283	1.185496	5.207985
UGT1A3    	4.1555	1.196496	5.497692
UCKL1     	0.46692	1.168163	0.410792
CYP3A43   	1.94201	1.123259	2.107566
TK1       	1.39305	1.05475	1.418564
TK2       	2.36318	1	2.36318
TPMT      	2.01532	1.111069	2.178449
UGT2B4    	0.910945	1.072047	0.904844
UGT2B15   	1.84223	1.092877	1.949791
UGT2B17   	0.653757	1	0.653757
UCK2      	3.14069	1.215398	4.01868
UMPS      	0.430047	1.089206	0.398863
UPP1      	3.10594	1.121137	3.563																				
XDH       	2.13082	1.140916	2.370524																				
UGT2A3    	4.09316	1.246278	5.791559																				
UCK1      	1.05636	1	1.05636																				
CES2      	3.88976	1.261973	5.552218																				
GMPS      	2.55759	1.083948	2.767371																				
NAT1      	4.09823	1.141165	5.001193																				
CDA       	2.03894	1.186241	2.328243																				
HUMAN_CASE/hsa01040.gene	na	ACOT2	ACOT7	ACOT4	PTPLB	ACOT11	ACAA1	HADHA	FADS1	ACOX1	HSD17B12	ELOVL2	YOD1	PECR	BAAT	ELOVL5	SCD	ACOT1	ELOVL6	SCD5	ACOX3	FADS2	GPSN2
Identifier	 Raw score	    Weight	Final Score	Annotation																			
ACOT2     	1.24204	1	1.24204																				
ACOT7     	1.52452	1	1.52452																				
ACOT4     	2.28379	1.062773	2.405305																				
PTPLB     	3.76919	1	3.76919																				
ACOT11    	3.53847	1	3.53847																				
ACAA1     	4.75862	1.077355	5.368929																				
HADHA     	4.26605	1	4.26605																																										
FADS1     	3.3626	1	3.3626																																										
ACOX1     	5.50562	1	5.50562																																										
HSD17B12  	3.30235	1	3.30235																																										
ELOVL2    	3.12386	1	3.12386																																										
YOD1      	0.709606	1	0.709606																																										
PECR      	3.25421	1	3.25421																																										
BAAT      	1.12747	1	1.12747																																										
ELOVL5    	3.24931	1	3.24931																																										
SCD       	3.9939	1	3.9939																																										
ELOVL6    	2.72686	1.057217	2.887954																																										
SCD5      	3.71374	1.06204	4.028676																																										
ACOX3     	1.96615	1	1.96615																																										
FADS2     	1.62403	1	1.62403																																										
GPSN2     	0.124112	1	0.124112																																										
HUMAN_CASE/hsa02010.gene	na	ABCC5	ABCB6	ABCC9	ABCC4	ABCA7	ABCA10	ABCA9	ABCA8	CFTR	ABCB8	ABCC2	ABCA13	ABCA1	ABCA2	ABCA3	ABCD1	ABCB7	ABCD2	ABCB10	ABCB9	ABCA6	ABCA5	ABCA4	ABCA12	ABCB5	ABCC6	ABCC1	ABCB1	ABCB4	ABCD3	ABCD4	ABCG4	ABCG5	ABCG8	ABCC8	TAP1	TAP2	ABCC11	ABCB11	ABCC3	ABCC10	ABCC12	ABCG2	ABCG1
Identifier	 Raw score	    Weight	Final Score	Annotation
ABCC5     	1.63286	1	1.63286	
ABCB6     	0.60647	1	0.60647	
ABCC9     	1.49465	1	1.49465	
ABCC4     	1.5774	1	1.5774	
ABCA7     	1.69323	1	1.69323	
ABCA9     	2.33007	1	2.33007	
ABCA8     	2.40961	1	2.40961	
CFTR      	3.04997	1	3.04997	
ABCB8     	1.85416	1	1.85416	
ABCC2     	1.07024	1	1.07024	
ABCA13    	1.88823	1	1.88823	
ABCA1     	2.14988	1	2.14988	
ABCA2     	3.09429	1	3.09429	
ABCA3     	2.56783	1	2.56783	
ABCD1     	1.45152	1	1.45152	
ABCD2     	0.891478	1	0.891478
ABCB10    	2.94732	1	2.94732
ABCB9     	0.46337	1	0.46337
ABCA6     	0.795928	1	0.795928
ABCA5     	1.344	1	1.344
ABCA4     	1.91527	1	1.91527
ABCA12    	0.313845	1	0.313845
ABCB5     	1.69523	1	1.69523
ABCC6     	3.94942	1	3.94942
ABCC1     	2.45322	1	2.45322
ABCB1     	2.25445	1	2.25445
ABCB4     	1.899	1	1.899
ABCD3     	3.90266	1	3.90266
ABCD4     	1.95126	1	1.95126
ABCG4     	0.220978	1	0.220978
ABCG5     	0.678167	1	0.678167
ABCG8     	0.669612	1	0.669612																																																																																																			
ABCC8     	1.04785	1	1.04785																																																																																																			
TAP1      	0.898361	1	0.898361																																																																																																			
TAP2      	1.11432	1	1.11432																																																																																																			
ABCC11    	1.14156	1	1.14156																																																																																																			
ABCB11    	2.61913	1	2.61913																																																																																																			
ABCC3     	2.67437	1	2.67437																																																																																																			
ABCC10    	0.297776	1	0.297776																																																																																																			
ABCC12    	0.455573	1	0.455573																																																																																																			
ABCG2     	4.16405	1	4.16405																																																																																																			
ABCG1     	1.28894	1	1.28894																																																																																																			
HUMAN_CASE/hsa03010.gene	na	RPS2P5	RPL35	RPL10L	RPL22L1	FAU	RPL13A	RPL29P12	RPL29P31	RPL36AP49	similar to Chromosome 15 open reading frame 15 	RPL10P16	RPL18AP6	MRPL13	RPL36P14	similar to ubiquitin 	RPL10P9	ribosomal protein L35 pseudogene 	RPS15AP17	RPSA	RPL32P36	RPS3AP5	RPS2P8	similar to insulinoma protein (rig) 	RPL35P1	RPS26P35	RPS16P1	RPL10A	RSL24D1	RPL3	RPL3L	RPL4	RPL5	RPL6	RPL7	RPL7A	RPL8	RPL9	RPL11	RPL12	RPL13	RPL15	RPL17	RPL18	RPL18A	RPL19	RPL21	RPL23A	RPL24	RPL26	RPL27	RPL30	RPL27A	RPL28	RPL29	RPL31	RPL32	RPL34	RPL35A	RPL36AL	RPL37	RPL37A	RPL38	RPL39	RPL41	RPL36A	RPLP0	RPLP1	RPLP2	RPS2	RPS3	RPS3A	RPS4X	RPS4Y1	RPS5	RPS6	RPS7	RPS8	RPS9	RPS10	RPS11	RPS12	RPS13	RPS15	RPS15A	RPS16	RPS18	RPS19	RPS20	RPS21	RPS23	RPS24	RPS25	RPS26	RPS27	RPS27A	RPS28	RPS29	RPS2P20	UBA52	RPL14	RPL23
Identifier	 Raw score	    Weight	Final Score	Annotation																																																																																																		
RPL35     	1.46984	1	1.46984																																																																																																			
RPL10L    	0.191833	1	0.191833																																																																																																			
RPL22L1   	1.81026	1	1.81026																																																																																																			
FAU       	1.88641	1	1.88641
RPL13A    	2.1092	1	2.1092
MRPL13    	3.80168	1	3.80168
RPSA      	0.01802	1	0.01802
RPL10A    	1.23613	1	1.23613
RPL3      	1.93677	1	1.93677
RPL3L     	2.18302	1	2.18302
RPL4      	2.60735	1	2.60735
RPL5      	2.88919	1	2.88919
RPL6      	1.82379	1	1.82379
RPL7      	2.36297	1	2.36297
RPL7A     	1.2958	1	1.2958
RPL8      	0.847466	1	0.847466
RPL9      	2.75892	1	2.75892
RPL11     	1.56754	1	1.56754
RPL12     	1.88586	1	1.88586
RPL13     	2.15785	1	2.15785
RPL15     	2.20101	1	2.20101
RPL17     	2.10931	1	2.10931
RPL18     	2.05325	1	2.05325
RPL18A    	0.321735	1	0.321735
RPL19     	1.68191	1	1.68191
RPL21     	1.99385	1	1.99385
RPL23A    	2.39042	1	2.39042
RPL24     	2.10051	1	2.10051
RPL27     	1.91502	1	1.91502
RPL30     	1.70507	1	1.70507
RPL27A    	2.40326	1	2.40326
RPL28     	1.20955	1	1.20955
RPL29     	1.60985	1	1.60985
RPL31     	2.37593	1	2.37593
RPL32     	2.39293	1	2.39293
RPL34     	2.08966	1	2.08966
RPL35A    	2.376	1	2.376
RPL36AL   	1.79229	1	1.79229
RPL37     	3.34828	1	3.34828
RPL37A    	2.55044	1	2.55044
RPL38     	2.66216	1	2.66216
RPL39     	1.73649	1	1.73649
RPL41     	1.71604	1	1.71604
RPL36A    	0.434631	1	0.434631
RPLP0     	0.810494	1	0.810494
RPLP1     	2.05153	1	2.05153
RPLP2     	2.22166	1	2.22166
RPS2      	1.77484	1	1.77484
RPS3      	1.3554	1	1.3554
RPS3A     	1.91101	1	1.91101
RPS4X     	3.10801	1	3.10801
RPS4Y1    	0.818972	1	0.818972
RPS5      	1.0876	1	1.0876
RPS6      	2.17924	1	2.17924
RPS7      	1.78036	1	1.78036
RPS8      	1.97053	1	1.97053
RPS9      	2.10073	1	2.10073
RPS10     	1.62774	1	1.62774
RPS11     	2.69119	1	2.69119
RPS12     	3.32464	1	3.32464
RPS13     	1.8815	1	1.8815
RPS15     	2.23177	1	2.23177
RPS15A    	1.60227	1	1.60227
RPS16     	2.11295	1	2.11295
RPS18     	2.0654	1	2.0654
RPS19     	1.46423	1	1.46423
RPS20     	2.85747	1	2.85747
RPS21     	1.10177	1	1.10177																											
RPS23     	1.87323	1	1.87323																											
RPS24     	2.69735	1	2.69735																											
RPS25     	2.36573	1	2.36573																											
RPS26     	2.56634	1	2.56634																											
RPS27     	2.21778	1	2.21778																											
RPS27A    	2.17356	1	2.17356																											
RPS28     	0.961862	1	0.961862																											
RPS29     	1.32081	1	1.32081																											
UBA52     	2.4899	1	2.4899																											
RPL14     	2.67643	1	2.67643																											
RPL23     	1.57661	1	1.57661																											
HUMAN_CASE/hsa03020.gene	na	POLR3F	POLR3G	POLR3C	POLR3A	POLR3H	POLR2J2	POLR1A	ZNRD1	POLR1D	POLR3K	POLR2A	POLR2B	POLR2C	POLR2D	POLR2E	POLR2F	POLR2G	POLR2H	POLR2I	POLR2J	POLR2K	POLR2L	POLR2J3	POLR3B	POLR1E	POLR3D	POLR1B	POLR3GL	POLR1C
Identifier	 Raw score	    Weight	Final Score	Annotation																										
POLR3F    	1.00738	1	1.00738																											
POLR3G    	1.77791	1	1.77791																											
POLR3C    	2.04777	1	2.04777
POLR3A    	1.32164	1	1.32164
POLR3H    	1.57076	1	1.57076
POLR1A    	0.689425	1	0.689425
ZNRD1     	1.31843	1	1.31843
POLR1D    	2.27377	1	2.27377
POLR3K    	1.542	1	1.542
POLR2A    	2.21084	1	2.21084
POLR2B    	0.212856	1	0.212856
POLR2C    	2.01504	1	2.01504
POLR2D    	0.789796	1	0.789796
POLR2E    	0.413634	1	0.413634
POLR2F    	1.16442	1	1.16442
POLR2G    	1.02958	1	1.02958
POLR2H    	1.92469	1	1.92469
POLR2I    	2.97987	1	2.97987
POLR2J    	1.58919	1	1.58919																																			
POLR2K    	3.1892	1	3.1892																																			
POLR2L    	1.0127	1	1.0127																																			
POLR2J3   	1.2947	1	1.2947																																			
POLR3B    	0.428475	1	0.428475																																			
POLR1E    	2.43935	1	2.43935																																			
POLR3D    	1.79577	1	1.79577																																			
POLR1B    	2.05787	1	2.05787																																			
POLR3GL   	1.82505	1	1.82505																																			
POLR1C    	0.908219	1	0.908219																																			
HUMAN_CASE/hsa03022.gene	na	TAF6L	GTF2A1L	STON1	TAF1L	TAF5L	GTF2A1	GTF2A2	GTF2B	GTF2E1	GTF2E2	GTF2F1	GTF2F2	GTF2H1	GTF2H2	GTF2H3	GTF2H4	GTF2I	TBPL2	similar to hCG1989915 	TAF9B	TAF7L	TAF1	TAF2	TAF4	TAF4B	TAF5	TAF6	TAF7	TAF9	TAF10	TAF11	TAF12	TAF13	TBP	similar to transcription associated factor TAFII31L  [SP:tr:B2RUZ9_HUMAN sp:TAF9B_HUMAN]	TBPL1	GTF2IRD1
Identifier	 Raw score	    Weight	Final Score	Annotation																																		
TAF6L     	1.73053	1	1.73053																																			
GTF2A1L   	0.776196	1	0.776196																																			
STON1     	4.08319	1	4.08319																																			
TAF1L     	0.01863	1	0.01863																																			
TAF5L     	0.21276	1	0.21276
GTF2A1    	1.33607	1	1.33607
GTF2A2    	1.98804	1	1.98804
GTF2B     	0.950774	1	0.950774
GTF2E1    	3.12701	1	3.12701
GTF2E2    	0.118422	1	0.118422
GTF2F1    	0.53407	1	0.53407
GTF2F2    	0.388567	1	0.388567
GTF2H1    	1.96103	1	1.96103
GTF2H2    	3.21374	1	3.21374
GTF2H3    	1.71336	1	1.71336
GTF2H4    	0.647458	1	0.647458
GTF2I     	1.67464	1	1.67464
TAF9B     	4.23809	1	4.23809
TAF7L     	0.782513	1	0.782513
TAF1      	1.611	1	1.611
TAF2      	1.60011	1	1.60011																																		
TAF4      	0.590324	1	0.590324																																		
TAF4B     	2.01286	1	2.01286																																		
TAF5      	1.47611	1	1.47611																																		
TAF6      	2.12709	1	2.12709																																		
TAF7      	1.00321	1	1.00321																																		
TAF9      	1.42635	1	1.42635																																		
TAF10     	1.16864	1	1.16864																																		
TAF11     	1.96047	1	1.96047																																		
TAF12     	1.62904	1	1.62904																																		
TAF13     	0.062982	1	0.062982																																		
TBP       	0.704593	1	0.704593																																		
TBPL1     	0.334141	1	0.334141																																		
GTF2IRD1  	1.57893	1	1.57893																																		
HUMAN_CASE/hsa03030.gene	na	RNASEH2A	POLD3	DNA2	FEN1	POLA2	RNASEH1	RPA4	LIG1	MCM2	MCM3	MCM4	MCM5	MCM6	MCM7	PCNA	POLE3	POLA1	POLD1	POLD2	POLE	POLE2	PRIM1	PRIM2	POLE4	POLD4	RFC1	RFC2	RFC3	RFC4	RFC5	RPA1	RPA2	RPA3	SSBP1	RNASEH2B	RNASEH2C
Identifier	 Raw score	    Weight	Final Score	Annotation																																	
RNASEH2A  	0.632421	1	0.632421
POLD3     	1.09444	1	1.09444
FEN1      	1.01178	1	1.01178
POLA2     	3.81238	1	3.81238
RNASEH1   	1.45532	1	1.45532
RPA4      	0.372163	1	0.372163
LIG1      	0.798308	1	0.798308
MCM2      	0.068304	1	0.068304
MCM3      	1.77732	1	1.77732
MCM4      	1.8928	1	1.8928
MCM5      	1.64207	1	1.64207
MCM6      	1.67311	1	1.67311
MCM7      	0.279662	1	0.279662
PCNA      	1.34537	1	1.34537
POLE3     	0.378545	1	0.378545
POLA1     	0.498622	1	0.498622
POLD1     	2.43571	1	2.43571
POLD2     	0.269949	1	0.269949
POLE      	1.50105	1	1.50105
POLE2     	0.159224	1	0.159224
PRIM1     	0.22822	1	0.22822
PRIM2     	0.493675	1	0.493675
POLE4     	1.8183	1	1.8183
POLD4     	2.64087	1	2.64087
RFC1      	1.47992	1	1.47992
RFC2      	1.41238	1	1.41238
RFC3      	0.776921	1	0.776921
RFC4      	2.60438	1	2.60438
RFC5      	3.47125	1	3.47125
RPA1      	0.928532	1	0.928532
RPA2      	1.069	1	1.069
RPA3      	1.96827	1	1.96827
SSBP1     	0.709596	1	0.709596																																														
RNASEH2B  	1.8485	1	1.8485																																														
RNASEH2C  	2.81317	1	2.81317																																														
HUMAN_CASE/hsa03050.gene	na	similar to hCG1644176 	PSME3	PSMD14	similar to hCG30646  [EC:3.4.25.1]	PSMB11	PSMA8	PSME4	similar to hCG2002932 	IFNG	POMP	PSMA1	PSMA2	PSMA3	PSMA4	PSMA5	PSMA6	PSMA7	PSMB1	PSMB2	PSMB3	PSMB4	PSMB5	PSMB6	PSMB7	PSMB8	PSMB9	PSMB10	PSMC1	PSMC2	PSMC3	PSMC4	PSMC5	PSMC6	PSMD1	PSMD2	PSMD3	PSMD4	PSMD7	PSMD8	PSMD11	PSMD12	PSMD13	PSME1	PSME2	similar to 26S protease regulatory subunit 6B (MIP224) (MB67-interacting protein) (TAT-binding protein 7) (TBP-7) 	SHFM1	PSMF1	PSMD6
Identifier	 Raw score	    Weight	Final Score	Annotation																																													
PSME3     	1.87943	1	1.87943																																														
PSMD14    	0.766013	1	0.766013																																														
PSMA8     	3.25501	1	3.25501																																														
PSME4     	2.73972	1	2.73972																																														
IFNG      	0.327027	1	0.327027																																														
POMP      	1.9604	1	1.9604																																														
PSMA1     	2.70339	1	2.70339																																														
PSMA2     	2.06784	1	2.06784																																														
PSMA3     	1.77966	1	1.77966																																														
PSMA4     	2.76438	1	2.76438																																														
PSMA5     	4.13824	1	4.13824																																														
PSMA6     	2.88871	1	2.88871
PSMA7     	1.81583	1	1.81583
PSMB1     	3.20231	1	3.20231
PSMB2     	0.449168	1	0.449168
PSMB3     	1.77706	1	1.77706
PSMB4     	0.68408	1	0.68408
PSMB6     	0.695881	1	0.695881
PSMB7     	1.76987	1	1.76987
PSMB8     	2.20057	1	2.20057
PSMB9     	1.23726	1	1.23726
PSMB10    	1.33514	1	1.33514
PSMC1     	1.34187	1	1.34187
PSMC2     	1.40661	1	1.40661
PSMC3     	0.388661	1	0.388661
PSMC4     	1.54807	1	1.54807
PSMC5     	1.74943	1	1.74943
PSMC6     	4.87316	1	4.87316										
PSMD1     	2.12029	1	2.12029										
PSMD2     	0.620894	1	0.620894										
PSMD3     	1.2568	1	1.2568										
PSMD4     	1.45955	1	1.45955										
PSMD7     	2.52887	1	2.52887										
PSMD8     	2.55963	1	2.55963										
PSMD11    	2.15139	1	2.15139										
PSMD12    	1.54489	1	1.54489										
PSMD13    	2.18826	1	2.18826										
PSME1     	1.03017	1	1.03017										
PSME2     	0.54683	1	0.54683										
SHFM1     	1.09078	1	1.09078										
PSMF1     	1.17568	1	1.17568										
PSMD6     	2.25189	1	2.25189										
HUMAN_CASE/hsa03060.gene	na	SEC11B	SEC11A	OXA1L	SRP9L1	SRP9	SRP14	SRP19	SRP54	SRP68	SRP72	SRPR	SEC11C
Identifier	 Raw score	    Weight	Final Score	Annotation																																																																			
SEC11A    	3.12707	1	3.12707																																																																				
OXA1L     	1.56316	1	1.56316																																																																				
SRP9      	3.15062	1	3.15062																																																																				
SRP14     	0.725951	1	0.725951																																																																				
SRP19     	1.98761	1	1.98761																																																																				
SRP54     	2.64174	1	2.64174																																																																				
SRP68     	3.8789	1	3.8789																																																																				
SRP72     	0.87328	1	0.87328																																																																				
SRPR      	1.32762	1	1.32762																																																																				
SEC11C    	0.005248	1	0.005248																																																																				
HUMAN_CASE/hsa03320.gene	na	NR1H3	SORBS1	SLC27A5	SLC27A4	SLC27A2	APOA5	CPT1C	CPT1A	CPT1B	CPT2	CYP4A11	CYP7A1	CYP8B1	CYP27A1	DBI	EHHADH	FABP4	FABP1	FABP2	FABP3	FABP5	FABP6	FABP7	ACSL1	ACSL3	ACSL4	ACSL6	GK	GK2	CYP4A22	SLC27A6	ACAA1	HMGCS2	ACADL	APOA1	APOA2	ACADM	APOC3	ILK	AQP7	SLC27A1	LPL	ME1	MMP1	OLR1	ACOX1	PCK1	PCK2	ANGPTL4	PDPK1	ACSL5	PLIN	PLTP	PPARA	PPARD	PPARG	RXRA	RXRB	RXRG	SCD	SCP2	FABP5L9	UBC	UCP1	SCD5	ACOX2	ACOX3	ADIPOQ	FADS2	CD36
Identifier	 Raw score	    Weight	Final Score	Annotation																																																																			
NR1H3     	1.35675	1	1.35675																																																																				
SORBS1    	5.08317	1	5.08317																																																																				
SLC27A5   	1.75991	1	1.75991																																																																				
SLC27A4   	2.08517	1	2.08517
SLC27A2   	3.5487	1	3.5487
APOA5     	1.2916	1	1.2916
CPT1C     	2.59358	1	2.59358
CPT1A     	3.37466	1.064	3.647847
CPT1B     	0.650615	1	0.650615
CPT2      	5.16692	1.083236	5.923769
CYP4A11   	3.23492	1	3.23492
CYP7A1    	3.08652	1	3.08652
CYP8B1    	0.085803	1	0.085803
CYP27A1   	1.6982	1	1.6982
DBI       	5.3339	1.082923	6.128206
EHHADH    	3.81445	1.076216	4.224217
FABP4     	6.75581	1	6.75581
FABP1     	2.39278	1.07603	2.556882
FABP2     	1.01207	1	1.01207
FABP3     	1.95562	1	1.95562
FABP5     	3.31683	1	3.31683
FABP6     	0.34287	1	0.34287
FABP7     	0.92971	1	0.92971
ACSL1     	1.04741	1.05196	1.049934
ACSL3     	2.53779	1.062157	2.689028
ACSL4     	3.11624	1.062261	3.344759
ACSL6     	2.19488	1	2.19488
GK        	4.83151	1	4.83151
GK2       	1.00611	1	1.00611
CYP4A22   	0.215602	1	0.215602
SLC27A6   	2.853	1	2.853
ACAA1     	4.75862	1.091797	5.491261
HMGCS2    	4.24414	1.086926	4.812392
ACADL     	2.34488	1.061442	2.470935
APOA1     	1.2151	1	1.2151
APOA2     	0.111807	1	0.111807
ACADM     	4.37371	1.069619	4.846911
APOC3     	0.605982	1	0.605982
ILK       	2.39514	1.050341	2.502804
AQP7      	2.66264	1	2.66264
SLC27A1   	3.56156	1.053618	3.81257
LPL       	2.96224	1.05456	3.143055
ME1       	0.419163	1	0.419163
MMP1      	1.73175	1	1.73175
OLR1      	0.524669	1	0.524669
ACOX1     	5.50562	1.084034	6.354177
PCK1      	2.70182	1	2.70182
PCK2      	3.0753	1	3.0753
ANGPTL4   	2.6647	1.057834	2.820106
PDPK1     	5.27172	1.065794	5.881021
ACSL5     	3.61204	1.095647	4.084134
PLIN      	2.29385	1	2.29385
PLTP      	4.07697	1.053208	4.393516
PPARA     	4.3049	1	4.3049
PPARD     	3.34888	1	3.34888
PPARG     	3.92658	1	3.92658
RXRA      	2.16067	1	2.16067
RXRB      	2.49596	1	2.49596
RXRG      	1.18739	1	1.18739
SCD       	3.9939	1.054394	4.306354
SCP2      	4.28049	1.082613	4.826841
UBC       	1.84804	1	1.84804
UCP1      	0.002107	1	0.002107
SCD5      	3.71374	1.070104	4.071527
ACOX2     	0.720559	1	0.720559
ACOX3     	1.96615	1.051613	2.035968
ADIPOQ    	4.89329	1	4.89329
FADS2     	1.62403	1	1.62403																																		
CD36      	0.904274	1	0.904274																																		
HUMAN_CASE/hsa03410.gene	na	HMGB1L10	PARP2	PARP3	HMGB1L1	POLD3	PARP1	PARP4	FEN1	SMUG1	NEIL2	APEX2	POLL	HMGB1	APEX1	LIG1	LIG3	MPG	MUTYH	NTHL1	OGG1	PCNA	POLE3	POLB	POLD1	POLD2	POLE	POLE2	NEIL3	POLE4	POLD4	similar to high mobility group 1 protein 	TDG	UNG	XRCC1	NEIL1	MBD4
Identifier	 Raw score	    Weight	Final Score	Annotation																																	
PARP2     	2.50528	1	2.50528																																		
PARP3     	0.048845	1	0.048845																																		
POLD3     	1.09444	1	1.09444																																		
PARP1     	2.15044	1	2.15044																																		
PARP4     	5.5372	1	5.5372																																		
FEN1      	1.01178	1	1.01178																																		
SMUG1     	1.59997	1	1.59997																																		
NEIL2     	0.176138	1	0.176138																																		
APEX2     	0.670685	1	0.670685																																		
POLL      	0.664864	1	0.664864																																		
HMGB1     	1.15566	1	1.15566																																		
APEX1     	0.840847	1	0.840847																																		
LIG1      	0.798308	1	0.798308
LIG3      	1.50066	1	1.50066
MPG       	1.64792	1	1.64792
MUTYH     	0.404905	1	0.404905
NTHL1     	1.54704	1	1.54704
OGG1      	2.57168	1	2.57168
PCNA      	1.34537	1	1.34537
POLE3     	0.378545	1	0.378545
POLB      	1.27007	1	1.27007
POLD1     	2.43571	1	2.43571
POLD2     	0.269949	1	0.269949
POLE      	1.50105	1	1.50105
POLE2     	0.159224	1	0.159224
NEIL3     	0.771728	1	0.771728
POLE4     	1.8183	1	1.8183
POLD4     	2.64087	1	2.64087
TDG       	0.343689	1	0.343689																																										
UNG       	1.83063	1	1.83063																																										
XRCC1     	1.13238	1	1.13238																																										
NEIL1     	1.08285	1	1.08285																																										
MBD4      	1.56188	1	1.56188																																										
HUMAN_CASE/hsa03420.gene	na	CDK7	CETN2	POLD3	ERCC8	DDB1	DDB2	ERCC1	ERCC2	ERCC3	ERCC4	ERCC5	ERCC6	GTF2H1	GTF2H2	GTF2H3	GTF2H4	RPA4	LIG1	GTF2H5	MNAT1	PCNA	POLE3	POLD1	POLD2	POLE	POLE2	POLE4	POLD4	RAD23A	RAD23B	RFC1	RFC2	RFC3	RFC4	RFC5	RPA1	RPA2	RPA3	XPA	XPC	CUL4B	CUL4A	CCNH	RBX1
Identifier	 Raw score	    Weight	Final Score	Annotation																																									
CDK7      	2.66722	1	2.66722																																										
CETN2     	1.45916	1	1.45916																																										
POLD3     	1.09444	1	1.09444																																										
ERCC8     	1.21589	1	1.21589																																										
DDB1      	0.884432	1	0.884432																																										
DDB2      	2.04346	1	2.04346																																										
ERCC1     	1.82361	1	1.82361																																										
ERCC2     	0.520924	1	0.520924																																										
ERCC3     	1.92476	1	1.92476																																										
ERCC4     	1.17264	1	1.17264
ERCC5     	1.32647	1	1.32647
ERCC6     	1.17286	1	1.17286
GTF2H1    	1.96103	1	1.96103
GTF2H2    	3.21374	1	3.21374
GTF2H3    	1.71336	1	1.71336
GTF2H4    	0.647458	1	0.647458
RPA4      	0.372163	1	0.372163
LIG1      	0.798308	1	0.798308
GTF2H5    	0.417144	1	0.417144
MNAT1     	0.020417	1	0.020417
PCNA      	1.34537	1	1.34537
POLE3     	0.378545	1	0.378545
POLD1     	2.43571	1	2.43571
POLD2     	0.269949	1	0.269949
POLE      	1.50105	1	1.50105
POLE2     	0.159224	1	0.159224
POLE4     	1.8183	1	1.8183
POLD4     	2.64087	1	2.64087
RAD23A    	3.628	1	3.628
RAD23B    	1.99646	1	1.99646
RFC1      	1.47992	1	1.47992
RFC2      	1.41238	1	1.41238
RFC3      	0.776921	1	0.776921
RFC4      	2.60438	1	2.60438
RFC5      	3.47125	1	3.47125
RPA1      	0.928532	1	0.928532
RPA2      	1.069	1	1.069
RPA3      	1.96827	1	1.96827
XPA       	2.29261	1	2.29261
XPC       	1.79508	1	1.79508
CUL4B     	1.30046	1	1.30046
CUL4A     	2.00118	1	2.00118																					
CCNH      	0.488288	1	0.488288																					
RBX1      	0.753508	1	0.753508																					
HUMAN_CASE/hsa03430.gene	na	POLD3	MLH3	MSH6	RPA4	LIG1	MLH1	MSH2	MSH3	PCNA	PMS2	POLD1	POLD2	POLD4	RFC1	RFC2	RFC3	RFC4	RFC5	RPA1	RPA2	RPA3	SSBP1	EXO1
Identifier	 Raw score	    Weight	Final Score	Annotation																				
POLD3     	1.09444	1	1.09444																					
MLH3      	1.38834	1	1.38834																					
MSH6      	4.32114	1	4.32114																					
RPA4      	0.372163	1	0.372163																					
LIG1      	0.798308	1	0.798308																					
MLH1      	0.672989	1	0.672989																					
MSH2      	0.492552	1	0.492552																					
MSH3      	1.11332	1	1.11332																					
PCNA      	1.34537	1	1.34537																					
PMS2      	0.494624	1	0.494624																					
POLD1     	2.43571	1	2.43571																					
POLD2     	0.269949	1	0.269949																										
POLD4     	2.64087	1	2.64087																										
RFC1      	1.47992	1	1.47992																										
RFC2      	1.41238	1	1.41238																										
RFC3      	0.776921	1	0.776921																										
RFC4      	2.60438	1	2.60438																										
RFC5      	3.47125	1	3.47125																										
RPA1      	0.928532	1	0.928532																										
RPA2      	1.069	1	1.069																										
RPA3      	1.96827	1	1.96827																										
SSBP1     	0.709596	1	0.709596																										
EXO1      	0.165067	1	0.165067																										
HUMAN_CASE/hsa03440.gene	na	RAD50	POLD3	EME1	RAD54B	RPA4	MRE11A	NBN	POLD1	POLD2	POLD4	RAD51	RAD51C	RAD51L1	RAD51L3	RAD52	RPA1	RPA2	RPA3	BLM	SSBP1	BRCA2	TOP3A	XRCC2	XRCC3	SHFM1	MUS81	RAD54L	TOP3B
Identifier	 Raw score	    Weight	Final Score	Annotation																									
RAD50     	4.94355	1	4.94355																										
POLD3     	1.09444	1	1.09444																										
EME1      	1.00618	1	1.00618
RAD54B    	2.05379	1	2.05379
RPA4      	0.372163	1	0.372163
MRE11A    	1.44297	1	1.44297
NBN       	1.53238	1	1.53238
POLD1     	2.43571	1	2.43571
POLD2     	0.269949	1	0.269949
POLD4     	2.64087	1	2.64087
RAD51     	1.49883	1	1.49883
RAD51C    	2.85742	1	2.85742
RAD51L1   	0.256488	1	0.256488
RAD51L3   	1.93061	1	1.93061
RAD52     	1.88228	1	1.88228
RPA1      	0.928532	1	0.928532
RPA2      	1.069	1	1.069
RPA3      	1.96827	1	1.96827
BLM       	1.21906	1	1.21906														
SSBP1     	0.709596	1	0.709596														
BRCA2     	1.18427	1	1.18427														
TOP3A     	1.81054	1	1.81054														
XRCC2     	2.16237	1	2.16237														
XRCC3     	0.963026	1	0.963026														
SHFM1     	1.09078	1	1.09078														
MUS81     	0.210164	1	0.210164														
RAD54L    	0.500411	1	0.500411														
TOP3B     	0.417128	1	0.417128														
HUMAN_CASE/hsa03450.gene	na	RAD50	DNTT	FEN1	XRCC6	POLL	POLM	LIG4	MRE11A	PRKDC	DCLRE1C	similar to protein kinase	DNA-activated	catalytic polypeptide  [EC:2.7.11.1]	XRCC4	XRCC5	NHEJ1
Identifier	 Raw score	    Weight	Final Score	Annotation													
RAD50     	4.94355	1	4.94355														
DNTT      	0.344249	1	0.344249														
FEN1      	1.01178	1	1.01178														
XRCC6     	1.46263	1	1.46263														
POLL      	0.664864	1	0.664864																																																																																																																																																																																																																																																												
POLM      	0.447318	1	0.447318																																																																																																																																																																																																																																																												
LIG4      	1.52968	1	1.52968																																																																																																																																																																																																																																																												
MRE11A    	1.44297	1	1.44297																																																																																																																																																																																																																																																												
PRKDC     	2.03687	1	2.03687																																																																																																																																																																																																																																																												
DCLRE1C   	0.990846	1	0.990846																																																																																																																																																																																																																																																												
XRCC4     	1.91008	1	1.91008																																																																																																																																																																																																																																																												
XRCC5     	0.368605	1	0.368605																																																																																																																																																																																																																																																												
NHEJ1     	3.18026	1	3.18026																																																																																																																																																																																																																																																												
HUMAN_CASE/hsa04010.gene	na	AKT3	hypothetical protein LOC100133404 	PLA2G4B	RASGRP1	RASGRP2	CACNG3	CACNG2	MAP3K7IP1	MAP3K2	GADD45G	DUSP14	MAP4K1	DUSP10	CHP	CHUK	RASGRP4	ACVR1C	MAP3K8	ATF2	CRK	CRKL	MAPK14	DAXX	GADD45A	DDIT3	DUSP1	DUSP2	DUSP3	DUSP4	DUSP5	DUSP6	DUSP7	DUSP8	DUSP9	EGF	EGFR	ELK1	ELK4	AKT1	AKT2	EVI1	FGF1	FGF2	FGF3	FGF4	FGF5	FGF6	FGF7	FGF8	FGF9	FGF10	FGF11	FGF12	FGF13	FGF14	FGFR1	FGFR3	FGFR2	FGFR4	RRAS2	MRAS	MAP3K7IP2	FLNA	MAPK8IP3	FLNB	FLNC	FOS	MAPK8IP2	RASGRP3	PLA2G2D	FGF20	FGF21	FGF22	CACNG5	CACNG4	RPS6KA6	GNA12	MKNK2	GRB2	PLA2G2E	NR4A1	HRAS	HSPA1A	HSPA1B	HSPA1L	HSPA2	HSPA6	HSPA8	HSPB1	FAS	IKBKB	IL1A	IL1B	IL1R1	FASLG	JUN	JUND	KRAS	STMN1	ARRB1	ARRB2	MAPT	MAX	MEF2C	MAP3K1	MAP3K3	MAP3K4	MAP3K5	MAP3K11	MOS	MYC	GADD45B	ATF4	NF1	NFATC2	NFATC4	NFKB1	NFKB2	NGF	NRAS	NTF3	NTF4	NTRK1	NTRK2	PLA2G3	PAK1	PAK2	ECSIT	TAOK3	PDGFA	PDGFB	PDGFRA	PDGFRB	NLK	ZAK	PLA2G1B	PLA2G2A	PLA2G4A	PLA2G5	PPM1A	PPM1B	PPP3CA	PPP3CB	PPP3CC	PPP3R1	PPP3R2	PPP5C	PRKACA	PRKACB	PRKACG	PRKCA	PRKCB	CACNA2D3	PRKCG	MAPK1	MAPK3	GNG12	MAPK7	MAPK8	MAPK11	MAPK9	MAPK10	MAPK13	MAP2K1	MAP2K2	MAP2K3	MAP2K5	MAP2K6	MAP2K7	PRKX	PRKY	TAOK1	PTPN7	PTPRR	MAP4K2	RAC1	RAC2	RAC3	RAF1	RAP1A	RAP1B	RASA1	RASA2	RASGRF1	RASGRF2	CACNG8	CACNG7	CACNG6	RELA	RELB	RPS6KA1	RPS6KA2	RPS6KA3	RRAS	BDNF	MAPK12	CHP2	MAP2K4	PLA2G2F	similar to mitogen-activated protein kinase kinase 3 isoform A  [EC:2.7.12.2]	similar to Voltage-dependent L-type calcium channel alpha-1C subunit (Voltage-gated calcium channel alpha subunit Cav1.2) (Calcium channel	L type	alpha-1 polypeptide	isoform 1	cardiac muscle)	similar to Filamin-C (Gamma-filamin) (Filamin-2) (Protein FLNc) (Actin-binding-like protein) (ABP-L) (ABP-280-like protein)  [SP:tr:A4D1J9_HUMAN]	SOS1	SOS2	SRF	BRAF	STK3	STK4	MAP3K7	TGFB1	TGFB2	TGFB3	TGFBR1	TGFBR2	TNF	TNFRSF1A	TP53	TRAF2	TRAF6	CACNA1A	CACNA1B	CACNA1C	CACNA1D	CACNA1E	CACNA1F	MAP3K12	CACNA1S	CACNA2D1	CACNB1	CACNB2	CACNB3	CACNB4	IL1R2	CACNG1	MAPKAPK3	FGF23	DUSP16	PLA2G12A	CASP3	PLA2G6	PLA2G10	PLA2G12B	PTPN5	MAP4K3	IKBKG	MAPKAPK5	MKNK1	MAPKSP1	JMJD7-PLA2G4B	FGF18
Identifier	 Raw score	    Weight	Final Score	Annotation																																																																																																																																																																																																																																																											
AKT3      	3.50543	1.079838	3.87465																																																																																																																																																																																																																																																												
PLA2G4B   	1.78037	1.095174	1.880842																																																																																																																																																																																																																																																												
RASGRP1   	1.92666	1.084869	2.036931																																																																																																																																																																																																																																																												
RASGRP2   	2.63258	1.126007	2.974079																																																																																																																																																																																																																																																												
CACNG3    	1.95289	1.08538	2.067739																																																																																																																																																																																																																																																												
CACNG2    	1.27609	1.060352	1.295005
MAP3K7IP1 	1.185	1	1.185
MAP3K2    	1.43445	1.146671	1.5124
GADD45G   	0.023279	1	0.023279
DUSP14    	4.39402	1.097682	5.077594
MAP4K1    	2.35709	1.126001	2.626007
DUSP10    	4.50119	1.089056	5.146478
CHP       	4.12543	1.11174	4.833275
CHUK      	0.059071	1.053576	0.050763
RASGRP4   	0.743648	1.116637	0.718396
ACVR1C    	3.0383	1.140767	3.552788
MAP3K8    	2.39606	1.184063	2.814162
ATF2      	0.933995	1	0.933995
CRK       	3.42104	1.086149	3.803428
CRKL      	2.25683	1.09065	2.42965
MAPK14    	1.91546	1.107173	2.053644
DAXX      	1.19625	1.093291	1.216416
GADD45A   	0.630509	1	0.630509
DDIT3     	2.05867	1.103364	2.218198
DUSP1     	13.4675	1.098767	17.410965
DUSP2     	3.85175	1.098737	4.40032
DUSP3     	1.19094	1.123021	1.216819
DUSP4     	2.28552	1.080211	2.442191
DUSP5     	2.97584	1.119857	3.391367
DUSP6     	4.6178	1.082264	5.237142
DUSP7     	0.923504	1.085456	0.917245
DUSP8     	2.38336	1.062665	2.51667
DUSP9     	1.34296	1.066039	1.369368
EGF       	0.291785	1.068946	0.268029
EGFR      	2.40437	1.068946	2.554287
ELK1      	3.32021	1.073175	3.624948
ELK4      	1.50694	1.07472	1.55383
AKT1      	2.0319	1.050542	2.106029
AKT2      	3.28342	1.086039	3.637059
EVI1      	2.46694	1.138544	2.795695
FGF1      	2.95058	1.121863	3.366446
FGF2      	4.96209	1.155331	6.363898
FGF3      	2.36286	1.117387	2.613816
FGF4      	2.19633	1.085698	2.349526
FGF5      	1.44628	1.113043	1.507884
FGF6      	0.673982	1	0.673982
FGF7      	4.2282	1.112774	4.974733
FGF8      	0.690038	1	0.690038
FGF9      	2.12313	1.193934	2.456905
FGF10     	0.742953	1.131129	0.714563
FGF11     	3.19293	1.183227	3.949757
FGF12     	1.39228	1.128452	1.452742
FGF13     	5.75224	1.107065	6.937281
FGF14     	2.38794	1.150414	2.72197
FGFR1     	4.33853	1.143677	5.356908
FGFR3     	1.14715	1.079777	1.159782
FGFR2     	2.77102	1.089238	3.034868
FGFR4     	2.00681	1.099737	2.151183
RRAS2     	3.1963	1.121749	3.682033
MRAS      	4.65184	1.125984	5.645925
MAP3K7IP2 	1.93162	1	1.93162
FLNA      	5.5514	1.090861	6.486939
MAPK8IP3  	1.3989	1.052852	1.423941
FLNB      	4.16003	1.098365	4.786236
FLNC      	3.71127	1.088277	4.166759
FOS       	15.4547	1	15.4547
MAPK8IP2  	2.6851	1.101033	2.966878
RASGRP3   	2.64126	1.068281	2.822363
PLA2G2D   	1.65592	1.069578	1.715062
FGF20     	0.340141	1	0.340141
FGF21     	0.396251	1.095507	0.362722
FGF22     	1.50437	1.099616	1.566831
CACNG5    	0.3866	1	0.3866
CACNG4    	1.30101	1	1.30101
RPS6KA6   	3.87059	1.105996	4.46765
GNA12     	2.71846	1.073315	2.925265
MKNK2     	1.65188	1.086871	1.725498
GRB2      	1.56368	1.13107	1.658039
PLA2G2E   	1.03624	1	1.03624
NR4A1     	8.10363	1	8.10363
HRAS      	0.400226	1.087655	0.369356
HSPA1A    	1.76009	1.156191	1.922584
HSPA1B    	6.89867	1.091849	8.237682
HSPA1L    	2.75889	1.082075	2.998524
HSPA6     	3.37684	1.083133	3.736347
HSPA8     	2.54746	1.095498	2.785414
HSPB1     	1.5989	1	1.5989
FAS       	2.38376	1.112878	2.629343
IKBKB     	2.32845	1.108967	2.553084
IL1A      	0.971061	1.053519	0.969536
IL1B      	3.39133	1	3.39133
IL1R1     	0.615541	1	0.615541
FASLG     	1.07353	1	1.07353
JUN       	11.1352	1.094196	13.973089
JUND      	2.97809	1.10659	3.345452
KRAS      	3.35905	1.102592	3.803665
STMN1     	1.29499	1.120258	1.33588
ARRB1     	1.66345	1.081391	1.733795
ARRB2     	1.68015	1	1.68015
MAPT      	3.4875	1.062695	3.771614
MAX       	1.80592	1	1.80592
MEF2C     	3.17768	1.088901	3.521668
MAP3K1    	1.73187	1.101555	1.831208
MAP3K3    	5.16392	1.132363	6.417292
MAP3K4    	2.25033	1.133963	2.508617
MAP3K5    	0.571613	1.050863	0.555581
MAP3K11   	1.34833	1.077764	1.380034
MOS       	0.521171	1.076233	0.495912
MYC       	3.09662	1.119591	3.544817
GADD45B   	1.45843	1.133963	1.534053
ATF4      	1.84828	1.116753	1.9857
NF1       	1.83732	1.097049	1.949053
NFATC2    	2.40602	1.12716	2.690204
NFATC4    	3.95731	1.108421	4.593789
NFKB1     	1.08558	1.079456	1.092686
NFKB2     	2.47791	1.104039	2.723239
NRAS      	3.62148	1.131157	4.287337
NTF3      	3.62802	1	3.62802
NTRK1     	1.31998	1	1.31998
NTRK2     	2.04805	1	2.04805
PLA2G3    	0.753437	1	0.753437
PAK1      	4.30018	1.159237	5.424521
PAK2      	1.93377	1.082221	2.041518
ECSIT     	1.4448	1	1.4448
TAOK3     	1.63875	1	1.63875
PDGFA     	1.64826	1.119479	1.749668
PDGFB     	4.86712	1.152636	6.196901
PDGFRA    	2.02146	1.112499	2.188025
PDGFRB    	4.39179	1.114187	5.200231
NLK       	3.14935	1.059579	3.372131
ZAK       	5.76516	1.064912	6.459475
PLA2G1B   	1.81507	1.103509	1.930595
PLA2G2A   	0.226399	1	0.226399
PLA2G4A   	0.351076	1	0.351076
PLA2G5    	2.88064	1.078323	3.129517
PPM1A     	4.49075	1.091601	5.153139
PPM1B     	2.39805	1.091767	2.598464
PPP3CA    	1.59997	1.214938	1.77004
PPP3CB    	2.06981	1.063016	2.166901
PPP3CC    	3.92103	1.144268	4.775387
PPP3R1    	2.92413	1.132466	3.370743
PPP3R2    	1.58871	1	1.58871
PPP5C     	1.88206	1	1.88206
PRKACA    	0.114341	1	0.114341
PRKACB    	4.37992	1	4.37992
PRKACG    	1.46366	1	1.46366
PRKCA     	2.58588	1.173581	3.049506
CACNA2D3  	2.48183	1.054536	2.607962
PRKCG     	2.4781	1.091244	2.69203
MAPK1     	4.63002	1.133463	5.680855
MAPK3     	1.52399	1.111398	1.597225
GNG12     	3.8936	1.097601	4.44601
MAPK7     	0.293602	1	0.293602
MAPK8     	3.33397	1.125838	3.879448
MAPK11    	2.40313	1.09521	2.612348
MAPK9     	0.388809	1.1241	0.345798
MAPK10    	3.32342	1.105958	3.774431
MAPK13    	3.79771	1.133442	4.537894
MAP2K1    	1.61016	1.141548	1.722467
MAP2K2    	2.24213	1.14269	2.515918
MAP2K3    	1.02686	1.126548	1.03031
MAP2K5    	2.34251	1	2.34251
MAP2K6    	4.20462	1.0943	4.814423
MAP2K7    	2.23586	1.070806	2.36694
PRKX      	1.19339	1	1.19339
PRKY      	0.605258	1	0.605258
TAOK1     	0.151571	1	0.151571
PTPN7     	2.19229	1.090003	2.352771
PTPRR     	3.89785	1.111901	4.538779
MAP4K2    	1.85426	1	1.85426
RAC1      	4.53395	1.095159	5.23536
RAC2      	2.43427	1.180864	2.859229
RAC3      	0.618913	1.074036	0.597314
RAF1      	0.218609	1.093843	0.18954
RAP1A     	1.09877	1	1.09877
RAP1B     	2.20427	1	2.20427
RASA1     	1.67613	1.106642	1.77104
RASA2     	1.30952	1.089985	1.341685
RASGRF1   	1.21827	1.096721	1.241757
RASGRF2   	2.25278	1.096672	2.436783
CACNG8    	2.34605	1.105014	2.56583
CACNG7    	0.31596	1.073915	0.290166
CACNG6    	1.53747	1.093279	1.600412
RELA      	1.69273	1.097696	1.78205
RELB      	0.266446	1.085122	0.238076
RPS6KA1   	1.21976	1.1025	1.244851
RPS6KA2   	5.93053	1.07925	6.829068
RPS6KA3   	3.16703	1.094745	3.532534
RRAS      	3.11664	1.105814	3.515001
BDNF      	1.95077	1	1.95077
MAPK12    	0.409928	1.088377	0.378861
CHP2      	3.76558	1.099266	4.295292
MAP2K4    	2.63283	1.156594	3.063788
PLA2G2F   	5.57634	1.080057	6.398817
SOS1      	1.46592	1.102698	1.524647
SOS2      	2.84798	1.104935	3.178586
SRF       	3.95862	1	3.95862
BRAF      	1.70516	1.090224	1.78927
STK3      	3.50659	1.122202	4.087626
STK4      	3.20165	1.120014	3.681507
MAP3K7    	0.776295	1.090749	0.758659
TGFB1     	2.89284	1.115922	3.271915
TGFB2     	2.04558	1.139219	2.259894
TGFB3     	3.11684	1.114837	3.551496
TGFBR1    	2.54802	1.143177	2.913144
TGFBR2    	2.19104	1.174828	2.513076
TNF       	0.157292	1.124622	0.12491
TNFRSF1A  	0.451851	1.094404	0.419204
TP53      	0.865101	1.103468	0.852227
TRAF2     	0.616386	1.060501	0.598603
TRAF6     	2.00789	1.117145	2.178735
CACNA1A   	3.74238	1.180388	4.748286
CACNA1B   	2.76819	1	2.76819
CACNA1C   	2.75899	1.145952	3.199472
CACNA1D   	0.360068	1.061994	0.337974
CACNA1E   	2.86494	1.072595	3.092431
CACNA1F   	0.902311	1.116637	0.891557
MAP3K12   	3.80785	1.087265	4.279106
CACNA1S   	0.339547	1.089621	0.308219
CACNA2D1  	0.47407	1	0.47407
CACNB1    	1.04437	1	1.04437
CACNB2    	2.28281	1.102183	2.483702
CACNB3    	0.807116	1.050074	0.798502
CACNB4    	2.30782	1.122451	2.556679
IL1R2     	2.8169	1.118966	3.186245
CACNG1    	1.04172	1.09398	1.045729
MAPKAPK3  	0.733866	1.083128	0.71523
FGF23     	3.37958	1	3.37958
DUSP16    	2.98077	1.1016	3.330582
PLA2G12A  	2.10623	1.067776	2.215297
CASP3     	4.38539	1.133096	5.338967
PLA2G6    	1.48367	1.181588	1.59386
PLA2G10   	2.42539	1.08697	2.619668
PLA2G12B  	2.64131	1.14174	3.031154
PTPN5     	1.08455	1.065523	1.090333
MAP4K3    	0.296378	1	0.296378
IKBKG     	1.76638	1.099818	1.869595
MAPKAPK5  	1.56265	1.18543	1.697499
MKNK1     	1.18242	1.058694	1.194106
FGF18     	2.01524	1.064011	2.107692
FGF17     	0.084983	1	0.084983
FGF16     	0.355419	1	0.355419
CACNA1I   	3.85874	1.08789	4.344987
CACNA1H   	2.22156	1.171782	2.548048
CACNA1G   	1.97611	1.05121	2.046255
RPS6KA4   	0.32857	1	0.32857
MAP3K14   	3.79941	1.09679	4.323416
MAP3K6    	3.89559	1.12709	4.630512
ACVR1B    	3.32235	1.084367	3.67653
MAP3K13   	2.20576	1	2.20576
RPS6KA5   	1.03943	1.075874	1.042484
CACNA2D2  	0.55434	1	0.55434
MAPKAPK2  	4.9313	1.098312	5.768834
CD14      	1.17572	1	1.17572
TAOK2     	0.668488	1	0.668488
CACNA2D4  	1.25795	1	1.25795
MAP4K4    	3.95221	1.080172	4.412552
MAPK8IP1  	1.14419	1.083697	1.157162
RAPGEF2   	0.892511	1.095434	0.882878
CDC25B    	3.33338	1.08906	3.710675
FGF19     	1.38631	1.095401	1.430191
CDC42     	2.43596	1.096083	2.653521																																																																																					
HUMAN_CASE/hsa04012.gene	na	AKT3	CDKN1A	CDKN1B	PAK4	NRG3	CRK	CRKL	NRG4	HBEGF	EGF	EGFR	EIF4EBP1	ELK1	ERBB2	ERBB3	ERBB4	EREG	AKT1	AKT2	PIK3R5	CBLC	FRAP1	ABL1	GAB1	SHC2	ABL2	GRB2	GSK3B	NRG1	HRAS	ARAF	JUN	AREG	KRAS	SHC4	MYC	NCK1	NRAS	PAK1	PAK2	PAK3	PIK3CA	PIK3CB	PIK3CD	PIK3CG	PIK3R1	PIK3R2	PLCG1	SHC3	PLCG2	PRKCA	PRKCB	PRKCG	MAPK1	MAPK3	MAPK8	MAPK9	MAPK10	MAP2K1	MAP2K2	MAP2K7	PAK6	PAK7	BAD	PTK2	RAF1	RPS6KB1	RPS6KB2	MAP2K4	SHC1	SOS1	SOS2	SRC	BRAF	STAT5A	STAT5B	BTC	TGFA	CAMK2A	CAMK2B	CAMK2D	CAMK2G	NCK2	PIK3R3	CBL	CBLB	NRG2
Identifier	 Raw score	    Weight	Final Score	Annotation																																																																																				
AKT3      	3.50543	1.140716	4.182104																																																																																					
CDKN1A    	1.69155	1.123559	1.805059																																																																																					
CDKN1B    	0.140459	1.069366	0.12258																																																																																					
PAK4      	2.42077	1.151263	2.767142																																																																																					
CRK       	3.42104	1.101944	3.87804																																																																																					
CRKL      	2.25683	1.10973	2.467677																																																																																					
NRG4      	0.171546	1	0.171546																																																																																					
HBEGF     	4.9706	1	4.9706																																																																																					
EGF       	0.291785	1.068946	0.268029																																																																																					
EGFR      	2.40437	1.109324	2.646391																																																																																					
EIF4EBP1  	1.2568	1	1.2568																																																																																					
ELK1      	3.32021	1.081015	3.659215																																																																																					
ERBB2     	2.41297	1	2.41297																																																																																					
ERBB3     	4.19245	1.150733	5.203487
ERBB4     	0.970207	1.069222	0.968178
EREG      	1.52918	1	1.52918
AKT1      	2.0319	1.12564	2.221197
AKT2      	3.28342	1.156534	3.955025
PIK3R5    	1.55084	1.080213	1.606397
CBLC      	3.32307	1.071055	3.619076
FRAP1     	0.838647	1.144276	0.817624
ABL1      	0.633925	1.086878	0.609311
GAB1      	2.80212	1.126648	3.192715
SHC2      	1.52123	1.091941	1.581052
ABL2      	2.88597	1.241336	3.727148
GRB2      	1.56368	1.126993	1.65502
GSK3B     	0.987508	1	0.987508
NRG1      	1.27693	1.074219	1.300309
HRAS      	0.400226	1.0705	0.375204
ARAF      	2.58311	1.089491	2.812068
JUN       	11.1352	1.095595	14.020298
AREG      	0.200505	1.129997	0.162706
KRAS      	3.35905	1.100882	3.795792
MYC       	3.09662	1.119591	3.544817
NCK1      	3.26942	1.095444	3.660783
NRAS      	3.62148	1.102715	4.133253
PAK1      	4.30018	1.102697	4.995095
PAK2      	1.93377	1.131811	2.109386
PIK3CA    	2.35178	1.147928	2.668927
PIK3CB    	3.25333	1.162529	3.940909
PIK3CD    	2.79996	1.172039	3.342561
PIK3CG    	2.49813	1.138289	2.835312
PIK3R1    	1.60433	1.120346	1.698244
PIK3R2    	0.683899	1.062629	0.667817
PLCG1     	0.725247	1.110811	0.699884
SHC3      	2.34045	1.052152	2.446579
PLCG2     	2.03876	1.102854	2.193742
PRKCA     	2.58588	1	2.58588
PRKCG     	2.4781	1.094717	2.700528
MAPK1     	4.63002	1.139167	5.730733
MAPK3     	1.52399	1.123838	1.605618
MAPK8     	3.33397	1.080175	3.671895
MAPK9     	0.388809	1	0.388809
MAPK10    	3.32342	1.085795	3.684129
MAP2K1    	1.61016	1.119704	1.704638
MAP2K2    	2.24213	1.103776	2.438098
MAP2K7    	2.23586	1.078688	2.382
PAK6      	2.19642	1.061881	2.30601
PAK7      	1.03445	1.11347	1.038433
BAD       	0.635368	1.08873	0.610306
PTK2      	1.46135	1	1.46135
RAF1      	0.218609	1	0.218609
RPS6KB1   	3.13592	1.10931	3.553226
RPS6KB2   	0.675677	1	0.675677
MAP2K4    	2.63283	1.151423	3.048488
SHC1      	0.653348	1.083758	0.630466
SOS1      	1.46592	1.125824	1.538193
SOS2      	2.84798	1.187351	3.464934
SRC       	1.88725	1.050086	1.94825
BRAF      	1.70516	1.072937	1.772839
STAT5A    	3.05308	1.077748	3.329858
STAT5B    	3.85326	1.114006	4.493829
BTC       	0.206956	1.064561	0.186943
TGFA      	3.04847	1.07231	3.304348
CAMK2A    	0.697384	1	0.697384
CAMK2B    	2.38969	1	2.38969
CAMK2D    	4.1806	1.176294	5.379718
CAMK2G    	2.26099	1.089098	2.431453																																																																																																																																																																																								
NCK2      	2.27628	1.050238	2.372313																																																																																																																																																																																								
PIK3R3    	1.70702	1	1.70702																																																																																																																																																																																								
CBL       	2.72971	1.061161	2.902617																																																																																																																																																																																								
CBLB      	0.805831	1	0.805831																																																																																																																																																																																								
NRG2      	2.82989	1.204386	3.500297																																																																																																																																																																																								
HUMAN_CASE/hsa04020.gene	na	hypothetical protein LOC100133404 	similar to Ca ATPase SERCA1  [EC:3.6.3.8]	ADCY1	ADCY2	CYSLTR1	ADCY3	CHP	CHRM1	CHRM2	ADCY7	PLCD3	CHRM3	CHRM5	CHRNA7	ADCY8	ADCY9	ADORA2A	ADORA2B	ADRA1D	ADRA1B	ADRA1A	ADRB1	ADRB2	ADRB3	CALML6	DRD1	DRD5	AGTR1	EDNRA	EDNRB	EGFR	ADCY4	ERBB2	ERBB3	ERBB4	F2R	PTK2B	P2RX2	PLCB1	GNA11	GNA15	GNAL	GNAQ	GNAS	GRIN1	GRIN2A	GRIN2C	GRIN2D	SLC25A4	GRM1	GRM5	SLC25A5	GRPR	SLC25A6	HRH1	HRH2	HTR2A	HTR2B	HTR2C	HTR4	HTR5A	HTR6	HTR7	ITPKA	ITPKB	ITPR1	ITPR2	ITPR3	LHCGR	MYLK	NOS1	NOS2	NOS3	ATP2A1	ATP2A2	ATP2A3	ATP2B1	ATP2B2	ATP2B3	NTSR1	ATP2B4	OXTR	P2RX1	P2RX3	P2RX4	P2RX5	P2RX7	PLCE1	PDE1A	PDE1C	PDE1B	PDGFRA	PDGFRB	CALML5	PHKA1	PHKA2	PHKB	PHKG1	PHKG2	PLCB2	PLCB3	PLCB4	PLCD1	PLCG1	PLCG2	PLN	PPID	AVPR1A	AVPR1B	PPP3CA	PPP3CB	PPP3CC	PPP3R1	PPP3R2	PRKACA	PRKACB	PRKACG	PRKCA	PRKCB	PRKCG	PRKX	PRKY	LTB4R2	SPHK2	CYSLTR2	PTAFR	PTGER1	PTGER3	PTGFR	BDKRB1	BDKRB2	RYR1	RYR2	RYR3	CHP2	similar to Voltage-dependent L-type calcium channel alpha-1C subunit (Voltage-gated calcium channel alpha subunit Cav1.2) (Calcium channel	L type	alpha-1 polypeptide	isoform 1	cardiac muscle)	SLC8A2	SLC8A1	SLC8A3	BST1	TACR2	TACR1	TACR3	TBXA2R	TNNC2	TNNC1	TRHR	TRPC1	similar to voltage-dependent anion channel  [SP:tr:A6NLE7_HUMAN]	VDAC1	VDAC2	VDAC3	CACNA1A	CACNA1B	CACNA1C	CACNA1D	CACNA1E	CACNA1F	CACNA1S	CALM1	CALM2	CALM3	CALML3	CAMK4	CAMK2A	CAMK2B	CAMK2D	CAMK2G	SLC25A31	PLCD4	MYLK2	CCKAR	CCKBR	SPHK1	CACNA1I	CACNA1H	CACNA1G	PLCZ1	P2RX6	MYLK3	CD38	GNA14
Identifier	 Raw score	    Weight	Final Score	Annotation																																																																																																																																																																																							
ADCY1     	2.09501	1.088221	2.236256																																																																																																																																																																																								
ADCY2     	2.73229	1.08761	2.983808																																																																																																																																																																																								
CYSLTR1   	2.10625	1.111625	2.288872																																																																																																																																																																																								
ADCY3     	2.84311	1.100771	3.158806																																																																																																																																																																																								
CHP       	4.12543	1.085918	4.659604																																																																																																																																																																																								
CHRM1     	0.420253	1	0.420253																																																																																																																																																																																								
CHRM2     	0.06655	1	0.06655																																																																																																																																																																																								
ADCY7     	2.2736	1.102857	2.474027																																																																																																																																																																																								
PLCD3     	2.926	1.156564	3.461595
CHRM3     	1.6165	1.05702	1.661379
CHRM5     	0.546927	1	0.546927
CHRNA7    	0.042106	1	0.042106
ADCY8     	1.51317	1.098376	1.576102
ADCY9     	2.24296	1.089104	2.410355
ADORA2A   	1.79808	1.087117	1.892375
ADORA2B   	3.69378	1.148049	4.482131
ADRA1D    	0.403648	1	0.403648
ADRA1B    	2.54187	1.06243	2.694306
ADRA1A    	2.40206	1.102658	2.628173
ADRB1     	0.458864	1.080925	0.43083
ADRB2     	2.9184	1.07026	3.146487
ADRB3     	1.2771	1	1.2771
CALML6    	1.3634	1.105844	1.408874
DRD1      	0.534726	1	0.534726
DRD5      	0.321386	1	0.321386
AGTR1     	4.76923	1.107518	5.641488
EDNRA     	5.50406	1.099731	6.524574
EDNRB     	0.550294	1	0.550294
EGFR      	2.40437	1.231578	2.946002
ADCY4     	2.8794	1.135233	3.322116
ERBB2     	2.41297	1.093156	2.619323
ERBB3     	4.19245	1.151183	5.206844
ERBB4     	0.970207	1	0.970207
F2R       	0.595071	1.090944	0.567632
PTK2B     	0.305443	1	0.305443
P2RX2     	1.66671	1	1.66671
PLCB1     	3.27331	1.103451	3.700524
GNA11     	2.69766	1.115104	3.024095
GNA15     	0.11404	1.080197	0.095815
GNAL      	0.886773	1.093179	0.876899
GNAQ      	2.26168	1.117898	2.490105
GNAS      	2.70746	1.104851	3.005499
GRIN1     	0.787757	1.058771	0.776789
GRIN2A    	0.916057	1.083032	0.909412
GRIN2C    	0.921792	1	0.921792
GRIN2D    	0.920812	1	0.920812
SLC25A4   	0.768498	1.058743	0.756702
GRM1      	2.63259	1.13696	3.005792
GRM5      	3.9131	1.11839	4.599063
SLC25A5   	4.79286	1.145146	6.017008
GRPR      	0.842315	1	0.842315
SLC25A6   	2.27992	1	2.27992
HRH1      	2.28684	1.150999	2.591076
HRH2      	0.675846	1	0.675846
HTR2A     	3.29742	1.075921	3.61006
HTR2B     	1.62531	1.144882	1.743802
HTR2C     	0.791005	1.107475	0.771322
HTR4      	1.33695	1	1.33695
HTR5A     	1.9647	1.099986	2.101947
HTR6      	1.33852	1	1.33852
HTR7      	2.12078	1	2.12078
ITPKA     	2.57299	1	2.57299
ITPKB     	4.63392	1	4.63392
ITPR1     	3.94878	1.120687	4.660667
ITPR2     	2.24338	1.112683	2.457218
ITPR3     	3.16457	1.139765	3.717417
LHCGR     	1.03576	1.08862	1.03899
MYLK      	3.61038	1.075072	3.975664
NOS1      	2.29589	1.092384	2.479117
NOS3      	1.52799	1.149012	1.627634
ATP2A1    	1.08546	1	1.08546
ATP2A2    	2.99819	1.232363	3.869577
ATP2A3    	1.51997	1.122604	1.600032
ATP2B1    	3.06138	1	3.06138
ATP2B2    	3.07248	1	3.07248
ATP2B3    	3.00186	1.138547	3.49568
NTSR1     	1.75095	1.094071	1.84569
ATP2B4    	4.43011	1	4.43011
OXTR      	0.29304	1.09651	0.260304
P2RX1     	2.92388	1	2.92388
P2RX3     	1.56024	1	1.56024
P2RX4     	3.92309	1.099054	4.491893
P2RX5     	2.45357	1.095026	2.672019
P2RX7     	0.238868	1.054201	0.221031
PLCE1     	4.32313	1.131299	5.239356
PDE1A     	4.77149	1.07744	5.385291
PDE1C     	1.11931	1	1.11931
PDE1B     	2.24447	1	2.24447
PDGFRA    	2.02146	1.128797	2.213268
PDGFRB    	4.39179	1.180872	5.739549
CALML5    	0.455976	1.053184	0.437324
PHKA1     	1.59108	1.072081	1.645244
PHKA2     	1.68835	1.110113	1.788583
PHKB      	6.14368	1.097888	7.338488
PHKG1     	0.168936	1	0.168936
PHKG2     	1.22971	1.072795	1.24836
PLCB2     	2.1441	1.177896	2.455682
PLCB3     	0.131187	1.08484	0.110421
PLCB4     	2.14008	1.110207	2.327265
PLCD1     	2.09164	1.14682	2.330993
PLCG1     	0.725247	1.139073	0.693559
PLCG2     	2.03876	1.119647	2.220142
PLN       	6.92785	1.165281	9.539675
PPID      	4.0404	1	4.0404
AVPR1A    	0.981227	1.093561	0.979489
AVPR1B    	1.22003	1.102718	1.245209
PPP3CA    	1.59997	1.050046	1.638048
PPP3CB    	2.06981	1.073258	2.183107
PPP3CC    	3.92103	1.111865	4.568578
PPP3R1    	2.92413	1.143062	3.409284
PPP3R2    	1.58871	1.136792	1.692567
PRKACA    	0.114341	1	0.114341
PRKACB    	4.37992	1.187398	5.776643
PRKACG    	1.46366	1.092803	1.51633
PRKCA     	2.58588	1.1213	2.901735
PRKCG     	2.4781	1.124795	2.775255
PRKX      	1.19339	1.061089	1.206349
PRKY      	0.605258	1.071178	0.584009
LTB4R2    	0.402025	1	0.402025
SPHK2     	1.49532	1	1.49532
CYSLTR2   	0.067442	1	0.067442
PTAFR     	1.45975	1.137582	1.537731
PTGER1    	3.14478	1.166706	3.806637
PTGER3    	4.78078	1.141603	5.966471
PTGFR     	5.2518	1.155762	6.799933
BDKRB1    	0.487249	1.093057	0.455716
BDKRB2    	0.85337	1.184592	0.828754
RYR1      	1.45219	1.076755	1.494375
RYR2      	2.93741	1.073513	3.179552
RYR3      	4.35243	1.135652	5.313453
CHP2      	3.76558	1.076123	4.165488
SLC8A2    	1.88365	1	1.88365
SLC8A1    	3.63062	1	3.63062
SLC8A3    	0.811745	1	0.811745
BST1      	0.298392	1	0.298392
TACR2     	2.45458	1.064358	2.60061
TACR1     	1.7268	1.171235	1.896121
TACR3     	0.966343	1	0.966343
TBXA2R    	1.57264	1.084641	1.634076
TNNC2     	0.264836	1	0.264836
TNNC1     	1.90395	1	1.90395
TRHR      	0.975721	1	0.975721
TRPC1     	3.6077	1.114332	4.177721
VDAC1     	5.82119	1	5.82119
VDAC2     	2.80941	1	2.80941
VDAC3     	1.91612	1	1.91612
CACNA1A   	3.74238	1.10824	4.317031
CACNA1B   	2.76819	1.060869	2.94518
CACNA1C   	2.75899	1.095731	3.040491
CACNA1D   	0.360068	1	0.360068
CACNA1E   	2.86494	1.096632	3.171666
CACNA1F   	0.902311	1.130939	0.890247
CACNA1S   	0.339547	1	0.339547
CALM1     	1.96646	1.112929	2.122515
CALM2     	1.7723	1.112704	1.890376
CALM3     	1.0548	1.099219	1.060398
CALML3    	1.15666	1.113547	1.175933
CAMK4     	1.9252	1.124729	2.089095
CAMK2A    	0.697384	1.07686	0.67833
CAMK2B    	2.38969	1.092067	2.589252
CAMK2D    	4.1806	1.106099	4.865771
CAMK2G    	2.26099	1.061527	2.377375
SLC25A31  	0.896019	1	0.896019
PLCD4     	3.16641	1.151064	3.768643
MYLK2     	2.98813	1	2.98813
CCKAR     	2.2709	1.055315	2.376299
CCKBR     	0.055533	1	0.055533
SPHK1     	1.38766	1	1.38766
CACNA1I   	3.85874	1.089546	4.35471																																																																																																																																																																																																																																																												
CACNA1H   	2.22156	1.083862	2.375361																																																																																																																																																																																																																																																												
CACNA1G   	1.97611	1.119441	2.143597																																																																																																																																																																																																																																																												
PLCZ1     	0.573495	1.067987	0.552221																																																																																																																																																																																																																																																												
CD38      	0.467463	1.054126	0.448613																																																																																																																																																																																																																																																												
GNA14     	2.22568	1.104249	2.419276																																																																																																																																																																																																																																																												
HUMAN_CASE/hsa04060.gene	na	CCL26	CXCL13	CXCR6	TNFSF13B	CCR9	CCL27	EDAR	IL24	TNFRSF13C	IL22RA2	CCR1	CCR2	CCR3	CCR4	CCR5	CCR6	CCR7	CCR8	CNTF	CNTFR	CSF1	CSF1R	CSF2	CSF2RA	CSF2RB	CSF3	CSF3R	CTF1	IL23R	CX3CR1	IL28RA	EDA	EGF	EGFR	EPO	EPOR	FIGF	FLT1	FLT3	FLT3LG	FLT4	TNFRSF13B	CLCF1	IL17RA	AMH	GH1	GH2	AMHR2	GHR	IL17B	TNFRSF21	CCR10	IL28A	IL28B	IL29	XCR1	CXCR3	CXCL1	CXCL2	CXCL3	IL19	HGF	IFNE	IFNA1	IFNA2	IFNA4	IFNA5	IFNA6	IFNA7	IFNA8	IFNA10	IFNA13	IFNA14	IFNA16	IFNA17	IFNA21	IFNAR1	IFNAR2	IFNB1	IFNG	IFNGR1	IFNGR2	IFNW1	FAS	IL1A	IL1B	IL1R1	IL1RAP	IL2	IL2RA	FASLG	IL2RB	IL2RG	IL3	IL3RA	IL4	IL4R	IL5	IL5RA	IL6	IL6R	IL6ST	IL7	IL7R	IL8	IL8RA	IL9	IL8RB	IL9R	IL10	IL10RA	IL10RB	IL11	IL11RA	IL12A	IL12B	IL12RB1	IL12RB2	IL13	IL13RA1	IL15	IL15RA	TNFRSF9	IL17A	IL18	INHBA	INHBB	INHBC	CXCL10	KDR	KIT	LEP	LEPR	LIF	LIFR	LTA	LTB	LTBR	MET	KITLG	CXCL9	MPL	NGFR	TNFRSF11B	OSM	IL20	IL21R	IL22	TNFRSF12A	PDGFA	PDGFB	PDGFRA	IL23A	PDGFRB	PF4	PF4V1	IL20RA	IL20RB	PPBP	TNFRSF19	IL17RB	IL26	PDGFC	PRL	PRLR	CCL28	IFNK	CXCL16	IL22RA1	IL21	EDA2R	TNFRSF17	CCL1	CCL2	CCL3	CCL4	CCL5	CCL7	CCL8	CCL11	CCL13	CCL14	CCL15	CCL16	CCL17	CCL18	CCL19	CCL20	CCL21	CCL22	CCL23	CCL24	CCL25	CXCL6	CXCL11	CXCL5	XCL1	CX3CL1	CXCL12	CRLF2	CXCR5	IL25	BMP2	BMP7	BMPR1A	BMPR1B	BMPR2	XCL2	TGFB1	TGFB2	TGFB3	TGFBR1	TGFBR2	TNF	TNFRSF1A	TNFRSF1B	TPO	PPBPL1	TNFSF4	FLJ78302	TNFRSF4	VEGFA	VEGFB	VEGFC	IL1R2	CXCR4	PLEKHO2	GDF5	INHBE	RELT	TSLP	TNFSF11	TNFRSF25	TNFSF14	TNFSF13	TNFSF12	TNFSF10	TNFSF9	TNFRSF14	TNFRSF6B	TNFRSF18	TNFRSF11A	TNFRSF10D	TNFRSF10C	TNFRSF10B	TNFRSF10A	IL18RAP	IL18R1	TNFSF18	ACVR1	ACVR1B	OSMR	ACVR2A	ACVR2B
Identifier	 Raw score	    Weight	Final Score	Annotation																																																																																																																																																																																																																																																											
CCL26     	0.751815	1	0.751815																																																																																																																																																																																																																																																												
CXCL13    	2.128	1	2.128																																																																																																																																																																																																																																																												
CXCR6     	2.23982	1	2.23982																																																																																																																																																																																																																																																												
TNFSF13B  	2.64167	1.281235	3.471568																																																																																																																																																																																																																																																												
CCR9      	1.78905	1	1.78905																																																																																																																																																																																																																																																												
CCL27     	1.49226	1	1.49226																																																																																																																																																																																																																																																												
EDAR      	0.541553	1.138544	0.497438																																																																																																																																																																																																																																																												
IL24      	0.893765	1	0.893765																																																																																																																																																																																																																																																												
TNFRSF13C 	0.243329	1	0.243329
IL22RA2   	0.41612	1	0.41612
CCR1      	2.52605	1.159166	2.9275
CCR2      	2.15363	1.160748	2.436283
CCR3      	0.141824	1	0.141824
CCR4      	2.40303	1	2.40303
CCR5      	0.822538	1.248704	0.783529
CCR6      	1.87462	1.15977	2.072605
CCR7      	1.90449	1.332828	2.359918
CCR8      	0.454343	1	0.454343
CNTF      	0.775592	1	0.775592
CNTFR     	2.16381	1	2.16381
CSF1      	2.10553	1.066833	2.212956
CSF1R     	2.6538	1.066833	2.832675
CSF2      	2.35203	1	2.35203
CSF2RA    	2.06385	1	2.06385
CSF2RB    	2.9111	1	2.9111
CSF3      	1.08672	1.062506	1.092384
CSF3R     	2.85353	1.062506	3.046818
CTF1      	0.981839	1	0.981839
IL23R     	1.63133	1	1.63133
CX3CR1    	1.54145	1.094981	1.606125
IL28RA    	0.520084	1	0.520084
EDA       	0.365552	1.138544	0.317979
EGF       	0.291785	1.068946	0.268029
EGFR      	2.40437	1.068946	2.554287
EPO       	0.749151	1	0.749151
EPOR      	1.87944	1	1.87944
FIGF      	3.51023	1.061767	3.793318
FLT1      	1.87665	1	1.87665
FLT3      	1.10473	1	1.10473
FLT3LG    	3.26041	1	3.26041
FLT4      	1.98507	1.100711	2.126989
TNFRSF13B 	2.85894	1.189793	3.489711
CLCF1     	1.36321	1	1.36321
IL17RA    	0.450586	1.052215	0.432215
AMH       	1.38014	1	1.38014
GH1       	1.48805	1	1.48805
GH2       	1.02213	1	1.02213
AMHR2     	2.7938	1	2.7938
GHR       	1.46798	1	1.46798
IL17B     	2.60991	1.124752	2.941715
TNFRSF21  	2.59728	1	2.59728
CCR10     	0.986784	1	0.986784
IL28A     	1.53456	1	1.53456
IL28B     	0.050887	1	0.050887
IL29      	0.276815	1	0.276815
XCR1      	2.73145	1	2.73145
CXCR3     	1.78656	1.101564	1.895018
CXCL1     	2.73309	1	2.73309
CXCL2     	0.997167	1	0.997167
CXCL3     	1.61774	1	1.61774
IL19      	0.695429	1	0.695429
HGF       	2.82499	1	2.82499
IFNA1     	1.01595	1	1.01595
IFNA2     	0.541744	1	0.541744
IFNA4     	2.22382	1	2.22382
IFNA5     	1.89493	1	1.89493
IFNA6     	0.734414	1	0.734414
IFNA7     	0.476845	1	0.476845
IFNA8     	1.07582	1	1.07582
IFNA10    	0.474905	1	0.474905
IFNA13    	0.579107	1	0.579107
IFNA14    	1.20903	1	1.20903
IFNA16    	2.2742	1	2.2742
IFNA17    	0.220263	1	0.220263
IFNA21    	2.15598	1	2.15598
IFNAR1    	2.77944	1	2.77944
IFNAR2    	2.77066	1	2.77066
IFNB1     	0.775742	1	0.775742
IFNG      	0.327027	1	0.327027
IFNGR1    	1.8846	1	1.8846
IFNGR2    	2.20986	1	2.20986
IFNW1     	1.66112	1	1.66112
FAS       	2.38376	1	2.38376
IL1A      	0.971061	1	0.971061
IL1B      	3.39133	1	3.39133
IL1R1     	0.615541	1	0.615541
IL1RAP    	2.72758	1	2.72758
IL2       	2.55549	1	2.55549
IL2RA     	2.22225	1	2.22225
FASLG     	1.07353	1	1.07353
IL2RB     	0.174712	1	0.174712
IL2RG     	0.93309	1	0.93309
IL3       	2.33372	1	2.33372
IL3RA     	0.164618	1	0.164618
IL4       	1.4023	1	1.4023
IL4R      	0.592988	1	0.592988
IL5       	0.333413	1	0.333413
IL5RA     	1.42394	1	1.42394
IL6       	2.49464	1	2.49464
IL6R      	4.07135	1	4.07135
IL6ST     	3.03489	1	3.03489
IL7       	2.47679	1	2.47679
IL7R      	2.15499	1	2.15499
IL8       	3.78963	1	3.78963
IL8RA     	1.22049	1	1.22049
IL9       	2.12206	1	2.12206
IL8RB     	1.17542	1	1.17542
IL9R      	3.58131	1	3.58131
IL10      	1.08749	1	1.08749
IL10RA    	2.74316	1	2.74316
IL10RB    	3.0894	1	3.0894
IL11      	0.802841	1	0.802841
IL11RA    	2.91119	1	2.91119
IL12A     	1.2727	1	1.2727
IL12B     	0.041751	1	0.041751
IL12RB1   	2.89387	1	2.89387
IL12RB2   	0.187429	1	0.187429
IL13      	1.3197	1	1.3197
IL13RA1   	4.59558	1	4.59558
IL15      	0.132219	1	0.132219
IL15RA    	1.21628	1	1.21628
TNFRSF9   	2.12336	1	2.12336
IL17A     	1.00384	1.052215	1.004041
IL18      	2.80972	1	2.80972
INHBA     	0.808251	1	0.808251
INHBB     	1.45855	1	1.45855
INHBC     	1.52214	1	1.52214
CXCL10    	1.21062	1.062172	1.225092
KDR       	0.701379	1.086803	0.680113
KIT       	1.70642	1	1.70642
LEP       	0.967525	1	0.967525
LEPR      	3.76146	1	3.76146
LIF       	0.148098	1	0.148098
LIFR      	4.63572	1	4.63572
LTA       	0.246904	1	0.246904
LTB       	1.91551	1	1.91551
LTBR      	1.14099	1	1.14099
MET       	3.38181	1	3.38181
KITLG     	1.33125	1	1.33125
CXCL9     	0.030677	1.062172	0.024702
MPL       	0.453045	1	0.453045
NGFR      	3.26315	1	3.26315
TNFRSF11B 	1.55583	1.056095	1.594889
OSM       	0.655772	1	0.655772
IL20      	0.435929	1.055583	0.416268
IL21R     	2.22078	1	2.22078
IL22      	0.680479	1	0.680479
TNFRSF12A 	1.5054	1	1.5054
PDGFA     	1.64826	1	1.64826
PDGFB     	4.86712	1.152636	6.196901
PDGFRA    	2.02146	1.112499	2.188025
IL23A     	0.133299	1	0.133299
PDGFRB    	4.39179	1.207093	5.966613
PF4       	0.164157	1	0.164157
PF4V1     	0.679011	1	0.679011
IL20RA    	3.92174	1.055583	4.231227
IL20RB    	2.13706	1	2.13706
PPBP      	1.51119	1	1.51119
TNFRSF19  	2.63177	1	2.63177
IL17RB    	2.29664	1.124752	2.547652
IL26      	0.383473	1	0.383473
PDGFC     	2.29112	1	2.29112
PRL       	0.889871	1	0.889871
PRLR      	3.78434	1	3.78434
CCL28     	2.82616	1.102416	3.143451
IFNK      	0.290908	1	0.290908
CXCL16    	1.08789	1	1.08789
IL22RA1   	1.73786	1	1.73786
IL21      	0.486883	1	0.486883
EDA2R     	0.290896	1	0.290896
TNFRSF17  	0.613681	1	0.613681
CCL1      	0.004114	1	0.004114
CCL2      	5.68322	1.160748	7.514394
CCL3      	3.28715	1	3.28715
CCL4      	3.14469	1.242034	4.14962
CCL5      	0.205989	1.255559	0.13756
CCL7      	0.480069	1	0.480069
CCL11     	3.4964	1	3.4964
CCL13     	2.47738	1	2.47738
CCL14     	1.64527	1	1.64527
CCL15     	3.71919	1.127676	4.398261
CCL16     	1.02305	1	1.02305
CCL17     	1.90376	1	1.90376
CCL18     	1.93892	1	1.93892
CCL19     	2.31615	1.201943	2.744282
CCL20     	1.11822	1.15977	1.138362
CCL21     	2.61111	1.197386	3.155737
CCL22     	1.53245	1	1.53245
CCL23     	0.820287	1	0.820287
CCL24     	1.56884	1	1.56884
CCL25     	0.359593	1	0.359593
CXCL6     	1.27723	1	1.27723
CXCL11    	0.643196	1.101564	0.615004
CXCL5     	0.688812	1	0.688812
XCL1      	0.778042	1	0.778042
CX3CL1    	5.48153	1.094981	6.442935
CXCL12    	4.288	1.217482	5.885171
CRLF2     	2.14948	1	2.14948
IL25      	0.203108	1	0.203108
BMP2      	1.30859	1	1.30859
BMP7      	1.57208	1	1.57208
BMPR1A    	2.29929	1	2.29929
BMPR1B    	1.13834	1	1.13834
BMPR2     	1.85334	1	1.85334
XCL2      	0.261811	1	0.261811
TGFB1     	2.89284	1	2.89284
TGFB2     	2.04558	1	2.04558
TGFB3     	3.11684	1	3.11684
TGFBR1    	2.54802	1	2.54802
TGFBR2    	2.19104	1	2.19104
TNF       	0.157292	1.14963	0.119264
TNFRSF1A  	0.451851	1.124622	0.409261
TNFRSF1B  	2.98689	1.10501	3.350594
TPO       	0.297649	1	0.297649
TNFSF4    	0.144152	1	0.144152
TNFRSF4   	0.781193	1	0.781193
VEGFA     	1.37247	1.050552	1.394614
VEGFB     	3.08356	1	3.08356
VEGFC     	5.3206	1.156446	6.910895
IL1R2     	2.8169	1	2.8169
CXCR4     	4.93779	1.217482	6.988175
GDF5      	0.026655	1	0.026655
INHBE     	0.043708	1	0.043708
RELT      	2.64924	1	2.64924
TSLP      	2.21513	1	2.21513
TNFSF11   	1.87099	1.056095	1.937909
TNFRSF25  	2.0348	1	2.0348
TNFSF14   	0.051249	1	0.051249
TNFSF13   	1.81936	1.128083	1.964309
TNFSF12   	2.2846	1	2.2846
TNFSF10   	3.76947	1.141436	4.547653
TNFSF9    	1.12403	1	1.12403
TNFRSF14  	1.10494	1.061378	1.111729
TNFRSF6B  	1.51626	1	1.51626
TNFRSF18  	1.27564	1	1.27564
TNFRSF11A 	2.4477	1	2.4477
TNFRSF10D 	2.33424	1.129829	2.605803
TNFRSF10C 	3.0706	1.154081	3.650019
TNFRSF10B 	1.2022	1	1.2022
TNFRSF10A 	0.336642	1	0.336642
IL18RAP   	0.803237	1	0.803237
IL18R1    	2.13268	1	2.13268
TNFSF18   	2.16564	1	2.16564
ACVR1     	2.27614	1	2.27614
ACVR1B    	3.32235	1	3.32235
OSMR      	3.81142	1	3.81142
ACVR2A    	3.55871	1	3.55871
ACVR2B    	2.02686	1	2.02686
CD27      	2.7684	1	2.7684																																																																										
ACVRL1    	1.18789	1	1.18789																																																																										
TNFRSF8   	1.90336	1	1.90336																																																																										
TNFSF8    	4.43647	1	4.43647																																																																										
CXCL14    	2.40193	1	2.40193																																																																										
CD40      	2.23899	1.130089	2.486509																																																																										
CD40LG    	2.16136	1.130089	2.389304																																																																										
CD70      	3.09996	1	3.09996																																																																										
TNFSF15   	0.500263	1	0.500263																																																																										
HUMAN_CASE/hsa04070.gene	na	CDS1	CDIPT	PLCD3	DGKA	DGKB	DGKG	DGKH	DGKQ	CALML6	PIP5K3	PLCB1	PIP5K1C	PIK3R5	INPP5J	IMPA1	IMPA2	INPP1	INPP4A	INPP5A	INPP5B	INPP5D	INPPL1	ITPK1	ITPKA	ITPKB	ITPR1	ITPR2	ITPR3	OCRL	PLCE1	INPP5K	CALML5	PIK3C2A	PIK3C2B	PIK3C2G	PIK3C3	PIK3CA	PIK3CB	PIK3CD	PIK3CG	PIK3R1	PIK3R2	PI4KA	PI4KB	PIP4K2A	PLCB2	PLCB3	PLCB4	PLCD1	PLCG1	PLCG2	PRKCA	PRKCB	PRKCG	INPP5E	PTEN	IPPK	PIP4K2C	CALM1	CALM2	CALM3	CALML3	PIP5K1A	PIP5K1B	PIP4K2B	PLCD4	PIK3R3	DGKZ	DGKE	DGKD	CDS2	INPP4B	SYNJ1	SYNJ2	PLCZ1	DGKI
Identifier	 Raw score	    Weight	Final Score	Annotation																																																																									
CDS1      	1.92072	1.081796	2.026051																																																																										
CDIPT     	0.549535	1.084714	0.522359																																																																										
PLCD3     	2.926	1.136083	3.386307																																																																										
DGKA      	1.29447	1.1082	1.33113																																																																										
DGKB      	2.05407	1.083685	2.181607																																																																										
DGKG      	1.98953	1.098994	2.129732
DGKH      	0.614399	1.085682	0.589284
DGKQ      	0.217298	1.163095	0.169408
CALML6    	1.3634	1.054441	1.386603
PIP5K3    	1.9124	1.136635	2.089548
PLCB1     	3.27331	1.139293	3.861191
PIP5K1C   	1.26526	1.120118	1.301528
PIK3R5    	1.55084	1.114296	1.630602
IMPA1     	2.85166	1.10785	3.192862
IMPA2     	3.27226	1.130074	3.817824
INPP1     	1.4182	1.108503	1.472996
INPP4A    	2.98853	1.102134	3.342089
INPP5A    	0.453135	1.097956	0.419327
INPP5B    	0.928567	1.093528	0.922153
INPP5D    	2.73105	1.147495	3.167278
INPPL1    	1.91255	1.057824	1.985623
ITPK1     	1.03603	1	1.03603
ITPKA     	2.57299	1.112035	2.860364
ITPKB     	4.63392	1.105123	5.444464
ITPR1     	3.94878	1.107553	4.577352
ITPR2     	2.24338	1.123062	2.47791
ITPR3     	3.16457	1.136198	3.702171
OCRL      	1.40961	1.114835	1.466293
PLCE1     	4.32313	1.134004	5.26015
CALML5    	0.455976	1	0.455976
PIK3C2A   	1.49819	1.132549	1.580659
PIK3C2B   	3.00107	1.09849	3.344129
PIK3C2G   	0.856633	1.077471	0.846425
PIK3C3    	2.73509	1.103662	3.035772
PIK3CA    	2.35178	1.115993	2.597024
PIK3CB    	3.25333	1.120893	3.752018
PIK3CD    	2.79996	1.124236	3.18203
PIK3CG    	2.49813	1.120085	2.788449
PIK3R1    	1.60433	1.146254	1.71917
PIK3R2    	0.683899	1.083484	0.662547
PI4KA     	0.004109	1.082409	0.002613
PI4KB     	2.988	1.114891	3.388421
PIP4K2A   	0.679548	1.101126	0.653511
PLCB2     	2.1441	1.087549	2.292162
PLCB3     	0.131187	1.113895	0.104093
PLCB4     	2.14008	1.129514	2.361704
PLCD1     	2.09164	1.109631	2.267891
PLCG1     	0.725247	1.108435	0.700419
PLCG2     	2.03876	1.142692	2.256888
PRKCA     	2.58588	1	2.58588
PRKCG     	2.4781	1	2.4781
INPP5E    	2.47348	1.147475	2.826908
PTEN      	2.77127	1.116995	3.122266
IPPK      	1.93935	1	1.93935
PIP4K2C   	2.71017	1.129786	3.08456
CALM1     	1.96646	1.053882	2.039433
CALM2     	1.7723	1.142219	1.922577
CALM3     	1.0548	1	1.0548
CALML3    	1.15666	1	1.15666
PIP5K1A   	2.19682	1.102224	2.380861
PIP5K1B   	2.99514	1.132039	3.461965
PIP4K2B   	4.25147	1.120612	5.062309
PLCD4     	3.16641	1.123373	3.650258
PIK3R3    	1.70702	1.111907	1.81229
DGKZ      	0.672285	1.10223	0.645541
DGKE      	1.56898	1	1.56898
DGKD      	0.179239	1.076234	0.157224
CDS2      	1.75701	1.11835	1.878207
INPP4B    	1.77001	1	1.77001
SYNJ1     	0.887032	1	0.887032																																																																																																																																																																																																																																																												
SYNJ2     	2.88017	1.086896	3.157474																																																																																																																																																																																																																																																												
PLCZ1     	0.573495	1.118114	0.537042																																																																																																																																																																																																																																																												
DGKI      	2.06118	1.111958	2.235032																																																																																																																																																																																																																																																												
HUMAN_CASE/hsa04080.gene	na	P2RY5	CALCRL	NMUR1	CYSLTR1	CGA	NPFFR2	GPR83	HRH3	CHRM1	CHRM2	CHRM3	CHRM4	CHRM5	GRIN3A	GRIN3B	ADCYAP1R1	RXFP2	LTB4R	CNR1	CNR2	ADORA1	TAAR9	TAAR1	ADORA2A	ADORA2B	CRHR1	CRHR2	ADORA3	CSH1	ADRA1D	ADRA1B	ADRA1A	ADRA2A	ADRA2B	CTSG	ADRA2C	ADRB1	ADRB2	ADRB3	GPR156	DRD1	DRD2	DRD3	DRD4	DRD5	AGTR1	AGTR2	APLNR	S1PR1	LPAR1	S1PR3	EDNRA	EDNRB	F2	F2R	F2RL1	F2RL2	P2RX2	LPAR3	FPR1	FPR2	FPR3	NTSR2	FSHB	FSHR	GABBR1	GABRA1	GABRA2	GABRA3	GABRA4	GABRA5	GABRA6	GABRB1	GABRB2	GABRB3	GABRD	GABRE	GABRG1	GABRG2	GABRG3	GABRP	GABRR1	GABRR2	GALR1	GCGR	GH1	GH2	GHR	GHRHR	GHSR	GIPR	P2RY10	GLP1R	GLRA1	GLRA2	GLRB	GNRHR	NPBWR1	NPBWR2	PRLHR	UTS2R	LPAR4	MCHR1	GPR35	MLNR	P2RY8	GRIA1	GRIA2	GRIA3	GRIA4	GRID1	GRID2	GRIK1	GRIK2	GRIK3	GRIK4	GRIK5	GRIN1	GRIN2A	GRIN2B	GRIN2C	GRIN2D	NR3C1	GRM1	GRM2	GRM3	GRM4	GRM5	GRM6	GRM7	GRM8	GRPR	GZMA	HCRTR1	HCRTR2	TAAR6	HRH1	HRH2	HTR1A	HTR1B	HTR1D	HTR1E	HTR1F	HTR2A	HTR2B	HTR2C	HTR4	HTR5A	HTR6	HTR7	LEP	LEPR	LHB	LHCGR	MAS1	MC1R	MC2R	MC3R	MC4R	MC5R	MTNR1A	MTNR1B	NMBR	NPY1R	NPY2R	NPY5R	NTSR1	OPRD1	OPRK1	OPRL1	OPRM1	OXTR	P2RX1	P2RX3	P2RX4	P2RX5	P2RX7	P2RY1	P2RY2	P2RY4	P2RY6	P2RY11	PLG	S1PR5	P2RY13	AVPR1A	AVPR1B	AVPR2	PPYR1	GABRQ	PRL	PRLR	PARD3	LTB4R2	PRSS1	PRSS2	PRSS3	NMUR2	CYSLTR2	PTAFR	PTGDR	PTGER1	PTGER2	PTGER3	PTGER4	PTGFR	PTGIR	PTH1R	PTH2R	HRH4	RXFP1	BDKRB1	BDKRB2	SCTR	NPFFR1	SSTR1	SSTR2	SSTR3	SSTR4	SSTR5	BRS3	TACR2	TACR1	TACR3	TBXA2R	TSPO	THRA	THRB	C3AR1	TRHR	TSHB	TSHR	C5AR1	VIPR1	VIPR2	TRPV1	CALCR	GLRA3	TAAR8	MCHR2	KISS1R	GALR3	S1PR4	GALR2	CCKAR	CCKBR	F2RL3	TAAR5	P2RX6	LPAR2	GPR50	TAAR2	S1PR2	GLP2R
Identifier	 Raw score	    Weight	Final Score	Annotation																																																																																																																																																																																																																																																											
P2RY5     	1.27076	1	1.27076																																																																																																																																																																																																																																																												
CALCRL    	3.27077	1	3.27077																																																																																																																																																																																																																																																												
NMUR1     	2.18025	1	2.18025																																																																																																																																																																																																																																																												
CYSLTR1   	2.10625	1	2.10625																																																																																																																																																																																																																																																												
CGA       	1.47491	1	1.47491																																																																																																																																																																																																																																																												
NPFFR2    	2.05496	1	2.05496																																																																																																																																																																																																																																																												
GPR83     	2.33379	1	2.33379																																																																																																																																																																																																																																																												
HRH3      	2.54815	1	2.54815																																																																																																																																																																																																																																																												
CHRM1     	0.420253	1	0.420253																																																																																																																																																																																																																																																												
CHRM2     	0.06655	1	0.06655																																																																																																																																																																																																																																																												
CHRM3     	1.6165	1	1.6165
CHRM4     	0.097184	1	0.097184
CHRM5     	0.546927	1	0.546927
GRIN3A    	0.726804	1	0.726804
GRIN3B    	1.06415	1	1.06415
ADCYAP1R1 	1.88799	1	1.88799
RXFP2     	1.89153	1	1.89153
LTB4R     	1.61546	1	1.61546
CNR1      	5.08707	1	5.08707
CNR2      	0.51198	1	0.51198
ADORA1    	1.20157	1	1.20157
TAAR9     	0.389728	1	0.389728
TAAR1     	0.362925	1	0.362925
ADORA2A   	1.79808	1	1.79808
ADORA2B   	3.69378	1	3.69378
CRHR1     	1.53269	1	1.53269
CRHR2     	0.866572	1	0.866572
ADORA3    	0.810257	1	0.810257
CSH1      	2.63202	1	2.63202
ADRA1D    	0.403648	1	0.403648
ADRA1B    	2.54187	1	2.54187
ADRA1A    	2.40206	1	2.40206
ADRA2A    	1.63817	1	1.63817
ADRA2B    	0.709988	1	0.709988
CTSG      	2.88978	1	2.88978
ADRA2C    	2.02248	1	2.02248
ADRB1     	0.458864	1	0.458864
ADRB2     	2.9184	1	2.9184
ADRB3     	1.2771	1	1.2771
GPR156    	2.07528	1	2.07528
DRD1      	0.534726	1	0.534726
DRD2      	1.26017	1	1.26017
DRD3      	2.38066	1	2.38066
DRD4      	0.405587	1	0.405587
DRD5      	0.321386	1	0.321386
AGTR1     	4.76923	1	4.76923
AGTR2     	1.33502	1	1.33502
EDNRA     	5.50406	1	5.50406
EDNRB     	0.550294	1	0.550294
F2        	0.198869	1	0.198869
F2R       	0.595071	1	0.595071
F2RL1     	2.94373	1.18783	3.605545
F2RL2     	0.721832	1	0.721832
P2RX2     	1.66671	1	1.66671
FPR1      	2.68621	1	2.68621
NTSR2     	0.145277	1	0.145277
FSHB      	0.367258	1	0.367258
FSHR      	0.64357	1	0.64357
GABBR1    	4.39174	1	4.39174
GABRA1    	1.09338	1	1.09338
GABRA2    	2.7605	1	2.7605
GABRA3    	0.350046	1	0.350046
GABRA4    	1.82522	1	1.82522
GABRA5    	1.31445	1	1.31445
GABRA6    	2.59182	1	2.59182
GABRB1    	1.44554	1	1.44554
GABRB2    	1.11016	1	1.11016
GABRB3    	3.41912	1	3.41912
GABRD     	1.09738	1	1.09738
GABRE     	0.061427	1	0.061427
GABRG1    	0.76658	1	0.76658
GABRG2    	2.85272	1	2.85272
GABRG3    	2.33722	1	2.33722
GABRP     	1.0343	1	1.0343
GABRR1    	0.325782	1	0.325782
GABRR2    	2.00184	1	2.00184
GALR1     	1.99315	1	1.99315
GCGR      	0.994042	1	0.994042
GH1       	1.48805	1	1.48805
GH2       	1.02213	1	1.02213
GHR       	1.46798	1	1.46798
GHRHR     	1.60237	1	1.60237
GHSR      	2.33996	1	2.33996
GIPR      	0.036405	1	0.036405
P2RY10    	2.54026	1	2.54026
GLP1R     	1.35553	1	1.35553
GLRA1     	0.771311	1	0.771311
GLRA2     	0.167041	1	0.167041
GLRB      	1.96184	1	1.96184
GNRHR     	1.94007	1	1.94007
NPBWR1    	0.881044	1	0.881044
NPBWR2    	3.65656	1	3.65656
PRLHR     	2.32458	1	2.32458
UTS2R     	1.26971	1	1.26971
MCHR1     	3.4133	1	3.4133
GPR35     	0.623018	1	0.623018
MLNR      	0.264179	1	0.264179
GRIA1     	1.80678	1	1.80678
GRIA2     	1.84512	1	1.84512
GRIA3     	1.42079	1	1.42079
GRIA4     	1.04617	1	1.04617
GRID1     	4.79455	1	4.79455
GRID2     	0.828776	1	0.828776
GRIK1     	0.504159	1	0.504159
GRIK2     	3.77554	1	3.77554
GRIK3     	0.906167	1	0.906167
GRIK4     	1.14627	1	1.14627
GRIK5     	2.51602	1	2.51602
GRIN1     	0.787757	1	0.787757
GRIN2A    	0.916057	1	0.916057
GRIN2B    	0.426579	1	0.426579
GRIN2C    	0.921792	1	0.921792
GRIN2D    	0.920812	1	0.920812
NR3C1     	3.51939	1	3.51939
GRM1      	2.63259	1	2.63259
GRM2      	1.85952	1	1.85952
GRM3      	0.11247	1	0.11247
GRM4      	0.221822	1	0.221822
GRM5      	3.9131	1	3.9131
GRM6      	1.17026	1	1.17026
GRM7      	1.75657	1	1.75657
GRM8      	1.97304	1	1.97304
GRPR      	0.842315	1	0.842315
GZMA      	0.966204	1.199759	0.959591
HCRTR1    	0.757971	1	0.757971
HCRTR2    	1.81025	1	1.81025
HRH1      	2.28684	1	2.28684
HRH2      	0.675846	1	0.675846
HTR1A     	2.20698	1	2.20698
HTR1B     	1.54165	1	1.54165
HTR1D     	1.16518	1	1.16518
HTR1E     	1.46615	1	1.46615
HTR1F     	0.609847	1	0.609847
HTR2A     	3.29742	1	3.29742
HTR2B     	1.62531	1	1.62531
HTR2C     	0.791005	1	0.791005
HTR4      	1.33695	1	1.33695
HTR5A     	1.9647	1	1.9647
HTR6      	1.33852	1	1.33852
HTR7      	2.12078	1	2.12078
LEP       	0.967525	1	0.967525
LEPR      	3.76146	1	3.76146
LHB       	0.128664	1	0.128664
LHCGR     	1.03576	1	1.03576
MAS1      	0.655333	1	0.655333
MC1R      	2.26617	1	2.26617
MC2R      	0.651437	1	0.651437
MC3R      	0.001864	1	0.001864
MC4R      	0.610625	1	0.610625
MC5R      	0.072242	1	0.072242
MTNR1A    	1.76459	1	1.76459
MTNR1B    	0.19873	1	0.19873
NMBR      	0.021961	1	0.021961
NPY1R     	0.561136	1	0.561136
NPY2R     	3.82476	1	3.82476
NPY5R     	0.488931	1	0.488931
NTSR1     	1.75095	1	1.75095
OPRD1     	0.60358	1	0.60358
OPRK1     	0.554708	1	0.554708
OPRL1     	0.467659	1	0.467659
OPRM1     	0.75314	1	0.75314
OXTR      	0.29304	1	0.29304
P2RX1     	2.92388	1	2.92388
P2RX3     	1.56024	1	1.56024
P2RX4     	3.92309	1	3.92309
P2RX5     	2.45357	1	2.45357
P2RX7     	0.238868	1	0.238868
P2RY1     	2.95008	1	2.95008
P2RY2     	1.53388	1	1.53388
P2RY4     	0.503683	1	0.503683
P2RY6     	1.54439	1	1.54439
P2RY11    	1.48799	1	1.48799
PLG       	0.727697	1.108549	0.703016
P2RY13    	2.66285	1	2.66285
AVPR1A    	0.981227	1	0.981227
AVPR1B    	1.22003	1	1.22003
AVPR2     	2.49663	1	2.49663
PPYR1     	1.39384	1	1.39384
GABRQ     	1.10273	1	1.10273
PRL       	0.889871	1	0.889871
PRLR      	3.78434	1	3.78434
PARD3     	1.78723	1.183055	1.987666
LTB4R2    	0.402025	1	0.402025
PRSS1     	2.691	1.062653	2.863182
PRSS2     	2.57697	1.278658	3.354811
PRSS3     	2.99646	1.270131	4.030468
NMUR2     	0.422495	1	0.422495
CYSLTR2   	0.067442	1	0.067442
PTAFR     	1.45975	1	1.45975
PTGDR     	2.38639	1	2.38639
PTGER1    	3.14478	1	3.14478
PTGER2    	0.235783	1	0.235783
PTGER3    	4.78078	1	4.78078
PTGER4    	1.67895	1	1.67895
PTGFR     	5.2518	1	5.2518
PTGIR     	1.46306	1	1.46306
PTH2R     	0.334688	1	0.334688
HRH4      	1.86872	1	1.86872
RXFP1     	1.72426	1	1.72426
BDKRB1    	0.487249	1	0.487249
BDKRB2    	0.85337	1	0.85337
SCTR      	1.29656	1	1.29656
NPFFR1    	0.629434	1	0.629434
SSTR1     	0.915102	1	0.915102
SSTR2     	0.780302	1	0.780302
SSTR3     	0.887354	1	0.887354
SSTR4     	2.76437	1	2.76437
SSTR5     	2.1736	1	2.1736
BRS3      	0.462186	1	0.462186
TACR2     	2.45458	1	2.45458
TACR1     	1.7268	1	1.7268
TACR3     	0.966343	1	0.966343
TBXA2R    	1.57264	1	1.57264
TSPO      	3.28655	1	3.28655
THRA      	1.64721	1	1.64721
THRB      	1.79662	1	1.79662
C3AR1     	2.18737	1	2.18737
TRHR      	0.975721	1	0.975721
TSHB      	0.360747	1.110805	0.32221
TSHR      	2.22656	1.110805	2.433066
C5AR1     	3.47368	1	3.47368
VIPR1     	1.52942	1	1.52942
VIPR2     	2.2156	1	2.2156
TRPV1     	0.528343	1	0.528343
CALCR     	0.525063	1	0.525063
GLRA3     	1.28195	1	1.28195
TAAR8     	0.664423	1	0.664423
MCHR2     	2.28424	1	2.28424
KISS1R    	1.24466	1	1.24466
GALR2     	2.83705	1	2.83705
CCKAR     	2.2709	1	2.2709
CCKBR     	0.055533	1	0.055533
F2RL3     	0.320372	1.068933	0.296195
TAAR5     	2.57019	1	2.57019
GPR50     	1.20433	1	1.20433																																																																																																																								
TAAR2     	0.656911	1	0.656911																																																																																																																								
GLP2R     	1.12615	1	1.12615																																																																																																																								
GABBR2    	2.34087	1	2.34087																																																																																																																								
P2RY14    	6.00665	1	6.00665																																																																																																																								
HUMAN_CASE/hsa04110.gene	na	similar to anaphase promoting complex subunit 11  [SP:sp:APC11_HUMAN]	CDK2	CDK4	CDK6	CDK7	CDKN1A	CDKN1B	CDKN1C	CDKN2A	CDKN2B	CDKN2C	CDKN2D	ANAPC10	MAD2L2	PTTG2	GADD45G	DBF4	YWHAQ	CHEK1	CHEK2	CREBBP	GADD45A	E2F1	E2F2	E2F3	EP300	ORC6L	ORC3L	CDC26	ABL1	SMC1B	SFN	GSK3B	ANAPC2	ANAPC4	HDAC1	HDAC2	MAD2L1	SMAD2	SMAD3	SMAD4	MCM2	MCM3	MCM4	MCM5	MCM6	MCM7	MDM2	GADD45B	ATM	ORC1L	ORC2L	ORC4L	ORC5L	PCNA	FZR1	ANAPC5	ANAPC7	ANAPC11	PLK1	ATR	PRKDC	RB1	RBL1	RBL2	CCND1	ANAPC1	SKP1	SKP2	similar to Anaphase promoting complex subunit 2 (APC2) (Cyclosome subunit 2) 	similar to Serine-protein kinase ATM (Ataxia telangiectasia mutated) (A-T	mutated)  [EC:2.7.11.1]	BUB1	BUB1B	TFDP1	TGFB1	TGFB2	TGFB3	TP53	similar to S-phase kinase-associated protein 1A (p19A) 	similar to CDC26 subunit of anaphase promoting complex  [SP:sp:CDC26_HUMAN]	similar to CDC26 subunit of anaphase promoting complex  [SP:sp:CDC26_HUMAN]	similar to protein kinase	DNA-activated	catalytic polypeptide  [EC:2.7.11.1]	WEE1	YWHAB	YWHAE	YWHAG	YWHAH	YWHAZ	SMC1A	CDC7	CDC45L	MAD1L1	CUL1	CCNB3	CDC14B	CDC14A	CDC23	CDC16	CCNA2	CCNA1	CCNB1	CCND2	CCND3	CCNE1	CCNH	PKMYT1	CCNB2	CCNE2	BUB3	PTTG1	ESPL1	CDC2	CDC6	CDC20	CDC25A	CDC25B	CDC25C	CDC27	RBX1
Identifier	 Raw score	    Weight	Final Score	Annotation																																																																																																																							
CDK2      	1.99014	1	1.99014																																																																																																																								
CDK4      	2.3832	1	2.3832																																																																																																																								
CDK6      	2.94873	1	2.94873																																																																																																																								
CDK7      	2.66722	1.142679	3.067952																																																																																																																								
CDKN1A    	1.69155	1.085252	1.769077																																																																																																																								
CDKN1B    	0.140459	1	0.140459																																																																																																																								
CDKN1C    	5.25287	1.058667	5.789751																																																																																																																								
CDKN2A    	2.31149	1.110957	2.536696																																																																																																																								
CDKN2B    	2.96378	1.078412	3.227338																																																																																																																								
CDKN2C    	2.54247	1.050885	2.666105
CDKN2D    	0.808812	1	0.808812
ANAPC10   	2.57832	1	2.57832
MAD2L2    	2.59909	1	2.59909
PTTG2     	0.683548	1	0.683548
GADD45G   	0.023279	1	0.023279
DBF4      	0.476786	1	0.476786
YWHAQ     	1.72274	1.168964	1.888567
CHEK1     	1.08229	1.098824	1.090781
CHEK2     	0.4347	1.125254	0.391626
CREBBP    	1.85471	1	1.85471
GADD45A   	0.630509	1.18055	0.58013
E2F1      	0.055012	1	0.055012
E2F2      	2.88243	1.064679	3.086708
E2F3      	0.79509	1	0.79509
EP300     	2.43234	1	2.43234
ORC6L     	0.675451	1	0.675451
ORC3L     	1.3646	1	1.3646
CDC26     	0.508254	1	0.508254
ABL1      	0.633925	1	0.633925
SMC1B     	1.13096	1	1.13096
SFN       	2.66457	1.116303	2.986269
GSK3B     	0.987508	1	0.987508
ANAPC2    	1.95392	1	1.95392
ANAPC4    	0.616447	1	0.616447
HDAC1     	3.1379	1.059801	3.359996
HDAC2     	0.58826	1	0.58826
MAD2L1    	1.85715	1	1.85715
SMAD2     	1.44807	1	1.44807
SMAD3     	2.62045	1	2.62045
SMAD4     	1.80169	1	1.80169
MCM2      	0.068304	1	0.068304
MCM3      	1.77732	1	1.77732
MCM4      	1.8928	1	1.8928
MCM5      	1.64207	1	1.64207
MCM6      	1.67311	1	1.67311
MCM7      	0.279662	1	0.279662
MDM2      	1.74009	1.088906	1.827932
GADD45B   	1.45843	1.119396	1.525643
ATM       	4.07043	1	4.07043
ORC1L     	2.16764	1	2.16764
ORC2L     	4.71524	1	4.71524
ORC4L     	1.25973	1	1.25973
ORC5L     	2.00982	1	2.00982
PCNA      	1.34537	1.102108	1.386748
FZR1      	1.50307	1	1.50307
ANAPC5    	1.69999	1	1.69999
ANAPC7    	2.53821	1	2.53821
ANAPC11   	2.14118	1	2.14118
PLK1      	0.2097	1	0.2097
ATR       	0.831069	1.092242	0.817004
PRKDC     	2.03687	1	2.03687
RB1       	2.30255	1.060072	2.420848
RBL1      	1.07583	1	1.07583
RBL2      	0.196847	1	0.196847
CCND1     	1.29803	1	1.29803
ANAPC1    	0.549772	1	0.549772
SKP2      	2.24682	1	2.24682
BUB1      	0.923855	1	0.923855
BUB1B     	1.18266	1	1.18266
TFDP1     	1.2328	1	1.2328
TGFB1     	2.89284	1	2.89284
TGFB2     	2.04558	1.059965	2.135279
TGFB3     	3.11684	1.052061	3.306874
TP53      	0.865101	1.092242	0.853614
WEE1      	1.72081	1	1.72081
YWHAB     	4.32356	1.169727	5.543208
YWHAE     	2.10223	1.14687	2.344619
YWHAG     	0.005523	1.101879	0.003252
YWHAH     	0.538867	1.054853	0.520898
YWHAZ     	3.86505	1.096495	4.403651
SMC1A     	1.17394	1	1.17394
CDC7      	0.502707	1	0.502707
CDC45L    	0.142305	1	0.142305
MAD1L1    	2.19423	1	2.19423
CUL1      	2.44608	1	2.44608
CCNB3     	0.283231	1	0.283231
CDC14B    	3.63925	1	3.63925
CDC14A    	2.47598	1	2.47598
CDC23     	0.623029	1	0.623029
CDC16     	0.661515	1	0.661515
CCNA2     	2.04314	1	2.04314
CCNA1     	0.191514	1	0.191514
CCNB1     	2.24841	1.201492	2.647132
CCND2     	2.34123	1	2.34123
CCND3     	3.87939	1	3.87939
CCNE1     	2.66617	1	2.66617
CCNH      	0.488288	1	0.488288
PKMYT1    	1.40878	1	1.40878
CCNB2     	2.24876	1.117207	2.472825
CCNE2     	0.684906	1	0.684906
BUB3      	1.35397	1	1.35397
PTTG1     	0.602854	1.225605	0.537808
ESPL1     	1.87799	1.225605	2.16491
CDC2      	1.98782	1.142679	2.192548
CDC6      	1.25714	1	1.25714
CDC20     	1.01263	1	1.01263																																																																					
CDC25A    	1.05693	1	1.05693																																																																					
CDC25B    	3.33338	1.137082	3.93154																																																																					
CDC25C    	2.5331	1.10367	2.789325																																																																					
CDC27     	1.64144	1	1.64144																																																																					
RBX1      	0.753508	1	0.753508																																																																					
HUMAN_CASE/hsa04115.gene	na	CDK2	CDK4	CDK6	CDKN1A	CDKN2A	GADD45G	CHEK1	CHEK2	SESN3	DDB2	GADD45A	RCHY1	BBC3	SESN1	SFN	APAF1	IGF1	IGFBP3	FAS	CD82	MDM2	MDM4	GADD45B	ATM	RRM2B	SERPINE1	SHISA5	GTSE1	SERPINB5	PMAIP1	CYCS	ATR	STEAP3	LRDD	RPRM	PTEN	BAI1	BAX	CCND1	RRM2	BID	TP53AIP1	P53AIP1	PERP	RFWD2	ZMAT3	SIAH1	similar to Serine-protein kinase ATM (Ataxia telangiectasia mutated) (A-T	mutated)  [EC:2.7.11.1]	THBS1	TP53	TP73	TSC2	CASP3	SESN2	CASP8	CASP9	PPM1D	CCNB3	TNFRSF10B	CCNB1	CCND2	CCND3	CCNE1	CCNG1	CCNG2	CCNB2	CCNE2	EI24	TP53I3	CDC2
Identifier	 Raw score	    Weight	Final Score	Annotation																																																																				
CDK2      	1.99014	1	1.99014																																																																					
CDK4      	2.3832	1	2.3832																																																																					
CDK6      	2.94873	1	2.94873																																																																					
CDKN1A    	1.69155	1.097283	1.7803																																																																					
CDKN2A    	2.31149	1.110957	2.536696																																																																					
GADD45G   	0.023279	1	0.023279																																																																					
CHEK1     	1.08229	1	1.08229																																																																					
CHEK2     	0.4347	1	0.4347																																																																					
SESN3     	3.2408	1	3.2408
DDB2      	2.04346	1	2.04346
GADD45A   	0.630509	1	0.630509
RCHY1     	3.8255	1.081529	4.2677
BBC3      	0.844132	1.056957	0.836024
SESN1     	0.678115	1.121113	0.646952
SFN       	2.66457	1.07027	2.854539
APAF1     	2.1636	1.059239	2.264814
IGF1      	5.13494	1.168353	6.763257
IGFBP3    	2.1202	1.093319	2.274227
FAS       	2.38376	1.067927	2.52865
CD82      	1.63996	1	1.63996
MDM2      	1.74009	1.110957	1.850397
MDM4      	0.720722	1	0.720722
GADD45B   	1.45843	1.074234	1.499863
ATM       	4.07043	1	4.07043
RRM2B     	0.264753	1	0.264753
SERPINE1  	2.46935	1	2.46935
GTSE1     	1.77913	1.087028	1.870608
SERPINB5  	1.50832	1	1.50832
PMAIP1    	0.335701	1	0.335701
CYCS      	4.45889	1.104567	5.21332
ATR       	0.831069	1.092242	0.817004
STEAP3    	2.09232	1	2.09232
LRDD      	1.66691	1	1.66691
RPRM      	2.01111	1	2.01111
PTEN      	2.77127	1.050991	2.919116
BAI1      	1.87036	1	1.87036
BAX       	0.936385	1.142475	0.927657
CCND1     	1.29803	1	1.29803
RRM2      	0.118133	1.158214	0.084257
BID       	0.272266	1	0.272266
TP53AIP1  	0.95932	1.059932	0.956935
PERP      	3.26798	1.075143	3.572102
RFWD2     	3.07342	1	3.07342
ZMAT3     	3.47331	1.053835	3.714109
SIAH1     	1.5602	1.171673	1.684008
THBS1     	3.0584	1	3.0584
TP53      	0.865101	1.106916	0.851801
TP73      	1.2961	1	1.2961
CASP3     	4.38539	1.061138	4.800197
SESN2     	1.7568	1.059484	1.816684
CASP8     	0.360681	1.060833	0.338986
CASP9     	0.837728	1.066188	0.827968
PPM1D     	2.15573	1.125848	2.374523
CCNB3     	0.283231	1	0.283231
TNFRSF10B 	1.2022	1	1.2022
CCNB1     	2.24841	1	2.24841
CCND2     	2.34123	1	2.34123																																																																																																																																									
CCND3     	3.87939	1	3.87939																																																																																																																																									
CCNE1     	2.66617	1	2.66617																																																																																																																																									
CCNG1     	1.67237	1	1.67237																																																																																																																																									
CCNG2     	3.4269	1.052737	3.65688																																																																																																																																									
CCNB2     	2.24876	1	2.24876																																																																																																																																									
CCNE2     	0.684906	1	0.684906																																																																																																																																									
EI24      	4.03382	1.067954	4.434836																																																																																																																																									
TP53I3    	3.0823	1.077691	3.364002																																																																																																																																									
CDC2      	1.98782	1	1.98782																																																																																																																																									
HUMAN_CASE/hsa04120.gene	na	similar to anaphase promoting complex subunit 11  [SP:sp:APC11_HUMAN]	UBA2	SAE1	HUWE1	STUB1	UBE4B	ANAPC10	PIAS3	UBE2E3	WWP1	WWP2	UBE2C	ERCC8	UBE2J2	UBE2F	UBE2U	DDB1	DDB2	UBOX5	TRIM32	RHOBTB2	FBXW11	MGRN1	NEDD4L	CBLC	PPIL2	CDC26	RCHY1	HERC4	FBXO2	FBXW8	FBXO4	UBE2S	PRPF19	ANAPC2	ANAPC4	UBE2K	AIRE	BIRC2	BIRC3	XIAP	NHLRC1	UBE2NL	MDM2	MAP3K1	MID1	TRIM37	NEDD4	PARK2	FZR1	UBR5	ANAPC5	ANAPC7	UBE2J1	ANAPC11	PIAS4	UBE2D4	PML	UBE2R2	DET1	FANCL	UBA6	UBE2W	FBXW7	UBE2Q1	KLHL9	SMURF1	BIRC6	UBE2O	RFWD2	ANAPC1	SMURF2	SIAH1	SKP1	SKP2	similar to Anaphase promoting complex subunit 2 (APC2) (Cyclosome subunit 2) 	similar to promyelocytic leukemia protein isoform 1 	UBE2Z	similar to promyelocytic leukemia protein isoform 9 	BRCA1	TCEB1	TCEB2	TRAF6	similar to S-phase kinase-associated protein 1A (p19A) 	similar to CDC26 subunit of anaphase promoting complex  [SP:sp:CDC26_HUMAN]	similar to CDC26 subunit of anaphase promoting complex  [SP:sp:CDC26_HUMAN]	UBA1	UBA7	UBE2A	UBE2B	UBE2D1	UBE2D2	UBE2D3	UBE2E1	UBE2E2	UBE2G1	UBE2G2	UBE2H	UBE2I	UBE2L3	UBE2N	UBE3A	VHL	CUL5	ITCH	SYVN1	CUL4B	CUL4A	CUL3	CUL2	CUL1	PIAS1	SOCS1	CBL	CBLB	CDC23	CDC16	HERC3	HERC2	HERC1	BTRC	UBE3B	SOCS3	KLHL13	UBA3	UBE2M	PIAS2	UBE2L6	UBE2Q2	TRIP12	UBE4A	RNF7	UBE3C	KEAP1	CUL7	CDC20	CDC27	CDC34	RBX1
Identifier	 Raw score	    Weight	Final Score	Annotation																																																																																																																																								
SAE1      	1.31097	1	1.31097																																																																																																																																									
HUWE1     	2.89606	1	2.89606																																																																																																																																									
STUB1     	1.28728	1	1.28728																																																																																																																																									
UBE4B     	1.94634	1	1.94634																																																																																																																																									
ANAPC10   	2.57832	1	2.57832
PIAS3     	4.41873	1	4.41873
UBE2E3    	5.16519	1	5.16519
WWP1      	0.911406	1	0.911406
WWP2      	3.13817	1	3.13817
UBE2C     	0.24136	1	0.24136
ERCC8     	1.21589	1	1.21589
UBE2J2    	1.57631	1	1.57631
UBE2F     	0.96064	1	0.96064
UBE2U     	2.94761	1	2.94761
DDB1      	0.884432	1	0.884432
DDB2      	2.04346	1	2.04346
UBOX5     	2.60976	1	2.60976
TRIM32    	1.2074	1	1.2074
RHOBTB2   	2.61214	1	2.61214
FBXW11    	0.290624	1	0.290624
MGRN1     	0.016131	1	0.016131
NEDD4L    	2.301	1	2.301
CBLC      	3.32307	1	3.32307
PPIL2     	2.42897	1	2.42897
CDC26     	0.508254	1	0.508254
RCHY1     	3.8255	1	3.8255
HERC4     	2.04955	1	2.04955
FBXO2     	1.27288	1	1.27288
FBXO4     	0.679695	1	0.679695
UBE2S     	2.29335	1	2.29335
PRPF19    	0.725329	1	0.725329
ANAPC2    	1.95392	1	1.95392
ANAPC4    	0.616447	1	0.616447
AIRE      	2.8631	1	2.8631
BIRC2     	2.66753	1	2.66753
BIRC3     	1.48026	1	1.48026
UBE2NL    	0.689354	1	0.689354
MDM2      	1.74009	1	1.74009
MAP3K1    	1.73187	1	1.73187
MID1      	1.55252	1	1.55252
TRIM37    	0.768385	1	0.768385
NEDD4     	3.32617	1	3.32617
PARK2     	1.35154	1	1.35154
FZR1      	1.50307	1	1.50307
UBR5      	2.2201	1	2.2201
ANAPC5    	1.69999	1	1.69999
ANAPC7    	2.53821	1	2.53821
UBE2J1    	2.13302	1	2.13302
ANAPC11   	2.14118	1	2.14118
PIAS4     	1.13399	1	1.13399
UBE2D4    	0.408492	1	0.408492
PML       	1.89392	1	1.89392
UBE2R2    	2.28622	1	2.28622
DET1      	0.895911	1	0.895911
FANCL     	0.004947	1	0.004947
UBE2W     	1.45999	1	1.45999
FBXW7     	2.63912	1	2.63912
UBE2Q1    	0.464322	1	0.464322
KLHL9     	2.39661	1	2.39661
SMURF1    	1.89914	1	1.89914
BIRC6     	1.62826	1	1.62826
UBE2O     	0.938577	1	0.938577
RFWD2     	3.07342	1	3.07342
ANAPC1    	0.549772	1	0.549772
SMURF2    	0.283146	1	0.283146
SIAH1     	1.5602	1	1.5602
SKP2      	2.24682	1	2.24682
UBE2Z     	1.92451	1	1.92451
BRCA1     	2.13537	1	2.13537
TCEB1     	0.902561	1	0.902561
TCEB2     	2.68175	1	2.68175
TRAF6     	2.00789	1	2.00789
UBE2A     	5.43913	1	5.43913
UBE2B     	1.7971	1	1.7971
UBE2D1    	1.99276	1	1.99276
UBE2D2    	2.52627	1	2.52627
UBE2D3    	4.31936	1	4.31936
UBE2E1    	1.44011	1	1.44011
UBE2G1    	1.38731	1	1.38731
UBE2G2    	2.25251	1	2.25251
UBE2H     	3.0604	1	3.0604
UBE2I     	4.17291	1	4.17291
UBE2L3    	1.77841	1	1.77841
UBE2N     	1.63062	1	1.63062
UBE3A     	2.4277	1	2.4277
VHL       	0.550045	1	0.550045
CUL5      	1.74824	1	1.74824
ITCH      	3.67507	1	3.67507
SYVN1     	5.20553	1	5.20553
CUL4B     	1.30046	1	1.30046
CUL4A     	2.00118	1	2.00118
CUL3      	5.12849	1	5.12849
CUL2      	2.90318	1	2.90318
CUL1      	2.44608	1	2.44608
PIAS1     	1.63856	1	1.63856
SOCS1     	3.32779	1	3.32779
CBL       	2.72971	1	2.72971
CBLB      	0.805831	1	0.805831
CDC23     	0.623029	1	0.623029
CDC16     	0.661515	1	0.661515
HERC3     	1.15497	1	1.15497
HERC2     	1.11883	1	1.11883
HERC1     	3.16851	1	3.16851
BTRC      	1.48305	1	1.48305
UBE3B     	2.67804	1	2.67804
SOCS3     	4.62436	1	4.62436
KLHL13    	3.66758	1	3.66758
UBE2M     	1.37664	1	1.37664
PIAS2     	1.4591	1	1.4591
UBE2L6    	3.07743	1	3.07743
UBE2Q2    	2.17382	1	2.17382
TRIP12    	0.392434	1	0.392434
UBE4A     	3.44641	1	3.44641
RNF7      	4.65986	1	4.65986
UBE3C     	2.44922	1	2.44922
KEAP1     	0.395373	1	0.395373
CUL7      	1.284	1	1.284																																				
CDC20     	1.01263	1	1.01263																																				
CDC27     	1.64144	1	1.64144																																				
CDC34     	0.734362	1	0.734362																																				
RBX1      	0.753508	1	0.753508																																				
HUMAN_CASE/hsa04130.gene	na	STX6	BET1	VTI1B	YKT6	VAMP5	STX1B	SNAP47	VTI1A	TSNARE1	STX2	STX12	STX19	BET1L	STX18	STX17	USE1	SNAP25	BNIP1	STX1A	STX3	STX4	STX5	VAMP1	VAMP2	VAMP7	STX7	VAMP8	VAMP4	STX16	STX11	STX10	SNAP23	VAMP3	SNAP29	STX8	GOSR1	SEC22B	GOSR2
Identifier	 Raw score	    Weight	Final Score	Annotation																																			
STX6      	2.53731	1	2.53731																																				
BET1      	0.199022	1	0.199022																																				
VTI1B     	3.21921	1	3.21921																																				
YKT6      	2.5524	1	2.5524																																				
VAMP5     	2.58373	1	2.58373																																				
STX1B     	0.69066	1	0.69066																																				
VTI1A     	1.84874	1	1.84874																																				
TSNARE1   	1.83122	1	1.83122																																				
STX2      	3.37216	1	3.37216																																				
STX12     	0.986306	1	0.986306
STX19     	3.44506	1	3.44506
BET1L     	1.14849	1	1.14849
STX18     	1.20177	1	1.20177
STX17     	0.602847	1	0.602847
USE1      	1.85246	1	1.85246
SNAP25    	5.6019	1	5.6019
BNIP1     	2.31597	1	2.31597
STX1A     	1.13006	1	1.13006
STX3      	3.39647	1	3.39647
STX4      	1.35391	1	1.35391
STX5      	0.846006	1	0.846006
VAMP1     	2.85672	1	2.85672
VAMP2     	2.3528	1	2.3528
STX7      	1.46826	1	1.46826
VAMP8     	3.01234	1	3.01234
VAMP4     	3.22194	1	3.22194																																	
STX16     	1.80625	1	1.80625																																	
STX11     	1.24137	1	1.24137																																	
STX10     	0.537965	1	0.537965																																	
SNAP23    	2.68394	1	2.68394																																	
VAMP3     	2.00543	1	2.00543																																	
SNAP29    	2.66936	1	2.66936																																	
STX8      	1.7498	1	1.7498																																	
GOSR1     	2.6462	1	2.6462																																	
SEC22B    	1.66696	1	1.66696																																	
GOSR2     	2.04374	1	2.04374																																	
HUMAN_CASE/hsa04140.gene	na	ATG7	GABARAP	GABARAPL2	ATG4A	ATG4B	GABARAPL1	ULK3	PIK3R4	IFNA1	IFNA2	IFNA4	IFNA5	IFNA6	IFNA7	IFNA8	IFNA10	IFNA13	IFNA14	IFNA16	IFNA17	IFNA21	IFNG	INS	BECN1L1	PIK3C3	PRKAA1	PRKAA2	ATG3	ULK1	ATG4C	ATG4D	BECN1	ATG12	ATG5	ULK2
Identifier	 Raw score	    Weight	Final Score	Annotation																																
ATG7      	2.59822	1.071627	2.782134																																	
GABARAP   	1.63197	1	1.63197																																	
GABARAPL2 	2.00383	1	2.00383																																	
ATG4B     	0.566067	1	0.566067
GABARAPL1 	2.84332	1	2.84332
ULK3      	1.29771	1	1.29771
PIK3R4    	1.89885	1	1.89885
IFNA1     	1.01595	1	1.01595
IFNA2     	0.541744	1	0.541744
IFNA4     	2.22382	1	2.22382
IFNA5     	1.89493	1	1.89493
IFNA6     	0.734414	1	0.734414
IFNA7     	0.476845	1	0.476845
IFNA8     	1.07582	1	1.07582
IFNA10    	0.474905	1	0.474905
IFNA13    	0.579107	1	0.579107
IFNA14    	1.20903	1	1.20903
IFNA16    	2.2742	1	2.2742
IFNA17    	0.220263	1	0.220263
IFNA21    	2.15598	1	2.15598																																																		
IFNG      	0.327027	1	0.327027																																																		
INS       	2.08757	1	2.08757																																																		
PIK3C3    	2.73509	1	2.73509																																																		
PRKAA1    	3.24382	1	3.24382																																																		
PRKAA2    	0.712954	1	0.712954																																																		
ATG3      	2.16951	1.071627	2.293265																																																		
ULK1      	2.27185	1	2.27185																																																		
ATG4C     	0.015511	1	0.015511																																																		
ATG4D     	0.267299	1	0.267299																																																		
BECN1     	4.99633	1	4.99633																																																		
ATG12     	1.2172	1	1.2172																																																		
ATG5      	4.82057	1	4.82057																																																		
ULK2      	3.55287	1	3.55287																																																		
HUMAN_CASE/hsa04150.gene	na	AKT3	EIF4B	EIF4E	EIF4EBP1	AKT1	AKT2	FIGF	PIK3R5	FRAP1	RICTOR	EIF4E1B	ULK3	RPS6KA6	HIF1A	IGF1	INS	PDPK1	CAB39	PGF	PIK3CA	PIK3CB	PIK3CD	PIK3CG	PIK3R1	PIK3R2	DDIT4	PRKAA1	PRKAA2	MAPK1	MAPK3	KIAA1303	RHEB	RPS6	RPS6KA1	RPS6KA2	RPS6KA3	RPS6KB1	RPS6KB2	GBL	BRAF	STK11	TSC1	TSC2	VEGFA	VEGFB	VEGFC	CAB39L	ULK1	PIK3R3	STRADA	EIF4E2	ULK2
Identifier	 Raw score	    Weight	Final Score	Annotation																																																	
AKT3      	3.50543	1.082275	3.886511
EIF4B     	2.72731	1.050983	2.870447
EIF4E     	2.2106	1	2.2106
EIF4EBP1  	1.2568	1	1.2568
AKT1      	2.0319	1.167291	2.287766
AKT2      	3.28342	1.103489	3.713304
FIGF      	3.51023	1	3.51023
PIK3R5    	1.55084	1	1.55084
FRAP1     	0.838647	1.139653	0.818289
RICTOR    	2.02847	1	2.02847
ULK3      	1.29771	1	1.29771
RPS6KA6   	3.87059	1.08164	4.32278
HIF1A     	0.244605	1	0.244605
IGF1      	5.13494	1.117757	6.225954
INS       	2.08757	1.105989	2.256938
PDPK1     	5.27172	1.146054	6.720422
CAB39     	3.68632	1	3.68632
PGF       	3.09288	1	3.09288
PIK3CA    	2.35178	1.080174	2.51868
PIK3CB    	3.25333	1.084889	3.595995
PIK3CD    	2.79996	1.072741	3.017713
PIK3CG    	2.49813	1.106571	2.75416
PIK3R1    	1.60433	1.213781	1.774931
PIK3R2    	0.683899	1.061838	0.668018
DDIT4     	2.8164	1	2.8164
PRKAA1    	3.24382	1.080186	3.564812
PRKAA2    	0.712954	1	0.712954
MAPK1     	4.63002	1.179972	6.100557
MAPK3     	1.52399	1	1.52399
KIAA1303  	0.758674	1	0.758674
RHEB      	2.79213	1	2.79213
RPS6      	2.17924	1.050983	2.267529
RPS6KA1   	1.21976	1.056643	1.233563
RPS6KA2   	5.93053	1.085712	6.908067
RPS6KA3   	3.16703	1.080577	3.475309
RPS6KB1   	3.13592	1.10931	3.553226
RPS6KB2   	0.675677	1	0.675677
GBL       	1.36523	1	1.36523
BRAF      	1.70516	1	1.70516
STK11     	2.21202	1	2.21202
TSC1      	1.14035	1	1.14035
VEGFA     	1.37247	1	1.37247
VEGFB     	3.08356	1	3.08356
VEGFC     	5.3206	1	5.3206
CAB39L    	4.06115	1	4.06115
ULK1      	2.27185	1	2.27185
PIK3R3    	1.70702	1.166511	1.865988
EIF4E2    	2.78932	1	2.78932
ULK2      	3.55287	1	3.55287																																																																																								
HUMAN_CASE/hsa04210.gene	na	AKT3	IRAK3	CHP	CHUK	CSF2RB	DFFA	DFFB	ENDOG	AKT1	AKT2	ENDOD1	PIK3R5	APAF1	BIRC2	BIRC3	XIAP	FAS	IKBKB	IL1A	IL1B	IL1R1	IL1RAP	FASLG	IL3	IL3RA	IRAK1	IRAK2	MYD88	ATM	NFKB1	NFKBIA	NGF	NTRK1	IRAK4	PIK3CA	PIK3CB	PIK3CD	PIK3CG	PIK3R1	PIK3R2	CYCS	PPP3CA	PPP3CB	PPP3CC	PPP3R1	PPP3R2	PRKACA	PRKACB	PRKACG	PRKAR1A	PRKAR1B	PRKAR2A	PRKAR2B	PRKX	PRKY	BAD	BAX	BCL2	RELA	BCL2L1	BID	CHP2	similar to Serine-protein kinase ATM (Ataxia telangiectasia mutated) (A-T	mutated)  [EC:2.7.11.1]	TNF	TNFRSF1A	TP53	TRAF2	CAPN1	CAPN2	CASP3	CASP6	CASP7	CASP8	CASP9	CASP10	PIK3R3	IKBKG	TRADD	RIPK1	TNFSF10	FADD	TNFRSF10D	TNFRSF10C	TNFRSF10B	TNFRSF10A	CFLAR	MAP3K14	AIFM1	EXOG
Identifier	 Raw score	    Weight	Final Score	Annotation																																																																																							
AKT3      	3.50543	1.128138	4.116645																																																																																								
IRAK3     	3.08374	1.129225	3.5668																																																																																								
CHP       	4.12543	1.099885	4.752758																																																																																								
CHUK      	0.059071	1	0.059071																																																																																								
CSF2RB    	2.9111	1.117182	3.29941																																																																																								
DFFA      	2.22988	1.14388	2.502605																																																																																								
DFFB      	0.635619	1	0.635619																																																																																								
ENDOG     	2.99655	1	2.99655																																																																																								
AKT1      	2.0319	1.115172	2.204774																																																																																								
AKT2      	3.28342	1.112942	3.755271																																																																																								
ENDOD1    	2.28533	1	2.28533																																																																																								
PIK3R5    	1.55084	1.120516	1.635059																																																																																								
APAF1     	2.1636	1.063597	2.272444																																																																																								
BIRC2     	2.66753	1.171864	3.15749
BIRC3     	1.48026	1.085197	1.53056
FAS       	2.38376	1.070572	2.534468
IKBKB     	2.32845	1.119653	2.576248
IL1A      	0.971061	1.053519	0.969536
IL1B      	3.39133	1.055854	3.630726
IL1R1     	0.615541	1	0.615541
IL1RAP    	2.72758	1.055854	2.884812
FASLG     	1.07353	1.068162	1.078734
IL3       	2.33372	1.097163	2.534017
IL3RA     	0.164618	1.08516	0.141173
IRAK1     	0.810701	1	0.810701
IRAK2     	0.765914	1	0.765914
MYD88     	2.46995	1	2.46995
ATM       	4.07043	1.055209	4.398435
NFKB1     	1.08558	1	1.08558
NFKBIA    	3.01118	1.115066	3.418401
NTRK1     	1.31998	1.071353	1.346388
IRAK4     	2.05553	1	2.05553
PIK3CA    	2.35178	1.141422	2.65412
PIK3CB    	3.25333	1.10849	3.697521
PIK3CD    	2.79996	1.143807	3.2468
PIK3CG    	2.49813	1.106126	2.75304
PIK3R1    	1.60433	1.141962	1.715685
PIK3R2    	0.683899	1	0.683899
CYCS      	4.45889	1.103111	5.201986
PPP3CA    	1.59997	1.148397	1.715542
PPP3CB    	2.06981	1	2.06981
PPP3CC    	3.92103	1	3.92103
PPP3R1    	2.92413	1	2.92413
PPP3R2    	1.58871	1.080932	1.649361
PRKACA    	0.114341	1.066425	0.099002
PRKACB    	4.37992	1	4.37992
PRKACG    	1.46366	1	1.46366
PRKAR1A   	1.998	1.069714	2.096772
PRKAR1B   	0.131046	1	0.131046
PRKAR2A   	3.11245	1.055015	3.313067
PRKAR2B   	4.14031	1.105354	4.808836
PRKX      	1.19339	1	1.19339
PRKY      	0.605258	1.125692	0.56824
BAD       	0.635368	1.100252	0.607125
BAX       	0.936385	1	0.936385
BCL2      	2.98364	1.055209	3.169253
RELA      	1.69273	1.175919	1.856952
BCL2L1    	1.56685	1	1.56685
BID       	0.272266	1	0.272266
CHP2      	3.76558	1	3.76558
TNF       	0.157292	1.124622	0.12491
TNFRSF1A  	0.451851	1.124622	0.409261
TP53      	0.865101	1	0.865101
TRAF2     	0.616386	1	0.616386
CAPN1     	0.990063	1	0.990063
CAPN2     	4.07253	1	4.07253
CASP3     	4.38539	1.105158	5.122952
CASP6     	3.81503	1.155785	4.699878
CASP7     	3.91642	1.104831	4.519003
CASP8     	0.360681	1.060833	0.338986
CASP9     	0.837728	1.066188	0.827968
CASP10    	2.50284	1.112274	2.774386
PIK3R3    	1.70702	1.059741	1.762434
IKBKG     	1.76638	1.117824	1.888847
TRADD     	1.679	1	1.679
RIPK1     	1.80505	1.060032	1.870195
TNFSF10   	3.76947	1.141436	4.547653
FADD      	3.27189	1.079856	3.596736																																																																																												
TNFRSF10D 	2.33424	1.129829	2.605803																																																																																												
TNFRSF10C 	3.0706	1.134312	3.56996																																																																																												
TNFRSF10B 	1.2022	1.05157	1.213671																																																																																												
TNFRSF10A 	0.336642	1	0.336642																																																																																												
CFLAR     	2.60732	1	2.60732																																																																																												
MAP3K14   	3.79941	1.087961	4.272762																																																																																												
AIFM1     	3.15769	1	3.15769																																																																																												
HUMAN_CASE/hsa04260.gene	na	UQCRFSL1	similar to cytochrome c oxidase subunit VIc  [EC:1.9.3.1]	hypothetical protein LOC100133404 	CACNG3	CACNG2	SLC9A6	UQCR	COX6B2	COX4I1	COX5B	COX6A1	COX6A2	COX6B1	COX6C	COX7A1	COX7A2	COX7B	COX7C	COX8A	CYC1	COX7B2	ATP1B4	UQCRQ	CACNG5	CACNG4	UCRC	COX8C	hCG_25371	UQCRHL	COX1	COX2	COX3	CYTB	MYH6	MYH7	MYL3	MYL4	ATP1A1	ATP1A2	ATP1A3	ATP1A4	ATP1B1	ATP1B2	ATP1B3	ATP2A2	CACNA2D3	CACNG8	CACNG7	CACNG6	ACTB	RYR2	similar to ubiquinol-cytochrome c reductase complex  [EC:1.10.2.2]	similar to cytoskeletal beta actin 	similar to Ubiquinol-cytochrome c reductase	complex III subunit VII	9.5kDa  [EC:1.10.2.2]	similar to beta-actin 	similar to LOC283693 protein  [SP:tr:Q05CW5_HUMAN]	similar to Voltage-dependent L-type calcium channel alpha-1C subunit (Voltage-gated calcium channel alpha subunit Cav1.2) (Calcium channel	L type	alpha-1 polypeptide	isoform 1	cardiac muscle)	SLC8A1	SLC9A1	ACTG1	TNNC1	TNNI3	TNNT2	TPM1	TPM2	TPM3	TPM4	hypothetical LOC727947  [EC:1.10.2.2]	UQCRB	UQCRC1	UQCRC2	UQCRFS1	UQCRH	CACNA1C	CACNA1D	CACNA1F	CACNA1S	CACNA2D1	CACNB1	CACNB2	CACNB3	CACNB4	CACNG1	COX4I2	COX7A2L	CACNA2D2	CACNA2D4	COX5A
Identifier	 Raw score	    Weight	Final Score	Annotation																																																																																											
CACNG3    	1.95289	1	1.95289																																																																																												
CACNG2    	1.27609	1	1.27609																																																																																												
SLC9A6    	0.049971	1	0.049971																																																																																												
UQCR      	3.25066	1	3.25066																																																																																												
COX6B2    	0.414543	1	0.414543																																																																																												
COX4I1    	4.22408	1	4.22408																																																																																												
COX5B     	4.87309	1	4.87309
COX6A1    	3.5395	1	3.5395
COX6A2    	1.37655	1	1.37655
COX6B1    	3.44406	1	3.44406
COX6C     	3.93541	1	3.93541
COX7A1    	6.5453	1	6.5453
COX7A2    	3.78503	1	3.78503
COX7B     	4.13325	1	4.13325
COX7C     	4.57401	1	4.57401
COX8A     	2.98568	1	2.98568
CYC1      	2.96736	1	2.96736
COX7B2    	1.18446	1	1.18446
ATP1B4    	1.71124	1	1.71124
UQCRQ     	4.08667	1	4.08667
CACNG5    	0.3866	1	0.3866
CACNG4    	1.30101	1	1.30101
UCRC      	3.51286	1	3.51286
COX8C     	1.37385	1	1.37385
MYH6      	0.22596	1	0.22596
MYH7      	1.31742	1	1.31742
MYL3      	1.47843	1.06835	1.518471
MYL4      	1.68294	1.061251	1.737463
ATP1A1    	2.77435	1	2.77435
ATP1A2    	5.2736	1	5.2736
ATP1A3    	1.1033	1	1.1033
ATP1A4    	2.1963	1	2.1963
ATP1B1    	2.64088	1	2.64088
ATP1B2    	0.913058	1	0.913058
ATP1B3    	2.6685	1	2.6685
ATP2A2    	2.99819	1	2.99819
CACNA2D3  	2.48183	1	2.48183
CACNG8    	2.34605	1	2.34605
CACNG7    	0.31596	1	0.31596
CACNG6    	1.53747	1	1.53747
ACTB      	2.56611	1.1047	2.832217
RYR2      	2.93741	1	2.93741
SLC8A1    	3.63062	1	3.63062
SLC9A1    	1.43718	1	1.43718
ACTG1     	1.21904	1.068434	1.235676
TNNC1     	1.90395	1.128665	2.068413
TNNI3     	0.46472	1	0.46472
TNNT2     	2.05605	1.094955	2.201699
TPM1      	4.40543	1.146336	5.473016
TPM2      	5.33975	1.126544	6.600609
TPM3      	2.45218	1.117286	2.724214
TPM4      	1.93683	1.080475	2.042656
UQCRB     	0.665333	1	0.665333
UQCRC1    	3.30645	1	3.30645
UQCRC2    	3.94315	1	3.94315
UQCRFS1   	4.25617	1	4.25617
UQCRH     	4.18885	1	4.18885
CACNA1C   	2.75899	1	2.75899
CACNA1D   	0.360068	1	0.360068
CACNA1F   	0.902311	1	0.902311
CACNA1S   	0.339547	1	0.339547
CACNA2D1  	0.47407	1	0.47407
CACNB1    	1.04437	1	1.04437
CACNB2    	2.28281	1	2.28281
CACNB3    	0.807116	1	0.807116
CACNB4    	2.30782	1	2.30782
CACNG1    	1.04172	1	1.04172
COX4I2    	1.4803	1	1.4803
COX7A2L   	2.72608	1	2.72608
CACNA2D2  	0.55434	1	0.55434
CACNA2D4  	1.25795	1	1.25795																																																																																																																																																						
COX5A     	4.70826	1	4.70826																																																																																																																																																						
HUMAN_CASE/hsa04310.gene	na	FRAT1	APC2	NFAT5	WIF1	FZD10	CHP	CSNK1A1L	CREBBP	PRICKLE1	CSNK1A1	CSNK1E	CSNK2A1	CSNK2A2	CSNK2B	CTBP1	CTBP2	CTNNB1	PRICKLE2	DVL1	DVL2	DVL3	EP300	DKK1	DAAM1	PLCB1	FBXW11	FRAT2	DAAM2	FZD2	CACYBP	DKK4	DKK2	GSK3B	APC	JUN	RHOA	LRP6	LRP5	SMAD2	SMAD3	SMAD4	MMP7	MYC	NFATC1	NFATC2	NFATC3	NFATC4	LEF1	WNT16	NLK	PLCB2	PLCB3	PLCB4	WNT4	PPARD	PPP2CA	PPP2CB	PPP2R1A	PPP2R1B	PPP2R5A	PPP2R5B	PPP2R5C	PPP2R5D	PPP2R5E	PPP3CA	PPP3CB	PPP3CC	PPP3R1	PPP3R2	PRKACA	PRKACB	PRKACG	PRKCA	PRKCB	PRKCG	MAPK8	MAPK9	MAPK10	PRKX	PRKY	PSEN1	CTNNBIP1	VANGL2	CHD8	RAC1	RAC2	RAC3	SENP2	CCND1	ROCK1	CHP2	SFRP1	SFRP2	SFRP4	SFRP5	SOX17	SIAH1	PORCN	SKP1	MAP3K7	TBL1X	TCF7	TCF7L2	TP53	similar to S-phase kinase-associated protein 1A (p19A) 	WNT1	WNT2	WNT3	WNT5A	WNT6	WNT7A	WNT7B	WNT8A	WNT8B	WNT10B	WNT11	WNT2B	WNT9A	WNT9B	FZD5	TBL1XR1	FZD3	CXXC4	WNT10A	FOSL1	WNT5B	CAMK2A	CAMK2B	CAMK2D	CAMK2G	VANGL1	AXIN1	AXIN2	FZD1	FZD4	FZD6	FZD7	FZD8	FZD9	TCF7L1	CUL1	NKD1	NKD2	RUVBL1	CCND2	BTRC	CCND3	WNT3A	TBL1Y	CER1	ROCK2	RBX1
Identifier	 Raw score	    Weight	Final Score	Annotation																																																																																																																																																					
FRAT1     	0.341165	1	0.341165																																																																																																																																																						
APC2      	3.44753	1.116603	3.982752																																																																																																																																																						
NFAT5     	0.742217	1.070639	0.72675																																																																																																																																																						
WIF1      	0.498134	1.071393	0.473957																																																																																																																																																						
FZD10     	3.58197	1.096057	4.049016																																																																																																																																																						
CHP       	4.12543	1.125027	4.925151																																																																																																																																																						
CREBBP    	1.85471	1	1.85471																																																																																																																																																						
PRICKLE1  	4.13545	1.085622	4.669931																																																																																																																																																						
CSNK1A1   	1.4903	1	1.4903																																																																																																																																																						
CSNK1E    	5.11029	1.074336	5.769108																																																																																																																																																						
CSNK2A1   	2.29184	1.138624	2.571074																																																																																																																																																						
CSNK2A2   	2.00445	1.116423	2.173475																																																																																																																																																						
CSNK2B    	1.13653	1.051915	1.144106
CTBP1     	1.62485	1.0575	1.67084
CTBP2     	4.09331	1.19761	5.407876
CTNNB1    	1.04423	1.097694	1.048655
DVL1      	1.24742	1.088022	1.271932
DVL2      	2.04527	1.099152	2.195646
DVL3      	3.79085	1.121107	4.454773
EP300     	2.43234	1.068096	2.58411
DKK1      	0.495041	1	0.495041
DAAM1     	2.63033	1.14394	3.023197
PLCB1     	3.27331	1.172524	4.016378
FBXW11    	0.290624	1	0.290624
FRAT2     	5.54655	1.094872	6.525442
DAAM2     	5.29025	1.081799	6.062558
FZD2      	3.65667	1.084143	4.078173
CACYBP    	2.00194	1	2.00194
DKK4      	1.02491	1	1.02491
DKK2      	1.44269	1	1.44269
GSK3B     	0.987508	1.098234	0.986289
APC       	1.03107	1.059194	1.032939
JUN       	11.1352	1.119865	14.864836
RHOA      	2.70166	1.142645	3.113156
LRP6      	1.70052	1.073625	1.76831
LRP5      	0.710883	1.104165	0.686058
SMAD2     	1.44807	1	1.44807
SMAD3     	2.62045	1	2.62045
SMAD4     	1.80169	1.134306	1.949932
MMP7      	1.2515	1.130561	1.288699
MYC       	3.09662	1.096701	3.454278
NFATC1    	3.33229	1.176808	4.122568
NFATC2    	2.40602	1.172732	2.800025
NFATC3    	2.74168	1.15527	3.206472
NFATC4    	3.95731	1.139093	4.791753
LEF1      	1.25202	1.11822	1.285733
WNT16     	0.69217	1.053136	0.67877
NLK       	3.14935	1.149551	3.738784
PLCB2     	2.1441	1.117834	2.345725
PLCB3     	0.131187	1.090331	0.109197
PLCB4     	2.14008	1.112846	2.331942
WNT4      	1.74719	1.112084	1.859956
PPARD     	3.34888	1.118976	3.866785
PPP2CA    	0.595552	1	0.595552
PPP2CB    	3.28469	1.053068	3.498674
PPP2R1A   	0.923365	1.059385	0.919003
PPP2R1B   	2.76305	1.065987	2.954709
PPP2R5A   	3.83928	1.072492	4.232562
PPP2R5B   	2.64353	1.06335	2.811446
PPP2R5C   	1.50569	1	1.50569
PPP2R5D   	2.77529	1	2.77529
PPP2R5E   	2.08515	1.109711	2.260217
PPP3CA    	1.59997	1.139736	1.708573
PPP3CB    	2.06981	1.097097	2.221295
PPP3CC    	3.92103	1.135259	4.716968
PPP3R1    	2.92413	1.119415	3.323867
PPP3R2    	1.58871	1	1.58871
PRKACA    	0.114341	1	0.114341
PRKACB    	4.37992	1.069273	4.851793
PRKACG    	1.46366	1	1.46366
PRKCA     	2.58588	1.106773	2.861961
PRKCG     	2.4781	1.247749	3.102853
MAPK8     	3.33397	1.133259	3.914272
MAPK9     	0.388809	1.053699	0.369577
MAPK10    	3.32342	1.110391	3.794576
PRKX      	1.19339	1.191096	1.234398
PRKY      	0.605258	1.132325	0.566351
PSEN1     	1.67038	1.114467	1.771414
CTNNBIP1  	0.182442	1.072127	0.161373
VANGL2    	1.98208	1.092848	2.112069
CHD8      	4.359	1.084677	4.937741
RAC1      	4.53395	1.113813	5.385084
RAC2      	2.43427	1.101421	2.664126
RAC3      	0.618913	1.177394	0.568416
SENP2     	1.39243	1.117833	1.44782
CCND1     	1.29803	1.053053	1.316118
ROCK1     	4.7972	1.065958	5.319915
CHP2      	3.76558	1.132346	4.487877
SFRP1     	5.14674	1.114777	6.21155
SFRP2     	7.93102	1.100892	9.773806
SFRP4     	3.56411	1.097619	4.034891
SFRP5     	3.6861	1.132547	4.381917
SOX17     	4.14464	1.104537	4.808801
SIAH1     	1.5602	1	1.5602
PORCN     	0.067794	1.072487	0.055779
MAP3K7    	0.776295	1.060716	0.764451
TBL1X     	3.80357	1	3.80357
TCF7      	1.89928	1.103241	2.029321
TCF7L2    	2.98073	1.138466	3.467372
TP53      	0.865101	1	0.865101
WNT1      	0.623672	1.079715	0.600636
WNT2      	0.284474	1.062167	0.263088
WNT3      	2.91522	1.107604	3.270933
WNT5A     	1.90506	1.059478	1.979508
WNT6      	1.63724	1.075393	1.699241
WNT7A     	0.439268	1	0.439268
WNT7B     	1.14237	1.086855	1.155653
WNT8A     	0.660806	1.057723	0.645191
WNT8B     	0.687434	1.095616	0.663235
WNT10B    	0.679333	1.10323	0.652753
WNT11     	2.24236	1.091324	2.413977
WNT2B     	3.48257	1.098513	3.938073
WNT9A     	2.2067	1.085888	2.361928
WNT9B     	1.29105	1.087412	1.320203
FZD5      	2.11539	1.089614	2.262299
TBL1XR1   	5.40183	1.110387	6.507346
FZD3      	1.66679	1.082817	1.738827
CXXC4     	1.27017	1	1.27017
WNT10A    	0.305808	1.080247	0.278072
FOSL1     	1.45867	1.127082	1.530358
WNT5B     	1.63644	1.069734	1.693621
CAMK2A    	0.697384	1.151536	0.660317
CAMK2B    	2.38969	1.079707	2.561522
CAMK2D    	4.1806	1.090064	4.755433
CAMK2G    	2.26099	1.097846	2.448867
VANGL1    	1.78798	1.095235	1.889715
AXIN1     	0.705074	1.088923	0.683501
AXIN2     	0.987891	1.059277	0.987178
FZD1      	1.85876	1.093019	1.969093
FZD4      	5.80307	1.118363	7.145732
FZD6      	0.940822	1.106267	0.934743
FZD7      	3.63023	1.109085	4.178442
FZD8      	2.74974	1.103507	3.053243
FZD9      	1.50746	1.069873	1.551316
TCF7L1    	6.02477	1.127228	7.571308
CUL1      	2.44608	1	2.44608
NKD1      	2.26102	1	2.26102
NKD2      	0.706496	1.167305	0.6666
RUVBL1    	1.99107	1.096148	2.12737
CCND2     	2.34123	1	2.34123
BTRC      	1.48305	1	1.48305																																													
CCND3     	3.87939	1.139827	4.689092																																													
TBL1Y     	0.305124	1	0.305124																																													
CER1      	0.875795	1.073351	0.867317																																													
ROCK2     	1.73571	1	1.73571																																													
RBX1      	0.753508	1	0.753508																																													
HUMAN_CASE/hsa04330.gene	na	DLL3	RBPJL	DTX2	CREBBP	CTBP1	CTBP2	DTX3L	PTCRA	JAG1	DTX1	DVL1	DVL2	DVL3	DTX3	EP300	SNW1	DTX4	NCSTN	KAT2A	DLL1	HDAC1	HDAC2	HES1	RBPJ	JAG2	HES5	LFNG	MFNG	NOTCH1	NOTCH2	NOTCH3	NOTCH4	APH1A	DLL4	MAML3	PSENEN	PSEN1	PSEN2	RFNG	ADAM17	MAML2	NUMB	KAT2B	NUMBL	CIR	NCOR2	MAML1
Identifier	 Raw score	    Weight	Final Score	Annotation																																												
DLL3      	3.21369	1.134822	3.761484																																													
RBPJL     	0.340264	1.066614	0.316686																																													
DTX2      	0.87518	1.052056	0.869127																																													
CREBBP    	1.85471	1	1.85471																																													
CTBP1     	1.62485	1	1.62485																																													
CTBP2     	4.09331	1	4.09331																																													
DTX3L     	1.82983	1.11885	1.966067																																													
PTCRA     	1.06134	1.066614	1.065557																																													
JAG1      	0.952496	1.070993	0.949211
DTX1      	3.10505	1.082697	3.410054
DVL1      	1.24742	1.121665	1.281428
DVL2      	2.04527	1.109677	2.212243
DVL3      	3.79085	1.142479	4.583473
DTX3      	4.98102	1.151847	6.356289
EP300     	2.43234	1	2.43234
SNW1      	1.46088	1.105467	1.520464
NCSTN     	2.21792	1	2.21792
DLL1      	0.809709	1	0.809709
HDAC1     	3.1379	1	3.1379
HDAC2     	0.58826	1	0.58826
HES1      	1.46591	1.073917	1.507945
RBPJ      	3.48996	1.150358	4.211509
JAG2      	3.29899	1.112534	3.773259
HES5      	2.57019	1.23276	3.20176
LFNG      	2.10177	1.088028	2.243787
MFNG      	3.49168	1.104189	3.977522
NOTCH1    	3.01572	1.141893	3.527061
NOTCH2    	3.56594	1.108089	4.091266
NOTCH3    	6.62896	1.146473	8.745097
NOTCH4    	3.80508	1.127596	4.512485
APH1A     	2.78388	1	2.78388
DLL4      	1.08014	1.069489	1.085942
MAML3     	2.73618	1	2.73618
PSEN1     	1.67038	1	1.67038
PSEN2     	1.09994	1	1.09994
RFNG      	2.3164	1.104546	2.529026
ADAM17    	2.57388	1.082352	2.782281
MAML2     	1.18658	1	1.18658
NUMB      	2.35759	1.107837	2.586034
NUMBL     	3.09883	1.09845	3.463828
CIR       	1.35762	1	1.35762																																																							
NCOR2     	2.79742	1	2.79742																																																							
MAML1     	0.069869	1	0.069869																																																							
HUMAN_CASE/hsa04340.gene	na	CSNK1A1L	CSNK1A1	CSNK1D	CSNK1E	CSNK1G2	CSNK1G3	FBXW11	GAS1	STK36	GLI1	GLI2	GLI3	GSK3B	BMP8A	IHH	LRP2	DHH	WNT16	SUFU	RAB23	CSNK1G1	WNT4	PRKACA	PRKACB	PRKACG	PRKX	PRKY	PTCH1	HHIP	SHH	BMP2	BMP4	BMP5	BMP6	BMP7	BMP8B	SMO	WNT1	WNT2	WNT3	WNT5A	WNT6	WNT7A	WNT7B	WNT8A	WNT8B	WNT10B	WNT11	WNT2B	WNT9A	WNT9B	ZIC2	WNT10A	WNT5B	PTCH2	BTRC	WNT3A
Identifier	 Raw score	    Weight	Final Score	Annotation																																																						
CSNK1A1   	1.4903	1	1.4903																																																							
CSNK1D    	1.64938	1.076915	1.714099																																																							
CSNK1E    	5.11029	1.148224	6.5081																																																							
CSNK1G2   	2.14088	1.083489	2.281356																																																							
CSNK1G3   	4.08186	1.145399	5.00814																																																							
FBXW11    	0.290624	1	0.290624																																																							
GAS1      	6.49236	1.140961	8.451225																																																							
STK36     	1.44234	1	1.44234																																																							
GLI1      	3.39483	1.103794	3.854019																																																							
GLI2      	3.62053	1.088105	4.05511																																																							
GLI3      	5.04578	1.140928	6.338558																																																							
GSK3B     	0.987508	1	0.987508
IHH       	2.30484	1.092459	2.489833
LRP2      	1.70473	1	1.70473
DHH       	2.0232	1.060891	2.111902
WNT16     	0.69217	1.052637	0.678894
SUFU      	1.65684	1	1.65684
RAB23     	3.18618	1	3.18618
CSNK1G1   	2.19021	1.073678	2.32045
WNT4      	1.74719	1	1.74719
PRKACA    	0.114341	1	0.114341
PRKACB    	4.37992	1.117755	5.211969
PRKACG    	1.46366	1.079679	1.508767
PRKX      	1.19339	1.065197	1.207225
PRKY      	0.605258	1.095761	0.576845
PTCH1     	2.63268	1.075883	2.833343
HHIP      	1.6839	1	1.6839
SHH       	1.17167	1.133721	1.196757
BMP2      	1.30859	1.112785	1.348892
BMP4      	0.208778	1.088289	0.181811
BMP5      	2.81291	1.185005	3.406058
BMP6      	1.67058	1	1.67058
BMP7      	1.57208	1	1.57208
BMP8B     	2.40791	1	2.40791
SMO       	0.160987	1.050828	0.146715
WNT1      	0.623672	1.052326	0.608453
WNT2      	0.284474	1	0.284474
WNT3      	2.91522	1.105708	3.264307
WNT5A     	1.90506	1	1.90506
WNT6      	1.63724	1	1.63724
WNT7A     	0.439268	1	0.439268
WNT7B     	1.14237	1	1.14237
WNT8A     	0.660806	1	0.660806
WNT8B     	0.687434	1	0.687434																																																																																					
WNT10B    	0.679333	1.06578	0.662273																																																																																					
WNT11     	2.24236	1.081681	2.395252																																																																																					
WNT2B     	3.48257	1.079212	3.844366																																																																																					
WNT9A     	2.2067	1.154009	2.492774																																																																																					
WNT9B     	1.29105	1.134186	1.336073																																																																																					
ZIC2      	0.19285	1	0.19285																																																																																					
WNT10A    	0.305808	1	0.305808																																																																																					
WNT5B     	1.63644	1	1.63644																																																																																					
PTCH2     	1.58604	1.056243	1.627723																																																																																					
BTRC      	1.48305	1	1.48305																																																																																					
HUMAN_CASE/hsa04350.gene	na	CDKN2B	FST	LEFTY1	ACVR1C	COMP	CREBBP	GDF7	DCN	E2F4	E2F5	EP300	AMH	AMHR2	ID1	ID2	ID3	ID4	IFNG	BMP8A	INHBA	INHBB	INHBC	RHOA	GDF6	LTBP1	SMAD1	SMAD2	SMAD3	SMAD4	SMAD5	SMAD6	SMAD7	SMAD9	MYC	NODAL	PITX2	PPP2CA	PPP2CB	PPP2R1A	PPP2R1B	MAPK1	MAPK3	SMURF1	RBL1	RBL2	ROCK1	RPS6KB1	RPS6KB2	SMURF2	BMP2	SKP1	BMP4	BMP5	BMP6	BMP7	BMP8B	BMPR1A	BMPR1B	BMPR2	SP1	TFDP1	TGFB1	TGFB2	TGFB3	LEFTY2	TGFBR1	TGFBR2	THBS1	THBS2	THBS3	THBS4	TNF	similar to S-phase kinase-associated protein 1A (p19A) 	GDF5	INHBE	CUL1	CHRD	ACVR1	ACVR1B	ACVR2A	NOG	ACVR2B	ZFYVE9	ACVRL1	ROCK2	ZFYVE16	RBX1
Identifier	 Raw score	    Weight	Final Score	Annotation																																																																																				
CDKN2B    	2.96378	1.0526	3.138089																																																																																					
FST       	2.36026	1	2.36026																																																																																					
LEFTY1    	0.955587	1.095903	0.951433																																																																																					
ACVR1C    	3.0383	1	3.0383
COMP      	0.904059	1	0.904059
CREBBP    	1.85471	1	1.85471
DCN       	6.32912	1.094584	7.535942
E2F4      	1.97669	1	1.97669
E2F5      	0.752347	1	0.752347
EP300     	2.43234	1	2.43234
AMH       	1.38014	1.098031	1.424426
AMHR2     	2.7938	1.120005	3.160391
ID1       	1.29641	1.061588	1.317304
ID2       	0.653363	1	0.653363
ID3       	2.10818	1.057802	2.201052
ID4       	5.99626	1	5.99626
IFNG      	0.327027	1	0.327027
INHBA     	0.808251	1.145112	0.783664
INHBB     	1.45855	1.075387	1.500648
INHBC     	1.52214	1	1.52214
RHOA      	2.70166	1.067936	2.890374
LTBP1     	3.46746	1.135618	4.104375
SMAD1     	2.65624	1.070337	2.845175
SMAD2     	1.44807	1.078278	1.49065
SMAD3     	2.62045	1.091823	2.862808
SMAD4     	1.80169	1.095814	1.906241
SMAD5     	1.28635	1.107622	1.321687
SMAD6     	2.00447	1.079176	2.117925
SMAD7     	0.264498	1.060702	0.243985
SMAD9     	1.11497	1	1.11497
MYC       	3.09662	1.0526	3.286312
NODAL     	1.53343	1.096686	1.598141
PITX2     	2.08858	1	2.08858
PPP2CA    	0.595552	1	0.595552
PPP2CB    	3.28469	1.10961	3.74203
PPP2R1A   	0.923365	1.166331	0.9112
PPP2R1B   	2.76305	1.092639	3.035839
MAPK1     	4.63002	1	4.63002
MAPK3     	1.52399	1.059665	1.562787
SMURF1    	1.89914	1.052387	1.964037
RBL1      	1.07583	1	1.07583
RBL2      	0.196847	1	0.196847
ROCK1     	4.7972	1.067936	5.336438
RPS6KB1   	3.13592	1.114905	3.57602
RPS6KB2   	0.675677	1	0.675677
SMURF2    	0.283146	1	0.283146
BMP2      	1.30859	1.106625	1.34666
BMP4      	0.208778	1.064962	0.188578
BMP5      	2.81291	1.099197	3.116813
BMP6      	1.67058	1	1.67058
BMP7      	1.57208	1.050649	1.608518
BMP8B     	2.40791	1.116144	2.666648
BMPR1A    	2.29929	1.153727	2.613248
BMPR1B    	1.13834	1	1.13834
BMPR2     	1.85334	1.096189	1.96666
SP1       	1.86923	1	1.86923
TFDP1     	1.2328	1	1.2328
TGFB1     	2.89284	1.112898	3.261422
TGFB2     	2.04558	1.129362	2.244008
TGFB3     	3.11684	1.124742	3.591713
LEFTY2    	3.71314	1.131558	4.412607
TGFBR1    	2.54802	1.064924	2.707543
TGFBR2    	2.19104	1.12266	2.412318
THBS1     	3.0584	1.181947	3.748251
THBS2     	5.83807	1.232367	8.796809
THBS3     	1.52918	1	1.52918
THBS4     	3.13476	1.183281	3.864997
TNF       	0.157292	1.083202	0.134856																																																																																																																															
GDF5      	0.026655	1	0.026655																																																																																																																															
INHBE     	0.043708	1.050652	0.037299																																																																																																																															
CUL1      	2.44608	1	2.44608																																																																																																																															
CHRD      	1.79563	1.069287	1.869953																																																																																																																															
ACVR1     	2.27614	1.051463	2.374551																																																																																																																															
ACVR1B    	3.32235	1.103448	3.761734																																																																																																																															
ACVR2A    	3.55871	1.095627	4.018009																																																																																																																															
ACVR2B    	2.02686	1	2.02686																																																																																																																															
ZFYVE9    	2.14144	1.081504	2.278555																																																																																																																															
ACVRL1    	1.18789	1	1.18789																																																																																																																															
ROCK2     	1.73571	1.064478	1.798532																																																																																																																															
ZFYVE16   	0.95747	1	0.95747																																																																																																																															
RBX1      	0.753508	1	0.753508																																																																																																																															
HUMAN_CASE/hsa04360.gene	na	PLXNC1	CDK5	PAK4	SEMA3A	SEMA6C	SEMA6B	SEMA4F	SEMA4D	SEMA4B	SEMA3C	CFL1	NFAT5	CFL2	CHP	UNC5D	DCC	DPYSL2	EFNA1	EFNA2	EFNA3	EFNA4	EFNA5	EFNB1	EFNB2	EFNB3	EPHA2	EPHA1	EPHA3	EPHA4	EPHA5	EPHA7	EPHA8	EPHB1	EPHB2	EPHB3	EPHB4	EPHB6	UNC5B	SEMA3D	FES	NTNG1	ABLIM3	ARHGEF12	SRGAP2	PLXNB2	ABL1	FYN	NGEF	RND1	GNAI1	GNAI2	GNAI3	EPHA6	GSK3B	RHOD	HRAS	ITGB1	KRAS	RHOA	L1CAM	ABLIM1	LIMK1	LIMK2	MET	NCK1	NFATC1	NFATC2	NFATC3	NFATC4	NRAS	NTN3	PAK1	PAK2	PAK3	PLXNA1	PLXNA2	PLXNB1	PLXNB3	SEMA5B	SEMA4C	PPP3CA	PPP3CB	PPP3CC	PPP3R1	PPP3R2	PLXNA3	MAPK1	MAPK3	DPYSL5	SEMA3G	PAK6	PAK7	PTK2	SRGAP1	SEMA6A	LRRC4C	SEMA4G	RAC1	RAC2	RAC3	RASA1	NTN4	RGS3	ROBO1	ROBO2	ROCK1	CXCL12	CHP2	SEMA3F	SEMA4A	ROBO3	SLIT1	SLIT3	CXCR4	SEMA3B	SEMA6D	NCK2	ABLIM2	SEMA7A	UNC5C	NRP1	UNC5A	SEMA5A	SLIT2	NTN1	ROCK2	SEMA3E	SRGAP3	CDC42
Identifier	 Raw score	    Weight	Final Score	Annotation																																																																																																																														
PLXNC1    	2.53394	1	2.53394
CDK5      	0.886688	1.071462	0.8791
PAK4      	2.42077	1.117877	2.686661
SEMA3A    	2.6386	1	2.6386
SEMA6C    	2.75717	1	2.75717
SEMA6B    	2.32402	1	2.32402
SEMA4F    	1.5667	1.099838	1.638524
SEMA4D    	1.91243	1.060063	1.988375
SEMA4B    	2.37314	1.267754	2.991008
SEMA3C    	0.88859	1	0.88859
CFL1      	1.79538	1.116994	1.92261
NFAT5     	0.742217	1.070639	0.72675
CFL2      	4.77204	1.144771	5.983577
CHP       	4.12543	1.172369	5.266922
DCC       	1.57415	1	1.57415
DPYSL2    	5.86197	1.08719	6.839258
EFNA1     	1.93657	1.090448	2.055866
EFNA2     	0.361328	1.129806	0.316603
EFNA3     	1.90888	1.108083	2.047039
EFNA4     	0.94871	1.113678	0.943049
EFNA5     	1.58241	1.070236	1.63425
EFNB1     	1.26327	1.06435	1.282412
EFNB2     	2.49494	1.145278	2.849339
EFNB3     	0.303492	1.117048	0.263957
EPHA2     	0.794372	1.07406	0.780944
EPHA1     	1.53775	1.146062	1.637505
EPHA3     	3.1343	1.062312	3.365551
EPHA4     	2.28158	1.144545	2.570496
EPHA5     	0.616287	1	0.616287
EPHA7     	0.853651	1.072722	0.843884
EPHA8     	2.37309	1.111267	2.612609
EPHB1     	2.38024	1.116818	2.634007
EPHB2     	1.92721	1.130339	2.099261
EPHB3     	1.25385	1	1.25385
EPHB4     	2.68364	1	2.68364
EPHB6     	2.87557	1.123515	3.276297
UNC5B     	1.98395	1	1.98395
SEMA3D    	0.738283	1	0.738283
FES       	2.28581	1.095645	2.47389
NTNG1     	1.25765	1.088764	1.283504
ABLIM3    	3.56693	1.129123	4.203478
ARHGEF12  	3.80881	1.103442	4.373882
SRGAP2    	5.03528	1.116586	6.079529
PLXNB2    	1.22581	1.119523	1.256006
ABL1      	0.633925	1.137577	0.595392
FYN       	6.09945	1.111346	7.459839
NGEF      	3.18151	1.0952	3.552088
RND1      	1.52162	1	1.52162
GNAI1     	1.81986	1.124083	1.960217
GNAI2     	4.40806	1.195715	5.893001
GNAI3     	3.45339	1.118493	3.999666
EPHA6     	0.133856	1.060982	0.118407
GSK3B     	0.987508	1.058913	0.986777
RHOD      	1.8738	1	1.8738
HRAS      	0.400226	1.157982	0.346319
ITGB1     	1.79755	1	1.79755
KRAS      	3.35905	1.098534	3.785007
RHOA      	2.70166	1.064679	2.881032
L1CAM     	4.55665	1.088707	5.212814
ABLIM1    	3.53249	1.125509	4.138758
LIMK1     	1.01943	1	1.01943
LIMK2     	2.59395	1.155433	3.008187
MET       	3.38181	1	3.38181
NCK1      	3.26942	1.106612	3.709536
NFATC1    	3.33229	1.176808	4.122568
NFATC2    	2.40602	1.172732	2.800025
NFATC3    	2.74168	1.192646	3.329651
NFATC4    	3.95731	1.139093	4.791753
NRAS      	3.62148	1.055544	3.889812
PAK1      	4.30018	1.173668	5.539913
PAK2      	1.93377	1.082221	2.041518
PLXNA1    	2.1211	1.211052	2.485893
PLXNA2    	1.91494	1.110827	2.057906
PLXNB1    	0.550837	1	0.550837
PLXNB3    	1.83531	1.108062	1.959776
SEMA5B    	1.02605	1	1.02605
SEMA4C    	4.01897	1.13021	4.816996
PPP3CA    	1.59997	1.158662	1.723839
PPP3CB    	2.06981	1.090413	2.210521
PPP3CC    	3.92103	1.19573	5.12326
PPP3R1    	2.92413	1.117343	3.316485
PPP3R2    	1.58871	1	1.58871
PLXNA3    	2.74725	1.191145	3.332663
MAPK1     	4.63002	1.204492	6.334163
MAPK3     	1.52399	1.063642	1.565408
DPYSL5    	2.14305	1	2.14305
SEMA3G    	5.05843	1.113142	6.07672
PAK6      	2.19642	1.093644	2.364367
PAK7      	1.03445	1.092508	1.037696
PTK2      	1.46135	1	1.46135
SRGAP1    	1.9444	1.122409	2.109287
SEMA6A    	2.95044	1	2.95044
LRRC4C    	4.7803	1.088764	5.492456
SEMA4G    	1.01862	1.141916	1.02129
RAC1      	4.53395	1.121871	5.451078
RAC2      	2.43427	1.092391	2.642809
RAC3      	0.618913	1.082714	0.594832
RASA1     	1.67613	1.148899	1.810118
NTN4      	1.41752	1	1.41752
RGS3      	2.86151	1.103113	3.189159
ROBO1     	3.10372	1.155104	3.699778
ROBO2     	1.51924	1.105857	1.588009
ROCK1     	4.7972	1.067936	5.336438
CXCL12    	4.288	1.113109	5.055551
CHP2      	3.76558	1.159696	4.653608
SEMA3F    	3.29145	1	3.29145
SEMA4A    	2.73467	1.050005	2.875759
ROBO3     	1.24086	1.137296	1.278176
SLIT1     	2.16264	1.182771	2.490059
SLIT3     	5.53814	1	5.53814
CXCR4     	4.93779	1.179216	6.573924
SEMA3B    	1.10175	1	1.10175
SEMA6D    	2.97186	1	2.97186																																																																								
NCK2      	2.27628	1.056902	2.385352																																																																								
ABLIM2    	2.52335	1.09628	2.758545																																																																								
SEMA7A    	0.85268	1	0.85268																																																																								
UNC5C     	1.74862	1	1.74862																																																																								
NRP1      	2.21653	1.100182	2.400512																																																																								
UNC5A     	2.65696	1	2.65696																																																																								
SEMA5A    	3.69995	1	3.69995																																																																								
SLIT2     	4.44289	1.157828	5.62193																																																																								
NTN1      	4.05327	1.058626	4.399859																																																																								
ROCK2     	1.73571	1	1.73571																																																																								
SEMA3E    	2.71294	1	2.71294																																																																								
SRGAP3    	0.784063	1.074512	0.769979																																																																								
CDC42     	2.43596	1.10069	2.664427																																																																								
HUMAN_CASE/hsa04370.gene	na	AKT3	PLA2G4B	NFAT5	CHP	MAPK14	AKT1	AKT2	PIK3R5	SHC2	PLA2G2D	PLA2G2E	HRAS	HSPB1	KDR	KRAS	NFATC1	NFATC2	NFATC3	NFATC4	NOS3	NRAS	PLA2G3	PIK3CA	PIK3CB	PIK3CD	PIK3CG	PIK3R1	PIK3R2	PLA2G1B	PLA2G2A	PLA2G4A	PLA2G5	PLCG1	PLCG2	PPP3CA	PPP3CB	PPP3CC	PPP3R1	PPP3R2	PRKCA	PRKCB	PRKCG	MAPK1	MAPK3	MAPK11	MAPK13	MAP2K1	MAP2K2	SPHK2	BAD	PTGS2	PTK2	PXN	RAC1	RAC2	RAC3	RAF1	MAPK12	CHP2	PLA2G2F	SRC	VEGFA	MAPKAPK3	PLA2G12A	PLA2G6	PLA2G10	CASP9	PLA2G12B	PIK3R3	JMJD7-PLA2G4B	SPHK1	SH2D2A	MAPKAPK2	CDC42
Identifier	 Raw score	    Weight	Final Score	Annotation																																																																							
AKT3      	3.50543	1.127182	4.11171
PLA2G4B   	1.78037	1.134199	1.923661
NFAT5     	0.742217	1.070639	0.72675
CHP       	4.12543	1.144495	5.062922
MAPK14    	1.91546	1.10787	2.054574
AKT1      	2.0319	1.104562	2.188251
AKT2      	3.28342	1.126949	3.818331
PIK3R5    	1.55084	1.118858	1.63387
SHC2      	1.52123	1	1.52123
PLA2G2D   	1.65592	1.150251	1.786282
PLA2G2E   	1.03624	1	1.03624
HRAS      	0.400226	1.183178	0.33842
HSPB1     	1.5989	1	1.5989
KDR       	0.701379	1.097547	0.677526
KRAS      	3.35905	1.126179	3.913937
NFATC1    	3.33229	1.164449	4.061695
NFATC2    	2.40602	1.140989	2.723066
NFATC3    	2.74168	1.191384	3.325418
NFATC4    	3.95731	1.134856	4.763902
NOS3      	1.52799	1.104064	1.596911
NRAS      	3.62148	1.076185	3.994524
PLA2G3    	0.753437	1.061586	0.740414
PIK3CA    	2.35178	1.212462	2.82036
PIK3CB    	3.25333	1.175386	4.001138
PIK3CD    	2.79996	1.129386	3.198946
PIK3CG    	2.49813	1.145666	2.854526
PIK3R1    	1.60433	1.145136	1.718261
PIK3R2    	0.683899	1.15736	0.644208
PLA2G1B   	1.81507	1.103509	1.930595
PLA2G2A   	0.226399	1	0.226399
PLA2G4A   	0.351076	1.066167	0.327583
PLA2G5    	2.88064	1.114963	3.253218
PLCG1     	0.725247	1.095049	0.703437
PLCG2     	2.03876	1.095373	2.182083
PPP3CA    	1.59997	1.120014	1.69281
PPP3CB    	2.06981	1.07916	2.192499
PPP3CC    	3.92103	1.182673	5.032668
PPP3R1    	2.92413	1.117343	3.316485
PPP3R2    	1.58871	1	1.58871
PRKCA     	2.58588	1.070561	2.765174
PRKCG     	2.4781	1.112548	2.744581
MAPK1     	4.63002	1.125779	5.614344
MAPK3     	1.52399	1.135319	1.613404
MAPK11    	2.40313	1.128424	2.689542
MAPK13    	3.79771	1.125281	4.488744
MAP2K1    	1.61016	1.141548	1.722467
MAP2K2    	2.24213	1.113107	2.456535
SPHK2     	1.49532	1.089457	1.55012
BAD       	0.635368	1.08873	0.610306
PTGS2     	4.75592	1.119637	5.731349
PTK2      	1.46135	1	1.46135
PXN       	0.709051	1	0.709051
RAC1      	4.53395	1.171382	5.874688
RAC2      	2.43427	1.162959	2.814046
RAC3      	0.618913	1.079954	0.59562
RAF1      	0.218609	1.093843	0.18954
MAPK12    	0.409928	1.057888	0.389303
CHP2      	3.76558	1.107428	4.342024
PLA2G2F   	5.57634	1.081146	6.410805
SRC       	1.88725	1.104875	2.017238
VEGFA     	1.37247	1.050552	1.394614
MAPKAPK3  	0.733866	1.079237	0.716092
PLA2G12A  	2.10623	1.064918	2.210585
PLA2G6    	1.48367	1.151051	1.574773
PLA2G10   	2.42539	1.098364	2.646245																																																																																																																																																																																																												
CASP9     	0.837728	1.059312	0.828976																																																																																																																																																																																																												
PLA2G12B  	2.64131	1.090095	2.882859																																																																																																																																																																																																												
PIK3R3    	1.70702	1	1.70702																																																																																																																																																																																																												
SPHK1     	1.38766	1.15921	1.461962																																																																																																																																																																																																												
SH2D2A    	2.28317	1.06821	2.415429																																																																																																																																																																																																												
MAPKAPK2  	4.9313	1.142985	6.195046																																																																																																																																																																																																												
CDC42     	2.43596	1.090219	2.639704																																																																																																																																																																																																												
HUMAN_CASE/hsa04510.gene	na	AKT3	PAK4	LAMC3	MYL12B	MRLC2	MYL9	VAV3	MYL12A	MRLC3	CHAD	COL1A1	COL1A2	COL2A1	COL3A1	COL4A1	COL4A2	COL4A4	COL4A6	COL5A1	COL5A2	COL6A1	COL6A2	COL6A3	COL11A1	COL11A2	COMP	COL6A6	CRK	CRKL	CTNNB1	DIAPH1	DOCK1	EGF	EGFR	ELK1	ERBB2	AKT1	AKT2	FIGF	LAMB4	ITGA11	FLNA	FLNB	FLNC	FLT1	FLT4	FN1	PIP5K1C	PIK3R5	FYN	SHC2	LAMA1	GRB2	RAPGEF1	GRLF1	GSK3B	PARVB	MYLPF	HGF	HRAS	BIRC2	BIRC3	XIAP	TNC	IBSP	IGF1	IGF1R	ILK	ITGA6	ITGA1	ITGA2	ITGA2B	ITGA3	ITGA4	ITGA5	ITGA7	ITGA9	ITGAV	ITGB1	ITGB3	ITGB4	ITGB5	ITGB6	ITGB7	ITGB8	JUN	KDR	RHOA	LAMA2	LAMA3	LAMA4	LAMA5	LAMB1	LAMB2	LAMB3	LAMC1	LAMC2	ARHGAP5	SHC4	MET	MYL2	MYL5	MYLK	PPP1R12A	COL5A3	PAK1	PAK2	PAK3	PDGFA	PDGFB	PDGFRA	PDGFRB	PDPK1	PGF	PIK3CA	PIK3CB	PIK3CD	PIK3CG	PIK3R1	PIK3R2	SHC3	PPP1CA	PPP1CB	PPP1CC	PARVA	PRKCA	PRKCB	PRKCG	MAPK1	MAPK3	MAPK8	MAPK9	MAPK10	PDGFC	MAP2K1	RELN	PAK6	PAK7	BAD	PTEN	PTK2	PXN	MYL7	RAC1	RAC2	RAC3	RAF1	RAP1A	RAP1B	CCND1	BCL2	ACTB	ROCK1	TNN	PARVG	similar to cytoskeletal beta actin 	SHC1	similar to beta-actin 	similar to LOC283693 protein  [SP:tr:Q05CW5_HUMAN]	similar to Filamin-C (Gamma-filamin) (Filamin-2) (Protein FLNc) (Actin-binding-like protein) (ABP-L) (ABP-280-like protein)  [SP:tr:A4D1J9_HUMAN]	SOS1	SOS2	SPP1	SRC	BRAF	THBS1	THBS2	THBS3	THBS4	TLN1	ACTG1	TNR	TNXB	VASP	VAV1	VAV2	VCL	VEGFA	VEGFB	VEGFC	VTN	VWF	ZYX	PDGFD	ACTN4	CAPN2	TLN2	PIK3R3	ITGA10	ITGA8	MYLK2	CAV1	CAV2	CAV3	ACTN1	ACTN2	ACTN3	CCND2	CCND3	MYLK3	MYL10	MYLC2PL	ROCK2	BCAR1	FARP2	CDC42
Identifier	 Raw score	    Weight	Final Score	Annotation																																																																																																																																																																																																											
AKT3      	3.50543	1.152381	4.243745																																																																																																																																																																																																												
PAK4      	2.42077	1.110558	2.669331																																																																																																																																																																																																												
LAMC3     	0.355187	1	0.355187																																																																																																																																																																																																												
MYL12B    	2.21527	1.118581	2.434377																																																																																																																																																																																																												
MYL9      	5.36741	1.128098	6.656503																																																																																																																																																																																																												
VAV3      	4.73177	1.099766	5.525451																																																																																																																																																																																																												
CHAD      	1.94563	1	1.94563
COL1A1    	4.84389	1	4.84389
COL1A2    	5.99652	1	5.99652
COL2A1    	1.3893	1	1.3893
COL3A1    	2.32307	1	2.32307
COL4A1    	3.87234	1	3.87234
COL4A2    	3.6705	1	3.6705
COL4A4    	2.60848	1	2.60848
COL4A6    	1.66542	1	1.66542
COL5A1    	1.84047	1	1.84047
COL5A2    	3.36719	1	3.36719
COL6A1    	4.57937	1	4.57937
COL6A2    	4.33585	1	4.33585
COL6A3    	4.88872	1	4.88872
COL11A1   	1.71747	1	1.71747
COL11A2   	0.798769	1	0.798769
COMP      	0.904059	1	0.904059
CRK       	3.42104	1.072641	3.740761
CRKL      	2.25683	1.061669	2.373005
CTNNB1    	1.04423	1.148541	1.050965
DIAPH1    	1.47033	1.127167	1.544203
DOCK1     	2.7313	1	2.7313
EGF       	0.291785	1.063893	0.269702
EGFR      	2.40437	1.095071	2.613506
ELK1      	3.32021	1.08997	3.698749
ERBB2     	2.41297	1.123351	2.689925
AKT1      	2.0319	1.125562	2.221074
AKT2      	3.28342	1.146824	3.90963
FIGF      	3.51023	1.091587	3.938051
LAMB4     	1.20974	1	1.20974
ITGA11    	1.48657	1	1.48657
FLNA      	5.5514	1	5.5514
FLNB      	4.16003	1	4.16003
FLNC      	3.71127	1	3.71127
FLT1      	1.87665	1.129786	2.036408
FLT4      	1.98507	1.116816	2.150605
FN1       	3.93877	1	3.93877
PIP5K1C   	1.26526	1.18286	1.320883
PIK3R5    	1.55084	1.110316	1.627757
FYN       	6.09945	1.098461	7.288051
SHC2      	1.52123	1.121698	1.600913
LAMA1     	2.55164	1	2.55164
GRB2      	1.56368	1.126993	1.65502
RAPGEF1   	2.34677	1.057796	2.46537
GRLF1     	2.4107	1.056071	2.532623
GSK3B     	0.987508	1	0.987508
PARVB     	3.04746	1.097992	3.399071
MYLPF     	0.387445	1.103269	0.351305
HGF       	2.82499	1.055046	2.991188
HRAS      	0.400226	1.062769	0.37787
BIRC2     	2.66753	1.057119	2.821293
BIRC3     	1.48026	1	1.48026
TNC       	3.24559	1	3.24559
IBSP      	0.867105	1	0.867105
IGF1      	5.13494	1.127961	6.33076
IGF1R     	1.39208	1.11027	1.443797
ILK       	2.39514	1.160789	2.75628
ITGA6     	2.71682	1	2.71682
ITGA1     	2.59171	1	2.59171
ITGA2     	4.59641	1	4.59641
ITGA2B    	1.63717	1	1.63717
ITGA3     	0.137083	1	0.137083
ITGA4     	1.20997	1	1.20997
ITGA5     	4.76815	1	4.76815
ITGA7     	3.88081	1	3.88081
ITGA9     	4.66623	1	4.66623
ITGAV     	0.145135	1	0.145135
ITGB1     	1.79755	1.081925	1.886017
ITGB3     	1.61026	1.143603	1.724276
ITGB4     	3.22826	1.162444	3.905238
ITGB5     	1.97957	1.066238	2.071166
ITGB6     	3.96584	1.12142	4.687975
ITGB7     	1.72864	1.076292	1.802352
ITGB8     	1.56887	1.098799	1.640253
JUN       	11.1352	1.088766	13.791434
KDR       	0.701379	1.098763	0.677234
RHOA      	2.70166	1.083476	2.935361
LAMA2     	3.02703	1	3.02703
LAMA3     	3.50262	1	3.50262
LAMA4     	4.41474	1	4.41474
LAMA5     	2.06184	1	2.06184
LAMB1     	1.52838	1	1.52838
LAMB2     	4.00535	1	4.00535
LAMB3     	2.47347	1	2.47347
LAMC1     	4.18606	1	4.18606
LAMC2     	1.89968	1	1.89968
ARHGAP5   	3.51866	1.197143	4.509117
MET       	3.38181	1.127209	3.94877
MYL2      	0.380223	1.100915	0.344872
MYL5      	0.828065	1.089346	0.814224
MYLK      	3.61038	1.119616	4.209642
PPP1R12A  	2.97407	1.141357	3.469466
COL5A3    	1.85703	1	1.85703
PAK1      	4.30018	1.145454	5.316548
PAK2      	1.93377	1.078681	2.036758
PDGFA     	1.64826	1.090458	1.724477
PDGFB     	4.86712	1.166786	6.337227
PDGFRA    	2.02146	1.110846	2.18548
PDGFRB    	4.39179	1.15345	5.511313
PDPK1     	5.27172	1.132411	6.569721
PGF       	3.09288	1.126377	3.567251
PIK3CA    	2.35178	1.136638	2.643283
PIK3CB    	3.25333	1.14483	3.859478
PIK3CD    	2.79996	1.13259	3.209516
PIK3CG    	2.49813	1.119002	2.785686
PIK3R1    	1.60433	1.137957	1.71244
PIK3R2    	0.683899	1.106907	0.656676
SHC3      	2.34045	1.138829	2.633716
PPP1CA    	2.22666	1.080347	2.374579
PPP1CB    	1.84628	1.101015	1.964254
PPP1CC    	4.38459	1.113076	5.182218
PARVA     	3.36774	1.111526	3.856119
PRKCA     	2.58588	1.100714	2.845533
PRKCG     	2.4781	1.070863	2.642696
MAPK1     	4.63002	1.157666	5.895525
MAPK3     	1.52399	1.108018	1.594952
MAPK8     	3.33397	1.097883	3.751033
MAPK9     	0.388809	1.053699	0.369577
MAPK10    	3.32342	1.140812	3.935778
PDGFC     	2.29112	1.100352	2.489884
MAP2K1    	1.61016	1.113701	1.69977
RELN      	6.10612	1	6.10612
PAK6      	2.19642	1.087099	2.352224
PAK7      	1.03445	1.100783	1.037987
BAD       	0.635368	1.067549	0.616198
PTEN      	2.77127	1	2.77127
PTK2      	1.46135	1.095143	1.515059
PXN       	0.709051	1.057779	0.695104
MYL7      	3.41831	1.09182	3.826713
RAC1      	4.53395	1.123946	5.468198
RAC2      	2.43427	1.107871	2.679456
RAC3      	0.618913	1.088774	0.593105
RAF1      	0.218609	1	0.218609
RAP1A     	1.09877	1	1.09877
RAP1B     	2.20427	1	2.20427
CCND1     	1.29803	1.091007	1.329212
BCL2      	2.98364	1.164056	3.569697
ACTB      	2.56611	1.127329	2.893263
ROCK1     	4.7972	1.117426	5.76705
TNN       	0.019892	1	0.019892
PARVG     	1.84515	1.179549	2.059669
SHC1      	0.653348	1.112722	0.622741
SOS1      	1.46592	1	1.46592
SOS2      	2.84798	1.058965	3.029275
SPP1      	3.71169	1	3.71169
SRC       	1.88725	1.072019	1.97558
BRAF      	1.70516	1	1.70516
THBS1     	3.0584	1	3.0584
THBS2     	5.83807	1	5.83807
THBS3     	1.52918	1	1.52918
THBS4     	3.13476	1	3.13476
TLN1      	1.30841	1.142797	1.359611
ACTG1     	1.21904	1.114028	1.246885
TNR       	0.977944	1	0.977944
TNXB      	6.69559	1	6.69559
VASP      	0.554045	1.12194	0.515553
VAV1      	2.43625	1.119229	2.709134
VAV2      	1.0655	1.13826	1.074887
VCL       	2.17121	1.131796	2.404794
VEGFA     	1.37247	1.08748	1.411015
VEGFB     	3.08356	1.110868	3.493595
VEGFC     	5.3206	1.174427	7.121766
VTN       	0.963105	1	0.963105
VWF       	5.08096	1	5.08096
ZYX       	3.62604	1.124029	4.254204
PDGFD     	0.407269	1.082062	0.378327
ACTN4     	2.61272	1.05635	2.758011
CAPN2     	4.07253	1.070011	4.49326
TLN2      	2.49069	1.116712	2.770606
PIK3R3    	1.70702	1.117217	1.817444
ITGA10    	0.198105	1	0.198105
ITGA8     	1.07021	1	1.07021
MYLK2     	2.98813	1.128405	3.439087
CAV1      	5.62542	1.173577	7.592153
CAV2      	5.37316	1.161853	7.053741
CAV3      	1.69235	1.089967	1.774381
ACTN1     	4.13404	1.175248	5.301431																																																																																		
ACTN2     	2.16243	1.117786	2.368065																																																																																		
ACTN3     	2.1815	1.062733	2.2909																																																																																		
CCND2     	2.34123	1.068082	2.480828																																																																																		
CCND3     	3.87939	1.092619	4.398392																																																																																		
MYL10     	1.39885	1.053811	1.424345																																																																																		
ROCK2     	1.73571	1.109186	1.843422																																																																																		
BCAR1     	0.745964	1	0.745964																																																																																		
FARP2     	1.29037	1.071481	1.314099																																																																																		
CDC42     	2.43596	1.127669	2.729203																																																																																		
HUMAN_CASE/hsa04512.gene	na	LAMC3	CHAD	COL1A1	COL1A2	COL2A1	COL3A1	COL4A1	COL4A2	COL4A4	COL4A6	COL5A1	COL5A2	COL6A1	COL6A2	COL6A3	COL11A1	COL11A2	COMP	COL6A6	DAG1	LAMB4	ITGA11	SV2C	FN1	GP1BA	GP1BB	GP5	GP9	LAMA1	HMMR	HSPG2	TNC	IBSP	ITGA6	ITGA1	ITGA2	ITGA2B	ITGA3	ITGA4	ITGA5	ITGA7	ITGA9	ITGAV	ITGB1	ITGB3	ITGB4	ITGB5	ITGB6	ITGB7	ITGB8	AGRN	LAMA2	LAMA3	LAMA4	LAMA5	LAMB1	LAMB2	LAMB3	LAMC1	LAMC2	COL5A3	GP6	RELN	SDC1	SDC2	SDC4	TNN	SPP1	THBS1	THBS2	THBS3	THBS4	TNR	TNXB	VTN	VWF	ITGA10	ITGA8	CD36	CD44	CD47	SDC3	SV2B	SV2A
Identifier	 Raw score	    Weight	Final Score	Annotation																																																																																	
LAMC3     	0.355187	1	0.355187																																																																																		
CHAD      	1.94563	1	1.94563																																																																																		
COL1A1    	4.84389	1.080309	5.498213																																																																																		
COL1A2    	5.99652	1.08414	6.971903																																																																																		
COL2A1    	1.3893	1	1.3893
COL3A1    	2.32307	1.069709	2.463656
COL4A1    	3.87234	1.104944	4.463521
COL4A2    	3.6705	1.096487	4.161153
COL4A4    	2.60848	1.081545	2.820601
COL4A6    	1.66542	1	1.66542
COL5A1    	1.84047	1.062593	1.912104
COL5A2    	3.36719	1.098506	3.794955
COL6A1    	4.57937	1.086725	5.225332
COL6A2    	4.33585	1.088987	4.940437
COL6A3    	4.88872	1.093018	5.666344
COL11A1   	1.71747	1.070887	1.784595
COL11A2   	0.798769	1.097303	0.781496
COMP      	0.904059	1	0.904059
DAG1      	1.38062	1	1.38062
LAMB4     	1.20974	1.058917	1.223387
ITGA11    	1.48657	1	1.48657
SV2C      	1.4471	1.070057	1.485055
FN1       	3.93877	1.084368	4.421707
GP1BA     	2.651	1	2.651
GP1BB     	2.46979	1	2.46979
GP5       	2.33306	1	2.33306
GP9       	0.325436	1	0.325436
LAMA1     	2.55164	1.094266	2.787203
HMMR      	3.59466	1	3.59466
HSPG2     	2.83043	1	2.83043
TNC       	3.24559	1.095046	3.62986
IBSP      	0.867105	1	0.867105
ITGA6     	2.71682	1	2.71682
ITGA1     	2.59171	1	2.59171
ITGA2     	4.59641	1	4.59641
ITGA2B    	1.63717	1	1.63717
ITGA3     	0.137083	1	0.137083
ITGA4     	1.20997	1	1.20997
ITGA5     	4.76815	1	4.76815
ITGA7     	3.88081	1	3.88081
ITGA9     	4.66623	1	4.66623
ITGAV     	0.145135	1	0.145135
ITGB1     	1.79755	1	1.79755
ITGB3     	1.61026	1	1.61026
ITGB4     	3.22826	1	3.22826
ITGB5     	1.97957	1	1.97957
ITGB6     	3.96584	1	3.96584
ITGB7     	1.72864	1	1.72864
ITGB8     	1.56887	1	1.56887
AGRN      	1.96132	1	1.96132
LAMA2     	3.02703	1.06187	3.241734
LAMA3     	3.50262	1.159384	4.277209
LAMA4     	4.41474	1.089241	5.040309
LAMA5     	2.06184	1.074836	2.17657
LAMB1     	1.52838	1.060631	1.5682
LAMB2     	4.00535	1.066152	4.390423
LAMB3     	2.47347	1.072062	2.640276
LAMC1     	4.18606	1.100517	4.834008
LAMC2     	1.89968	1.065874	1.981701
COL5A3    	1.85703	1	1.85703
GP6       	0.155101	1.097303	0.129378
RELN      	6.10612	1.06495	6.867535
SDC1      	3.05016	1.170157	3.687511
SDC2      	5.48361	1.227785	8.080062
SDC4      	1.96392	1.095444	2.094598
TNN       	0.019892	1	0.019892
SPP1      	3.71169	1.068216	4.05906
THBS1     	3.0584	1.119101	3.493953
THBS2     	5.83807	1.083192	6.761093																																																																																																																																				
THBS3     	1.52918	1.063319	1.570863																																																																																																																																				
THBS4     	3.13476	1.086181	3.459137																																																																																																																																				
TNR       	0.977944	1.063704	0.976556																																																																																																																																				
TNXB      	6.69559	1.080021	7.795957																																																																																																																																				
VTN       	0.963105	1	0.963105																																																																																																																																				
VWF       	5.08096	1.082515	5.81028																																																																																																																																				
ITGA10    	0.198105	1	0.198105																																																																																																																																				
ITGA8     	1.07021	1	1.07021																																																																																																																																				
CD36      	0.904274	1.074785	0.897495																																																																																																																																				
CD44      	2.78347	1.134426	3.194114																																																																																																																																				
CD47      	3.22235	1.160989	3.890298																																																																																																																																				
SDC3      	3.56908	1.155522	4.350019																																																																																																																																				
SV2B      	4.43452	1.137695	5.443951																																																																																																																																				
SV2A      	2.77677	1.104261	3.088757																																																																																																																																				
HUMAN_CASE/hsa04514.gene	na	CDH2	CDH3	CDH4	CDH5	CDH15	CD226	CLDN16	CNTN1	CLDN4	CLDN3	CLDN7	CLDN23	VCAN	CTLA4	CLDN19	ALCAM	NLGN1	NFASC	ICOSLG	CLDN14	CADM1	CLDN15	NEGR1	PVRL3	CNTNAP2	CLDN17	GLG1	CD274	ICOS	HLA-A	HLA-B	HLA-C	HLA-DMA	HLA-DMB	HLA-DOA	HLA-DOB	HLA-DPA1	HLA-DPB1	HLA-DQA1	HLA-DQA2	HLA-DQB1	HLA-DRA	HLA-DRB1	HLA-DRB3	HLA-DRB4	HLA-DRB5	HLA-E	HLA-F	HLA-G	ICAM1	ICAM2	ICAM3	ITGA6	ITGA4	ITGA9	ITGAL	ITGAM	ITGAV	ITGB1	ITGB2	ITGB7	ITGB8	L1CAM	MAG	CD99	MPZ	NCAM1	NCAM2	NEO1	NRCAM	OCLN	CLDN20	CLDN11	F11R	CLDN18	PDCD1	PECAM1	CLDN22	NLGN3	NLGN4X	NLGN2	CADM3	PTPRC	PTPRF	PTPRM	PVR	PVRL1	PVRL2	JAM2	SDC1	SDC2	SDC4	SELE	SELL	SELP	SELPLG	HLA-A29.1	SIGLEC1	SPN	CNTN2	CLDN5	VCAM1	PDCD1LG2	CD276	MADCAM1	JAM3	CNTNAP1	ITGA8	MPZL1	CLDN10	CLDN8	CLDN6	CLDN2	CLDN1	CLDN9	ESAM	CD2	CD4	CD6	CD8A	CD8B	CD22	NRXN3	NRXN1	NRXN2	CD28	CD80	CD86	CD34	CD40	CD40LG	CD58	SDC3	CDH1
Identifier	 Raw score	    Weight	Final Score	Annotation
CDH2      	3.18256	1	3.18256	
CDH3      	3.1594	1	3.1594	
CDH4      	1.565	1	1.565	
CDH5      	4.22001	1	4.22001	
CDH15     	1.68223	1	1.68223	
CD226     	2.137	1.096584	2.299632	
CLDN16    	0.011866	1	0.011866	
CNTN1     	5.00531	1.128139	6.152553	
CLDN4     	2.2135	1	2.2135	
CLDN3     	1.72155	1	1.72155	
CLDN7     	3.04251	1	3.04251	
CLDN23    	1.88599	1	1.88599	
VCAN      	1.06973	1	1.06973	
CTLA4     	2.53186	1.142036	2.888967	
CLDN19    	0.58695	1	0.58695	
ALCAM     	3.91153	1	3.91153
NLGN1     	2.58425	1.17927	3.063752
NFASC     	4.41335	1	4.41335
ICOSLG    	1.69247	1.078103	1.763475
CLDN14    	0.53245	1	0.53245
CADM1     	6.10771	1	6.10771
CLDN15    	2.24497	1	2.24497
NEGR1     	4.55137	1	4.55137
PVRL3     	3.09245	1.076706	3.372188
CNTNAP2   	2.17528	1	2.17528
CLDN17    	0.99392	1	0.99392
GLG1      	1.44658	1.070119	1.484518
CD274     	2.59709	1	2.59709
ICOS      	1.48612	1.078103	1.532822
HLA-A     	1.84299	1.163353	2.036558
HLA-B     	1.88743	1.159124	2.088183
HLA-C     	1.82775	1.089107	1.928659
HLA-DMA   	2.75368	1	2.75368
HLA-DMB   	1.79464	1	1.79464
HLA-DOA   	1.99678	1.05904	2.079993
HLA-DOB   	2.16262	1	2.16262
HLA-DPA1  	2.79786	1	2.79786
HLA-DPB1  	1.60344	1	1.60344
HLA-DQA1  	2.73224	1	2.73224
HLA-DQB1  	2.31838	1	2.31838
HLA-DRA   	2.83038	1	2.83038
HLA-DRB1  	2.49073	1	2.49073
HLA-DRB4  	2.45866	1	2.45866
HLA-DRB5  	2.89564	1	2.89564
HLA-E     	2.20059	1.171378	2.519086
HLA-F     	2.27809	1.162106	2.603366
HLA-G     	2.04702	1.08045	2.168462
ICAM1     	2.75831	1.065864	2.948938
ICAM2     	3.93436	1.065864	4.30581
ICAM3     	0.435484	1	0.435484
ITGA6     	2.71682	1	2.71682
ITGA4     	1.20997	1	1.20997
ITGA9     	4.66623	1	4.66623
ITGAL     	1.97028	1	1.97028
ITGAM     	3.89723	1	3.89723
ITGAV     	0.145135	1	0.145135
ITGB1     	1.79755	1	1.79755
ITGB2     	2.30023	1	2.30023
ITGB7     	1.72864	1	1.72864
ITGB8     	1.56887	1	1.56887
L1CAM     	4.55665	1.26756	6.837119
MAG       	1.43714	1	1.43714
CD99      	2.23409	1	2.23409
MPZ       	2.2865	1	2.2865
NCAM1     	5.80074	1.318777	10.159309
NCAM2     	0.151051	1	0.151051
NEO1      	2.99145	1	2.99145
NRCAM     	1.439	1.128139	1.507699
OCLN      	4.21737	1	4.21737
CLDN20    	1.20544	1	1.20544
CLDN11    	5.9544	1	5.9544
F11R      	5.12192	1	5.12192
CLDN18    	1.27561	1	1.27561
PDCD1     	1.09866	1	1.09866
PECAM1    	4.61737	1	4.61737
NLGN3     	0.247667	1	0.247667
NLGN4X    	2.69278	1.144546	3.107311
NLGN2     	2.46863	1.12948	2.775052
CADM3     	3.75737	1	3.75737
PTPRC     	2.30722	1	2.30722
PTPRF     	4.0887	1	4.0887
PTPRM     	3.911	1	3.911
PVR       	2.82917	1.058243	3.005833
PVRL1     	2.23067	1.058482	2.337828
PVRL2     	2.72173	1.190681	3.294289
JAM2      	3.63281	1.197399	4.686342
SDC1      	3.05016	1	3.05016
SDC2      	5.48361	1	5.48361
SDC4      	1.96392	1	1.96392
SELE      	1.67593	1.088229	1.754049
SELL      	1.86757	1.262631	2.200507
SELP      	2.48511	1.139716	2.822161
SELPLG    	1.97539	1.129407	2.15731
SIGLEC1   	2.06967	1	2.06967
SPN       	2.20622	1	2.20622
CNTN2     	4.5417	1.188492	6.040857
CLDN5     	3.3176	1	3.3176
VCAM1     	2.68966	1	2.68966
PDCD1LG2  	1.97744	1	1.97744
CD276     	2.62088	1	2.62088
MADCAM1   	1.62155	1.262631	1.841046
JAM3      	3.57624	1.197399	4.599096
CNTNAP1   	2.71338	1	2.71338
ITGA8     	1.07021	1	1.07021
MPZL1     	3.02783	1	3.02783
CLDN10    	2.02307	1	2.02307
CLDN8     	1.13295	1	1.13295
CLDN6     	0.92799	1	0.92799
CLDN2     	0.449821	1	0.449821
CLDN1     	0.601697	1	0.601697
CLDN9     	0.458054	1	0.458054
ESAM      	3.61997	1	3.61997
CD2       	2.51802	1.149191	2.889972
CD4       	1.52408	1.05904	1.562473
CD6       	2.15317	1	2.15317
CD8A      	0.934971	1.137487	0.926367
CD8B      	2.90561	1.131356	3.342614
CD22      	2.05891	1	2.05891
NRXN3     	4.0348	1.18804	5.244947
NRXN1     	3.53959	1.189558	4.497915
NRXN2     	2.84095	1.068207	3.050655
CD28      	1.26434	1.070891	1.285539
CD80      	2.36054	1.128209	2.635328
CD86      	2.59649	1.086529	2.819961
CD34      	4.15216	1	4.15216
CD40      	2.23899	1.130089	2.486509
CD40LG    	2.16136	1.130089	2.389304
CD58      	1.98888	1.149191	2.20373																																																																												
SDC3      	3.56908	1	3.56908																																																																												
CDH1      	3.30052	1	3.30052																																																																												
HUMAN_CASE/hsa04520.gene	na	WASF2	BAIAP2	SORBS1	WASF3	SSX2IP	ACVR1C	CREBBP	CSNK2A1	CSNK2A2	CSNK2B	CTNNA1	CTNNA2	CTNNB1	CTNND1	EGFR	EP300	ERBB2	FER	FGFR1	FYN	PVRL3	CTNNA3	IGF1R	INSR	RHOA	LMO7	SMAD2	SMAD3	SMAD4	MET	MLLT4	LEF1	NLK	ACP1	MAPK1	MAPK3	PARD3	PTPN1	PTPN6	PTPRB	PTPRF	PTPRJ	PTPRM	PVRL1	PVRL2	RAC1	RAC2	RAC3	ACTB	similar to cytoskeletal beta actin 	similar to beta-actin 	similar to LOC283693 protein  [SP:tr:Q05CW5_HUMAN]	SNAI2	SNAI1	SRC	MAP3K7	TCF7	TCF7L2	TGFBR1	TGFBR2	TJP1	ACTG1	VCL	WAS	YES1	ACTN4	PVRL4	TCF7L1	ACTN1	ACTN2	IQGAP1	ACTN3	WASF1	WASL	ACVR1B	FARP2	CDC42	CDH1
Identifier	 Raw score	    Weight	Final Score	Annotation																																																																											
WASF2     	1.00282	1	1.00282																																																																												
BAIAP2    	3.49401	1	3.49401																																																																												
SORBS1    	5.08317	1.127196	6.251034																																																																												
WASF3     	3.91695	1	3.91695																																																																												
SSX2IP    	3.40352	1.125701	3.970013																																																																												
ACVR1C    	3.0383	1.0655	3.267708																																																																												
CREBBP    	1.85471	1	1.85471																																																																												
CSNK2A1   	2.29184	1	2.29184																																																																												
CSNK2A2   	2.00445	1.062432	2.093387																																																																												
CSNK2B    	1.13653	1	1.13653																																																																												
CTNNA1    	4.79526	1.09608	5.574743																																																																												
CTNNA2    	4.40547	1.108939	5.177838
CTNNB1    	1.04423	1	1.04423
CTNND1    	3.80698	1.197944	4.960244
EGFR      	2.40437	1.10243	2.630434
EP300     	2.43234	1	2.43234
ERBB2     	2.41297	1.151896	2.758417
FER       	0.455436	1	0.455436
FGFR1     	4.33853	1.108616	5.088249
FYN       	6.09945	1.09501	7.242712
PVRL3     	3.09245	1.094276	3.439746
CTNNA3    	1.24364	1.067939	1.2622
IGF1R     	1.39208	1	1.39208
INSR      	6.6147	1	6.6147
RHOA      	2.70166	1.105773	3.001137
LMO7      	2.40507	1.081524	2.583442
SMAD2     	1.44807	1	1.44807
SMAD3     	2.62045	1	2.62045
SMAD4     	1.80169	1	1.80169
MET       	3.38181	1.106759	3.851594
MLLT4     	2.7101	1.125513	3.071358
LEF1      	1.25202	1	1.25202
NLK       	3.14935	1.060716	3.376534
ACP1      	3.89687	1.075375	4.317588
MAPK1     	4.63002	1.095311	5.358215
MAPK3     	1.52399	1.198619	1.657013
PARD3     	1.78723	1.177037	1.980732
PTPN1     	2.74997	1	2.74997
PTPN6     	1.70042	1.212214	1.903196
PTPRB     	1.35305	1	1.35305
PTPRF     	4.0887	1.082602	4.593073
PTPRJ     	3.06312	1.14158	3.589177
PTPRM     	3.911	1.093455	4.442628
PVRL1     	2.23067	1.126835	2.469614
PVRL2     	2.72173	1.060358	2.891289
RAC1      	4.53395	1.130374	5.521594
RAC2      	2.43427	1.117147	2.70166
RAC3      	0.618913	1.072459	0.597766
ACTB      	2.56611	1.122265	2.879489
SNAI2     	1.89668	1.093289	2.01339
SNAI1     	1.80317	1.110393	1.924426
SRC       	1.88725	1.09889	2.009584
MAP3K7    	0.776295	1.060716	0.764451
TCF7      	1.89928	1	1.89928
TCF7L2    	2.98073	1	2.98073
TGFBR1    	2.54802	1	2.54802
TGFBR2    	2.19104	1.153203	2.470807
TJP1      	0.919436	1.138243	0.908822
ACTG1     	1.21904	1.113142	1.246666
VCL       	2.17121	1.156055	2.45045
WAS       	3.39084	1.077964	3.729512
YES1      	3.60601	1.205153	4.6914
ACTN4     	2.61272	1.134584	2.973219
PVRL4     	0.389933	1	0.389933
TCF7L1    	6.02477	1	6.02477
ACTN1     	4.13404	1.140948	5.049533
ACTN2     	2.16243	1.092153	2.321709
IQGAP1    	4.36533	1.090215	4.986047
ACTN3     	2.1815	1.105661	2.368909
WASF1     	3.10033	1	3.10033
WASL      	3.96627	1.107144	4.59722
ACVR1B    	3.32235	1	3.32235
FARP2     	1.29037	1	1.29037
CDC42     	2.43596	1.1062	2.677531
CDH1      	3.30052	1.061406	3.551619
HUMAN_CASE/hsa04530.gene	na	AKT3	CDK4	INADL	MYL12B	MRLC2	MYL9	MYL12A	MRLC3	CLDN16	EXOC3	CLDN4	CLDN3	CLDN7	CLDN23	CSNK2A1	CSNK2A2	CSNK2B	CLDN19	CTNNA1	CTNNA2	CTNNB1	IGSF5	AMOTL1	CTTN	EPB41	EPB41L1	EPB41L2	AKT1	AKT2	RRAS2	MRAS	MYH15	EPB41L3	CLDN14	CLDN15	MAGI3	CLDN17	TJP3	GNAI1	GNAI2	GNAI3	CTNNA3	MYLPF	HCLS1	HRAS	KRAS	RHOA	LLGL2	LLGL1	MLLT4	MYH1	MYH2	MYH3	MYH4	MYH6	MYH7	MYH8	MYH9	MYH10	MYH11	MYL2	MYL5	NRAS	OCLN	CLDN20	CLDN11	F11R	PARD6A	CLDN18	ZAK	CLDN22	PPP2CA	PPP2CB	PPP2R1A	PPP2R1B	PPP2R2A	PPP2R2B	PPP2R2C	PRKCA	PRKCB	PRKCD	PRKCE	PRKCG	PRKCH	PRKCI	PPP2R2D	ASH1L	PRKCQ	PRKCZ	PARD3	PTEN	CGN	MYH7B	JAM2	MYL7	RAB3B	RAB13	ACTB	EXOC4	RRAS	MPP5	similar to cytoskeletal beta actin 	similar to beta-actin 	similar to LOC283693 protein  [SP:tr:Q05CW5_HUMAN]	SPTAN1	SRC	TJP1	ACTG1	CLDN5	YES1	MYH14	ACTN4	SYMPK	JAM3	PARD6G	PARD6B	CSDA	CASK	ACTN1	MYH13	MPDZ	ACTN2	ACTN3	CLDN10	CLDN8	CLDN6	CLDN2	CLDN1	CLDN9	VAPA	MAGI1	CRB3	MYL10	MYLC2PL	TJAP1	TJP2	MAGI2	CDC42
Identifier	 Raw score	    Weight	Final Score	Annotation																																																																																																																																							
AKT3      	3.50543	1.152224	4.24291																																																																																																																																								
CDK4      	2.3832	1	2.3832																																																																																																																																								
INADL     	4.4622	1.134152	5.453651																																																																																																																																								
MYL12B    	2.21527	1.107284	2.412601																																																																																																																																								
MYL9      	5.36741	1.111545	6.473902																																																																																																																																								
CLDN16    	0.011866	1.051138	0.009459																																																																																																																																								
EXOC3     	0.489621	1	0.489621																																																																																																																																								
CLDN4     	2.2135	1.102823	2.401937																																																																																																																																								
CLDN3     	1.72155	1.123378	1.840886																																																																																																																																								
CLDN7     	3.04251	1.128671	3.510831																																																																																																																																								
CLDN23    	1.88599	1.127822	2.045312																																																																																																																																								
CSNK2A1   	2.29184	1.058296	2.405369																																																																																																																																								
CSNK2A2   	2.00445	1.099802	2.148498																																																																																																																																								
CSNK2B    	1.13653	1.124513	1.154786																																																																																																																																								
CLDN19    	0.58695	1.212566	0.524099
CTNNA1    	4.79526	1.092568	5.544131
CTNNA2    	4.40547	1.086388	5.007552
CTNNB1    	1.04423	1	1.04423
IGSF5     	0.870181	1.098437	0.858351
AMOTL1    	4.60762	1	4.60762
CTTN      	2.41461	1.058726	2.542904
EPB41     	1.27881	1	1.27881
EPB41L1   	2.12103	1.061137	2.220807
EPB41L2   	2.08792	1.189113	2.399805
AKT1      	2.0319	1	2.0319
AKT2      	3.28342	1.242412	4.380161
RRAS2     	3.1963	1.079301	3.504825
MRAS      	4.65184	1.083992	5.292979
MYH15     	1.01855	1.064036	1.01975
EPB41L3   	2.3502	1.124074	2.61306
CLDN14    	0.53245	1.058686	0.513116
CLDN15    	2.24497	1.160063	2.555208
MAGI3     	3.57122	1.112627	4.121724
CLDN17    	0.99392	1	0.99392
TJP3      	2.50918	1.119938	2.801889
GNAI1     	1.81986	1	1.81986
GNAI2     	4.40806	1	4.40806
GNAI3     	3.45339	1	3.45339
CTNNA3    	1.24364	1.099435	1.270898
MYLPF     	0.387445	1	0.387445
HCLS1     	2.79884	1.079004	3.035925
HRAS      	0.400226	1.06305	0.377773
KRAS      	3.35905	1.122626	3.897124
RHOA      	2.70166	1.119504	3.042371
LLGL2     	3.38301	1.121231	3.921672
LLGL1     	1.91896	1	1.91896
MLLT4     	2.7101	1.092848	2.972946
MYH1      	0.793163	1.128018	0.769979
MYH2      	0.874303	1.068611	0.866282
MYH3      	1.49788	1.159956	1.597886
MYH4      	0.242482	1	0.242482
MYH6      	0.22596	1	0.22596
MYH7      	1.31742	1	1.31742
MYH8      	1.09185	1.066655	1.098264
MYH9      	0.79087	1	0.79087
MYH10     	6.29627	1.092657	7.466623
MYH11     	5.93127	1.113529	7.259757
MYL2      	0.380223	1.069521	0.355502
MYL5      	0.828065	1.093015	0.81366
NRAS      	3.62148	1.078695	4.007443
OCLN      	4.21737	1.098819	4.861919
CLDN20    	1.20544	1.107784	1.229962
CLDN11    	5.9544	1.159403	7.913149
F11R      	5.12192	1.117025	6.200893
PARD6A    	0.48022	1.0831	0.451823
CLDN18    	1.27561	1.098537	1.306577
ZAK       	5.76516	1.078907	6.619793
PPP2CA    	0.595552	1	0.595552
PPP2CB    	3.28469	1.08873	3.650251
PPP2R1A   	0.923365	1	0.923365
PPP2R1B   	2.76305	1.125372	3.138531
PPP2R2A   	0.739421	1.107694	0.715768
PPP2R2B   	2.42251	1.148625	2.762976
PPP2R2C   	1.85046	1.063871	1.924647
PRKCA     	2.58588	1.091828	2.821611
PRKCD     	2.44941	1.088117	2.650602
PRKCE     	1.60672	1.089283	1.676205
PRKCG     	2.4781	1.125055	2.77591
PRKCH     	3.20712	1.087229	3.550285
PRKCI     	3.13463	1.11403	3.570807
PPP2R2D   	0.532732	1	0.532732
ASH1L     	0.619122	1	0.619122
PRKCQ     	1.65525	1.053894	1.700822
PRKCZ     	1.77029	1.160383	1.940111
PARD3     	1.78723	1.098716	1.892669
PTEN      	2.77127	1.109732	3.099237
CGN       	2.94872	1.131961	3.401002
MYH7B     	1.06078	1.223802	1.074881
JAM2      	3.63281	1.108381	4.177939
MYL7      	3.41831	1.086168	3.800222
RAB3B     	3.55028	1	3.55028
RAB13     	1.49887	1	1.49887
ACTB      	2.56611	1.096374	2.81008
EXOC4     	2.89098	1	2.89098
RRAS      	3.11664	1.111522	3.537884
MPP5      	4.5988	1.106732	5.412153
SPTAN1    	2.17835	1.081823	2.321638
SRC       	1.88725	1	1.88725
TJP1      	0.919436	1.090287	0.91249
ACTG1     	1.21904	1.132683	1.251501
CLDN5     	3.3176	1.110927	3.789637
YES1      	3.60601	1	3.60601
MYH14     	2.62938	1.115729	2.940644
ACTN4     	2.61272	1.071376	2.798101
SYMPK     	2.15783	1	2.15783
JAM3      	3.57624	1.115143	4.141424
PARD6G    	4.88535	1.14193	6.11886
PARD6B    	2.44578	1.118243	2.718598
CSDA      	2.08153	1.050044	2.159314
CASK      	4.88106	1.106175	5.775867
ACTN1     	4.13404	1.122863	4.921581
MYH13     	1.62125	1	1.62125
MPDZ      	4.59624	1.119402	5.514357
ACTN2     	2.16243	1.138071	2.405402
ACTN3     	2.1815	1.133267	2.420472
CLDN10    	2.02307	1.090474	2.156239
CLDN8     	1.13295	1.107934	1.148317
CLDN6     	0.92799	1	0.92799
CLDN2     	0.449821	1	0.449821
CLDN1     	0.601697	1	0.601697
CLDN9     	0.458054	1	0.458054
VAPA      	2.69462	1	2.69462
MAGI1     	1.61148	1	1.61148
CRB3      	0.97771	1.085525	0.975827
MYL10     	1.39885	1.134699	1.463546
TJAP1     	1.75847	1	1.75847
TJP2      	3.25491	1.110137	3.706709																																																																																															
MAGI2     	1.96108	1.12144	2.128217																																																																																															
CDC42     	2.43596	1.202139	2.916294																																																																																															
HUMAN_CASE/hsa04540.gene	na	TUBA1B	TUBB3	TUBB4	TUBB2C	ADCY1	MAP3K2	ADCY2	ADCY3	ADCY5	ADCY6	TUBA3E	ADCY7	TUBA3D	ADCY8	ADCY9	CSNK1D	ADRB1	DRD1	DRD2	LPAR1	EGF	EGFR	ADCY4	TUBB	PLCB1	GJA1	GNA11	GNAI1	GNAI2	GNAI3	GNAQ	GNAS	GRB2	GRM1	GRM5	GUCY1A2	GUCY1A3	GUCY1B3	GUCY2C	GUCY2F	GUCY2D	HRAS	HTR2A	HTR2B	HTR2C	RP11-631M21.2	TUBB8	TUBB2B	ITPR1	ITPR2	ITPR3	KRAS	NPR1	NPR2	NRAS	PDGFA	PDGFB	PDGFRA	PDGFRB	TUBA8	PLCB2	PLCB3	PLCB4	PRKACA	PRKACB	PRKACG	PRKCA	PRKCB	PRKCG	PRKG1	PRKG2	MAPK1	MAPK3	MAPK7	PDGFC	MAP2K1	MAP2K2	MAP2K5	PRKX	PRKY	TUBB4Q	GJD2	RAF1	SOS1	SOS2	SRC	TJP1	TUBA4A	TUBA3C	TUBB2A	TUBA1A	TUBAL3	PDGFD	TUBB1	TUBB6	TUBA1C	CDC2
Identifier	 Raw score	    Weight	Final Score	Annotation																																																																																														
TUBA1B    	2.10507	1.076362	2.228188																																																																																															
TUBB3     	1.86548	1.071612	1.950664																																																																																															
TUBB4     	1.59646	1	1.59646																																																																																															
TUBB2C    	0.73129	1.079093	0.713411																																																																																															
ADCY1     	2.09501	1.110858	2.274008																																																																																															
MAP3K2    	1.43445	1	1.43445																																																																																															
ADCY2     	2.73229	1.070108	2.931776																																																																																															
ADCY3     	2.84311	1.139136	3.288008																																																																																															
ADCY5     	3.35805	1.122438	3.894934																																																																																															
ADCY6     	4.72934	1.11013	5.611979																																																																																															
ADCY7     	2.2736	1.112623	2.493954																																																																																															
TUBA3D    	2.08902	1	2.08902
ADCY8     	1.51317	1.100391	1.577418
ADCY9     	2.24296	1.162912	2.558437
CSNK1D    	1.64938	1.118413	1.750065
ADRB1     	0.458864	1.080925	0.43083
DRD1      	0.534726	1	0.534726
DRD2      	1.26017	1.0946	1.288041
EGF       	0.291785	1.068946	0.268029
EGFR      	2.40437	1.073737	2.565047
ADCY4     	2.8794	1.142383	3.347333
TUBB      	5.02738	1.081564	5.735161
PLCB1     	3.27331	1.216114	4.229441
GJA1      	2.20799	1.112558	2.413885
GNA11     	2.69766	1.109202	3.006434
GNAI1     	1.81986	1.164418	2.008135
GNAI2     	4.40806	1.137403	5.404672
GNAI3     	3.45339	1.107689	3.946468
GNAQ      	2.26168	1.119025	2.492398
GNAS      	2.70746	1.106913	3.011677
GRB2      	1.56368	1.13107	1.658039
GRM1      	2.63259	1.176696	3.123658
GRM5      	3.9131	1.11839	4.599063
GUCY1A2   	0.701194	1	0.701194
GUCY1A3   	3.61547	1.249744	4.983828
GUCY1B3   	6.01662	1.23946	9.246477
GUCY2C    	3.60212	1.125905	4.232836
GUCY2F    	0.336396	1	0.336396
GUCY2D    	0.364683	1.058982	0.343619
HRAS      	0.400226	1.098059	0.365854
HTR2A     	3.29742	1.054808	3.520259
HTR2B     	1.62531	1.144882	1.743802
HTR2C     	0.791005	1	0.791005
TUBB2B    	5.71103	1.089144	6.670694
ITPR1     	3.94878	1.113131	4.612553
ITPR2     	2.24338	1.122434	2.476654
ITPR3     	3.16457	1.181575	3.900849
KRAS      	3.35905	1.25444	4.572007
NPR1      	4.3798	1.107804	5.135772
NPR2      	2.35247	1.07906	2.517078
NRAS      	3.62148	1.145701	4.368339
PDGFA     	1.64826	1.090633	1.724628
PDGFB     	4.86712	1.152636	6.196901
PDGFRA    	2.02146	1.083032	2.143114
PDGFRB    	4.39179	1.134064	5.355459
TUBA8     	0.760886	1	0.760886
PLCB2     	2.1441	1.177896	2.455682
PLCB3     	0.131187	1.095722	0.108007
PLCB4     	2.14008	1.123311	2.350584
PRKACA    	0.114341	1	0.114341
PRKACB    	4.37992	1.123267	5.254575
PRKACG    	1.46366	1.076371	1.506867
PRKCA     	2.58588	1.160579	3.012067
PRKCG     	2.4781	1.247749	3.102853
PRKG1     	0.964861	1	0.964861
PRKG2     	2.76036	1.110803	3.089059
MAPK1     	4.63002	1.096871	5.371045
MAPK3     	1.52399	1.093185	1.585015
MAPK7     	0.293602	1	0.293602
PDGFC     	2.29112	1.111369	2.512732
MAP2K1    	1.61016	1.141548	1.722467
MAP2K2    	2.24213	1.113107	2.456535
MAP2K5    	2.34251	1.139302	2.637418
PRKX      	1.19339	1.08031	1.210455
PRKY      	0.605258	1.071178	0.584009
TUBB4Q    	0.92212	1.126637	0.9127
RAF1      	0.218609	1	0.218609
SOS1      	1.46592	1.125824	1.538193
SOS2      	2.84798	1.187351	3.464934
SRC       	1.88725	1.06607	1.968129
TJP1      	0.919436	1	0.919436
TUBA4A    	0.037032	1	0.037032
TUBA3C    	2.55438	1.0976	2.799216
TUBB2A    	4.16587	1.065739	4.575563
TUBA1A    	6.39413	1.106124	7.785635
TUBAL3    	3.73262	1.088984	4.196756
PDGFD     	0.407269	1.058384	0.38646
TUBB1     	0.448781	1	0.448781
TUBB6     	5.631	1.103393	6.732729
TUBA1C    	2.48801	1.057815	2.622637
CDC2      	1.98782	1	1.98782
HUMAN_CASE/hsa04610.gene	na	MASP2	CPB2	CR1	CR2	CD55	CFD	A2M	F2	F2R	F3	F5	F7	F8	F9	F10	F11	F12	F13A1	F13B	FGA	FGB	FGG	SERPIND1	CFH	CFI	KLKB1	KNG1	MBL2	CD46	SERPINC1	SERPINE1	SERPINA5	SERPINA1	PLAT	PLAU	PLAUR	PLG	SERPINF2	PROC	PROS1	MASP1	BDKRB1	BDKRB2	CFB	TFPI	THBD	SERPING1	C1QA	C1QB	C1QC	C1R	C1S	C2	C3	C3AR1	C4A	C4B	C4BPA	C4BPB	C5	C5AR1	C6	C7	C8A	C8B	C8G	C9	VWF	CD59
Identifier	 Raw score	    Weight	Final Score	Annotation																																																																		
MASP2     	2.46525	1.125537	2.760921																																																																			
CPB2      	0.198234	1	0.198234																																																																			
CR1       	1.98599	1.185782	2.255983																																																																			
CR2       	2.5805	1.188691	3.085948																																																																			
CD55      	1.78897	1.094137	1.889654																																																																			
CFD       	3.33523	1	3.33523																																																																			
A2M       	3.93345	1.111144	4.580146																																																																			
F2        	0.198869	1.082468	0.174069																																																																			
F2R       	0.595071	1	0.595071																																																																			
F3        	3.20316	1	3.20316																																																																			
F5        	1.0977	1	1.0977																																																																			
F7        	0.79475	1	0.79475																																																																			
F8        	5.14666	1	5.14666																																																																			
F9        	0.427988	1	0.427988																																																																			
F10       	3.03875	1.076983	3.310201
F11       	1.77797	1.088086	1.870421
F12       	2.31785	1.106205	2.534306
F13A1     	2.90683	1.081815	3.172008
F13B      	1.30217	1.098696	1.336549
FGA       	0.834593	1	0.834593
FGB       	0.089514	1.068908	0.0758
FGG       	5.0669	1.088415	5.848606
SERPIND1  	0.629336	1	0.629336
CFH       	3.45831	1	3.45831
CFI       	3.1354	1.106058	3.539395
KLKB1     	1.49271	1	1.49271
KNG1      	2.09042	1.2287	2.474405
MBL2      	1.78492	1.108684	1.900928
CD46      	4.06845	1.109537	4.744428
SERPINC1  	2.02154	1.084624	2.145608
SERPINE1  	2.46935	1	2.46935
SERPINA5  	1.72684	1	1.72684
SERPINA1  	1.85518	1	1.85518
PLAT      	0.198358	1	0.198358
PLAU      	1.76963	1.067365	1.838998
PLAUR     	1.77173	1	1.77173
PLG       	0.727697	1.107001	0.703362
SERPINF2  	1.19073	1	1.19073
PROC      	0.320038	1	0.320038
PROS1     	2.84623	1	2.84623
MASP1     	2.64934	1.089244	2.890015
BDKRB1    	0.487249	1	0.487249
BDKRB2    	0.85337	1	0.85337
CFB       	0.81787	1	0.81787
TFPI      	5.61658	1.09367	6.601994
THBD      	6.71844	1.084197	7.887182
SERPING1  	7.59617	1.317388	14.457232
C1QA      	2.43784	1	2.43784
C1QB      	1.91295	1	1.91295
C1R       	4.69543	1.317388	7.671094
C1S       	5.31092	1	5.31092
C2        	2.13395	1	2.13395
C3        	3.39842	1.182169	4.246777
C3AR1     	2.18737	1.089453	2.346007
C4A       	2.18647	1.099041	2.36261
C4B       	1.63703	1.124277	1.740439
C4BPA     	1.64102	1.117803	1.739622
C4BPB     	2.79956	1.073069	3.018271
C5        	3.638	1.104978	4.166207
C5AR1     	3.47368	1.268884	4.855115
C6        	1.66013	1.054324	1.706479
C7        	6.8634	1.058353	7.679868
C8A       	0.130295	1	0.130295																																																																																							
C8B       	0.77494	1	0.77494																																																																																							
C8G       	0.106921	1.079075	0.089596																																																																																							
C9        	0.42966	1.070828	0.404706																																																																																							
VWF       	5.08096	1	5.08096																																																																																							
CD59      	3.20739	1.059847	3.439089																																																																																							
HUMAN_CASE/hsa04612.gene	na	PSME3	IFI30	KIR3DL3	CREB1	CTSB	CTSL1	CTSS	PDIA3	HLA-A	HLA-B	HLA-C	HLA-DMA	HLA-DMB	HLA-DOA	HLA-DOB	HLA-DPA1	HLA-DPB1	HLA-DQA1	HLA-DQA2	HLA-DQB1	HLA-DRA	HLA-DRB1	HLA-DRB3	HLA-DRB4	HLA-DRB5	HLA-E	HLA-F	HLA-G	HSPA1A	HSPA1B	HSPA1L	HSPA2	HSPA4	HSPA5	HSPA6	HSPA8	HSP90AA1	HSP90AB1	IFNA1	IFNA2	IFNA4	IFNA5	IFNA6	IFNA7	IFNA8	IFNA10	IFNA13	IFNA14	IFNA16	IFNA17	IFNA21	KIR2DL1	KIR2DL2	KIR2DL3	KIR2DL4	KIR2DS1	KIR2DS3	KIR2DS4	KIR2DS5	KIR3DL1	KIR3DL2	KLRC1	KLRC2	KLRC3	KLRD1	LTA	CIITA	NFYA	NFYB	NFYC	LGMN	B2M	PSME1	PSME2	KIR2DL5A	RFX5	RFXAP	HLA-A29.1	TAP1	TAP2	TAPBP	CALR	CANX	KLRC4	RFXANK	CD4	CD8A	CD8B	CD74
Identifier	 Raw score	    Weight	Final Score	Annotation																																																																																						
PSME3     	1.87943	1.073953	1.969206																																																																																							
IFI30     	1.30786	1	1.30786																																																																																							
KIR3DL3   	2.22461	1.092927	2.3962																																																																																							
CREB1     	1.32525	1	1.32525																																																																																							
CTSB      	1.05352	1	1.05352																																																																																							
CTSL1     	2.25341	1	2.25341																																																																																							
CTSS      	2.7552	1.107216	3.071459																																																																																							
PDIA3     	2.87168	1	2.87168																																																																																							
HLA-A     	1.84299	1.105315	1.965561
HLA-B     	1.88743	1.114999	2.030467
HLA-C     	1.82775	1.097592	1.938554
HLA-DMA   	2.75368	1.201159	3.376028
HLA-DMB   	1.79464	1.165071	1.976521
HLA-DOA   	1.99678	1.05904	2.079993
HLA-DOB   	2.16262	1	2.16262
HLA-DPA1  	2.79786	1	2.79786
HLA-DPB1  	1.60344	1	1.60344
HLA-DQA1  	2.73224	1	2.73224
HLA-DQB1  	2.31838	1	2.31838
HLA-DRA   	2.83038	1	2.83038
HLA-DRB1  	2.49073	1	2.49073
HLA-DRB4  	2.45866	1	2.45866
HLA-DRB5  	2.89564	1	2.89564
HLA-E     	2.20059	1.144028	2.465326
HLA-F     	2.27809	1.129158	2.533693
HLA-G     	2.04702	1.111914	2.217894
HSPA1A    	1.76009	1	1.76009
HSPA1B    	6.89867	1	6.89867
HSPA1L    	2.75889	1	2.75889
HSPA4     	2.7402	1	2.7402
HSPA5     	1.91985	1	1.91985
HSPA6     	3.37684	1	3.37684
HSPA8     	2.54746	1	2.54746
HSP90AA1  	2.28832	1	2.28832
HSP90AB1  	1.50455	1	1.50455
IFNA1     	1.01595	1	1.01595
IFNA2     	0.541744	1.141166	0.496838
IFNA4     	2.22382	1	2.22382
IFNA5     	1.89493	1	1.89493
IFNA6     	0.734414	1	0.734414
IFNA7     	0.476845	1	0.476845
IFNA8     	1.07582	1	1.07582
IFNA10    	0.474905	1.063812	0.452867
IFNA13    	0.579107	1.101508	0.547869
IFNA14    	1.20903	1.07058	1.225337
IFNA16    	2.2742	1	2.2742
IFNA17    	0.220263	1	0.220263
IFNA21    	2.15598	1.073953	2.282016
KIR2DL1   	2.47742	1.10106	2.715297
KIR2DL2   	0.204551	1	0.204551
KIR2DL3   	1.32839	1	1.32839
KIR2DL4   	1.10016	1.096752	1.110368
KIR2DS1   	1.62174	1	1.62174
KIR2DS3   	1.57863	1.078844	1.636491
KIR2DS5   	0.832333	1	0.832333
KIR3DL1   	0.119487	1	0.119487
KIR3DL2   	2.14278	1.112998	2.335487
KLRC2     	1.5928	1.170258	1.724173
KLRC3     	0.893836	1.151863	0.878731
KLRD1     	0.78112	1.118872	0.758516
LTA       	0.246904	1	0.246904
CIITA     	2.51725	1.151239	2.894424
NFYA      	1.1346	1	1.1346
NFYB      	2.395	1	2.395
NFYC      	1.47392	1	1.47392
LGMN      	1.23377	1.077847	1.254112
B2M       	1.24525	1	1.24525
PSME1     	1.03017	1.07058	1.032333
PSME2     	0.54683	1.097061	0.515713
KIR2DL5A  	2.12504	1.099621	2.29076
RFX5      	1.67356	1.231524	1.88547
RFXAP     	1.67978	1	1.67978
TAP1      	0.898361	1.06397	0.892222															
TAP2      	1.11432	1	1.11432															
TAPBP     	2.04964	1.117968	2.230722															
CALR      	0.456845	1	0.456845															
CANX      	1.97117	1	1.97117															
KLRC4     	0.597204	1.131579	0.55804															
RFXANK    	0.536428	1.098794	0.504416															
CD4       	1.52408	1.05904	1.562473															
CD8A      	0.934971	1.137487	0.926367															
CD8B      	2.90561	1.131356	3.342614															
CD74      	2.51472	1.17136	2.94522															
HUMAN_CASE/hsa04614.gene	na	CMA1	CPA3	CTSG	ACE	AGT	AGTR1	AGTR2	ENPEP	ANPEP	LNPEP	MAS1	MME	CTSA	NLN	ACE2	REN	THOP1
Identifier	 Raw score	    Weight	Final Score	Annotation														
CMA1      	2.87707	1	2.87707															
CPA3      	0.079823	1	0.079823															
CTSG      	2.88978	1	2.88978															
ACE       	0.201701	1	0.201701																																																																																																				
AGT       	3.51991	1	3.51991																																																																																																				
AGTR1     	4.76923	1	4.76923																																																																																																				
AGTR2     	1.33502	1	1.33502																																																																																																				
ENPEP     	2.35043	1	2.35043																																																																																																				
ANPEP     	3.21624	1	3.21624																																																																																																				
LNPEP     	0.564188	1	0.564188																																																																																																				
MAS1      	0.655333	1	0.655333																																																																																																				
MME       	2.49744	1	2.49744																																																																																																				
CTSA      	3.38629	1	3.38629																																																																																																				
NLN       	4.66751	1	4.66751																																																																																																				
ACE2      	3.92186	1	3.92186																																																																																																				
REN       	2.20293	1	2.20293																																																																																																				
THOP1     	1.77451	1	1.77451																																																																																																				
HUMAN_CASE/hsa04620.gene	na	AKT3	TLR6	MAP3K7IP1	TIRAP	CHUK	MAP3K8	MAPK14	TICAM1	AKT1	AKT2	MAP3K7IP2	FOS	PIK3R5	LY96	TBK1	IFNA1	IFNA2	IFNA4	IFNA5	IFNA6	IFNA7	IFNA8	IFNA10	IFNA13	IFNA14	IFNA16	IFNA17	IFNA21	IFNAR1	IFNAR2	IFNB1	TICAM2	IKBKB	IL1B	IL6	IL8	IL12A	IL12B	CXCL10	IRAK1	IRF3	IRF5	IRF7	JUN	LBP	CXCL9	MYD88	NFKB1	NFKBIA	IRAK4	TLR7	TLR8	PIK3CA	PIK3CB	PIK3CD	PIK3CG	PIK3R1	PIK3R2	TLR9	TOLLIP	MAPK1	MAPK3	MAPK8	MAPK11	MAPK9	MAPK10	MAPK13	MAP2K1	MAP2K2	MAP2K3	MAP2K6	MAP2K7	RAC1	RELA	MAPK12	CCL3	CCL4	CCL5	CXCL11	MAP2K4	similar to mitogen-activated protein kinase kinase 3 isoform A  [EC:2.7.12.2]	SPP1	STAT1	MAP3K7	TLR1	TLR2	TLR3	TLR4	TLR5	TNF	TRAF3	TRAF6	CASP8	PIK3R3	IKBKG	RIPK1	FADD	CD14	CD80	CD86	CD40	IKBKE
Identifier	 Raw score	    Weight	Final Score	Annotation																																																																																																			
AKT3      	3.50543	1	3.50543
TLR6      	0.56133	1	0.56133
MAP3K7IP1 	1.185	1	1.185
TIRAP     	2.03782	1	2.03782
CHUK      	0.059071	1	0.059071
MAP3K8    	2.39606	1	2.39606
MAPK14    	1.91546	1	1.91546
TICAM1    	0.600036	1.088822	0.573422
AKT1      	2.0319	1	2.0319
AKT2      	3.28342	1	3.28342
MAP3K7IP2 	1.93162	1	1.93162
FOS       	15.4547	1	15.4547
PIK3R5    	1.55084	1	1.55084
LY96      	2.44203	1	2.44203
TBK1      	1.80383	1	1.80383
IFNA1     	1.01595	1	1.01595
IFNA2     	0.541744	1	0.541744
IFNA4     	2.22382	1	2.22382
IFNA5     	1.89493	1	1.89493
IFNA6     	0.734414	1	0.734414
IFNA7     	0.476845	1	0.476845
IFNA8     	1.07582	1	1.07582
IFNA10    	0.474905	1	0.474905
IFNA13    	0.579107	1	0.579107
IFNA14    	1.20903	1	1.20903
IFNA16    	2.2742	1	2.2742
IFNA17    	0.220263	1	0.220263
IFNA21    	2.15598	1	2.15598
IFNAR1    	2.77944	1	2.77944
IFNAR2    	2.77066	1	2.77066
IFNB1     	0.775742	1.053054	0.765361
TICAM2    	3.18758	1	3.18758
IKBKB     	2.32845	1.148093	2.638924
IL1B      	3.39133	1	3.39133
IL6       	2.49464	1	2.49464
IL8       	3.78963	1	3.78963
IL12A     	1.2727	1	1.2727
IL12B     	0.041751	1	0.041751
CXCL10    	1.21062	1	1.21062
IRAK1     	0.810701	1.121019	0.790371
IRF3      	2.04087	1.071634	2.147873
IRF5      	1.72952	1.068582	1.795739
JUN       	11.1352	1	11.1352
LBP       	1.16943	1	1.16943
CXCL9     	0.030677	1	0.030677
MYD88     	2.46995	1.10153	2.707432
NFKB1     	1.08558	1	1.08558
NFKBIA    	3.01118	1.148093	3.545147
IRAK4     	2.05553	1.093595	2.198932
TLR7      	1.0388	1	1.0388
TLR8      	0.312476	1	0.312476
PIK3CA    	2.35178	1	2.35178
PIK3CB    	3.25333	1	3.25333
PIK3CD    	2.79996	1	2.79996
PIK3CG    	2.49813	1	2.49813
PIK3R1    	1.60433	1	1.60433
PIK3R2    	0.683899	1	0.683899
TLR9      	2.86841	1.066499	3.076622
TOLLIP    	1.28777	1	1.28777
MAPK1     	4.63002	1	4.63002
MAPK3     	1.52399	1	1.52399
MAPK8     	3.33397	1	3.33397
MAPK11    	2.40313	1	2.40313
MAPK9     	0.388809	1	0.388809
MAPK10    	3.32342	1	3.32342
MAPK13    	3.79771	1	3.79771
MAP2K1    	1.61016	1	1.61016
MAP2K2    	2.24213	1	2.24213
MAP2K3    	1.02686	1	1.02686
MAP2K6    	4.20462	1	4.20462
MAP2K7    	2.23586	1	2.23586
RAC1      	4.53395	1	4.53395
RELA      	1.69273	1	1.69273
MAPK12    	0.409928	1	0.409928
CCL3      	3.28715	1	3.28715
CCL4      	3.14469	1	3.14469
CCL5      	0.205989	1	0.205989
CXCL11    	0.643196	1	0.643196
MAP2K4    	2.63283	1	2.63283
SPP1      	3.71169	1	3.71169
STAT1     	1.01762	1	1.01762
MAP3K7    	0.776295	1.066257	0.763379
TLR1      	1.56557	1	1.56557
TLR2      	0.99127	1	0.99127
TLR3      	3.63965	1.088822	4.082199
TLR4      	1.14372	1.050007	1.151426
TLR5      	3.75559	1.084661	4.20079
TNF       	0.157292	1.068582	0.138553
TRAF3     	1.53367	1	1.53367
TRAF6     	2.00789	1.066257	2.102802
CASP8     	0.360681	1	0.360681
PIK3R3    	1.70702	1	1.70702
IKBKG     	1.76638	1	1.76638
RIPK1     	1.80505	1	1.80505
FADD      	3.27189	1.244897	4.373924
CD14      	1.17572	1	1.17572
CD80      	2.36054	1	2.36054																																																																																																																																																									
CD86      	2.59649	1	2.59649																																																																																																																																																									
CD40      	2.23899	1.09672	2.420523																																																																																																																																																									
IKBKE     	1.14113	1	1.14113																																																																																																																																																									
HUMAN_CASE/hsa04630.gene	na	AKT3	SPRY3	SPRY1	SPRY2	STAM2	IRF9	PIAS3	IL24	CISH	IL22RA2	SOCS4	CNTF	CNTFR	CREBBP	CSF2	CSF2RA	CSF2RB	CSF3	CSF3R	CSH1	CTF1	IL23R	SPRED1	IL28RA	SPRED2	EP300	EPO	EPOR	AKT1	AKT2	CLCF1	PIK3R5	CBLC	GH1	GH2	GHR	IL28A	IL28B	IL29	GRB2	IL19	SOCS7	IFNE	IFNA1	IFNA2	IFNA4	IFNA5	IFNA6	IFNA7	IFNA8	IFNA10	IFNA13	IFNA14	IFNA16	IFNA17	IFNA21	IFNAR1	IFNAR2	IFNB1	IFNG	IFNGR1	IFNGR2	IFNW1	IL2	IL2RA	IL2RB	IL2RG	IL3	IL3RA	IL4	IL4R	IL5	IL5RA	IL6	IL6R	IL6ST	IL7	IL7R	IL9	IL9R	IL10	IL10RA	IL10RB	IL11	IL11RA	IL12A	IL12B	IL12RB1	IL12RB2	IL13	IL13RA1	IL13RA2	IL15	IL15RA	JAK1	JAK2	JAK3	LEP	LEPR	LIF	LIFR	MPL	MYC	OSM	IL20	IL21R	IL22	IL23A	PIAS4	PIK3CA	PIK3CB	PIM1	PIK3CD	PIK3CG	PIK3R1	PIK3R2	IL20RA	IL20RB	IL26	PRL	PRLR	IFNK	PTPN6	PTPN11	IL22RA1	IL21	CCND1	BCL2L1	CRLF2	SOS1	SOS2	STAT1	STAT2	STAT3	STAT4	STAT5A	STAT5B	STAT6	TPO	TYK2	STAM	SPRY4	PIK3R3	TSLP	PIAS1	SOCS1	CBL	CBLB	SOCS2	CCND2	CCND3	SOCS3	PIAS2	OSMR	SOCS5
Identifier	 Raw score	    Weight	Final Score	Annotation																																																																																																																																																								
AKT3      	3.50543	1.164715	4.309912																																																																																																																																																									
SPRY3     	0.404464	1	0.404464																																																																																																																																																									
SPRY1     	4.13366	1.074522	4.594786																																																																																																																																																									
SPRY2     	1.16871	1.076629	1.182756																																																																																																																																																									
STAM2     	2.70112	1.075766	2.912327																																																																																																																																																									
IRF9      	0.074297	1.099401	0.057378																																																																																																																																																									
PIAS3     	4.41873	1.126363	5.331378																																																																																																																																																									
IL24      	0.893765	1	0.893765																																																																																																																																																									
CISH      	0.547032	1.091234	0.517739																																																																																																																																																									
IL22RA2   	0.41612	1	0.41612																																																																																																																																																									
SOCS4     	1.03943	1.095094	1.04326
CNTF      	0.775592	1	0.775592
CNTFR     	2.16381	1.095694	2.329687
CREBBP    	1.85471	1	1.85471
CSF2      	2.35203	1	2.35203
CSF2RA    	2.06385	1.119772	2.250961
CSF2RB    	2.9111	1.130982	3.348422
CSF3      	1.08672	1	1.08672
CSF3R     	2.85353	1.129796	3.269559
CSH1      	2.63202	1	2.63202
CTF1      	0.981839	1	0.981839
IL23R     	1.63133	1.051618	1.673065
SPRED1    	1.39954	1.142392	1.468157
IL28RA    	0.520084	1.076321	0.494771
SPRED2    	1.17317	1	1.17317
EP300     	2.43234	1	2.43234
EPO       	0.749151	1	0.749151
EPOR      	1.87944	1.073028	1.968068
AKT1      	2.0319	1.14042	2.244595
AKT2      	3.28342	1.16672	4.003212
CLCF1     	1.36321	1	1.36321
PIK3R5    	1.55084	1.106995	1.625387
CBLC      	3.32307	1.118807	3.832674
GH1       	1.48805	1	1.48805
GH2       	1.02213	1	1.02213
GHR       	1.46798	1.094454	1.522185
IL28A     	1.53456	1	1.53456
IL28B     	0.050887	1	0.050887
IL29      	0.276815	1	0.276815
GRB2      	1.56368	1	1.56368
IL19      	0.695429	1	0.695429
SOCS7     	0.400687	1.108529	0.362826
IFNA1     	1.01595	1	1.01595
IFNA2     	0.541744	1	0.541744
IFNA4     	2.22382	1	2.22382
IFNA5     	1.89493	1	1.89493
IFNA6     	0.734414	1	0.734414
IFNA7     	0.476845	1	0.476845
IFNA8     	1.07582	1	1.07582
IFNA10    	0.474905	1	0.474905
IFNA13    	0.579107	1	0.579107
IFNA14    	1.20903	1	1.20903
IFNA16    	2.2742	1	2.2742
IFNA17    	0.220263	1	0.220263
IFNA21    	2.15598	1	2.15598
IFNAR1    	2.77944	1.112954	3.119635
IFNAR2    	2.77066	1.121164	3.134788
IFNB1     	0.775742	1	0.775742
IFNG      	0.327027	1	0.327027
IFNGR1    	1.8846	1.153826	2.077567
IFNGR2    	2.20986	1.141058	2.471383
IFNW1     	1.66112	1	1.66112
IL2       	2.55549	1	2.55549
IL2RA     	2.22225	1.11035	2.426954
IL2RB     	0.174712	1.122842	0.141009
IL2RG     	0.93309	1.078075	0.928058
IL3       	2.33372	1	2.33372
IL3RA     	0.164618	1.100884	0.137225
IL4       	1.4023	1	1.4023
IL4R      	0.592988	1.177944	0.540332
IL5       	0.333413	1	0.333413
IL5RA     	1.42394	1.139662	1.49599
IL6       	2.49464	1	2.49464
IL6R      	4.07135	1.092054	4.633056
IL6ST     	3.03489	1.123076	3.479229
IL7       	2.47679	1	2.47679
IL7R      	2.15499	1.139064	2.397813
IL9       	2.12206	1	2.12206
IL9R      	3.58131	1.121305	4.180708
IL10      	1.08749	1	1.08749
IL10RA    	2.74316	1.116846	3.086448
IL10RB    	3.0894	1.11995	3.536996
IL11      	0.802841	1	0.802841
IL11RA    	2.91119	1.08869	3.200581
IL12A     	1.2727	1	1.2727
IL12B     	0.041751	1	0.041751
IL12RB1   	2.89387	1.13093	3.325834
IL12RB2   	0.187429	1.075005	0.165309
IL13      	1.3197	1	1.3197
IL13RA1   	4.59558	1.123333	5.546622
IL13RA2   	1.2416	1.056792	1.256953
IL15      	0.132219	1	0.132219
IL15RA    	1.21628	1.083383	1.2363
JAK1      	2.18854	1.133242	2.42928
JAK2      	1.05382	1.086821	1.058627
JAK3      	3.30417	1.11151	3.775228
LEP       	0.967525	1	0.967525
LEPR      	3.76146	1.106117	4.32924
LIF       	0.148098	1	0.148098
LIFR      	4.63572	1.126449	5.62791
MPL       	0.453045	1.054485	0.433916
MYC       	3.09662	1.082222	3.398207
OSM       	0.655772	1	0.655772
IL20      	0.435929	1	0.435929
IL21R     	2.22078	1.129936	2.463367
IL22      	0.680479	1	0.680479
IL23A     	0.133299	1	0.133299
PIAS4     	1.13399	1.116567	1.150734
PIK3CA    	2.35178	1.096361	2.553788
PIK3CB    	3.25333	1.094925	3.638822
PIM1      	3.31011	1.092772	3.698869
PIK3CD    	2.79996	1.077741	3.033289
PIK3CG    	2.49813	1.091381	2.716123
PIK3R1    	1.60433	1.100497	1.682384
PIK3R2    	0.683899	1	0.683899
IL20RA    	3.92174	1.121155	4.627875
IL20RB    	2.13706	1.13304	2.364262
IL26      	0.383473	1	0.383473
PRL       	0.889871	1	0.889871
PRLR      	3.78434	1.135851	4.534305
IFNK      	0.290908	1	0.290908
PTPN6     	1.70042	1.138767	1.830416
PTPN11    	2.31278	1.06972	2.452008
IL22RA1   	1.73786	1.10688	1.843604
IL21      	0.486883	1	0.486883
CCND1     	1.29803	1.11682	1.338193
BCL2L1    	1.56685	1	1.56685
CRLF2     	2.14948	1.151776	2.414202
SOS1      	1.46592	1.087247	1.515664
SOS2      	2.84798	1.118014	3.222393
STAT1     	1.01762	1.082338	1.019085
STAT2     	2.19617	1.104399	2.384161
STAT3     	1.32317	1.077761	1.352299
STAT4     	1.4082	1.10633	1.4604
STAT5A    	3.05308	1.102991	3.425009
STAT5B    	3.85326	1.090435	4.353191
STAT6     	0.508868	1.090183	0.478791
TPO       	0.297649	1	0.297649
TYK2      	0.878635	1.108202	0.86642
STAM      	0.634018	1.096947	0.606619
SPRY4     	0.288518	1.064848	0.266174
PIK3R3    	1.70702	1	1.70702
TSLP      	2.21513	1	2.21513
PIAS1     	1.63856	1.089491	1.712595
SOCS1     	3.32779	1.14141	3.944519
CBL       	2.72971	1.131336	3.114542
CBLB      	0.805831	1.100092	0.788605
SOCS2     	0.963402	1.079933	0.960535
CCND2     	2.34123	1.118406	2.589337
CCND3     	3.87939	1.11154	4.512676
SOCS3     	4.62436	1.152034	5.836627
PIAS2     	1.4591	1.052916	1.488565
OSMR      	3.81142	1.093028	4.316625
SOCS5     	1.82468	1.080582	1.915286
HUMAN_CASE/hsa04640.gene	na	CR1	CR2	CSF1	CSF1R	CSF2	CSF2RA	CSF3	CSF3R	CD55	DNTT	EPO	EPOR	FCER2	FCGR1A	FLT3	FLT3LG	GP1BA	GP1BB	GP5	GP9	ANPEP	GYPA	HLA-DRA	HLA-DRB1	HLA-DRB3	HLA-DRB4	HLA-DRB5	IL1A	IL1B	IL1R1	IL2RA	IL3	IL3RA	IL4	IL4R	IL5	IL5RA	IL6	IL6R	IL7	IL7R	IL9R	IL11	IL11RA	ITGA6	ITGA1	ITGA2	ITGA2B	ITGA3	ITGA4	ITGA5	ITGAM	ITGB3	KIT	KITLG	MME	TFRC	THPO	TNF	TPO	IL1R2	CD1A	CD1B	CD1C	CD1D	CD1E	CD2	CD3D	CD3E	CD3G	CD4	CD5	CD7	CD8A	CD8B	CD9	CD14	CD19	MS4A1	CD22	CD33	CD34	CD36	CD37	CD38	CD44	CD59
Identifier	 Raw score	    Weight	Final Score	Annotation																																																																																				
CR1       	1.98599	1	1.98599																																																																																					
CR2       	2.5805	1	2.5805																																																																																					
CSF1      	2.10553	1	2.10553																																																																																					
CSF1R     	2.6538	1	2.6538																																																																																					
CSF2      	2.35203	1	2.35203																																																																																					
CSF2RA    	2.06385	1	2.06385																																																																																					
CSF3      	1.08672	1	1.08672																																																																																					
CSF3R     	2.85353	1	2.85353																																																																																					
CD55      	1.78897	1	1.78897																																																																																					
DNTT      	0.344249	1	0.344249																																																																																					
EPO       	0.749151	1	0.749151																																																																																					
EPOR      	1.87944	1	1.87944																																																																																					
FCER2     	1.5813	1	1.5813																																																																																					
FCGR1A    	1.29454	1	1.29454																																																																																					
FLT3      	1.10473	1	1.10473
FLT3LG    	3.26041	1	3.26041
GP1BA     	2.651	1	2.651
GP1BB     	2.46979	1	2.46979
GP5       	2.33306	1	2.33306
GP9       	0.325436	1	0.325436
ANPEP     	3.21624	1	3.21624
GYPA      	1.32714	1	1.32714
HLA-DRA   	2.83038	1	2.83038
HLA-DRB1  	2.49073	1	2.49073
HLA-DRB4  	2.45866	1	2.45866
HLA-DRB5  	2.89564	1	2.89564
IL1A      	0.971061	1	0.971061
IL1B      	3.39133	1	3.39133
IL1R1     	0.615541	1	0.615541
IL2RA     	2.22225	1	2.22225
IL3       	2.33372	1	2.33372
IL3RA     	0.164618	1	0.164618
IL4       	1.4023	1	1.4023
IL4R      	0.592988	1	0.592988
IL5       	0.333413	1	0.333413
IL5RA     	1.42394	1	1.42394
IL6       	2.49464	1	2.49464
IL6R      	4.07135	1	4.07135
IL7       	2.47679	1	2.47679
IL7R      	2.15499	1	2.15499
IL9R      	3.58131	1	3.58131
IL11      	0.802841	1	0.802841
IL11RA    	2.91119	1	2.91119
ITGA6     	2.71682	1	2.71682
ITGA1     	2.59171	1	2.59171
ITGA2     	4.59641	1	4.59641
ITGA2B    	1.63717	1	1.63717
ITGA3     	0.137083	1	0.137083
ITGA4     	1.20997	1	1.20997
ITGA5     	4.76815	1	4.76815
ITGAM     	3.89723	1	3.89723
ITGB3     	1.61026	1	1.61026
KIT       	1.70642	1	1.70642
KITLG     	1.33125	1	1.33125
MME       	2.49744	1	2.49744
TFRC      	3.56619	1	3.56619
THPO      	2.2563	1	2.2563
TNF       	0.157292	1	0.157292
TPO       	0.297649	1	0.297649
IL1R2     	2.8169	1	2.8169
CD1A      	2.30855	1	2.30855
CD1B      	1.1645	1	1.1645
CD1C      	2.45034	1	2.45034
CD1D      	1.4542	1	1.4542
CD1E      	1.71347	1	1.71347
CD2       	2.51802	1	2.51802
CD3D      	2.09517	1	2.09517
CD3E      	1.64303	1	1.64303
CD3G      	0.427069	1	0.427069
CD4       	1.52408	1	1.52408
CD5       	2.00111	1	2.00111
CD7       	2.29081	1	2.29081
CD8A      	0.934971	1	0.934971
CD8B      	2.90561	1	2.90561
CD9       	3.60083	1	3.60083
CD14      	1.17572	1	1.17572
CD19      	1.84134	1	1.84134
MS4A1     	2.22328	1	2.22328
CD22      	2.05891	1	2.05891																																																																																																																																							
CD33      	1.78761	1	1.78761																																																																																																																																							
CD34      	4.15216	1	4.15216																																																																																																																																							
CD36      	0.904274	1	0.904274																																																																																																																																							
CD37      	2.41535	1	2.41535																																																																																																																																							
CD38      	0.467463	1	0.467463																																																																																																																																							
CD44      	2.78347	1	2.78347																																																																																																																																							
CD59      	3.20739	1	3.20739																																																																																																																																							
HUMAN_CASE/hsa04650.gene	na	VAV3	NFAT5	HCST	CHP	SH2D1B	CSF2	PTK2B	FCER1G	FCGR3A	FCGR3B	KLRK1	PIK3R5	FYN	SHC2	NCR3	LAT	GRB2	GZMB	HLA-A	HLA-B	HLA-C	HLA-E	HLA-G	HRAS	ICAM1	ICAM2	IFNA1	IFNA2	IFNA4	IFNA5	IFNA6	IFNA7	IFNA8	IFNA10	IFNA13	IFNA14	IFNA16	IFNA17	IFNA21	IFNAR1	IFNAR2	IFNB1	IFNG	IFNGR1	IFNGR2	FAS	FASLG	ITGAL	ITGB2	ARAF	KIR2DL1	KIR2DL2	KIR2DL3	KIR2DL4	KIR2DS1	KIR2DS3	KIR2DS4	KIR2DS5	KIR3DL1	KIR3DL2	KLRC1	KLRC2	KLRC3	KLRD1	KRAS	LCK	LCP2	SHC4	SH2D1A	MICA	MICB	NFATC1	NFATC2	NFATC3	NFATC4	NRAS	PAK1	CD244	PIK3CA	PIK3CB	PIK3CD	PIK3CG	PIK3R1	PIK3R2	PLCG1	SHC3	PLCG2	PPP3CA	PPP3CB	PPP3CC	PPP3R1	PPP3R2	PRF1	PRKCA	PRKCB	PRKCG	MAPK1	MAPK3	MAP2K1	MAP2K2	KIR2DL5A	PTPN6	PTPN11	RAC1	RAC2	RAC3	RAF1	BID	CHP2	SH3BP2	SHC1	similar to Fc fragment of IgG	low affinity IIIa	receptor for (CD16)	SOS1	SOS2	BRAF	SYK	TNF	TYROBP	VAV1	VAV2	ZAP70	ULBP3	ULBP2	ULBP1	CASP3	PIK3R3	TNFSF10	TNFRSF10D	TNFRSF10C	TNFRSF10B	TNFRSF10A	CD247	NCR2	NCR1	CD48
Identifier	 Raw score	    Weight	Final Score	Annotation																																																																																																																																						
VAV3      	4.73177	1.137297	5.857362																																																																																																																																							
NFAT5     	0.742217	1.070639	0.72675																																																																																																																																							
HCST      	2.932	1.102241	3.27286																																																																																																																																							
CHP       	4.12543	1.187406	5.380364																																																																																																																																							
SH2D1B    	0.32749	1	0.32749																																																																																																																																							
CSF2      	2.35203	1.078406	2.515163																																																																																																																																							
PTK2B     	0.305443	1.088277	0.275081
FCER1G    	1.22141	1.129045	1.253345
FCGR3B    	3.39556	1.118625	3.925461
KLRK1     	0.220097	1.122409	0.182871
PIK3R5    	1.55084	1.107182	1.62552
FYN       	6.09945	1.125601	7.654625
SHC2      	1.52123	1.126993	1.604473
NCR3      	2.18143	1.165941	2.482861
LAT       	2.03844	1.119916	2.220177
GRB2      	1.56368	1.126993	1.65502
GZMB      	1.82367	1	1.82367
HLA-A     	1.84299	1.079022	1.934216
HLA-B     	1.88743	1.093641	2.003105
HLA-C     	1.82775	1.078989	1.916926
HLA-E     	2.20059	1.087091	2.357064
HLA-G     	2.04702	1.081443	2.170005
HRAS      	0.400226	1.0705	0.375204
ICAM1     	2.75831	1	2.75831
ICAM2     	3.93436	1	3.93436
IFNA1     	1.01595	1	1.01595
IFNA2     	0.541744	1	0.541744
IFNA4     	2.22382	1.108755	2.425763
IFNA5     	1.89493	1.091123	2.008576
IFNA6     	0.734414	1	0.734414
IFNA7     	0.476845	1.144442	0.428471
IFNA8     	1.07582	1.104915	1.084101
IFNA10    	0.474905	1.108575	0.43802
IFNA13    	0.579107	1.069198	0.557625
IFNA14    	1.20903	1	1.20903
IFNA16    	2.2742	1.061871	2.392798
IFNA17    	0.220263	1.052911	0.203318
IFNA21    	2.15598	1.116012	2.356956
IFNAR1    	2.77944	1.092845	3.056163
IFNAR2    	2.77066	1	2.77066
IFNB1     	0.775742	1.133337	0.749916
IFNG      	0.327027	1	0.327027
IFNGR1    	1.8846	1.108583	2.018846
IFNGR2    	2.20986	1.134788	2.459127
FAS       	2.38376	1	2.38376
FASLG     	1.07353	1	1.07353
ITGAL     	1.97028	1	1.97028
ITGB2     	2.30023	1	2.30023
ARAF      	2.58311	1.089491	2.812068
KIR2DL1   	2.47742	1.093722	2.69728
KIR2DL2   	0.204551	1.079175	0.180399
KIR2DL3   	1.32839	1.067708	1.354178
KIR2DL4   	1.10016	1.098737	1.110578
KIR2DS1   	1.62174	1	1.62174
KIR2DS3   	1.57863	1.086769	1.642423
KIR2DS5   	0.832333	1	0.832333
KIR3DL1   	0.119487	1	0.119487
KIR3DL2   	2.14278	1.106543	2.324026
KLRC2     	1.5928	1	1.5928
KLRC3     	0.893836	1	0.893836
KLRD1     	0.78112	1	0.78112
KRAS      	3.35905	1.100882	3.795792
LCK       	2.18428	1.103625	2.368476
LCP2      	2.18791	1.098441	2.36321
SH2D1A    	2.33573	1.20856	2.787796
MICA      	2.50268	1	2.50268
MICB      	1.13604	1.116949	1.153113
NFATC1    	3.33229	1.12189	3.858866
NFATC2    	2.40602	1.121465	2.676787
NFATC3    	2.74168	1.126139	3.113635
NFATC4    	3.95731	1.135066	4.765282
NRAS      	3.62148	1.102715	4.133253
PAK1      	4.30018	1.14227	5.291914
CD244     	3.21901	1.141882	3.799785
PIK3CA    	2.35178	1.153422	2.681496
PIK3CB    	3.25333	1.211856	4.177031
PIK3CD    	2.79996	1.139464	3.232313
PIK3CG    	2.49813	1.128556	2.810158
PIK3R1    	1.60433	1.130324	1.706272
PIK3R2    	0.683899	1.119232	0.653608
PLCG1     	0.725247	1.093626	0.703759
SHC3      	2.34045	1.087111	2.5204
PLCG2     	2.03876	1.118466	2.218276
PPP3CA    	1.59997	1.120014	1.69281
PPP3CB    	2.06981	1.096401	2.220171
PPP3CC    	3.92103	1.227494	5.350512
PPP3R1    	2.92413	1.117343	3.316485
PPP3R2    	1.58871	1	1.58871
PRF1      	2.67362	1	2.67362
PRKCA     	2.58588	1.088682	2.813191
PRKCG     	2.4781	1.094717	2.700528
MAPK1     	4.63002	1.096049	5.364276
MAPK3     	1.52399	1.123838	1.605618
MAP2K1    	1.61016	1.119704	1.704638
MAP2K2    	2.24213	1.103776	2.438098
KIR2DL5A  	2.12504	1.093242	2.279772
PTPN6     	1.70042	1.119759	1.812038
PTPN11    	2.31278	1.074918	2.462717
RAC1      	4.53395	1.167147	5.837205
RAC2      	2.43427	1.129094	2.730528
RAC3      	0.618913	1.073128	0.597574
RAF1      	0.218609	1	0.218609
BID       	0.272266	1	0.272266
CHP2      	3.76558	1.142444	4.54837
SH3BP2    	1.22167	1.086534	1.243021
SHC1      	0.653348	1	0.653348
SOS1      	1.46592	1.125824	1.538193
SOS2      	2.84798	1.100374	3.163446
BRAF      	1.70516	1.072937	1.772839
SYK       	1.2028	1.106466	1.22668
TNF       	0.157292	1.06871	0.13852
TYROBP    	2.73667	1.146695	3.172201
VAV1      	2.43625	1.137608	2.753835
VAV2      	1.0655	1.141432	1.075104
ZAP70     	1.67512	1.127957	1.789427
ULBP3     	0.367609	1	0.367609
ULBP2     	1.92125	1.128124	2.0889
ULBP1     	1.77185	1	1.77185
CASP3     	4.38539	1	4.38539																																																																																												
PIK3R3    	1.70702	1	1.70702																																																																																												
TNFSF10   	3.76947	1.173205	4.743454																																																																																												
TNFRSF10D 	2.33424	1.129829	2.605803																																																																																												
TNFRSF10C 	3.0706	1.154081	3.650019																																																																																												
TNFRSF10B 	1.2022	1	1.2022																																																																																												
TNFRSF10A 	0.336642	1	0.336642																																																																																												
CD247     	1.09773	1.111478	1.1092																																																																																												
NCR2      	1.77641	1.13528	1.920001																																																																																												
NCR1      	1.89009	1	1.89009																																																																																												
CD48      	2.92611	1.099171	3.254865																																																																																												
HUMAN_CASE/hsa04660.gene	na	AKT3	RASGRP1	CDK4	PAK4	VAV3	NFAT5	MALT1	CHP	CHUK	MAP3K8	CSF2	CTLA4	AKT1	AKT2	FOS	PIK3R5	CBLC	FYN	LAT	GRB2	ICOS	HRAS	IFNG	IKBKB	IL2	IL4	IL5	IL10	ITK	JUN	KRAS	RHOA	LCK	LCP2	NCK1	NFATC1	NFATC2	NFATC3	NFATC4	NFKB1	NFKBIA	NFKBIB	NFKBIE	NRAS	PAK1	PAK2	PAK3	PDCD1	PDK1	PIK3CA	PIK3CB	PIK3CD	PIK3CG	PIK3R1	PIK3R2	PLCG1	PPP3CA	PPP3CB	PPP3CC	PPP3R1	PPP3R2	PRKCQ	PAK6	PAK7	PTPN6	PTPRC	RELA	CHP2	SOS1	SOS2	TEC	TNF	VAV1	VAV2	ZAP70	NCK2	CARD11	PIK3R3	IKBKG	CBL	CBLB	BCL10	MAP3K14	CD3D	CD3E	CD3G	CD247	CD4	CD8A	CD8B	CD28	GRAP2	CD40LG	CDC42
Identifier	 Raw score	    Weight	Final Score	Annotation																																																																																											
AKT3      	3.50543	1.145118	4.205263																																																																																												
RASGRP1   	1.92666	1.117896	2.081529																																																																																												
CDK4      	2.3832	1	2.3832																																																																																												
PAK4      	2.42077	1.102385	2.650113
VAV3      	4.73177	1.127255	5.766649
NFAT5     	0.742217	1.070639	0.72675
MALT1     	2.81363	1	2.81363
CHP       	4.12543	1.19141	5.410984
CHUK      	0.059071	1	0.059071
MAP3K8    	2.39606	1.106651	2.630096
CSF2      	2.35203	1	2.35203
CTLA4     	2.53186	1.237294	3.156266
AKT1      	2.0319	1.121989	2.215456
AKT2      	3.28342	1.1479	3.914634
FOS       	15.4547	1.146728	23.095566
PIK3R5    	1.55084	1.168704	1.669999
CBLC      	3.32307	1.11638	3.821521
FYN       	6.09945	1.162339	8.180392
LAT       	2.03844	1.095753	2.182298
GRB2      	1.56368	1	1.56368
ICOS      	1.48612	1.165354	1.586733
HRAS      	0.400226	1	0.400226
IFNG      	0.327027	1	0.327027
IKBKB     	2.32845	1	2.32845
IL2       	2.55549	1	2.55549
IL4       	1.4023	1	1.4023
IL5       	0.333413	1	0.333413
IL10      	1.08749	1	1.08749
ITK       	1.99699	1.102636	2.143903
JUN       	11.1352	1.110873	14.546156
KRAS      	3.35905	1.083069	3.714741
RHOA      	2.70166	1.095149	2.969613
LCK       	2.18428	1.144954	2.446203
LCP2      	2.18791	1.114374	2.392875
NCK1      	3.26942	1.095444	3.660783
NFATC1    	3.33229	1.176808	4.122568
NFATC2    	2.40602	1.172732	2.800025
NFATC3    	2.74168	1.192646	3.329651
NFATC4    	3.95731	1.139093	4.791753
NFKB1     	1.08558	1	1.08558
NFKBIA    	3.01118	1.122287	3.445722
NFKBIB    	2.28769	1	2.28769
NFKBIE    	1.04617	1	1.04617
NRAS      	3.62148	1.192814	4.641379
PAK1      	4.30018	1.083032	4.853848
PAK2      	1.93377	1	1.93377
PDCD1     	1.09866	1.087534	1.107746
PDK1      	2.87899	1.158642	3.404828
PIK3CA    	2.35178	1.211631	2.818356
PIK3CB    	3.25333	1.159399	3.926385
PIK3CD    	2.79996	1.123495	3.179601
PIK3CG    	2.49813	1.137009	2.831991
PIK3R1    	1.60433	1.150068	1.722272
PIK3R2    	0.683899	1.159122	0.643777
PLCG1     	0.725247	1.0631	0.710694
PPP3CA    	1.59997	1.139736	1.708573
PPP3CB    	2.06981	1.093824	2.216013
PPP3CC    	3.92103	1.23468	5.403306
PPP3R1    	2.92413	1.117343	3.316485
PPP3R2    	1.58871	1	1.58871
PRKCQ     	1.65525	1.057495	1.703912
PAK6      	2.19642	1.061881	2.30601
PAK7      	1.03445	1	1.03445
PTPN6     	1.70042	1.159823	1.850991
PTPRC     	2.30722	1	2.30722
RELA      	1.69273	1.122287	1.805266
CHP2      	3.76558	1.181507	4.790153
SOS1      	1.46592	1.149651	1.552276
SOS2      	2.84798	1.234247	3.639243
TEC       	1.26681	1.097485	1.296356
TNF       	0.157292	1	0.157292
VAV1      	2.43625	1.144675	2.77122
VAV2      	1.0655	1	1.0655
ZAP70     	1.67512	1.145629	1.805816
NCK2      	2.27628	1.050238	2.372313
CARD11    	2.13601	1	2.13601
PIK3R3    	1.70702	1	1.70702
IKBKG     	1.76638	1	1.76638
CBL       	2.72971	1.151176	3.177216
CBLB      	0.805831	1	0.805831
BCL10     	2.34935	1	2.34935
MAP3K14   	3.79941	1.113632	4.421712
CD3D      	2.09517	1	2.09517
CD3E      	1.64303	1.116805	1.741141																																																															
CD3G      	0.427069	1	0.427069																																																															
CD247     	1.09773	1.110372	1.109086																																																															
CD4       	1.52408	1	1.52408																																																															
CD8A      	0.934971	1.271421	0.918062																																																															
CD8B      	2.90561	1.138037	3.366522																																																															
CD28      	1.26434	1.050805	1.279496																																																															
GRAP2     	2.23228	1.076773	2.374232																																																															
CD40LG    	2.16136	1.095422	2.326309																																																															
CDC42     	2.43596	1.138356	2.755297																																																															
HUMAN_CASE/hsa04662.gene	na	AKT3	VAV3	NFAT5	MALT1	LILRB3	CHP	CHUK	CR2	AKT1	AKT2	FCGR2B	FOS	PIK3R5	RASGRP3	GSK3B	BLNK	HRAS	IKBKB	INPP5D	JUN	KRAS	LYN	NFATC1	NFATC2	NFATC3	NFATC4	NFKB1	NFKBIA	NFKBIB	NFKBIE	NRAS	PIK3CA	PIK3CB	PIK3CD	PIK3CG	PIK3R1	PIK3R2	PLCG2	PPP3CA	PPP3CB	PPP3CC	PPP3R1	PPP3R2	PRKCB	PTPN6	RAC1	RAC2	RAC3	RELA	CHP2	SYK	BTK	VAV1	VAV2	CARD11	PIK3R3	IKBKG	IFITM1	BCL10	CD19	CD22	CD72	CD79A	CD79B	CD81
Identifier	 Raw score	    Weight	Final Score	Annotation																																																														
AKT3      	3.50543	1.167576	4.325408																																																															
VAV3      	4.73177	1.114167	5.650525																																																															
NFAT5     	0.742217	1.070639	0.72675																																																															
MALT1     	2.81363	1	2.81363																																																															
LILRB3    	1.82964	1.07857	1.918579
CHP       	4.12543	1.19141	5.410984
CHUK      	0.059071	1	0.059071
CR2       	2.5805	1	2.5805
AKT1      	2.0319	1.12819	2.225217
AKT2      	3.28342	1.162209	3.981797
FCGR2B    	2.67711	1.256482	3.446315
FOS       	15.4547	1.151882	23.423782
PIK3R5    	1.55084	1.140011	1.649105
RASGRP3   	2.64126	1	2.64126
GSK3B     	0.987508	1	0.987508
BLNK      	0.640987	1.138392	0.602724
HRAS      	0.400226	1	0.400226
IKBKB     	2.32845	1	2.32845
INPP5D    	2.73105	1.256482	3.533788
JUN       	11.1352	1.110873	14.546156
KRAS      	3.35905	1.09977	3.79068
LYN       	2.13881	1.128068	2.357527
NFATC1    	3.33229	1.176808	4.122568
NFATC2    	2.40602	1.172732	2.800025
NFATC3    	2.74168	1.192646	3.329651
NFATC4    	3.95731	1.139093	4.791753
NFKB1     	1.08558	1	1.08558
NFKBIA    	3.01118	1.122287	3.445722
NFKBIB    	2.28769	1	2.28769
NFKBIE    	1.04617	1	1.04617
NRAS      	3.62148	1.192814	4.641379
PIK3CA    	2.35178	1.141598	2.654518
PIK3CB    	3.25333	1.134022	3.810582
PIK3CD    	2.79996	1.138478	3.229033
PIK3CG    	2.49813	1.109878	2.762512
PIK3R1    	1.60433	1.141962	1.715685
PIK3R2    	0.683899	1.083361	0.662578
PLCG2     	2.03876	1.13493	2.244444
PPP3CA    	1.59997	1.139736	1.708573
PPP3CB    	2.06981	1.093824	2.216013
PPP3CC    	3.92103	1.23468	5.403306
PPP3R1    	2.92413	1.117343	3.316485
PPP3R2    	1.58871	1	1.58871
PTPN6     	1.70042	1.138082	1.82975
RAC1      	4.53395	1.281682	6.940562
RAC2      	2.43427	1.2091	2.931963
RAC3      	0.618913	1.070571	0.598308
RELA      	1.69273	1.122287	1.805266
CHP2      	3.76558	1.181507	4.790153
SYK       	1.2028	1.131399	1.23234
BTK       	2.28695	1.118533	2.522555
VAV1      	2.43625	1.120708	2.712704
VAV2      	1.0655	1	1.0655																																																																												
CARD11    	2.13601	1	2.13601																																																																												
PIK3R3    	1.70702	1	1.70702																																																																												
IKBKG     	1.76638	1	1.76638																																																																												
IFITM1    	1.74443	1	1.74443																																																																												
BCL10     	2.34935	1	2.34935																																																																												
CD19      	1.84134	1.170005	2.042716																																																																												
CD22      	2.05891	1.122038	2.248604																																																																												
CD72      	1.41929	1.102597	1.471205																																																																												
CD79A     	2.66813	1.120082	3.001836																																																																												
CD79B     	2.80391	1.097185	3.099416																																																																												
CD81      	4.40115	1	4.40115																																																																												
HUMAN_CASE/hsa04664.gene	na	AKT3	PLA2G4B	VAV3	MAPK14	CSF2	AKT1	AKT2	FCER1A	MS4A2	FCER1G	PIK3R5	FYN	PLA2G2D	LAT	GRB2	PLA2G2E	HRAS	IL3	IL4	IL5	IL13	INPP5D	KRAS	LCP2	LYN	NRAS	PLA2G3	PDK1	PIK3CA	PIK3CB	PIK3CD	PIK3CG	PIK3R1	PIK3R2	PLA2G1B	PLA2G2A	PLA2G4A	PLA2G5	PLCG1	PLCG2	PRKCA	PRKCB	PRKCD	PRKCE	MAPK1	MAPK3	MAPK8	MAPK11	MAPK9	MAPK10	MAPK13	MAP2K1	MAP2K2	MAP2K3	MAP2K6	MAP2K7	RAC1	RAC2	RAC3	RAF1	MAPK12	MAP2K4	PLA2G2F	similar to mitogen-activated protein kinase kinase 3 isoform A  [EC:2.7.12.2]	SOS1	SOS2	SYK	BTK	TNF	VAV1	VAV2	PLA2G12A	PLA2G6	PLA2G10	PLA2G12B	PIK3R3	JMJD7-PLA2G4B	GAB2
Identifier	 Raw score	    Weight	Final Score	Annotation																																																																											
AKT3      	3.50543	1.098779	3.967805																																																																												
PLA2G4B   	1.78037	1.178077	1.972969																																																																												
VAV3      	4.73177	1.101007	5.536119
MAPK14    	1.91546	1.066935	2.000631
CSF2      	2.35203	1	2.35203
AKT1      	2.0319	1.10513	2.189133
AKT2      	3.28342	1.100317	3.699329
FCER1A    	1.39442	1	1.39442
MS4A2     	0.532985	1	0.532985
FCER1G    	1.22141	1.171967	1.26415
PIK3R5    	1.55084	1.145805	1.653303
FYN       	6.09945	1.056639	6.757237
PLA2G2D   	1.65592	1.082685	1.726437
LAT       	2.03844	1.075119	2.150463
GRB2      	1.56368	1	1.56368
PLA2G2E   	1.03624	1	1.03624
HRAS      	0.400226	1	0.400226
IL3       	2.33372	1	2.33372
IL4       	1.4023	1	1.4023
IL5       	0.333413	1	0.333413
IL13      	1.3197	1	1.3197
INPP5D    	2.73105	1	2.73105
KRAS      	3.35905	1.187351	4.21506
LCP2      	2.18791	1.094355	2.355661
LYN       	2.13881	1.09671	2.301989
NRAS      	3.62148	1.125824	4.258015
PLA2G3    	0.753437	1	0.753437
PDK1      	2.87899	1.163692	3.423059
PIK3CA    	2.35178	1.083885	2.526686
PIK3CB    	3.25333	1.137367	3.825649
PIK3CD    	2.79996	1.121604	3.173419
PIK3CG    	2.49813	1.165053	2.905647
PIK3R1    	1.60433	1.177269	1.74456
PIK3R2    	0.683899	1.141327	0.648145
PLA2G1B   	1.81507	1.103509	1.930595
PLA2G2A   	0.226399	1	0.226399
PLA2G4A   	0.351076	1	0.351076
PLA2G5    	2.88064	1.114963	3.253218
PLCG1     	0.725247	1.125523	0.696584
PLCG2     	2.03876	1.139557	2.251854
PRKCA     	2.58588	1	2.58588
PRKCD     	2.44941	1.079158	2.629414
PRKCE     	1.60672	1	1.60672
MAPK1     	4.63002	1.125779	5.614344
MAPK3     	1.52399	1.135319	1.613404
MAPK8     	3.33397	1.106382	3.789616
MAPK11    	2.40313	1.086678	2.592878
MAPK9     	0.388809	1	0.388809
MAPK10    	3.32342	1.088108	3.694376
MAPK13    	3.79771	1.133952	4.540986
MAP2K1    	1.61016	1.141548	1.722467
MAP2K2    	2.24213	1.113107	2.456535
MAP2K3    	1.02686	1.123465	1.030226
MAP2K6    	4.20462	1.107948	4.909719
MAP2K7    	2.23586	1.051632	2.330705
RAC1      	4.53395	1.144798	5.643304
RAC2      	2.43427	1.13061	2.734214
RAC3      	0.618913	1.085915	0.593919
RAF1      	0.218609	1	0.218609
MAPK12    	0.409928	1	0.409928
MAP2K4    	2.63283	1.131519	2.99031
PLA2G2F   	5.57634	1.112061	6.760611
SOS1      	1.46592	1.125824	1.538193
SOS2      	2.84798	1.187351	3.464934
SYK       	1.2028	1.110695	1.227638
BTK       	2.28695	1.164287	2.61986
[truncated: 196,206 more chars]
