# Supplementary material for: Identification of functional modules that correlate with phenotypic difference: the influence of network topology
Source: Genome Biol. 2010 Feb 26;11(2):R23. doi: 10.1186/gb-2010-11-2-r23 (PMC2872883; doi:10.1186/gb-2010-11-2-r23)
Supplement: Additional file 2 — A zip file containing the simulation output files of six test sets. [file gb-2010-11-2-r23-S2.zip › Small_cell_enriched_pathway.txt]

Pathway	size	p-value	FDR
path:hsa00120[ Bile acid biosynthesis ]	21	0	0	(undetectable)
path:hsa00982[ Drug metabolism - cytochrome P450 ]	41	0	0	(undetectable)
path:hsa04510[ Focal adhesion ]	162	0	0	(undetectable)
path:hsa04520[ Adherens junction ]	67	0	0	(undetectable)
path:hsa04530[ Tight junction ]	97	0	0	(undetectable)
path:hsa03320[ PPAR signaling pathway ]	55	0	0	(undetectable)
path:hsa04540[ Gap junction ]	71	0	0	(undetectable)
path:hsa00350[ Tyrosine metabolism ]	32	0	0	(undetectable)
path:hsa00360[ Phenylalanine metabolism ]	13	0	0	(undetectable)
path:hsa04060[ Cytokine-cytokine receptor interaction ]	148	0	0	(undetectable)
path:hsa04670[ Leukocyte transendothelial migration ]	85	0	0	(undetectable)
path:hsa04912[ GnRH signaling pathway ]	78	0	0	(undetectable)
path:hsa05200[ Pathways in cancer ]	252	0	0	(undetectable)
path:hsa04640[ Hematopoietic cell lineage ]	63	0	0	(undetectable)
path:hsa00071[ Fatty acid metabolism ]	37	0.0002	0.002
path:hsa04512[ ECM-receptor interaction ]	61	0.0002	0.002
path:hsa04610[ Complement and coagulation cascades ]	56	0.0002	0.002
path:hsa05322[ Systemic lupus erythematosus ]	65	0.0002	0.002
path:hsa04810[ Regulation of actin cytoskeleton ]	157	0.0002	0.002
path:hsa00340[ Histidine metabolism ]	24	0.0002	0.002
path:hsa00590[ Arachidonic acid metabolism ]	35	0.0004	0.00296296
path:hsa00830[ Retinol metabolism ]	27	0.0004	0.00296296
path:hsa04514[ Cell adhesion molecules (CAMs) ]	106	0.0004	0.00296296
path:hsa04630[ Jak-STAT signaling pathway ]	93	0.0004	0.00296296
path:hsa00380[ Tryptophan metabolism ]	36	0.0004	0.00296296
path:hsa04916[ Melanogenesis ]	74	0.0004	0.00296296
path:hsa05222[ Small cell lung cancer ]	71	0.0004	0.00296296
path:hsa05217[ Basal cell carcinoma ]	36	0.0008	0.00571429
path:hsa04010[ MAPK signaling pathway ]	199	0.0012	0.008
path:hsa04664[ Fc epsilon RI signaling pathway ]	63	0.0012	0.008
path:hsa00983[ Drug metabolism - other enzymes ]	28	0.0014	0.00903226
path:hsa04210[ Apoptosis ]	67	0.0016	0.00969697
path:hsa02010[ ABC transporters ]	34	0.0016	0.00969697
path:hsa04360[ Axon guidance ]	104	0.0018	0.0102857
path:hsa04070[ Phosphatidylinositol signaling system ]	59	0.0018	0.0102857
path:hsa04115[ p53 signaling pathway ]	50	0.0022	0.0122222
path:hsa00260[ Glycine, serine and threonine metabolism ]	36	0.0024	0.012973
path:hsa00561[ Glycerolipid metabolism ]	34	0.0028	0.014
path:hsa00230[ Purine metabolism ]	119	0.0028	0.014
path:hsa04662[ B cell receptor signaling pathway ]	55	0.0028	0.014
path:hsa04730[ Long-term depression ]	57	0.0032	0.0154545
path:hsa00641[ 3-Chloroacrylic acid degradation ]	10	0.0034	0.0154545
path:hsa04920[ Adipocytokine signaling pathway ]	49	0.0034	0.0154545
path:hsa04720[ Long-term potentiation ]	56	0.0034	0.0154545
path:hsa04310[ Wnt signaling pathway ]	117	0.0038	0.0165217
path:hsa04020[ Calcium signaling pathway ]	119	0.0038	0.0165217
path:hsa00565[ Ether lipid metabolism ]	20	0.004	0.0166667
path:hsa00220[ Urea cycle and metabolism of amino groups ]	22	0.004	0.0166667
path:hsa00910[ Nitrogen metabolism ]	21	0.0044	0.0176
path:hsa04620[ Toll-like receptor signaling pathway ]	73	0.0044	0.0176
path:hsa04130[ SNARE interactions in vesicular transport ]	29	0.0046	0.0180392
path:hsa04660[ T cell receptor signaling pathway ]	77	0.006	0.0230769
path:hsa05219[ Bladder cancer ]	31	0.0068	0.0254545
path:hsa00010[ Glycolysis / Gluconeogenesis ]	38	0.007	0.0254545
path:hsa05310[ Asthma ]	18	0.007	0.0254545
path:hsa00600[ Sphingolipid metabolism ]	24	0.0074	0.0259649
path:hsa05211[ Renal cell carcinoma ]	59	0.0074	0.0259649
path:hsa00920[ Sulfur metabolism ]	12	0.0078	0.0268966
path:hsa05215[ Prostate cancer ]	72	0.008	0.0271186
path:hsa04350[ TGF-beta signaling pathway ]	72	0.0082	0.0273333
path:hsa05216[ Thyroid cancer ]	26	0.0088	0.0288525
path:hsa05212[ Pancreatic cancer ]	63	0.009	0.0290323
path:hsa05214[ Glioma ]	53	0.0094	0.0298413
path:hsa00980[ Metabolism of xenobiotics by cytochrome P450 ]	40	0.0112	0.0341176
path:hsa00361[ gamma-Hexachlorocyclohexane degradation ]	11	0.0112	0.0341176
path:hsa00410[ beta-Alanine metabolism ]	19	0.0114	0.0341176
path:hsa00624[ 1- and 2-Methylnaphthalene degradation ]	7	0.0116	0.0341176
path:hsa05120[ Epithelial cell signaling in Helicobacter pylori infection ]	55	0.0116	0.0341176
path:hsa04614[ Renin-angiotensin system ]	11	0.012	0.0342857
path:hsa04612[ Antigen processing and presentation ]	49	0.012	0.0342857
path:hsa03440[ Homologous recombination ]	23	0.0132	0.0371831
path:hsa04910[ Insulin signaling pathway ]	114	0.0138	0.0383333
path:hsa05218[ Melanoma ]	50	0.014	0.0383562
path:hsa00670[ One carbon pool by folate ]	15	0.015	0.0405405
path:hsa00750[ Vitamin B6 metabolism ]	5	0.0166	0.0442667
path:hsa04110[ Cell cycle ]	91	0.0178	0.0466667
path:hsa00640[ Propanoate metabolism ]	26	0.018	0.0466667
path:hsa00591[ Linoleic acid metabolism ]	14	0.0182	0.0466667
path:hsa05131[ Pathogenic Escherichia coli infection-EPEC ]	39	0.019	0.048
path:hsa05130[ Pathogenic Escherichia coli infection-EHEC ]	39	0.0192	0.048
path:hsa00564[ Glycerophospholipid metabolism ]	45	0.0204	0.0503704
path:hsa04340[ Hedgehog signaling pathway ]	40	0.0208	0.0506024
path:hsa00363[ Bisphenol A degradation ]	4	0.021	0.0506024
path:hsa00531[ Glycosaminoglycan degradation ]	16	0.0218	0.0517647
path:hsa00251[ Glutamate metabolism ]	21	0.022	0.0517647
path:hsa04710[ Circadian rhythm ]	10	0.0226	0.0525581
path:hsa05220[ Chronic myeloid leukemia ]	62	0.0258	0.0593103
path:hsa04940[ Type I diabetes mellitus ]	34	0.027	0.0613636
path:hsa00471[ D-Glutamine and D-glutamate metabolism ]	3	0.0274	0.061573
path:hsa04650[ Natural killer cell mediated cytotoxicity ]	82	0.0278	0.0617778
path:hsa00620[ Pyruvate metabolism ]	31	0.0298	0.0654945
path:hsa05221[ Acute myeloid leukemia ]	49	0.0306	0.0665217
path:hsa05332[ Graft-versus-host disease ]	27	0.0318	0.0683871
path:hsa05014[ Amyotrophic lateral sclerosis (ALS) ]	47	0.0324	0.0689362
path:hsa00310[ Lysine degradation ]	41	0.0338	0.0711579
path:hsa00960[ Alkaloid biosynthesis II ]	8	0.0348	0.0725
path:hsa04370[ VEGF signaling pathway ]	62	0.0366	0.0746939
path:hsa05330[ Allograft rejection ]	26	0.0366	0.0746939
path:hsa00030[ Pentose phosphate pathway ]	20	0.0372	0.0748
path:hsa00760[ Nicotinate and nicotinamide metabolism ]	18	0.0374	0.0748
path:hsa03030[ DNA replication ]	28	0.038	0.0752475
path:hsa00271[ Methionine metabolism ]	15	0.0408	0.08
path:hsa05320[ Autoimmune thyroid disease ]	27	0.0414	0.0803846
path:hsa04012[ ErbB signaling pathway ]	75	0.0418	0.0803846
path:hsa00240[ Pyrimidine metabolism ]	71	0.043	0.0811321
path:hsa04080[ Neuroactive ligand-receptor interaction ]	110	0.043	0.0811321
path:hsa00592[ alpha-Linolenic acid metabolism ]	9	0.0446	0.0833645
path:hsa00150[ Androgen and estrogen metabolism ]	25	0.0452	0.0837037
path:hsa00020[ Citrate cycle (TCA cycle) ]	22	0.0462	0.0847706
path:hsa00532[ Chondroitin sulfate biosynthesis ]	14	0.0468	0.0850909
path:hsa00780[ Biotin metabolism ]	4	0.052	0.0932143
path:hsa04930[ Type II diabetes mellitus ]	33	0.0522	0.0932143
path:hsa03410[ Base excision repair ]	27	0.0562	0.0992982
path:hsa00563[ Glycosylphosphatidylinositol(GPI)-anchor biosynthesis ]	20	0.0566	0.0992982
path:hsa04120[ Ubiquitin mediated proteolysis ]	109	0.0598	0.103793
path:hsa04330[ Notch signaling pathway ]	37	0.0602	0.103793
path:hsa05223[ Non-small cell lung cancer ]	47	0.0642	0.109744
path:hsa00680[ Methane metabolism ]	6	0.0694	0.117627
path:hsa04150[ mTOR signaling pathway ]	44	0.0704	0.118319
path:hsa00730[ Thiamine metabolism ]	7	0.0714	0.119
path:hsa05213[ Endometrial cancer ]	46	0.0732	0.120328
path:hsa00720[ Reductive carboxylate cycle (CO2 fixation) ]	10	0.0734	0.120328
path:hsa05340[ Primary immunodeficiency ]	26	0.0758	0.123252
path:hsa05210[ Colorectal cancer ]	72	0.081	0.130645
path:hsa00630[ Glyoxylate and dicarboxylate metabolism ]	11	0.098	0.1568
path:hsa00051[ Fructose and mannose metabolism ]	25	0.1076	0.170794
path:hsa00480[ Glutathione metabolism ]	31	0.114	0.179528
path:hsa00061[ Fatty acid biosynthesis ]	6	0.1162	0.180465
path:hsa00512[ O-Glycan biosynthesis ]	18	0.1164	0.180465
path:hsa00534[ Heparan sulfate biosynthesis ]	20	0.118	0.181538
path:hsa00604[ Glycosphingolipid biosynthesis - ganglio series ]	14	0.121	0.184733
path:hsa01040[ Biosynthesis of unsaturated fatty acids ]	18	0.1272	0.192727
path:hsa00510[ N-Glycan biosynthesis ]	35	0.129	0.193985
path:hsa00785[ Lipoic acid metabolism ]	1	0.1396	0.208358
path:hsa05110[ Vibrio cholerae infection ]	46	0.1554	0.229197
path:hsa00232[ Caffeine metabolism ]	1	0.1562	0.229197
path:hsa00450[ Selenoamino acid metabolism ]	15	0.157	0.229197
path:hsa00280[ Valine, leucine and isoleucine degradation ]	42	0.1628	0.235942
path:hsa04740[ Olfactory transduction ]	22	0.1666	0.239712
path:hsa00903[ Limonene and pinene degradation ]	11	0.1702	0.243143
path:hsa03430[ Mismatch repair ]	18	0.1828	0.259291
path:hsa00053[ Ascorbate and aldarate metabolism ]	10	0.2002	0.28
path:hsa03420[ Nucleotide excision repair ]	37	0.2002	0.28
path:hsa00272[ Cysteine metabolism ]	8	0.2032	0.281655
path:hsa00603[ Glycosphingolipid biosynthesis - globo series ]	8	0.2042	0.281655
path:hsa00530[ Aminosugars metabolism ]	22	0.2114	0.287785
path:hsa00770[ Pantothenate and CoA biosynthesis ]	12	0.2126	0.287785
path:hsa00860[ Porphyrin and chlorophyll metabolism ]	27	0.214	0.287785
path:hsa00740[ Riboflavin metabolism ]	10	0.2144	0.287785
path:hsa00330[ Arginine and proline metabolism ]	25	0.218	0.290667
path:hsa00400[ Phenylalanine, tyrosine and tryptophan biosynthesis ]	7	0.2326	0.308079
path:hsa00511[ Other glycan degradation ]	10	0.2344	0.308421
path:hsa00052[ Galactose metabolism ]	17	0.2372	0.310065
path:hsa05010[ Alzheimer's disease ]	129	0.2476	0.321558
path:hsa00500[ Starch and sucrose metabolism ]	29	0.256	0.330323
path:hsa00290[ Valine, leucine and isoleucine biosynthesis ]	9	0.262	0.335897
path:hsa00650[ Butanoate metabolism ]	29	0.27	0.343949
path:hsa00627[ 1,4-Dichlorobenzene degradation ]	1	0.2742	0.344906
path:hsa00364[ Fluorobenzoate degradation ]	1	0.2742	0.344906
path:hsa00300[ Lysine biosynthesis ]	5	0.2852	0.3565
path:hsa03450[ Non-homologous end-joining ]	12	0.3034	0.375556
path:hsa04260[ Cardiac muscle contraction ]	48	0.3042	0.375556
path:hsa00130[ Ubiquinone and menaquinone biosynthesis ]	4	0.3242	0.397791
path:hsa00632[ Benzoate degradation via CoA ligation ]	10	0.3316	0.40439
path:hsa00062[ Fatty acid elongation in mitochondria ]	8	0.3352	0.406265
path:hsa05016[ Huntington's disease ]	140	0.3372	0.406265
path:hsa00100[ Biosynthesis of steroids ]	21	0.3404	0.407665
path:hsa04742[ Taste transduction ]	18	0.3476	0.41381
path:hsa00072[ Synthesis and degradation of ketone bodies ]	8	0.3574	0.422959
path:hsa00190[ Oxidative phosphorylation ]	94	0.4004	0.468772
path:hsa00562[ Inositol phosphate metabolism ]	37	0.4008	0.468772
path:hsa00252[ Alanine and aspartate metabolism ]	26	0.4094	0.47422
path:hsa04950[ Maturity onset diabetes of the young ]	12	0.4102	0.47422
path:hsa00460[ Cyanoamino acid metabolism ]	4	0.4188	0.481379
path:hsa03050[ Proteasome ]	38	0.422	0.482286
path:hsa03010[ Ribosome ]	44	0.4278	0.486136
path:hsa00601[ Glycosphingolipid biosynthesis - lacto and neolacto series ]	17	0.458	0.515056
path:hsa00643[ Styrene degradation ]	3	0.4584	0.515056
path:hsa00430[ Taurine and hypotaurine metabolism ]	5	0.4714	0.526704
path:hsa04140[ Regulation of autophagy ]	17	0.5052	0.56022
path:hsa00900[ Terpenoid biosynthesis ]	5	0.5092	0.56022
path:hsa05012[ Parkinson's disease ]	89	0.5098	0.56022
path:hsa00970[ Aminoacyl-tRNA biosynthesis ]	37	0.5176	0.565683
path:hsa00790[ Folate biosynthesis ]	25	0.5306	0.576739
path:hsa00040[ Pentose and glucuronate interconversions ]	8	0.5444	0.588541
path:hsa03020[ RNA polymerase ]	24	0.6024	0.647742
path:hsa00950[ Alkaloid biosynthesis I ]	2	0.608	0.650267
path:hsa00533[ Keratan sulfate biosynthesis ]	12	0.6236	0.663404
path:hsa00140[ C21-Steroid hormone metabolism ]	3	0.6278	0.664339
path:hsa03060[ Protein export ]	10	0.6502	0.684421
path:hsa00930[ Caprolactam degradation ]	7	0.654	0.684817
path:hsa03022[ Basal transcription factors ]	30	0.6666	0.694375
path:hsa00625[ Tetrachloroethene degradation ]	2	0.7124	0.73567
path:hsa00440[ Aminophosphonate metabolism ]	9	0.7136	0.73567
path:hsa00791[ Atrazine degradation ]	6	0.7602	0.779692
path:hsa00520[ Nucleotide sugars metabolism ]	6	0.7958	0.811777
path:hsa00550[ Peptidoglycan biosynthesis ]	2	0.7996	0.811777
path:hsa00281[ Geraniol degradation ]	4	0.8968	0.905859
path:hsa00514[ O-Mannosyl glycan biosynthesis ]	2	0.9132	0.917789
path:hsa00902[ Monoterpenoid biosynthesis ]	0	1	1
path:hsa00472[ D-Arginine and D-ornithine metabolism ]	0	1	1
