# Supplementary material for: Identification of functional modules that correlate with phenotypic difference: the influence of network topology
Source: Genome Biol. 2010 Feb 26;11(2):R23. doi: 10.1186/gb-2010-11-2-r23 (PMC2872883; doi:10.1186/gb-2010-11-2-r23)
Supplement: Additional file 2 — A zip file containing the simulation output files of six test sets. [file gb-2010-11-2-r23-S2.zip › Small_cell_gene.log]

HUMAN_CASE/hsa00010.gene	na	AKR1A1	ADH1A	ADH1B	ADH1C	ADH4	ADH5	ADH6	GALM	ADH7	LDHAL6A	DLAT	DLD	ENO1	ENO2	ENO3	ALDH2	ALDH3A1	ALDH1B1	ALDH1A3	FBP1	ALDH3B1	ALDH3B2	ALDH9A1	ALDH3A2	ALDOA	ALDOB	ALDOC	G6PC	GAPDH	GCK	GPI	HK1	HK2	HK3	LDHA	LDHB	LDHC	PGAM4	ALDH7A1	PCK1	PCK2	PDHA1	PDHA2	PDHB	PFKL	PFKM	PFKP	PGAM1
Identifier	Raw score	Weight	Final Score	Annotation
AKR1A1	1.032940	1.000000	1.032940
ADH1B	2.404000	1.108603	2.644265
ADH1C	19.186700	1.127564	27.968255
ADH4	8.212170	1.115082	10.463937
ADH5	4.483830	1.116328	5.338929
ADH6	5.484840	1.159532	7.195883
DLD	3.106130	1.000000	3.106130
ENO1	5.854480	1.085601	6.810610
ENO2	4.201590	1.090407	4.783818
ALDH3A1	1.102820	1.074559	1.110897
ALDH1B1	3.618350	1.208356	4.730201
FBP1	8.653980	1.096057	10.647357
ALDH3B1	6.682520	1.150018	8.885785
ALDH3B2	2.157770	1.059037	2.258000
ALDH9A1	0.354620	1.104607	0.318175
ALDH3A2	3.667380	1.117846	4.274282
ALDOA	3.399150	1.113547	3.905761
ALDOB	2.845890	1.100903	3.162643
GPI	1.476510	1.096525	1.533105
HK2	2.378000	1.000000	2.378000
LDHA	2.477660	1.079633	2.663301
LDHC	2.333760	1.127338	2.599704
ALDH7A1	3.474030	1.092811	3.899681
PCK1	2.185910	1.098828	2.361551
PCK2	2.421160	1.121513	2.695799
PDHA1	6.443590	1.084253	7.538747
PFKM	0.462348	1.079192	0.434948
PFKP	2.633990	1.190812	3.168635
PGAM1	2.441500	1.139544	2.765362
PGK1	2.773400	1.079677	3.008225
PGM1	0.492837	1.053036	0.474685
PKLR	0.165961	1.089342	0.141358
PGM2	6.097750	1.057692	6.768111
ACSS2	5.313810	1.101645	6.297086
BPGM	1.783220	1.058192	1.844264
TPI1	4.907180	1.108834	5.834697
ACSS1	1.546790	1.074084	1.597590
FBP2	0.573283	1.099802	0.542318
HUMAN_CASE/hsa00020.gene	na	CS	DLAT	DLD	DLST	FH	similar to hCG1791842 [EC:6.2.1.4 6.2.1.5]	IDH1	IDH2	IDH3A	IDH3B	IDH3G	MDH1	MDH2	ACLY	ACO1	OGDH	ACO2	PC	PCK1	PCK2	PDHA1	PDHA2	PDHB	OGDHL	SDHA	SDHB	SDHC	SDHD	hCG_1776980	similar to Succinate dehydrogenase [ubiquinone] cytochrome b small subunit	mitochondrial precursor (CybS) (Succinate-ubiquinone reductase membrane anchor subunit) (QPs3) (CII-4) (Succinate dehydrogenase complex subunit D) (Succinate-ubiquinone oxi... [EC:1.3.5.1]	SUCLG2	SUCLG1	SUCLA2
Identifier	Raw score	Weight	Final Score	Annotation
CS	3.917970	1.135982	4.717443
DLD	3.106130	1.000000	3.106130
FH	2.409660	1.118630	2.674651
IDH1	1.085870	1.062143	1.091443
IDH2	2.430650	1.254381	3.046792
IDH3A	0.735736	1.106379	0.712105
IDH3G	1.506040	1.051333	1.538032
MDH1	2.508580	1.108692	2.772315
MDH2	2.081580	1.172236	2.361739
ACLY	2.280410	1.132921	2.544487
ACO1	6.891360	1.127561	8.815360
ACO2	2.834590	1.136650	3.268309
PCK1	2.185910	1.097681	2.359435
PCK2	2.421160	1.142599	2.746533
PDHA1	6.443590	1.000000	6.443590
OGDHL	4.325180	1.000000	4.325180
SDHA	2.573940	1.141880	2.943433
SDHB	2.002600	1.160249	2.238331
SDHC	1.078930	1.141418	1.090584
SDHD	2.003450	1.119393	2.176751
SUCLG2	3.327660	1.204816	4.256782
SUCLG1	0.015539	1.102451	0.010142
HUMAN_CASE/hsa00030.gene	na	FBP1	PRPS1L1	ALDOA	ALDOB	RPIA	ALDOC	G6PD	PGLS	GPI	DERA	PFKL	PFKM	PFKP	PGD	PGM1	PGM2	PRPS1	PRPS2	RPE	RBKS	TALDO1	TKT	TKTL1	TKTL2	FBP2	H6PD
Identifier	Raw score	Weight	Final Score	Annotation
FBP1	8.653980	1.129248	11.437977
ALDOA	3.399150	1.107901	3.878873
ALDOB	2.845890	1.137505	3.286058
RPIA	1.731290	1.141443	1.871051
PGLS	1.492810	1.129856	1.572534
GPI	1.476510	1.115090	1.544237
DERA	0.258075	1.077184	0.232457
PFKM	0.462348	1.088288	0.431907
PFKP	2.633990	1.189154	3.163553
PGD	0.621642	1.120140	0.587133
PGM1	0.492837	1.101204	0.458779
PGM2	6.097750	1.151177	8.014372
PRPS1	0.041688	1.159988	0.025074
PRPS2	3.852660	1.115841	4.504180
RBKS	1.539710	1.122914	1.623595
TALDO1	1.568810	1.085850	1.630647
TKT	7.549180	1.140494	10.028572
TKTL1	2.770290	1.100943	3.070402
FBP2	0.573283	1.094795	0.543831
H6PD	3.580670	1.000000	3.580670
HUMAN_CASE/hsa00040.gene	na	UGT2B11	UGT2A1	AKR1B1	GUSB	DCXR	UGT2B28	UGT1A10	UGT1A8	UGT1A7	UGT1A6	UGT1A5	UGT1A9	UGT1A4	UGT1A1	UGT1A3	RPE	UGDH	UGP2	UGT2B4	UGT2B7	UGT2B10	UGT2B15	UGT2B17	UGT2A3	XYLB
Identifier	Raw score	Weight	Final Score	Annotation
AKR1B1	1.766890	1.000000	1.766890
GUSB	0.420263	1.078325	0.392675
UGT1A6	2.368560	1.000000	2.368560
UGDH	2.106420	1.265119	2.566391
UGP2	1.780780	1.265119	2.075161
UGT2B4	0.022565	1.078325	0.016768
UGT2B7	1.108060	1.000000	1.108060
UGT2A3	2.419580	1.000000	2.419580
HUMAN_CASE/hsa00051.gene	na	FUK	FBP1	ALDOA	ALDOB	ALDOC	AKR1B1	GCK	GMDS	PHPT1	GMPPB	GMPPA	HK1	HK2	HK3	KHK	MPI	PFKFB1	PFKFB2	PFKFB3	PFKFB4	PFKL	PFKM	PFKP	PMM1	PMM2	AKR1B10	SORD	TPI1	TSTA3	RCTPI1	HSD3B7	MTMR1	FBP2	FPGT	MTMR2	MTMR6
Identifier	Raw score	Weight	Final Score	Annotation
FBP1	8.653980	1.099765	10.732911
ALDOA	3.399150	1.114638	3.910978
ALDOB	2.845890	1.123059	3.236783
AKR1B1	1.766890	1.000000	1.766890
GMDS	3.326630	1.061296	3.580977
PHPT1	0.870054	1.158849	0.851027
GMPPB	2.287200	1.199121	2.696801
HK2	2.378000	1.058600	2.501830
KHK	1.624550	1.164532	1.759565
MPI	0.487897	1.134436	0.443025
PFKFB1	1.402280	1.075795	1.438680
PFKFB2	1.647650	1.113568	1.743789
PFKFB3	4.259630	1.087596	4.836178
PFKFB4	0.597419	1.152872	0.552177
PFKM	0.462348	1.107181	0.425657
PFKP	2.633990	1.145682	3.033123
PMM1	4.034930	1.108841	4.696517
AKR1B10	1.064220	1.000000	1.064220
TPI1	4.907180	1.000000	4.907180
TSTA3	2.877990	1.061296	3.070646
MTMR1	0.644725	1.071168	0.624896
FBP2	0.573283	1.153775	0.526274
FPGT	1.847430	1.000000	1.847430
MTMR2	4.393590	1.063866	4.829187
MTMR6	3.353440	1.261388	4.600950
HUMAN_CASE/hsa00052.gene	na	AKR1B1	G6PC	GAA	GALE	GALK1	GALK2	GALT	GANC	GCK	B4GALT1	GLA	GLB1	HK1	HK2	HK3	LALBA	LCT	PFKL	PFKM	PFKP	PGM1	PGM2	G6PC2	similar to Maltase-glucoamylase	intestinal [EC:3.2.1.3 3.2.1.20]	UGP2	B4GALT2	MGAM
Identifier	Raw score	Weight	Final Score	Annotation
AKR1B1	1.766890	1.129681	1.902252
GAA	5.131770	1.000000	5.131770
GALE	0.626437	1.000000	0.626437
GALK1	3.327580	1.129828	3.889694
GALK2	4.165390	1.094456	4.766349
GALT	1.191560	1.063264	1.204845
GANC	1.733720	1.180451	1.914710
B4GALT1	2.009410	1.115444	2.177991
GLA	1.356430	1.137709	1.414587
GLB1	2.657740	1.134123	3.030047
HK2	2.378000	1.056979	2.498320
PFKM	0.462348	1.000000	0.462348
PFKP	2.633990	1.000000	2.633990
PGM1	0.492837	1.152092	0.442554
PGM2	6.097750	1.000000	6.097750
UGP2	1.780780	1.097492	1.883835
MGAM	2.797150	1.180564	3.368036
HUMAN_CASE/hsa00053.gene	na	UGT2B11	UGT2A1	ALDH2	ALDH3A1	ALDH1B1	ALDH9A1	ALDH3A2	ALDH7A1	UGT2B28	UGT1A10	UGT1A8	UGT1A7	UGT1A6	UGT1A5	UGT1A9	UGT1A4	UGT1A1	UGT1A3	MIOX	UGDH	UGT2B4	UGT2B7	UGT2B10	UGT2B15	UGT2B17	UGT2A3
Identifier	Raw score	Weight	Final Score	Annotation
ALDH3A1	1.102820	1.000000	1.102820
ALDH1B1	3.618350	1.000000	3.618350
ALDH9A1	0.354620	1.000000	0.354620
ALDH3A2	3.667380	1.000000	3.667380
ALDH7A1	3.474030	1.000000	3.474030
UGT1A6	2.368560	1.000000	2.368560
UGDH	2.106420	1.000000	2.106420
UGT2B4	0.022565	1.000000	0.022565
UGT2B7	1.108060	1.000000	1.108060
UGT2A3	2.419580	1.000000	2.419580
HUMAN_CASE/hsa00061.gene	na	FASN	MCAT	ACACA	ACACB	OXSM	OLAH
Identifier	Raw score	Weight	Final Score	Annotation
FASN	2.189240	1.163900	2.489244
MCAT	2.381320	1.098545	2.593889
ACACA	3.103270	1.077224	3.386880
ACACB	5.380840	1.000000	5.380840
OXSM	0.321450	1.177102	0.262919
OLAH	0.622075	1.000000	0.622075
HUMAN_CASE/hsa00062.gene	na	ACAA2	ECHS1	HSD17B10	HADHA	HADHB	HADH	HSD17B4	MECR	PPT1	PPT2
Identifier	Raw score	Weight	Final Score	Annotation
ACAA2	4.182850	1.137663	5.093614
ECHS1	0.577139	1.151286	0.531087
HSD17B10	2.108340	1.179784	2.410905
HADHA	4.066600	1.195922	5.352953
HADH	1.448730	1.093050	1.499572
HSD17B4	0.335592	1.094783	0.302598
MECR	1.918290	1.123704	2.079275
PPT1	3.600770	1.000000	3.600770
HUMAN_CASE/hsa00071.gene	na	ACAA2	PECI	ADH1A	ADH1B	ADH1C	CPT1C	ADH4	ADH5	ADH6	ADH7	CPT1A	CPT1B	CPT2	CYP4A11	DCI	ECHS1	EHHADH	ALDH2	ALDH3A1	ACSL1	ACSL3	ACSL4	ALDH1B1	ALDH9A1	ALDH3A2	ACSL6	GCDH	CYP4A22	ACAA1	HSD17B10	HADHA	HADHB	HADH	HSD17B4	ACADL	ACADM	ACADS	ACADSB	ACADVL	ACAT1	ACAT2	ALDH7A1	ACOX1	ACSL5	ACOX3
Identifier	Raw score	Weight	Final Score	Annotation
ACAA2	4.182850	1.138818	5.102041
PECI	2.847550	1.000000	2.847550
ADH1B	2.404000	1.103067	2.631457
ADH1C	19.186700	1.145108	29.455975
ADH4	8.212170	1.144016	11.121282
ADH5	4.483830	1.135965	5.498582
ADH6	5.484840	1.148128	7.057562
CPT1A	1.424450	1.110510	1.481244
CPT1B	2.365980	1.098338	2.575079
CPT2	8.494510	1.191822	12.804657
DCI	1.512690	1.000000	1.512690
ECHS1	0.577139	1.141760	0.533875
EHHADH	0.039375	1.097807	0.028696
ALDH3A1	1.102820	1.074798	1.110923
ACSL1	7.265180	1.166268	10.102860
ACSL3	1.858580	1.080995	1.954265
ACSL4	0.614397	1.084735	0.589554
ALDH1B1	3.618350	1.214288	4.766423
ALDH9A1	0.354620	1.104607	0.318175
ALDH3A2	3.667380	1.130212	4.343522
ACSL6	1.488170	1.140101	1.573408
GCDH	1.819200	1.152473	1.992990
ACAA1	7.113550	1.132967	9.233912
HSD17B10	2.108340	1.162622	2.380239
HADHA	4.066600	1.155474	5.057674
HADH	1.448730	1.098411	1.502555
HSD17B4	0.335592	1.096676	0.301974
ACADL	9.669450	1.153187	13.688407
ACADM	0.337650	1.107543	0.300439
ACADS	1.725310	1.071389	1.793812
ACADSB	2.660650	1.057869	2.815667
ACADVL	7.572080	1.160870	10.487075
ACAT2	2.556090	1.091282	2.784714
ALDH7A1	3.474030	1.119856	4.033255
ACOX1	2.392710	1.110861	2.635689
ACSL5	5.782250	1.125026	7.200773
ACOX3	1.150700	1.110514	1.168690
HUMAN_CASE/hsa00072.gene	na	HMGCL	HMGCS1	HMGCS2	ACAT1	ACAT2	OXCT1	BDH2	BDH1	OXCT2
Identifier	Raw score	Weight	Final Score	Annotation
HMGCL	0.528486	1.099192	0.496090
HMGCS1	4.622450	1.107538	5.449681
HMGCS2	1.390260	1.000000	1.390260
ACAT2	2.556090	1.087892	2.775868
OXCT1	2.586810	1.122189	2.905360
BDH2	5.174410	1.000000	5.174410
BDH1	1.198040	1.000000	1.198040
OXCT2	1.980910	1.060322	2.064298
HUMAN_CASE/hsa00100.gene	na	PMVK	EBP	CYP27B1	CYP51A1	DHCR7	DHCR24	NQO1	FDFT1	FDPS	GGCX	HMGCR	IDI1	LSS	MVD	MVK	NSDHL	HSD17B7	SC4MOL	SC5DL	SQLE	TM7SF2	VKORC1	IDI2	GGPS1
Identifier	Raw score	Weight	Final Score	Annotation
PMVK	0.213916	1.208676	0.155053
CYP27B1	1.194850	1.000000	1.194850
DHCR7	1.751010	1.000000	1.751010
DHCR24	5.631240	1.137272	7.139064
NQO1	1.628540	1.000000	1.628540
FDFT1	0.044332	1.083233	0.034204
FDPS	1.185910	1.111890	1.208752
GGCX	1.770000	1.231980	2.020682
HMGCR	1.858240	1.000000	1.858240
IDI1	2.941190	1.087797	3.233390
LSS	2.178150	1.057731	2.278274
MVD	0.383765	1.166628	0.327159
MVK	2.089500	1.000000	2.089500
NSDHL	0.589890	1.100695	0.559357
HSD17B7	2.985140	1.000000	2.985140
SC4MOL	3.906730	1.154188	4.820188
SC5DL	2.851320	1.189778	3.478592
TM7SF2	0.200728	1.000000	0.200728
VKORC1	2.330980	1.231980	2.836612
IDI2	2.211720	1.122406	2.437402
GGPS1	1.942900	1.074419	2.041347
HUMAN_CASE/hsa00120.gene	na	ACAA2	CEL	SLC27A5	AKR1C4	ADH1A	ADH1B	ADH1C	ADH4	ADH5	ADH6	ADH7	CYP7A1	CYP27A1	ALDH2	ALDH3A1	ALDH1B1	ALDH9A1	ALDH3A2	ACAD9	ACAA1	HADHB	LIPA	ALDH7A1	BAAT	AKR1B10	SOAT1	SRD5A1	SRD5A2	AKR1D1	HSD3B7	SOAT2
Identifier	Raw score	Weight	Final Score	Annotation
ACAA2	4.182850	1.154583	5.218450
SLC27A5	0.954253	1.146508	0.947729
ADH1B	2.404000	1.092236	2.606576
ADH1C	19.186700	1.166854	31.410470
ADH4	8.212170	1.112751	10.412716
ADH5	4.483830	1.134698	5.488138
ADH6	5.484840	1.123901	6.772475
CYP27A1	0.651742	1.094563	0.625884
ALDH3A1	1.102820	1.074798	1.110923
ALDH1B1	3.618350	1.158714	4.437658
ALDH9A1	0.354620	1.121590	0.312622
ALDH3A2	3.667380	1.130212	4.343522
ACAD9	0.851640	1.139988	0.832708
ACAA1	7.113550	1.075402	8.247753
LIPA	6.769540	1.085109	7.966127
ALDH7A1	3.474030	1.100364	3.936534
BAAT	0.524595	1.289983	0.435089
AKR1B10	1.064220	1.125409	1.072560
SOAT1	5.082860	1.085109	5.837197
SRD5A1	8.435430	1.000000	8.435430
SRD5A2	0.704645	1.000000	0.704645
HUMAN_CASE/hsa00130.gene	na	COQ7	COQ2	COQ6	COQ3	COQ5
Identifier	Raw score	Weight	Final Score	Annotation
COQ7	2.147520	1.000000	2.147520
COQ2	0.353654	1.000000	0.353654
COQ6	0.308415	1.000000	0.308415
COQ5	4.848860	1.000000	4.848860
HUMAN_CASE/hsa00140.gene	na	AKR1C4	CYP11A1	CYP11B1	CYP11B2	CYP17A1	CYP21A2	HSD3B1	HSD3B2	HSD11B1	HSD11B2	AKR1D1
Identifier	Raw score	Weight	Final Score	Annotation
CYP11B1	1.218880	1.143459	1.253986
HSD3B1	0.223725	1.143459	0.180478
HSD11B2	3.014970	1.000000	3.014970
HUMAN_CASE/hsa00150.gene	na	UGT2B11	UGT2A1	AKR1C4	WBSCR22	METTL6	CYP11B1	CYP11B2	CYP19A1	HSD3B1	HSD3B2	HSD11B1	HSD11B2	HSD17B1	HSD17B3	HSD17B2	STS	ARSD	ARSE	HSD17B12	HEMK1	LCMT1	HSD17B7	UGT2B28	UGT1A10	UGT1A8	UGT1A7	UGT1A6	UGT1A5	UGT1A9	UGT1A4	UGT1A1	UGT1A3	METTL2B	TRMT11	SRD5A1	SRD5A2	AKR1D1	SULT1E1	SULT2B1	UGT2B4	UGT2B7	UGT2B10	UGT2B15	UGT2B17	HSD17B8	UGT2A3	LCMT2
Identifier	Raw score	Weight	Final Score	Annotation
WBSCR22	2.814580	1.135938	3.239708
METTL6	2.236980	1.161592	2.547796
CYP11B1	1.218880	1.127667	1.250073
CYP19A1	2.837260	1.112324	3.189852
HSD3B1	0.223725	1.105666	0.190986
HSD11B2	3.014970	1.000000	3.014970
HSD17B1	0.541103	1.154692	0.492063
HSD17B3	0.400021	1.143082	0.350871
HSD17B2	2.655630	1.081428	2.875457
STS	1.910460	1.000000	1.910460
ARSD	2.495780	1.088835	2.707024
ARSE	1.050740	1.096661	1.055779
LCMT1	1.237280	1.072041	1.256404
HSD17B7	2.985140	1.111818	3.373449
UGT1A6	2.368560	1.092492	2.565199
TRMT11	0.783332	1.143790	0.756304
SRD5A1	8.435430	1.112321	10.718375
SRD5A2	0.704645	1.105181	0.679172
SULT1E1	4.828170	1.100095	5.652310
SULT2B1	3.136230	1.132989	3.651110
UGT2B4	0.022565	1.138158	0.013364
UGT2B7	1.108060	1.160548	1.126465
HSD17B8	2.143590	1.203079	2.502590
UGT2A3	2.419580	1.118652	2.687023
LCMT2	0.555889	1.195762	0.495526
HUMAN_CASE/hsa00190.gene	na	UQCRFSL1	similar to cytochrome c oxidase subunit VIc [EC:1.9.3.1]	similar to hCG1809973 [EC:3.6.3.14]	COX17	TCIRG1	ATP5H	ATP5L	UQCR	COX6B2	NDUFA11	ATP6V1G3	COX4I1	COX5B	COX6A1	COX6A2	COX6B1	COX6C	COX7A1	COX7A2	COX7B	COX7C	COX8A	COX10	COX11	COX15	CYC1	ATP6V0E2	COX7B2	ATP6V0A2	ATP6V0D2	ATP6V1C2	PPA2	UQCRQ	UCRC	COX8C	NDUFS7	similar to hCG1639781 [EC:3.6.3.14]	hCG_25371	UQCRHL	ATP6	ATP8	COX1	COX2	COX3	CYTB	ND1	ND2	ND3
Identifier	Raw score	Weight	Final Score	Annotation
COX17	2.268020	1.000000	2.268020
TCIRG1	5.356330	1.108731	6.428621
ATP5H	0.459632	1.178697	0.400022
UQCR	0.589997	1.000000	0.589997
NDUFA11	1.152970	1.000000	1.152970
COX5B	2.721010	1.000000	2.721010
COX6A1	1.731370	1.000000	1.731370
COX6B1	2.936780	1.000000	2.936780
COX6C	3.955990	1.000000	3.955990
COX7A1	7.929750	1.000000	7.929750
COX7A2	2.479510	1.000000	2.479510
COX7B	1.046970	1.000000	1.046970
COX7C	1.372320	1.000000	1.372320
COX8A	1.791950	1.000000	1.791950
COX10	0.599887	1.000000	0.599887
COX11	3.744970	1.000000	3.744970
COX15	2.270640	1.000000	2.270640
CYC1	3.096400	1.000000	3.096400
COX7B2	1.859550	1.000000	1.859550
ATP6V0A2	1.445600	1.000000	1.445600
ATP6V0D2	1.085440	1.104356	1.094767
ATP6V1C2	3.010690	1.073561	3.264953
PPA2	0.556382	1.186739	0.498683
UQCRQ	2.649130	1.000000	2.649130
UCRC	3.140580	1.000000	3.140580
NDUFA1	1.777040	1.000000	1.777040
NDUFA2	1.762220	1.000000	1.762220
NDUFA3	1.504460	1.000000	1.504460
NDUFA5	1.916510	1.000000	1.916510
NDUFA7	1.436410	1.000000	1.436410
NDUFA9	0.907954	1.000000	0.907954
NDUFA10	1.387300	1.000000	1.387300
NDUFAB1	2.440580	1.000000	2.440580
NDUFB1	2.804160	1.000000	2.804160
NDUFB2	6.479410	1.000000	6.479410
NDUFB3	0.335799	1.000000	0.335799
NDUFB4	2.017480	1.000000	2.017480
NDUFB5	1.516790	1.000000	1.516790
NDUFB6	0.854470	1.000000	0.854470
NDUFB7	0.882355	1.000000	0.882355
NDUFB8	1.349540	1.000000	1.349540
NDUFB9	3.966840	1.000000	3.966840
NDUFB10	4.844220	1.000000	4.844220
NDUFC1	3.893350	1.000000	3.893350
NDUFC2	0.680201	1.000000	0.680201
NDUFS1	0.520075	1.000000	0.520075
NDUFS2	1.876280	1.000000	1.876280
NDUFS3	1.838120	1.000000	1.838120
NDUFV1	2.923380	1.000000	2.923380
NDUFS4	1.862690	1.000000	1.862690
NDUFS5	2.973230	1.000000	2.973230
NDUFS8	0.975968	1.000000	0.975968
NDUFV2	1.022410	1.000000	1.022410
NDUFV3	1.533530	1.000000	1.533530
ATP12A	1.979550	1.067445	2.072852
ATP5B	0.259229	1.263704	0.181581
ATP6V0A4	2.063980	1.000000	2.063980
ATP5C1	0.307715	1.135899	0.262173
ATP5D	8.583400	1.141018	11.623115
ATP5E	3.441580	1.000000	3.441580
ATP5F1	0.342913	1.227371	0.268843
ATP5G1	0.870116	1.212145	0.844809
ATP6V1H	0.122345	1.191182	0.081875
ATP5G2	0.604564	1.196247	0.547710
ATP5G3	0.277131	1.218084	0.209480
ATP5I	1.538710	1.000000	1.538710
ATP5J	0.715750	1.093094	0.693810
ATP6V1A	0.786737	1.228194	0.744832
ATP6V1B1	6.581550	1.131643	8.434426
ATP6V1B2	4.150770	1.249227	5.918112
ATP6V0C	2.447550	1.258965	3.086025
ATP6V1C1	1.218160	1.100261	1.242502
ATP6V0B	0.082115	1.256163	0.043285
ATP6V0A1	1.518360	1.076611	1.567726
ATP6AP1	1.163880	1.233492	1.205861
ATP5O	0.049418	1.269674	0.021961
PPA1	2.365710	1.161821	2.719421
NDUFA4L2	1.988900	1.000000	1.988900
SDHA	2.573940	1.000000	2.573940
SDHB	2.002600	1.000000	2.002600
SDHC	1.078930	1.000000	1.078930
SDHD	2.003450	1.000000	2.003450
LHPP	0.222786	1.086289	0.195712
UQCRB	0.086681	1.000000	0.086681
UQCRC1	2.046050	1.000000	2.046050
UQCRC2	2.635600	1.000000	2.635600
UQCRFS1	0.681215	1.000000	0.681215
ATP6V0E1	4.844240	1.000000	4.844240
ATP6V0D1	5.154100	1.111768	6.190828
COX7A2L	1.658850	1.000000	1.658850
ATP6V1F	1.005280	1.000000	1.005280
COX5A	2.791120	1.000000	2.791120
ATP6V1G1	0.710083	1.210325	0.660748
ATP5J2	4.019080	1.159181	5.015246
HUMAN_CASE/hsa00220.gene	na	SAT2	ADC	CPS1	NAGS	ALDH2	ALDH3A1	ALDH1B1	ALDH9A1	ALDH3A2	ABP1	AMD1	GATM	ARG1	ARG2	MAOA	MAOB	ASL	ASS1	MTAP	ODC1	OTC	ALDH7A1	ALDH18A1	SAT1	SMS	SRM	AGMAT	ACY1
Identifier	Raw score	Weight	Final Score	Annotation
CPS1	0.182421	1.063522	0.163733
NAGS	3.811730	1.000000	3.811730
ALDH3A1	1.102820	1.050274	1.108260
ALDH1B1	3.618350	1.119482	4.219319
ALDH9A1	0.354620	1.136932	0.307688
ALDH3A2	3.667380	1.202147	4.769125
ABP1	0.414445	1.083453	0.385073
AMD1	1.501600	1.149582	1.595746
GATM	0.115548	1.210321	0.073391
ARG1	4.209580	1.177922	5.436314
ARG2	2.664670	1.098954	2.936045
MAOA	9.570210	1.138055	13.072007
MAOB	17.464800	1.170789	28.465045
ASL	3.967490	1.122713	4.698522
ASS1	2.222870	1.071381	2.353299
MTAP	2.345390	1.000000	2.345390
ODC1	0.797581	1.126515	0.775082
OTC	1.375420	1.106478	1.422904
ALDH7A1	3.474030	1.159189	4.235731
SAT1	3.805680	1.117736	4.454201
SRM	3.068280	1.158929	3.666711
AGMAT	2.620440	1.114560	2.926193
HUMAN_CASE/hsa00230.gene	na	ADA	NME6	PAICS	POLR3G	ADCY1	POLD3	ADCY2	PDE10A	ADCY3	ADCY5	POLR3A	NUDT5	ADCY6	ADCY7	ADCY8	ADCY9	AK7	ADSSL1	CANT1	ADK	ADSL	ADSS	DCK	POLR3H	DGUOK	ADCY4	AK1	AK2	AK3L1	PRPS1L1	FHIT	NT5C2	POLA2	POLR2J2	POLR1A	GART	AK5	AMPD1	AMPD2	PDE7B	AMPD3	GMPR	GUCY1A2	GUCY1A3	GUCY1B3	GUCY2C	GUCY2F	GUK1
PWEA_ES	GSEA_ES
Identifier	Raw score	Weight	Final Score	Annotation
ADA	2.892550	1.149035	3.388660
NME6	3.009340	1.112169	3.405186
PAICS	4.477310	1.174488	5.815836
POLR3G	1.673310	1.094102	1.756367
ADCY1	2.198350	1.102039	2.382342
POLD3	2.795850	1.160792	3.298447
ADCY2	1.071890	1.117196	1.080647
PDE10A	3.167580	1.126974	3.666968
ADCY5	0.104239	1.146032	0.074926
POLR3A	1.481680	1.140882	1.566068
NUDT5	2.550490	1.000000	2.550490
ADCY6	1.121130	1.149522	1.140462
ADCY7	5.909370	1.139877	7.576392
ADCY9	0.662021	1.083079	0.639720
AK7	0.279609	1.115593	0.241311
ADSSL1	1.669970	1.097041	1.755175
CANT1	3.450190	1.099210	3.901238
ADK	4.244970	1.149886	5.272110
ADSL	1.774450	1.106842	1.886575
ADSS	1.757480	1.082417	1.841084
DCK	2.884660	1.106450	3.229026
DGUOK	2.180520	1.084052	2.328180
ADCY4	6.183510	1.147964	8.096724
AK1	4.807610	1.109826	5.712453
AK2	0.810026	1.076304	0.797108
AK3L1	2.481370	1.125544	2.781266
FHIT	1.814100	1.000000	1.814100
NT5C2	0.946959	1.092059	0.942220
POLA2	1.354950	1.114771	1.403021
POLR2J2	0.535497	1.070469	0.512440
POLR1A	2.011940	1.144126	2.225225
GART	3.076190	1.142550	3.610600
AMPD1	8.417260	1.127401	11.041753
AMPD2	2.523140	1.107139	2.786152
PDE7B	1.468890	1.114275	1.534872
AMPD3	1.063750	1.115084	1.071343
GMPR	0.157017	1.104436	0.129412
GUCY1A2	1.422060	1.090772	1.468245
GUCY1A3	9.552700	1.129852	12.805518
GUCY1B3	1.413930	1.134108	1.481158
GUK1	1.386940	1.102030	1.434009
NT5C	1.542130	1.109799	1.617248
ZNRD1	1.026920	1.132776	1.030548
HPRT1	1.972660	1.104469	2.117756
APRT	1.042980	1.109270	1.047787
IMPDH1	2.090610	1.101784	2.253574
IMPDH2	0.249811	1.097879	0.218097
ITPA	1.899980	1.083006	2.003950
NME1	6.653100	1.159855	9.007182
NP	0.108396	1.111573	0.084595
NPR1	10.927300	1.170921	16.444331
NPR2	0.994606	1.113036	0.993998
NT5E	3.843430	1.110451	4.459658
RRM2B	3.685730	1.119449	4.307194
PDE11A	4.414000	1.099603	5.117518
POLR1D	1.281680	1.074544	1.305611
NT5C3	0.114792	1.094468	0.093563
PDE1A	4.157100	1.169874	5.295498
PDE1C	2.538850	1.075221	2.723166
PDE2A	8.026660	1.148781	10.942396
PDE3B	0.779709	1.097342	0.761050
PDE4A	12.287500	1.122831	16.721819
PDE4B	6.047090	1.163059	8.109316
PDE4C	3.093810	1.092889	3.436015
PDE4D	8.371810	1.134717	11.146497
PDE6D	1.612480	1.097519	1.689386
PDE6G	0.116773	1.094085	0.095410
PDE6H	1.456250	1.099565	1.511780
PDE7A	4.079230	1.122484	4.845788
PDE8A	2.269090	1.100307	2.463463
PDE9A	0.614626	1.092337	0.587614
PDE1B	3.145970	1.132718	3.662819
ENPP1	1.669920	1.000000	1.669920
ENPP3	2.307790	1.096793	2.502367
POLR3K	2.189890	1.142437	2.448562
PFAS	3.752920	1.138741	4.508767
PKLR	0.165961	1.137337	0.129683
NUDT9	2.880480	1.157238	3.401813
POLD1	0.348138	1.164470	0.292673
POLD2	0.622663	1.106225	0.592104
POLE	5.497730	1.114811	6.685970
POLE2	3.864310	1.157200	4.779249
POLR2A	0.660951	1.121405	0.628546
POLR2B	1.795900	1.111298	1.916829
POLR2D	3.535430	1.136547	4.200784
POLR2E	2.256710	1.073433	2.395702
POLR2F	1.449490	1.150705	1.532890
POLR2G	1.690360	1.168304	1.846499
POLR2H	5.793190	1.117046	7.115646
POLR2I	3.249420	1.115732	3.724245
POLR2J	2.923970	1.134252	3.376998
POLR2K	1.823900	1.123644	1.964591
POLR2L	0.928741	1.127708	0.920014
PPAT	5.110160	1.104360	6.058520
POLR2J3	0.436974	1.088764	0.406014
PRIM1	4.231580	1.155713	5.297329
PRIM2	6.358790	1.142249	8.272820
POLR3B	0.111936	1.113843	0.087237
ALLC	0.678247	1.000000	0.678247
PRPS1	0.041688	1.114982	0.028929
PRPS2	3.852660	1.090666	4.353807
POLE4	0.855775	1.081927	0.844925
NT5M	0.287389	1.102890	0.252786
PRUNE	2.874020	1.000000	2.874020
RRM2	2.965340	1.172657	3.577514
POLR1E	0.089149	1.129963	0.065114
POLR3D	1.937190	1.152140	2.142212
PDE8B	6.067770	1.140142	7.812041
PDE5A	8.200110	1.143670	11.094521
PNPT1	2.141460	1.151733	2.403751
PAPSS2	11.275700	1.131238	15.496181
PAPSS1	1.517500	1.071388	1.563361
ENTPD1	7.335710	1.151758	9.926120
POLR1C	1.876750	1.120423	2.024561
ENTPD2	0.073842	1.098960	0.057057
ENTPD3	3.608040	1.132606	4.277293
ENTPD5	1.184060	1.111766	1.206631
ENTPD4	1.977830	1.133314	2.166082
GDA	2.211620	1.086083	2.368014
HUMAN_CASE/hsa00232.gene	na	NAT2	CYP1A2	CYP2A6	CYP2A7	CYP2A13	XDH	NAT1
Identifier	Raw score	Weight	Final Score	Annotation
NAT2	3.389790	1.000000	3.389790
HUMAN_CASE/hsa00240.gene	na	NME6	TXNRD2	POLR3G	POLD3	POLR3A	CANT1	CMPK2	UPRT	CTPS	UPP2	DCK	DCTD	POLR3H	DHODH	DPYD	DPYS	DTYMK	DUT	TYMP	NT5C2	POLA2	POLR2J2	POLR1A	NME7	NT5C	ZNRD1	NUDT2	ITPA	ENTPD8	NME1	NME2	NME4	NP	NT5E	RRM2B	AK3	POLR1D	NT5C3	CMPK1	POLR3K	UPB1	POLE3	POLA1	POLD1	POLD2	POLE	POLE2	POLR2A
Identifier	Raw score	Weight	Final Score	Annotation
NME6	3.009340	1.110339	3.398328
TXNRD2	2.092370	1.059404	2.186179
POLR3G	1.673310	1.073563	1.737894
POLD3	2.795850	1.189654	3.397794
POLR3A	1.481680	1.140124	1.565601
CANT1	3.450190	1.121341	4.009642
UPRT	3.451880	1.133250	4.071474
CTPS	4.378370	1.167041	5.603226
UPP2	0.446866	1.143191	0.398186
DCK	2.884660	1.067324	3.097920
DCTD	4.111950	1.096278	4.711586
DHODH	2.365720	1.062888	2.497361
DPYD	4.403660	1.114665	5.219592
DPYS	3.727000	1.000000	3.727000
DUT	2.336720	1.117327	2.581393
NT5C2	0.946959	1.086558	0.942502
POLA2	1.354950	1.099111	1.396363
POLR2J2	0.535497	1.089939	0.506246
POLR1A	2.011940	1.164913	2.257797
NT5C	1.542130	1.109084	1.616747
ZNRD1	1.026920	1.134649	1.030600
ITPA	1.899980	1.144541	2.084681
NME1	6.653100	1.165527	9.104505
NP	0.108396	1.072368	0.092295
NT5E	3.843430	1.095989	4.373668
RRM2B	3.685730	1.095635	4.175449
AK3	1.745880	1.116404	1.862884
POLR1D	1.281680	1.065258	1.302606
NT5C3	0.114792	1.093806	0.093697
POLR3K	2.189890	1.127675	2.420393
POLD1	0.348138	1.134145	0.302190
POLD2	0.622663	1.000000	0.622663
POLE	5.497730	1.198991	7.717438
POLE2	3.864310	1.200712	5.068793
POLR2A	0.660951	1.108540	0.631903
POLR2B	1.795900	1.123011	1.930019
POLR2D	3.535430	1.198533	4.542828
POLR2E	2.256710	1.069588	2.388215
POLR2F	1.449490	1.125783	1.518775
POLR2G	1.690360	1.152389	1.831137
POLR2H	5.793190	1.191326	8.107446
POLR2I	3.249420	1.138238	3.824343
POLR2J	2.923970	1.169924	3.508753
POLR2K	1.823900	1.135081	1.978142
POLR2L	0.928741	1.132596	0.919682
POLR2J3	0.436974	1.097366	0.403133
UCKL1	2.512260	1.128670	2.828400
PRIM1	4.231580	1.156682	5.304738
PRIM2	6.358790	1.217600	9.510186
POLR3B	0.111936	1.122894	0.085525
CTPS2	1.645370	1.086835	1.718078
POLE4	0.855775	1.107272	0.841596
NT5M	0.287389	1.176741	0.230547
RRM2	2.965340	1.122111	3.386258
POLR1E	0.089149	1.104870	0.069186
POLR3D	1.937190	1.132661	2.114798
TK1	4.091740	1.071391	4.524731
TK2	3.855250	1.136257	4.633470
TYMS	1.398350	1.122370	1.456917
UCK2	4.772570	1.084367	5.445237
UMPS	0.971086	1.085538	0.968652
UPP1	4.103710	1.110807	4.798668
CAD	7.117990	1.062888	8.053056
UCK1	4.062580	1.083524	4.567216
PNPT1	2.141460	1.170617	2.438568
ENTPD1	7.335710	1.137938	9.656490
POLR1C	1.876750	1.157182	2.071958
ENTPD3	3.608040	1.110331	4.156769
ENTPD5	1.184060	1.113951	1.207076
ENTPD4	1.977830	1.123150	2.151120
CDA	1.215120	1.000000	1.215120
HUMAN_CASE/hsa00251.gene	na	EARS2	CPS1	ABAT	EPRS	GAD1	GAD2	GFPT1	GLS2	GLS	GLUD1	GLUD2	GLUL	GOT1	GOT2	GPT	PPAT	NADSYN1	QARS	CAD	ALDH5A1	GPT2	ALDH4A1	GMPS	GFPT2
Identifier	Raw score	Weight	Final Score	Annotation
EARS2	1.918500	1.063678	1.999771
CPS1	0.182421	1.000000	0.182421
ABAT	0.059415	1.171626	0.036598
EPRS	1.547110	1.130155	1.637526
GAD1	2.161470	1.123102	2.376607
GAD2	0.412261	1.115604	0.372122
GFPT1	1.664370	1.124248	1.773127
GLS2	1.566770	1.113488	1.648679
GLS	9.020550	1.156100	12.715840
GLUD1	4.428440	1.158750	5.608449
GLUL	0.961761	1.179330	0.955060
GOT2	2.488130	1.091817	2.705335
GPT	1.465390	1.161421	1.558625
PPAT	5.110160	1.134861	6.367583
NADSYN1	1.241230	1.061372	1.257802
QARS	3.681700	1.061651	3.989750
CAD	7.117990	1.095076	8.578206
ALDH5A1	1.544150	1.000000	1.544150
GPT2	1.805850	1.000000	1.805850
ALDH4A1	5.120640	1.101976	6.048649
GFPT2	4.765190	1.088311	5.469680
HUMAN_CASE/hsa00252.gene	na	ADSSL1	CRAT	ADSL	ADSS	AARS	DARS	ABAT	AGXT	GAD1	GAD2	GOT1	GOT2	GPT	ASL	ASNS	ASPA	ASS1	NARS	PC	DARS2	AARS2	AGXT2	CAD	NARS2	ASRGL1	GPT2	DDO	ACY3
Identifier	Raw score	Weight	Final Score	Annotation
ADSSL1	1.669970	1.066863	1.728222
CRAT	0.483768	1.000000	0.483768
ADSL	1.774450	1.097553	1.876552
ADSS	1.757480	1.139223	1.901011
AARS	2.426680	1.116835	2.691507
DARS	1.743270	1.121220	1.864760
ABAT	0.059415	1.124290	0.041831
AGXT	6.430870	1.224635	9.768669
GAD1	2.161470	1.116123	2.363858
GAD2	0.412261	1.092886	0.379688
GOT2	2.488130	1.134216	2.811938
GPT	1.465390	1.000000	1.465390
ASL	3.967490	1.138688	4.803115
ASNS	3.966320	1.176913	5.061165
ASPA	0.416596	1.096959	0.382687
ASS1	2.222870	1.106126	2.419528
NARS	0.619736	1.106339	0.588993
DARS2	1.501150	1.085791	1.554389
AARS2	1.739380	1.000000	1.739380
AGXT2	1.803990	1.000000	1.803990
CAD	7.117990	1.149168	9.538972
NARS2	1.343690	1.079050	1.375439
ASRGL1	1.716820	1.082764	1.795360
GPT2	1.805850	1.000000	1.805850
DDO	1.044540	1.000000	1.044540
ACY3	0.666331	1.000000	0.666331
HUMAN_CASE/hsa00260.gene	na	PEMT	SDS	CHKA	CHKB	TARSL2	GLYCTK	CTH	DAO	DLD	SARDH	AGXT	ALAS1	ALAS2	GCAT	PISD	GAMT	GARS	PHGDH	GATM	GNMT	GLDC	AMT	DMGDH	PSAT1	AOC2	MAOA	MAOB	PIPOX	SARS2	CHDH	AKR1B10	PSPH	SARS	BHMT	SHMT1	SHMT2	AGXT2	TARS	TARS2	HSD3B7	AOC3	CBS
Identifier	Raw score	Weight	Final Score	Annotation
PEMT	1.986110	1.000000	1.986110
SDS	1.835460	1.116869	1.970464
CHKA	1.610400	1.000000	1.610400
CHKB	2.948050	1.000000	2.948050
CTH	8.053760	1.074671	9.411310
DLD	3.106130	1.066024	3.347481
SARDH	1.741690	1.125926	1.867736
AGXT	6.430870	1.130225	8.194583
ALAS1	2.288800	1.120299	2.528531
ALAS2	6.444060	1.088997	7.606280
GCAT	4.202750	1.115579	4.961363
PISD	2.191330	1.000000	2.191330
GAMT	1.153820	1.101050	1.170623
GARS	0.417957	1.085856	0.387796
PHGDH	2.533610	1.103142	2.788575
GATM	0.115548	1.151157	0.083386
GLDC	0.779716	1.104768	0.759652
AMT	9.155770	1.075891	10.831260
DMGDH	1.522190	1.151897	1.622502
PSAT1	3.607240	1.134900	4.288821
AOC2	0.723722	1.189291	0.680754
MAOA	9.570210	1.000000	9.570210
MAOB	17.464800	1.000000	17.464800
PIPOX	2.651220	1.145942	3.056641
SARS2	0.063485	1.123554	0.045158
AKR1B10	1.064220	1.100011	1.070865
PSPH	5.738940	1.119241	7.068312
SARS	5.109820	1.077788	5.801107
BHMT	0.319341	1.086419	0.289343
SHMT1	1.413610	1.163750	1.496050
SHMT2	5.197600	1.103904	6.168475
AGXT2	1.803990	1.201470	2.031691
TARS	4.390210	1.000000	4.390210
TARS2	3.885980	1.000000	3.885980
AOC3	0.049122	1.052840	0.041891
CBS	0.503627	1.064722	0.481758
HUMAN_CASE/hsa00271.gene	na	AHCYL1	MTFMT	CTH	DNMT1	TRDMT1	DNMT3A	DNMT3B	AHCY	AHCYL2	AMD1	MAT2B	DNMT3L	MARS	MAT1A	MAT2A	MTAP	MTR	BHMT	SRM	TAT	CBS	MARS2
Identifier	Raw score	Weight	Final Score	Annotation
MTFMT	0.498351	1.241934	0.421075
CTH	8.053760	1.069839	9.316927
DNMT1	3.516570	1.079290	3.885267
TRDMT1	3.142710	1.254862	4.207734
DNMT3A	2.860950	1.092568	3.153322
DNMT3B	5.567310	1.000000	5.567310
AMD1	1.501600	1.223527	1.644444
MAT2B	3.069000	1.247485	4.050618
MARS	1.678960	1.121094	1.787687
MAT1A	0.205023	1.118670	0.169877
MTAP	2.345390	1.000000	2.345390
MTR	1.358170	1.000000	1.358170
BHMT	0.319341	1.140553	0.272005
SRM	3.068280	1.000000	3.068280
CBS	0.503627	1.107824	0.467723
HUMAN_CASE/hsa00272.gene	na	CDO1	SDS	CTH	LDHAL6A	GOT1	GOT2	LDHA	LDHB	LDHC	MPST	CARS2	CARS	LDHAL6B
Identifier	Raw score	Weight	Final Score	Annotation
CDO1	3.695940	1.243519	5.081325
SDS	1.835460	1.000000	1.835460
CTH	8.053760	1.243519	13.385264
GOT2	2.488130	1.151257	2.855958
LDHA	2.477660	1.175617	2.905643
LDHC	2.333760	1.170884	2.697435
MPST	1.983120	1.165575	2.221174
CARS2	0.552027	1.000000	0.552027
HUMAN_CASE/hsa00280.gene	na	ACAA2	HIBADH	DBT	DLD	ABAT	ECHS1	EHHADH	ALDH2	ALDH3A1	ALDH1B1	ALDH9A1	ALDH3A2	HIBCH	ACAD8	ACAA1	HSD17B10	HADHA	HADHB	HADH	HMGCL	HMGCS1	HMGCS2	AOX1	HSD17B4	ACADM	ACADS	ACADSB	IVD	ACAT1	ACAT2	ALDH6A1	MUT	ALDH7A1	OXCT1	PCCA	PCCB	AUH	MCCC1	BCAT1	BCAT2	BCKDHA	BCKDHB	OXCT2	MCCC2	MCEE
Identifier	Raw score	Weight	Final Score	Annotation
ACAA2	4.182850	1.129006	5.030901
HIBADH	1.359590	1.115823	1.408833
DBT	1.346650	1.068018	1.374189
DLD	3.106130	1.145333	3.662311
ABAT	0.059415	1.103457	0.044365
ECHS1	0.577139	1.133529	0.536296
EHHADH	0.039375	1.106606	0.027891
ALDH3A1	1.102820	1.000000	1.102820
ALDH1B1	3.618350	1.101610	4.123452
ALDH9A1	0.354620	1.125958	0.311209
ALDH3A2	3.667380	1.135348	4.372605
HIBCH	1.060660	1.101605	1.067026
ACAD8	0.597283	1.119842	0.561509
ACAA1	7.113550	1.114245	8.900882
HSD17B10	2.108340	1.151633	2.360808
HADHA	4.066600	1.123950	4.838887
HADH	1.448730	1.107507	1.507630
HMGCL	0.528486	1.091194	0.498627
HMGCS1	4.622450	1.115111	5.513237
HMGCS2	1.390260	1.000000	1.390260
AOX1	7.711580	1.103889	9.534720
HSD17B4	0.335592	1.091929	0.303543
ACADM	0.337650	1.102472	0.302098
ACADS	1.725310	1.071389	1.793812
ACADSB	2.660650	1.079746	2.876595
IVD	1.200260	1.121479	1.227173
ACAT2	2.556090	1.097310	2.800513
ALDH6A1	2.306030	1.097188	2.501100
MUT	0.760330	1.000000	0.760330
ALDH7A1	3.474030	1.107173	3.970055
OXCT1	2.586810	1.122189	2.905360
PCCA	1.285050	1.128857	1.327257
PCCB	2.410510	1.000000	2.410510
AUH	1.174900	1.131661	1.200100
MCCC1	1.082090	1.116862	1.092113
BCAT1	2.579990	1.136266	2.935673
BCAT2	0.542206	1.055316	0.524155
BCKDHA	6.318700	1.132205	8.062594
BCKDHB	1.577610	1.086769	1.641270
OXCT2	1.980910	1.060322	2.064298
MCCC2	0.393409	1.136915	0.346236
MCEE	0.110516	1.128313	0.083307
HUMAN_CASE/hsa00281.gene	na	ACAD9	HSD17B10	HADH	HSD17B4
Identifier	Raw score	Weight	Final Score	Annotation
ACAD9	0.851640	1.000000	0.851640
HSD17B10	2.108340	1.000000	2.108340
HADH	1.448730	1.000000	1.448730
HSD17B4	0.335592	1.000000	0.335592
HUMAN_CASE/hsa00290.gene	na	LARS2	IARS	LARS	PDHA1	PDHA2	PDHB	IARS2	VARS2	BCAT1	BCAT2	VARS
Identifier	Raw score	Weight	Final Score	Annotation
LARS2	2.200390	1.054326	2.296711
IARS	1.807690	1.087238	1.903509
LARS	2.904740	1.000000	2.904740
PDHA1	6.443590	1.000000	6.443590
IARS2	0.983339	1.058582	0.982372
VARS2	1.924320	1.000000	1.924320
BCAT1	2.579990	1.068457	2.752936
BCAT2	0.542206	1.152768	0.493802
VARS	2.271200	1.000000	2.271200
HUMAN_CASE/hsa00300.gene	na	AASS	AASDH	KARS	AADAT	AASDHPPT
Identifier	Raw score	Weight	Final Score	Annotation
AASS	0.977134	1.115600	0.974525
AASDH	0.066108	1.000000	0.066108
KARS	0.301620	1.115600	0.262594
AADAT	3.713130	1.000000	3.713130
AASDHPPT	0.108136	1.000000	0.108136
HUMAN_CASE/hsa00310.gene	na	similar to SET domain containing (lysine methyltransferase) 8 [EC:2.1.1.43]	AASS	EHMT2	AASDH	DLST	ECHS1	EHHADH	ALDH2	ALDH3A1	ALDH1B1	ALDH9A1	ALDH3A2	SETD1B	GCDH	SPCS1	SETD2	HSD17B10	HADHA	HADH	HSD17B4	ACAT1	SETD8	ACAT2	OGDH	ALDH7A1	SUV420H1	AADAT	PIPOX	PLOD1	PLOD2	WHSC1L1	TMLHE	OGDHL	ASH1L	AASDHPPT	SPCS3	SETMAR	NSD1	similar to SET domain containing (lysine methyltransferase) 8 [EC:2.1.1.43]	SUV39H1	WHSC1	SUV39H2	EHMT1	SETD7	SETDB2	BBOX1	DOT1L	SUV420H2
Identifier	Raw score	Weight	Final Score	Annotation
AASS	0.977134	1.093220	0.975029
EHMT2	0.508788	1.148248	0.460290
AASDH	0.066108	1.110595	0.048953
ECHS1	0.577139	1.145502	0.532778
EHHADH	0.039375	1.086989	0.029718
ALDH3A1	1.102820	1.000000	1.102820
ALDH1B1	3.618350	1.000000	3.618350
ALDH9A1	0.354620	1.128903	0.310260
ALDH3A2	3.667380	1.000000	3.667380
GCDH	1.819200	1.171442	2.015741
SPCS1	3.868380	1.141858	4.686780
SETD2	1.800180	1.107354	1.917455
HSD17B10	2.108340	1.173285	2.399246
HADHA	4.066600	1.131770	4.892266
HADH	1.448730	1.141335	1.526654
HSD17B4	0.335592	1.099093	0.301178
SETD8	3.139820	1.203160	3.961466
ACAT2	2.556090	1.144131	2.926310
ALDH7A1	3.474030	1.115785	4.012860
SUV420H1	3.301360	1.188856	4.136674
AADAT	3.713130	1.067750	4.058260
PIPOX	2.651220	1.000000	2.651220
PLOD1	1.694790	1.135128	1.820019
PLOD2	1.659210	1.107876	1.752361
WHSC1L1	0.052516	1.095490	0.039636
TMLHE	2.733570	1.077022	2.953710
OGDHL	4.325180	1.067750	4.776319
ASH1L	2.521250	1.153365	2.905425
AASDHPPT	0.108136	1.078575	0.090796
SPCS3	1.251360	1.128421	1.287918
NSD1	1.199670	1.121932	1.226597
WHSC1	4.182260	1.096598	4.802179
SUV39H2	2.569870	1.126916	2.896914
EHMT1	4.065830	1.161711	5.101000
SETD7	6.773720	1.215826	10.236262
SETDB2	2.923970	1.093033	3.230902
BBOX1	1.539970	1.124373	1.624927
DOT1L	3.129070	1.063857	3.365511
PLOD3	2.317520	1.144000	2.615694
SETD1A	3.177670	1.248678	4.236160
SETDB1	1.529480	1.134063	1.619139
HUMAN_CASE/hsa00330.gene	na	CKB	CKM	CKMT1B	CKMT2	CPS1	DAO	EPRS	GAMT	PARS2	GATM	GLUD1	GLUD2	GOT1	GOT2	P4HA3	PYCR2	ARG1	ARG2	ASL	ASS1	NOS1	NOS2	NOS3	OAT	OTC	P4HA1	LAP3	CKMT1A	PRODH	RARS2	PYCR1	PRODH2	RARS	PYCRL	ALDH4A1	P4HA2
Identifier	Raw score	Weight	Final Score	Annotation
CKB	4.194360	1.055713	4.543139
CKMT2	0.667477	1.127821	0.633863
CPS1	0.182421	1.063522	0.163733
EPRS	1.547110	1.159733	1.658800
GAMT	1.153820	1.162277	1.180923
PARS2	1.843910	1.139156	2.007794
GATM	0.115548	1.118853	0.089406
GLUD1	4.428440	1.120538	5.298447
GOT2	2.488130	1.000000	2.488130
PYCR2	0.231313	1.095721	0.201067
ARG1	4.209580	1.113708	4.957010
ARG2	2.664670	1.154948	3.101675
ASL	3.967490	1.131826	4.757905
ASS1	2.222870	1.083781	2.376724
NOS1	0.548659	1.146715	0.502405
NOS3	4.242170	1.147364	5.248944
OAT	2.033310	1.100432	2.183520
OTC	1.375420	1.115322	1.426921
P4HA1	2.068990	1.204759	2.401113
CKMT1A	1.443100	1.201256	1.553659
RARS2	1.124510	1.123758	1.140960
PRODH2	0.076538	1.117687	0.056562
RARS	2.811010	1.151201	3.286479
ALDH4A1	5.120640	1.091285	5.943943
P4HA2	2.787260	1.071473	2.999134
HUMAN_CASE/hsa00340.gene	na	FTCD	WBSCR22	UROC1	METTL6	AMDHD1	DDC	ALDH2	ALDH3A1	ALDH1B1	ALDH1A3	ALDH3B1	ALDH3B2	ALDH9A1	ALDH3A2	HARS2	ABP1	HAL	HARS	HDC	HNMT	MAOA	MAOB	ASPA	ALDH7A1	HEMK1	LCMT1	METTL2B	TRMT11	CNDP1	ACY3	LCMT2
Identifier	Raw score	Weight	Final Score	Annotation
FTCD	0.902313	1.000000	0.902313
WBSCR22	2.814580	1.091852	3.095232
UROC1	0.490200	1.179980	0.431168
METTL6	2.236980	1.114264	2.452540
AMDHD1	3.170120	1.179980	3.901747
DDC	1.387740	1.093359	1.430849
ALDH3A1	1.102820	1.050274	1.108260
ALDH1B1	3.618350	1.084067	4.031466
ALDH3B1	6.682520	1.175405	9.324795
ALDH3B2	2.157770	1.119393	2.365283
ALDH9A1	0.354620	1.083148	0.325332
ALDH3A2	3.667380	1.000000	3.667380
HARS2	1.636460	1.128989	1.743801
ABP1	0.414445	1.083606	0.385021
HAL	1.300020	1.000000	1.300020
HNMT	9.681690	1.191759	14.962912
MAOA	9.570210	1.152408	13.502738
MAOB	17.464800	1.281965	39.120985
ASPA	0.416596	1.000000	0.416596
ALDH7A1	3.474030	1.000000	3.474030
LCMT1	1.237280	1.157736	1.279539
TRMT11	0.783332	1.120948	0.760534
ACY3	0.666331	1.000000	0.666331
LCMT2	0.555889	1.209723	0.491480
HUMAN_CASE/hsa00350.gene	na	WBSCR22	ADH1A	ADH1B	ADH1C	ADH4	ADH5	ADH6	ADH7	COMT	METTL6	DBH	DCT	DDC	ECH1	ALDH3A1	FAH	ALDH1A3	ALDH3B1	ALDH3B2	NAT6	LCLAT1	GOT1	GOT2	GSTZ1	HGD	AOC2	AOX1	HPD	MAOA	MAOB	MIF	NAT5	HEMK1	LCMT1	PNMT	METTL2B	TRMT11	TAT	TH	TPO	TYR	TYRP1	PNPLA3	ARD1A	AOC3	LCMT2
Identifier	Raw score	Weight	Final Score	Annotation
WBSCR22	2.814580	1.000000	2.814580
ADH1B	2.404000	1.082213	2.583760
ADH1C	19.186700	1.209508	35.628681
ADH4	8.212170	1.195032	12.382443
ADH5	4.483830	1.123571	5.397270
ADH6	5.484840	1.209310	7.832104
COMT	1.742900	1.093745	1.836075
METTL6	2.236980	1.000000	2.236980
DCT	7.374070	1.125502	9.475599
DDC	1.387740	1.163018	1.463885
ECH1	1.321850	1.000000	1.321850
ALDH3A1	1.102820	1.054914	1.108763
FAH	1.004540	1.000000	1.004540
ALDH3B1	6.682520	1.240479	10.551658
ALDH3B2	2.157770	1.097963	2.326619
GOT2	2.488130	1.142290	2.832709
GSTZ1	4.598580	1.065079	5.078630
HGD	1.386730	1.000000	1.386730
AOC2	0.723722	1.164261	0.686286
AOX1	7.711580	1.000000	7.711580
HPD	1.836860	1.080297	1.928771
MAOA	9.570210	1.134989	12.981809
MAOB	17.464800	1.168608	28.288003
MIF	7.432660	1.204357	11.198721
NAT5	2.087720	1.000000	2.087720
LCMT1	1.237280	1.000000	1.237280
PNMT	1.330950	1.063360	1.355279
TRMT11	0.783332	1.000000	0.783332
TH	0.585078	1.000000	0.585078
TYRP1	3.815650	1.125502	4.513951
AOC3	0.049122	1.121653	0.034046
LCMT2	0.555889	1.000000	0.555889
HUMAN_CASE/hsa00360.gene	na	DDC	ALDH3A1	ALDH1A3	ALDH3B1	ALDH3B2	NAT6	LCLAT1	GOT1	GOT2	AOC2	HPD	LPO	MAOA	MAOB	MIF	NAT5	TAT	PNPLA3	ARD1A	AOC3	PRDX6
Identifier	Raw score	Weight	Final Score	Annotation
DDC	1.387740	1.145447	1.455480
ALDH3A1	1.102820	1.050274	1.108260
ALDH3B1	6.682520	1.271951	11.201691
ALDH3B2	2.157770	1.086825	2.306775
GOT2	2.488130	1.142290	2.832709
AOC2	0.723722	1.163958	0.686353
HPD	1.836860	1.099074	1.950919
MAOA	9.570210	1.120580	12.566103
MAOB	17.464800	1.253210	36.032268
MIF	7.432660	1.204357	11.198721
NAT5	2.087720	1.000000	2.087720
AOC3	0.049122	1.105473	0.035747
PRDX6	2.062860	1.106514	2.228257
HUMAN_CASE/hsa00361.gene	na	CMBL	CYP3A7	CYP3A4	CYP3A5	ALPI	ALPL	ALPP	ALPPL2	ACP6	ACP1	ACP2	ACP5	PON1	PON2	PON3	ACPP	CYP3A43	ACPT
Identifier	Raw score	Weight	Final Score	Annotation
CMBL	2.466640	1.000000	2.466640
CYP3A7	2.509370	1.110024	2.776685
CYP3A4	3.935010	1.137047	4.747680
CYP3A5	6.106100	1.163107	8.202152
ALPI	0.022284	1.092109	0.015697
ALPL	1.058420	1.108589	1.064966
ACP6	1.612400	1.000000	1.612400
ACP5	7.808740	1.119466	9.981927
PON1	0.717154	1.104171	0.692742
PON2	5.849990	1.165244	7.832903
PON3	5.970790	1.161470	7.967786
HUMAN_CASE/hsa00363.gene	na	PON1	PON2	PON3	AKR1B10	HSD3B7
Identifier	Raw score	Weight	Final Score	Annotation
PON1	0.717154	1.000000	0.717154
PON2	5.849990	1.000000	5.849990
PON3	5.970790	1.000000	5.970790
AKR1B10	1.064220	1.000000	1.064220
HUMAN_CASE/hsa00364.gene	na	CMBL
Identifier	Raw score	Weight	Final Score	Annotation
CMBL	2.466640	1.000000	2.466640
HUMAN_CASE/hsa00380.gene	na	WARS2	INMT	WBSCR22	TPH2	AFMID	ACMSD	METTL6	AANAT	CYP1A1	CYP1A2	CYP1B1	DDC	IDO2	ECHS1	EHHADH	ALDH2	ALDH3A1	ALDH1B1	ALDH9A1	ALDH3A2	HAAO	ABP1	GCDH	HSD17B10	HADHA	HADH	AOX1	HSD17B4	IDO1	ACAT1	ACAT2	MAOA	MAOB	ASMT	OGDH	ALDH7A1	AADAT	HEMK1	LCMT1	OGDHL	METTL2B	TRMT11	TDO2	TPH1	WARS	CAT	KMO	KYNU
Identifier	Raw score	Weight	Final Score	Annotation
WARS2	2.832770	1.000000	2.832770
WBSCR22	2.814580	1.096296	3.109498
ACMSD	2.577930	1.000000	2.577930
METTL6	2.236980	1.051404	2.331504
AANAT	1.961360	1.000000	1.961360
CYP1A1	0.332358	1.000000	0.332358
CYP1B1	0.751004	1.000000	0.751004
DDC	1.387740	1.097454	1.432770
ECHS1	0.577139	1.130586	0.537164
EHHADH	0.039375	1.086989	0.029718
ALDH3A1	1.102820	1.050274	1.108260
ALDH1B1	3.618350	1.126935	4.259958
ALDH9A1	0.354620	1.066264	0.331077
ALDH3A2	3.667380	1.202147	4.769125
HAAO	3.743830	1.143433	4.524273
ABP1	0.414445	1.083691	0.384993
GCDH	1.819200	1.171442	2.015741
HSD17B10	2.108340	1.173285	2.399246
HADHA	4.066600	1.122715	4.830513
HADH	1.448730	1.141335	1.526654
AOX1	7.711580	1.158949	10.669739
HSD17B4	0.335592	1.099093	0.301178
ACAT2	2.556090	1.144131	2.926310
MAOA	9.570210	1.133052	12.925130
MAOB	17.464800	1.147817	26.654842
ALDH7A1	3.474030	1.128340	4.076095
AADAT	3.713130	1.164455	4.607199
LCMT1	1.237280	1.092231	1.261817
OGDHL	4.325180	1.000000	4.325180
TRMT11	0.783332	1.000000	0.783332
TDO2	0.723593	1.062175	0.709183
WARS	4.342480	1.000000	4.342480
CAT	7.463420	1.100292	9.130332
KMO	2.315720	1.092317	2.502377
KYNU	3.422110	1.125550	3.993694
LCMT2	0.555889	1.093683	0.526136
HUMAN_CASE/hsa00400.gene	na	FARSB	FARS2	FARSA	GOT1	GOT2	PAH	YARS2	TAT	YARS
Identifier	Raw score	Weight	Final Score	Annotation
FARSB	3.481660	1.075994	3.827883
FARS2	0.650131	1.109187	0.620273
FARSA	0.502232	1.116684	0.463452
GOT2	2.488130	1.156294	2.869099
PAH	0.858423	1.094554	0.846121
YARS2	1.027190	1.110228	1.030232
YARS	5.336890	1.103456	6.346442
HUMAN_CASE/hsa00410.gene	na	ABAT	DPYD	DPYS	ECHS1	EHHADH	ALDH2	ALDH3A1	ALDH1B1	ALDH9A1	ALDH3A2	MLYCD	GAD1	GAD2	HIBCH	HADHA	AOC2	ACADM	ALDH7A1	UPB1	SMS	SRM	CNDP1	AOC3
Identifier	Raw score	Weight	Final Score	Annotation
ABAT	0.059415	1.115654	0.042864
DPYD	4.403660	1.050681	4.747261
DPYS	3.727000	1.073592	4.105884
ECHS1	0.577139	1.090734	0.549061
EHHADH	0.039375	1.135763	0.025381
ALDH3A1	1.102820	1.000000	1.102820
ALDH1B1	3.618350	1.109934	4.167830
ALDH9A1	0.354620	1.216004	0.283472
ALDH3A2	3.667380	1.000000	3.667380
MLYCD	3.184220	1.000000	3.184220
GAD1	2.161470	1.171431	2.466810
GAD2	0.412261	1.115079	0.372294
HIBCH	1.060660	1.100106	1.066931
HADHA	4.066600	1.089551	4.610932
AOC2	0.723722	1.138382	0.692053
ACADM	0.337650	1.118941	0.296744
ALDH7A1	3.474030	1.110375	3.985917
SRM	3.068280	1.000000	3.068280
AOC3	0.049122	1.139762	0.032238
HUMAN_CASE/hsa00430.gene	na	CDO1	GGT6	GAD1	GAD2	GGT1	GGT7	GGT5	CSAD	BAAT	ADO
Identifier	Raw score	Weight	Final Score	Annotation
CDO1	3.695940	1.000000	3.695940
GAD1	2.161470	1.090241	2.317166
GAD2	0.412261	1.226078	0.337420
CSAD	1.826390	1.075586	1.911465
BAAT	0.524595	1.115532	0.486917
HUMAN_CASE/hsa00440.gene	na	WBSCR22	METTL6	PCYT1A	HEMK1	LCMT1	METTL2B	CHPT1	PCYT2	TRMT11	PCYT1B	LCMT2
Identifier	Raw score	Weight	Final Score	Annotation
WBSCR22	2.814580	1.000000	2.814580
METTL6	2.236980	1.000000	2.236980
PCYT1A	2.759600	1.083543	3.003833
LCMT1	1.237280	1.000000	1.237280
CHPT1	2.437290	1.083543	2.625612
PCYT2	1.604750	1.000000	1.604750
TRMT11	0.783332	1.000000	0.783332
PCYT1B	0.433319	1.000000	0.433319
LCMT2	0.555889	1.000000	0.555889
HUMAN_CASE/hsa00450.gene	na	AHCYL1	WBSCR22	GGT6	METTL6	CTH	AHCY	SEPHS2	SEPHS1	AHCYL2	GGT1	GGT7	GGT5	MAT2B	MARS	MAT1A	MAT2A	HEMK1	LCMT1	SCLY	METTL2B	TRMT11	CBS	PAPSS2	PAPSS1	MARS2	LCMT2
Identifier	Raw score	Weight	Final Score	Annotation
WBSCR22	2.814580	1.094989	3.105294
METTL6	2.236980	1.050186	2.329219
CTH	8.053760	1.069839	9.316927
SEPHS2	2.245360	1.234360	2.714022
SEPHS1	3.292320	1.249315	4.431219
MAT2B	3.069000	1.105866	3.455837
MARS	1.678960	1.073458	1.744100
MAT1A	0.205023	1.050186	0.189350
LCMT1	1.237280	1.067744	1.255255
SCLY	2.171680	1.241722	2.619430
TRMT11	0.783332	1.077650	0.768618
CBS	0.503627	1.069839	0.480070
PAPSS2	11.275700	1.000000	11.275700
PAPSS1	1.517500	1.000000	1.517500
LCMT2	0.555889	1.114648	0.519699
HUMAN_CASE/hsa00460.gene	na	GGT6	GBA	GGT1	GGT7	GGT5	GBA3	SHMT1	SHMT2	ASRGL1
Identifier	Raw score	Weight	Final Score	Annotation
GBA	0.612958	1.000000	0.612958
SHMT1	1.413610	1.000000	1.413610
SHMT2	5.197600	1.000000	5.197600
ASRGL1	1.716820	1.000000	1.716820
HUMAN_CASE/hsa00471.gene	na	GLS2	GLS	GLUD1	GLUD2
Identifier	Raw score	Weight	Final Score	Annotation
GLS2	1.566770	1.000000	1.566770
GLS	9.020550	1.262039	16.052447
GLUD1	4.428440	1.262039	6.540239
HUMAN_CASE/hsa00472.gene	na	DAO
Identifier	Raw score	Weight	Final Score	Annotation
HUMAN_CASE/hsa00480.gene	na	GSTO2	GGT6	GSTA5	G6PD	GPX6	GGT1	GGT7	GGT5	OPLAH	GCLC	GCLM	GPX1	GPX2	GPX3	GPX4	GPX5	GPX7	ANPEP	GSR	GSS	GSTA1	GSTA2	GSTA3	GSTA4	GSTM1	GSTM2	GSTM3	GSTM4	GSTM5	GSTP1	GSTT1	GSTT2	GSTZ1	IDH1	IDH2	GSTK1	MGST1	MGST2	MGST3	ODC1	RRM2B	LAP3	TXNDC12	PGD	RRM1	RRM2	SMS	SRM
Identifier	Raw score	Weight	Final Score	Annotation
GSTO2	1.439620	1.119868	1.503892
GCLC	2.654770	1.057861	2.809062
GCLM	1.661700	1.000000	1.661700
GPX1	3.371620	1.145973	4.026137
GPX2	0.099045	1.068430	0.084551
GPX3	6.378220	1.135328	8.195916
GPX4	2.131670	1.153289	2.393917
GPX7	1.642300	1.087960	1.715551
GSR	2.485410	1.172628	2.908404
GSS	0.997117	1.000000	0.997117
GSTA3	1.937750	1.000000	1.937750
GSTA4	1.827650	1.115914	1.959973
GSTM2	3.588150	1.163398	4.421151
GSTM3	1.876650	1.078108	1.971228
GSTM4	2.491930	1.216044	3.035322
GSTM5	10.523800	1.198405	16.787159
GSTP1	2.363530	1.086047	2.545101
GSTT1	2.137110	1.000000	2.137110
GSTZ1	4.598580	1.186128	6.108813
IDH1	1.085870	1.000000	1.085870
IDH2	2.430650	1.000000	2.430650
GSTK1	3.323230	1.136543	3.915398
MGST1	1.699400	1.127819	1.818578
MGST2	5.743000	1.167760	7.700027
MGST3	3.460170	1.106122	3.947367
ODC1	0.797581	1.000000	0.797581
RRM2B	3.685730	1.000000	3.685730
PGD	0.621642	1.000000	0.621642
RRM2	2.965340	1.000000	2.965340
SRM	3.068280	1.000000	3.068280
GSTO1	1.254020	1.184165	1.307401
HUMAN_CASE/hsa00500.gene	na	UGT2B11	UGT2A1	TREH	AGL	G6PC	GAA	GANC	GBA	GBE1	GCK	AMY1A	AMY1B	AMY1C	AMY2A	AMY2B	GPI	PGM2L1	GUSB	GYS1	GYS2	HK1	HK2	HK3	ENPP1	ENPP3	PGM1	UGT2B28	UGT1A10	UGT1A8	UGT1A7	UGT1A6	UGT1A5	UGT1A9	UGT1A4	UGT1A1	UGT1A3	PGM2	GBA3	G6PC2	PYGB	PYGL	PYGM	similar to Maltase-glucoamylase	intestinal [EC:3.2.1.3 3.2.1.20]	SI	UGDH	UGP2	UGT2B4
Identifier	Raw score	Weight	Final Score	Annotation
TREH	5.011050	1.000000	5.011050
AGL	1.377350	1.000000	1.377350
GAA	5.131770	1.057587	5.638573
GANC	1.733720	1.087757	1.819495
GBA	0.612958	1.000000	0.612958
GBE1	2.127140	1.120621	2.329889
AMY1A	1.470520	1.058174	1.503881
AMY2A	4.087130	1.141789	4.990120
GPI	1.476510	1.051761	1.506594
PGM2L1	4.154520	1.124042	4.957279
GUSB	0.420263	1.078325	0.392675
GYS1	0.487533	1.117982	0.447913
GYS2	0.643670	1.081177	0.621056
HK2	2.378000	1.000000	2.378000
ENPP1	1.669920	1.083059	1.742580
ENPP3	2.307790	1.133481	2.580336
PGM1	0.492837	1.091781	0.461848
UGT1A6	2.368560	1.000000	2.368560
PGM2	6.097750	1.137812	7.823033
PYGB	1.854100	1.094605	1.965621
PYGL	3.700720	1.149150	4.498277
PYGM	0.817746	1.181130	0.788481
UGDH	2.106420	1.168229	2.387673
UGP2	1.780780	1.158250	1.951055
UGT2B4	0.022565	1.078085	0.016783
UGT2B7	1.108060	1.000000	1.108060
UGT2A3	2.419580	1.000000	2.419580
UXS1	3.136170	1.111971	3.564364
MGAM	2.797150	1.124333	3.178757
HUMAN_CASE/hsa00510.gene	na	ALG3	MAN1A2	MAN1B1	MGAT4B	MGAT4A	ALG10B	MGAT5B	DAD1	DDOST	DPAGT1	ALG14	STT3B	GANAB	FUT8	B4GALT1	ALG5	ALG6	MAN1A1	MAN2A1	MGAT1	MGAT2	MGAT3	MGAT5	ALG11	DPM3	ALG1	MAN1C1	DOLPP1	RPN1	RPN2	ST6GAL1	GCS1	ALG8	ALG12	ALG9	ALG13	ALG10	ALG2	B4GALT3	B4GALT2	DPM1	DPM2	RFT1
Identifier	Raw score	Weight	Final Score	Annotation
ALG3	0.582785	1.103367	0.551150
MAN1A2	1.072980	1.107860	1.081163
MAN1B1	0.998845	1.000000	0.998845
MGAT4A	3.112610	1.214548	3.971217
ALG10B	1.080340	1.124643	1.090796
MGAT5B	2.401790	1.000000	2.401790
DAD1	0.788916	1.121922	0.766437
DPAGT1	1.266720	1.139502	1.309196
ALG14	1.830620	1.133091	1.984027
STT3B	5.155210	1.118417	6.260202
GANAB	1.364960	1.086049	1.401996
FUT8	2.971630	1.168838	3.571530
B4GALT1	2.009410	1.157278	2.242511
ALG5	2.930470	1.098375	3.257410
ALG6	4.940030	1.077346	5.589676
MAN1A1	2.598380	1.141565	2.974472
MAN2A1	6.630080	1.239837	10.436370
MGAT1	5.908860	1.139612	7.572076
MGAT2	4.012460	1.137843	4.859444
MGAT3	2.111210	1.000000	2.111210
ALG11	5.662030	1.077080	6.471590
MAN1C1	0.988567	1.000000	0.988567
DOLPP1	0.181804	1.137620	0.143784
RPN1	2.409880	1.118819	2.675369
RPN2	3.191460	1.057165	3.410358
ST6GAL1	8.136230	1.105930	10.159307
GCS1	1.500670	1.116255	1.573183
ALG8	0.084960	1.077346	0.070209
ALG9	0.179175	1.062378	0.160953
ALG13	2.753460	1.096145	3.035086
ALG10	0.904528	1.133581	0.892485
ALG2	2.140870	1.071581	2.260759
B4GALT3	1.250030	1.113856	1.282199
DPM1	2.021690	1.120286	2.200330
DPM2	1.104340	1.124874	1.118112
HUMAN_CASE/hsa00511.gene	na	NEU3	NEU4	AGA	MAN2B2	FUCA1	FUCA2	GBA	GLB1	HEXA	HEXB	LCT	MAN2C1	MAN2B1	MANBA	NEU1	NEU2	ENGASE	FLJ21865
Identifier	Raw score	Weight	Final Score	Annotation
AGA	0.391485	1.000000	0.391485
MAN2B2	7.172050	1.000000	7.172050
GBA	0.612958	1.000000	0.612958
GLB1	2.657740	1.000000	2.657740
HEXA	5.496120	1.000000	5.496120
HEXB	1.266540	1.000000	1.266540
MAN2C1	2.176460	1.000000	2.176460
MANBA	1.465060	1.000000	1.465060
NEU1	0.367906	1.000000	0.367906
ENGASE	0.185183	1.000000	0.185183
HUMAN_CASE/hsa00512.gene	na	GALNT6	GALNT5	GALNT13	GALNTL2	GALNTL5	B3GNT6	GALNT1	GALNT2	GALNT3	GALNT8	GCNT1	C1GALT1C1	GALNTL4	GALNTL6	GALNT9	GCNT4	GALNT7	GALNT10	ST6GALNAC1	C1GALT1	GALNTL1	GALNT11	WBSCR17	ST3GAL1	ST3GAL2	GALNT14	GALNT12	OGT	GALNT4	GCNT3	B4GALT5
Identifier	Raw score	Weight	Final Score	Annotation
GALNT6	3.813670	1.058905	4.126553
GALNT5	4.999890	1.074136	5.633501
GALNT13	0.608500	1.125594	0.571696
GALNTL2	5.928630	1.156372	7.831097
GALNT1	1.308450	1.060952	1.330067
GALNT2	1.094660	1.000000	1.094660
GALNT3	1.044770	1.085980	1.048712
GCNT1	2.347790	1.112364	2.584093
C1GALT1C1	2.287590	1.116622	2.519356
GALNT10	1.785510	1.184788	1.987398
ST6GALNAC1	2.986720	1.074321	3.239750
C1GALT1	0.371411	1.093774	0.338469
GALNT11	5.636140	1.109358	6.809383
WBSCR17	1.240070	1.066109	1.257835
ST3GAL1	0.534649	1.079696	0.508624
ST3GAL2	2.420690	1.184006	2.848303
GALNT12	3.509610	1.090637	3.932598
OGT	0.504974	1.180975	0.446240
HUMAN_CASE/hsa00514.gene	na	POMT1	POMT2	POMGNT1
Identifier	Raw score	Weight	Final Score	Annotation
POMT2	1.108360	1.000000	1.108360
POMGNT1	0.439654	1.000000	0.439654
HUMAN_CASE/hsa00520.gene	na	TGDS	GALE	GALT	UGDH	UGP2	UXS1
Identifier	Raw score	Weight	Final Score	Annotation
TGDS	1.038960	1.053881	1.041102
GALE	0.626437	1.053881	0.610848
GALT	1.191560	1.070927	1.206465
UGDH	2.106420	1.206638	2.456979
UGP2	1.780780	1.137128	1.927419
UXS1	3.136170	1.161056	3.770057
HUMAN_CASE/hsa00530.gene	na	GNPDA1	GNE	CHIT1	GNPDA2	NANP	CTBS	CYB5R3	GCK	GFPT1	CHIA	PHPT1	HEXA	HEXB	HK1	HK2	HK3	AMDHD2	CYB5R1	PGM3	NANS	NAGK	CMAS	RENBP	GNPNAT1	UAP1	NPL	MTMR1	MTMR2	MTMR6	GFPT2
Identifier	Raw score	Weight	Final Score	Annotation
GNPDA1	0.339261	1.110169	0.301171
GNE	0.763698	1.060589	0.751325
GNPDA2	1.689320	1.107438	1.787215
NANP	3.050810	1.116927	3.475813
CTBS	3.600720	1.062198	3.899382
GFPT1	1.664370	1.110727	1.760955
PHPT1	0.870054	1.058989	0.862939
HEXA	5.496120	1.058158	6.068713
HEXB	1.266540	1.000000	1.266540
HK2	2.378000	1.063760	2.513038
AMDHD2	2.600660	1.108705	2.885396
CYB5R1	4.654840	1.000000	4.654840
PGM3	1.434820	1.109239	1.492539
NANS	0.625731	1.061132	0.608052
CMAS	1.838130	1.110853	1.966451
GNPNAT1	0.000810	1.116374	0.000354
UAP1	1.547520	1.289005	1.755667
NPL	3.151260	1.000000	3.151260
MTMR1	0.644725	1.075913	0.623596
MTMR2	4.393590	1.068525	4.862600
MTMR6	3.353440	1.000000	3.353440
GFPT2	4.765190	1.095017	5.527257
HUMAN_CASE/hsa00531.gene	na	HPSE	HGSNAT	GALNS	GLB1	GNS	GUSB	HEXA	HEXB	HYAL1	IDS	IDUA	LCT	ARSB	NAGLU	HPSE2	SGSH	SPAM1	HYAL2
Identifier	Raw score	Weight	Final Score	Annotation
HPSE	1.295730	1.000000	1.295730
HGSNAT	4.948620	1.231679	7.167724
GALNS	1.149600	1.099486	1.165656
GLB1	2.657740	1.129078	3.015142
GNS	3.098800	1.121664	3.555936
GUSB	0.420263	1.189854	0.356488
HEXA	5.496120	1.194440	7.655137
HEXB	1.266540	1.052383	1.282314
HYAL1	9.562630	1.181340	14.401093
IDS	4.547540	1.150297	5.710026
IDUA	2.054810	1.107186	2.219711
ARSB	5.152200	1.144557	6.530045
NAGLU	2.543140	1.231679	3.157083
HPSE2	2.721810	1.235136	3.444361
SPAM1	2.813630	1.052736	2.971389
HYAL2	5.746980	1.126189	7.165933
HUMAN_CASE/hsa00532.gene	na	UST	B4GALT7	CHST14	B3GALT6	B3GAT2	CHST13	CHSY1	B3GAT3	B3GAT1	DSE	CHSY3	CHST11	GALNAC4S-6ST	CSGLCA-T	CSGALNACT2	CHST12	CSGALNACT1	CHST7	XYLT1	XYLT2	CHPF	CHST3
Identifier	Raw score	Weight	Final Score	Annotation
UST	1.793420	1.000000	1.793420
B4GALT7	1.575180	1.108624	1.654875
CHST14	1.001600	1.000000	1.001600
B3GALT6	5.795450	1.262307	9.188615
B3GAT2	2.825410	1.262307	3.710250
CHST13	7.491180	1.000000	7.491180
B3GAT3	3.206820	1.000000	3.206820
B3GAT1	0.170464	1.000000	0.170464
DSE	4.864290	1.000000	4.864290
CHST11	2.667210	1.000000	2.667210
GALNAC4S-6ST	1.005620	1.000000	1.005620
CHST12	3.551560	1.000000	3.551560
CHST7	2.857400	1.000000	2.857400
XYLT1	0.011580	1.108624	0.007134
HUMAN_CASE/hsa00533.gene	na	CHST4	B3GNT2	B3GNT1	FUT8	B4GALT1	CHST6	ST3GAL1	ST3GAL2	ST3GAL3	CHST1	B4GALT4	B4GALT3	B4GALT2	B3GNT7	CHST2
Identifier	Raw score	Weight	Final Score	Annotation
B3GNT2	1.624110	1.000000	1.624110
B3GNT1	2.445180	1.000000	2.445180
FUT8	2.971630	1.000000	2.971630
B4GALT1	2.009410	1.000000	2.009410
ST3GAL1	0.534649	1.000000	0.534649
ST3GAL2	2.420690	1.000000	2.420690
ST3GAL3	1.862330	1.000000	1.862330
CHST1	1.080840	1.000000	1.080840
B4GALT4	1.885030	1.000000	1.885030
B4GALT3	1.250030	1.000000	1.250030
B3GNT7	5.313740	1.000000	5.313740
CHST2	1.293170	1.000000	1.293170
HUMAN_CASE/hsa00534.gene	na	similar to heparan sulfate 6-O-sulfotransferase 3 [EC:2.8.2.-] [SP:sp:H6ST3_HUMAN]	B4GALT7	B3GALT6	B3GAT2	EXT1	EXT2	EXTL1	EXTL2	EXTL3	HS3ST5	GLCE	B3GAT3	HS6ST3	B3GAT1	NDST1	XYLT1	XYLT2	NDST4	similar to heparan sulfate 6-O-sulfotransferase 1 [EC:2.8.2.-] [SP:tr:B5MCS8_HUMAN]	NDST2	HS6ST2	NDST3	HS6ST1	HS2ST1	HS3ST3B1	HS3ST3A1	HS3ST2	HS3ST1
Identifier	Raw score	Weight	Final Score	Annotation
B4GALT7	1.575180	1.000000	1.575180
B3GALT6	5.795450	1.000000	5.795450
B3GAT2	2.825410	1.000000	2.825410
EXT1	0.573340	1.120648	0.536124
EXT2	3.517500	1.063026	3.807687
EXTL2	1.167310	1.159983	1.196561
EXTL3	1.031720	1.081261	1.034341
GLCE	0.114507	1.000000	0.114507
B3GAT3	3.206820	1.000000	3.206820
HS6ST3	3.141250	1.000000	3.141250
B3GAT1	0.170464	1.000000	0.170464
NDST1	1.282040	1.000000	1.282040
XYLT1	0.011580	1.000000	0.011580
NDST2	5.050620	1.000000	5.050620
HS6ST2	3.202500	1.000000	3.202500
HS6ST1	1.140490	1.000000	1.140490
HS2ST1	2.649310	1.000000	2.649310
HS3ST3B1	1.824080	1.000000	1.824080
HS3ST2	3.022980	1.000000	3.022980
HS3ST1	0.248092	1.000000	0.248092
HUMAN_CASE/hsa00550.gene	na	PGLYRP2	PGLYRP3	GLUL	PGLYRP4	PGLYRP1
Identifier	Raw score	Weight	Final Score	Annotation
GLUL	0.961761	1.000000	0.961761
PGLYRP4	1.430020	1.000000	1.430020
HUMAN_CASE/hsa00561.gene	na	AKR1A1	AGPAT1	AGPAT2	CEL	MGLL	GLYCTK	AGPAT6	AWAT2	DGKA	DGKB	DGKG	DGKH	DGKQ	ALDH2	ALDH3A1	ALDH1B1	ALDH9A1	ALDH3A2	AKR1B1	LCLAT1	DAK	GK	GK2	GLA	GLB1	LCT	LIPA	LIPC	LPL	ALDH7A1	PNLIP	PNLIPRP1	PNLIPRP2	AGK	AGPAT3	AGPAT4	GPAM	similar to diacylglycerol O-acyltransferase homolog 1 (mouse) [EC:2.3.1.20 2.3.1.76] [SP:tr:B2RWQ2_HUMAN sp:DGAT1_HUMAN]	PNPLA3	DGAT2	LIPF	DGKZ	DGKE	DGKD	PPAP2A	PPAP2C	PPAP2B	DGAT1
Identifier	Raw score	Weight	Final Score	Annotation
AKR1A1	1.032940	1.178083	1.038919
AGPAT1	0.872598	1.109879	0.859629
AGPAT2	0.799179	1.000000	0.799179
MGLL	6.056230	1.175596	8.309102
AGPAT6	1.381600	1.083972	1.419615
DGKA	0.432418	1.120853	0.390752
DGKG	2.008090	1.063721	2.099311
DGKH	4.403360	1.146002	5.467364
DGKQ	0.938869	1.074793	0.934450
ALDH3A1	1.102820	1.000000	1.102820
ALDH1B1	3.618350	1.189595	4.617441
ALDH9A1	0.354620	1.058411	0.333783
ALDH3A2	3.667380	1.000000	3.667380
AKR1B1	1.766890	1.105235	1.875965
DAK	0.805239	1.000000	0.805239
GK	0.467413	1.063810	0.445271
GK2	0.651488	1.178083	0.603624
GLA	1.356430	1.000000	1.356430
GLB1	2.657740	1.000000	2.657740
LIPA	6.769540	1.207616	10.069239
LIPC	1.696850	1.146051	1.833087
LPL	8.399220	1.205773	13.014335
ALDH7A1	3.474030	1.000000	3.474030
PNLIPRP1	6.210910	1.164272	8.383947
PNLIPRP2	0.769811	1.125085	0.745028
AGK	0.198110	1.143574	0.157022
AGPAT3	5.106490	1.138080	6.395875
GPAM	1.894090	1.126686	2.053730
DGAT2	2.108020	1.104982	2.279690
DGKZ	2.109010	1.114018	2.296304
DGKD	0.577242	1.102594	0.545601
PPAP2B	13.415500	1.217740	23.611970
DGKI	1.196480	1.169451	1.233407
LIPG	2.044800	1.112309	2.215846
HUMAN_CASE/hsa00562.gene	na	PLCD3	PIP5K3	PLCB1	PIP5K1C	IPMK	INPP5J	IMPA1	IMPA2	INPP1	INPP4A	INPP5A	INPP5B	INPPL1	ITPK1	ITPKA	ITPKB	ALDH6A1	OCRL	PLCE1	ISYNA1	INPP5K	PIK3C3	PIK3CA	PIK3CB	PIK3CD	PIK3CG	PI4KA	PI4KB	PIP4K2A	PLCB2	PLCB3	PLCB4	PLCD1	PLCG1	PLCG2	MIOX	INPP5E	PTEN	IPPK	TPI1	RCTPI1	PIP4K2C	PIP5K1A	PIP5K1B	PIP4K2B	PLCD4	INPP4B	SYNJ1
Identifier	Raw score	Weight	Final Score	Annotation
PIP5K3	0.297572	1.100207	0.263537
PLCB1	0.133293	1.074826	0.114636
PIP5K1C	3.841080	1.092265	4.348885
IMPA1	0.249597	1.118454	0.211758
IMPA2	1.667340	1.114768	1.768094
INPP1	5.490210	1.148565	7.070761
INPP4A	1.477430	1.152988	1.568337
INPP5A	4.207250	1.130216	5.072863
INPP5B	3.197700	1.108507	3.627572
INPPL1	1.011770	1.104386	1.013007
ITPK1	3.889570	1.120299	4.580009
ITPKA	1.515820	1.000000	1.515820
ALDH6A1	2.306030	1.000000	2.306030
OCRL	2.048300	1.089868	2.184631
ISYNA1	2.030320	1.180864	2.307766
PIK3C3	0.899067	1.000000	0.899067
PIK3CA	1.526930	1.162523	1.635663
PIK3CB	1.708770	1.064044	1.768421
PIK3CD	0.853697	1.103333	0.839857
PIK3CG	2.013380	1.085170	2.137032
PLCB2	1.649460	1.094447	1.729295
PLCB4	3.091870	1.118865	3.535830
PLCD1	1.774330	1.155461	1.939767
PLCG1	1.435810	1.085905	1.481127
PLCG2	0.331670	1.118974	0.290859
INPP5E	0.971883	1.172828	0.967104
PTEN	7.022480	1.126036	8.977981
IPPK	0.125193	1.000000	0.125193
TPI1	4.907180	1.000000	4.907180
PIP5K1A	1.363570	1.133512	1.421211
PIP5K1B	2.419650	1.106211	2.657733
PLCD4	2.694120	1.132074	3.070886
INPP4B	2.666520	1.075754	2.872183
SYNJ1	2.920990	1.127098	3.347327
SYNJ2	3.519160	1.119586	4.090588
PLCZ1	0.197443	1.090402	0.170509
MINPP1	0.354867	1.068117	0.330687
HUMAN_CASE/hsa00563.gene	na	PIGK	PIGU	PIGN	GPLD1	PIGW	PIGP	PIGT	PIGA	PIGC	PIGF	PIGH	PIGX	PIGV	PGAP1	PIGO	PIGY	GPAA1	DPM2	PIGQ	PIGM	PIGS	PIGL	PIGB
Identifier	Raw score	Weight	Final Score	Annotation
PIGK	2.851120	1.123190	3.243910
PIGU	3.562470	1.229128	4.766205
PIGN	2.852380	1.108348	3.195421
GPLD1	2.900380	1.191570	3.556700
PIGW	3.355960	1.140019	3.975950
PIGP	1.137850	1.082356	1.150016
PIGT	1.908070	1.129325	2.074351
PIGA	1.204980	1.000000	1.204980
PIGC	0.558064	1.000000	0.558064
PIGF	2.519200	1.186298	2.992383
PIGX	3.687210	1.211385	4.858354
PGAP1	5.585540	1.138111	7.083417
PIGO	0.682745	1.107869	0.655209
PIGY	2.765890	1.000000	2.765890
GPAA1	0.452737	1.123012	0.410687
DPM2	1.104340	1.055507	1.110441
PIGQ	2.331450	1.053628	2.439726
PIGS	1.163500	1.153866	1.190928
PIGL	0.283834	1.096942	0.251214
PIGB	6.850800	1.197457	10.017618
HUMAN_CASE/hsa00564.gene	na	PLA2G4B	CDS1	PEMT	CDIPT	LYPLA1	AGPAT1	AGPAT2	CHAT	CHKA	CHKB	LYPLA2	AGPAT6	DGKA	DGKB	DGKG	DGKH	DGKQ	PHOSPHO1	GPD1L	PLA2G15	PISD	NAT6	LCLAT1	PLA2G2D	GPD1	GPD2	PLA2G2E	LCAT	ACHE	PLA2G3	NAT5	PCYT1A	GDE1	PLA2G1B	PLA2G2A	PLA2G4A	PLA2G5	PLD1	PLD2	CRLS1	ETNK2	ETNK1	AGPAT3	AGPAT4	CHPT1	GPAM	PCYT2	PLA2G2F
PWEA_ES	GSEA_ES
Identifier	Raw score	Weight	Final Score	Annotation
PLA2G4B	6.142190	1.105032	7.432288
CDS1	6.519210	1.124287	8.229791
PEMT	1.986110	1.100216	2.127492
CDIPT	3.154090	1.173272	3.848707
AGPAT1	0.872598	1.101529	0.860608
AGPAT2	0.799179	1.074854	0.785881
CHKA	1.610400	1.184749	1.758590
CHKB	2.948050	1.253505	3.877611
LYPLA2	1.586980	1.000000	1.586980
AGPAT6	1.381600	1.098969	1.426514
DGKA	0.432418	1.119107	0.391325
DGKG	2.008090	1.050005	2.079332
DGKH	4.403360	1.097169	5.085576
DGKQ	0.938869	1.079139	0.934194
GPD1L	8.320940	1.076834	9.792041
PISD	2.191330	1.110713	2.390170
GPD1	6.392810	1.096979	7.652914
GPD2	1.881030	1.225148	2.168579
LCAT	2.643220	1.081058	2.859897
ACHE	3.954550	1.197432	5.187799
NAT5	2.087720	1.092549	2.234897
PCYT1A	2.759600	1.110621	3.087544
PLA2G1B	7.952150	1.091375	9.610957
PLA2G2A	1.390940	1.112175	1.443391
PLD1	0.572467	1.130232	0.532356
PLD2	0.744894	1.103144	0.722606
CRLS1	8.331350	1.139734	11.203930
ETNK2	1.182950	1.000000	1.182950
ETNK1	1.405240	1.113843	1.460733
AGPAT3	5.106490	1.121752	6.227845
CHPT1	2.437290	1.103668	2.673112
GPAM	1.894090	1.099812	2.018778
PCYT2	1.604750	1.179787	1.747177
PLA2G12A	1.222680	1.125834	1.254006
PLA2G6	1.356980	1.000000	1.356980
GNPAT	0.702465	1.203585	0.653732
PLA2G12B	2.078420	1.135806	2.295532
DGKZ	2.109010	1.000000	2.109010
DGKD	0.577242	1.094936	0.547901
PPAP2B	13.415500	1.110000	17.850214
CDS2	1.520210	1.110347	1.592121
DGKI	1.196480	1.078787	1.213510
PCYT1B	0.433319	1.068816	0.409086
PGS1	0.420075	1.052595	0.401343
PTDSS1	0.636283	1.117436	0.603381
HUMAN_CASE/hsa00565.gene	na	PLA2G4B	AGPAT1	AGPAT2	ENPP6	AGPAT6	LCLAT1	PLA2G2D	PLA2G2E	PAFAH1B1	PLA2G3	PAFAH1B2	PAFAH1B3	PAFAH2	ENPP2	PLA2G1B	PLA2G2A	PLA2G4A	PLA2G5	PLD1	PLD2	AGPAT3	AGPAT4	CHPT1	PLA2G2F	PLA2G12A	PLA2G6	PLA2G10	PLA2G12B	AGPS	PPAP2A	PPAP2C	PPAP2B	JMJD7-PLA2G4B
Identifier	Raw score	Weight	Final Score	Annotation
PLA2G4B	6.142190	1.122332	7.669385
AGPAT1	0.872598	1.000000	0.872598
AGPAT2	0.799179	1.000000	0.799179
AGPAT6	1.381600	1.000000	1.381600
PAFAH1B1	5.416320	1.111597	6.540088
PAFAH1B2	2.672320	1.138158	3.061023
PAFAH1B3	3.697230	1.140007	4.440004
PAFAH2	2.470210	1.147088	2.821631
ENPP2	7.022960	1.152003	9.444814
PLA2G1B	7.952150	1.116949	10.134342
PLA2G2A	1.390940	1.171646	1.471996
PLD1	0.572467	1.182868	0.516953
PLD2	0.744894	1.000000	0.744894
AGPAT3	5.106490	1.256229	7.754685
CHPT1	2.437290	1.096985	2.657243
PLA2G12A	1.222680	1.196136	1.271856
PLA2G6	1.356980	1.000000	1.356980
PLA2G12B	2.078420	1.090004	2.219885
AGPS	2.089080	1.000000	2.089080
PPAP2B	13.415500	1.111668	17.927693
HUMAN_CASE/hsa00590.gene	na	PLA2G4B	CYP2U1	GGT6	CYP2B6	CYP2C19	CYP2C8	CYP2C9	CYP2C18	CYP2E1	CYP2J2	CYP4A11	EPHX2	ALOX12	ALOX5	ALOX12B	ALOX15	ALOX15B	GPX6	PLA2G2D	GGT1	GGT7	GGT5	PGDS	CYP4A22	GPX1	GPX2	GPX3	GPX4	GPX5	GPX7	PLA2G2E	LTA4H	CYP4F3	LTC4S	PLA2G3	PLA2G1B	PLA2G2A	PLA2G4A	PLA2G5	PTGDS	PTGIS	PTGS1	PTGS2	PLA2G2F	TBXAS1	PTGES2	PLA2G12A	PLA2G6
Identifier	Raw score	Weight	Final Score	Annotation
PLA2G4B	6.142190	1.137006	7.876403
CYP2U1	10.179900	1.148805	14.378081
CYP2B6	0.402071	1.105591	0.365191
CYP2C8	1.910750	1.106385	2.047009
CYP2E1	2.095860	1.135745	2.317317
CYP2J2	4.999350	1.180547	6.684979
EPHX2	1.133420	1.000000	1.133420
ALOX12	0.149542	1.196829	0.102880
ALOX5	5.333290	1.155004	6.913249
ALOX15B	5.184900	1.130548	6.427590
PGDS	11.022100	1.174249	16.744727
GPX1	3.371620	1.121598	3.908615
GPX2	0.099045	1.000000	0.099045
GPX3	6.378220	1.116204	7.910582
GPX4	2.131670	1.107950	2.313158
GPX7	1.642300	1.100680	1.726411
LTA4H	9.177870	1.114309	11.824748
CYP4F3	1.098430	1.148713	1.113873
LTC4S	0.173843	1.000000	0.173843
PLA2G1B	7.952150	1.143968	10.718288
PLA2G2A	1.390940	1.092417	1.434011
PTGDS	3.292170	1.117828	3.788404
PTGIS	8.708430	1.138575	11.754165
PTGS1	2.233680	1.104003	2.428399
PTGS2	6.921180	1.153293	9.310524
TBXAS1	4.288610	1.134649	5.217437
PTGES2	1.868950	1.120282	2.014958
PLA2G12A	1.222680	1.162523	1.263290
PLA2G6	1.356980	1.180232	1.433730
PLA2G12B	2.078420	1.123691	2.275276
CYP4F2	1.685340	1.152221	1.824711
AKR1C3	4.040020	1.095219	4.614477
CBR1	0.821216	1.075425	0.809106
CBR3	4.018740	1.100298	4.620396
PTGES	0.306077	1.056790	0.286175
HUMAN_CASE/hsa00591.gene	na	PLA2G4B	CYP1A2	CYP3A7	CYP2C19	CYP2C8	CYP2C9	CYP2C18	CYP2E1	CYP2J2	CYP3A4	CYP3A5	ALOX5	ALOX15	PLA2G2D	PLA2G2E	PLA2G3	PLA2G1B	PLA2G2A	PLA2G4A	PLA2G5	AKR1B10	PLA2G2F	CYP3A43	HSD3B7	PLA2G12A	PLA2G6	PLA2G10	PLA2G12B	JMJD7-PLA2G4B
Identifier	Raw score	Weight	Final Score	Annotation
PLA2G4B	6.142190	1.180214	8.519028
CYP3A7	2.509370	1.128860	2.825223
CYP2C8	1.910750	1.092367	2.028514
CYP2E1	2.095860	1.102458	2.260936
CYP2J2	4.999350	1.177307	6.650219
CYP3A4	3.935010	1.122559	4.654381
CYP3A5	6.106100	1.157278	8.116101
ALOX5	5.333290	1.136705	6.704691
PLA2G1B	7.952150	1.160665	11.095862
PLA2G2A	1.390940	1.055929	1.416849
AKR1B10	1.064220	1.000000	1.064220
PLA2G12A	1.222680	1.108139	1.249553
PLA2G6	1.356980	1.000000	1.356980
PLA2G12B	2.078420	1.158655	2.334227
HUMAN_CASE/hsa00592.gene	na	PLA2G4B	PLA2G2D	PLA2G2E	PLA2G3	ACOX1	PLA2G1B	PLA2G2A	PLA2G4A	PLA2G5	PLA2G2F	PLA2G12A	ACOX3	PLA2G6	PLA2G10	PLA2G12B	JMJD7-PLA2G4B	FADS2
Identifier	Raw score	Weight	Final Score	Annotation
PLA2G4B	6.142190	1.000000	6.142190
ACOX1	2.392710	1.000000	2.392710
PLA2G1B	7.952150	1.147393	10.794671
PLA2G2A	1.390940	1.083728	1.429905
PLA2G12A	1.222680	1.000000	1.222680
ACOX3	1.150700	1.000000	1.150700
PLA2G6	1.356980	1.074773	1.388310
PLA2G12B	2.078420	1.000000	2.078420
FADS2	4.940060	1.097356	5.771271
HUMAN_CASE/hsa00600.gene	na	SPTLC1	NEU3	DEGS2	NEU4	SGPP2	SGMS2	KDSR	GALC	SGMS1	GBA	GLA	GLB1	ENPP7	ACER2	LCT	ARSA	ARSD	ARSE	ASAH1	NEU1	NEU2	ACER3	SMPD3	SMPD4	SPHK2	CERK	SMPD1	SMPD2	UGCG	UGT8	SGPP1	DEGS1	PPAP2A	PPAP2C	PPAP2B	SPHK1	SGPL1	B4GALT6	GAL3ST1	SPTLC2
Identifier	Raw score	Weight	Final Score	Annotation
SPTLC1	2.165800	1.000000	2.165800
SGMS1	9.015050	1.145850	12.423680
GBA	0.612958	1.058565	0.595637
GLA	1.356430	1.135896	1.413805
GLB1	2.657740	1.111554	2.963935
ENPP7	1.708020	1.074903	1.777901
ARSA	3.160670	1.094932	3.525530
ARSD	2.495780	1.096400	2.725819
ARSE	1.050740	1.000000	1.050740
ASAH1	7.551750	1.170154	10.652475
NEU1	0.367906	1.080789	0.339354
SMPD3	3.162200	1.093748	3.522591
SPHK2	6.795700	1.175322	9.509176
CERK	0.777761	1.084468	0.761423
SMPD2	1.879210	1.124342	2.032553
UGCG	4.814980	1.141537	6.014606
UGT8	5.474310	1.136850	6.908274
SGPP1	3.782990	1.152515	4.634081
DEGS1	1.897790	1.125403	2.056560
PPAP2B	13.415500	1.158825	20.262798
SPHK1	1.478420	1.065267	1.516631
SGPL1	3.471430	1.179587	4.340869
GAL3ST1	7.143620	1.079907	8.358966
SPTLC2	2.315570	1.070514	2.456808
HUMAN_CASE/hsa00601.gene	na	B3GALT5	B3GNT3	ST3GAL6	B3GNT2	FUT9	B3GNT1	FUT1	FUT2	FUT3	FUT4	FUT5	FUT6	FUT7	GCNT2	B4GALT1	ABO	ST3GAL4	ST3GAL3	ST8SIA1	B3GNT4	B3GNT5	B4GALT4	B4GALT3	B4GALT2	B3GALT2	B3GALT1
Identifier	Raw score	Weight	Final Score	Annotation
B3GNT3	0.303928	1.085221	0.274595
ST3GAL6	3.027410	1.114243	3.435819
B3GNT2	1.624110	1.164456	1.758945
FUT9	1.150710	1.076586	1.163148
B3GNT1	2.445180	1.136686	2.763041
FUT1	6.815390	1.199954	10.003469
FUT6	0.173534	1.206388	0.120893
GCNT2	0.113527	1.137033	0.084259
B4GALT1	2.009410	1.129401	2.199308
ST3GAL4	5.068450	1.292092	8.142605
ST3GAL3	1.862330	1.108648	1.992498
ST8SIA1	1.746270	1.000000	1.746270
B3GNT4	1.203330	1.155692	1.238511
B3GNT5	0.703731	1.246510	0.645343
B4GALT4	1.885030	1.124022	2.039218
B4GALT3	1.250030	1.115202	1.282584
B3GALT2	0.921052	1.141780	0.910375
HUMAN_CASE/hsa00603.gene	na	B3GALT5	FUT9	FUT1	FUT2	GBGT1	GLA	HEXA	HEXB	NAGA	A4GALT	ST3GAL1	ST3GAL2	ST8SIA1	B3GALNT1
Identifier	Raw score	Weight	Final Score	Annotation
FUT9	1.150710	1.000000	1.150710
FUT1	6.815390	1.115218	8.502053
GLA	1.356430	1.057243	1.380309
HEXA	5.496120	1.060624	6.094271
HEXB	1.266540	1.000000	1.266540
ST3GAL1	0.534649	1.106597	0.500129
ST3GAL2	2.420690	1.223481	2.949459
ST8SIA1	1.746270	1.000000	1.746270
HUMAN_CASE/hsa00604.gene	na	ST6GALNAC3	B4GALNT1	ST6GALNAC4	GLB1	ST8SIA5	HEXA	HEXB	ST6GALNAC6	LCT	ST3GAL1	ST3GAL2	ST8SIA1	ST6GALNAC5	B3GALT4	ST3GAL5	SLC33A1
Identifier	Raw score	Weight	Final Score	Annotation
ST6GALNAC3	0.362668	1.057308	0.342189
B4GALNT1	1.803700	1.168930	1.992683
ST6GALNAC4	1.716590	1.108705	1.820438
GLB1	2.657740	1.190613	3.202064
HEXA	5.496120	1.163851	7.266332
HEXB	1.266540	1.156087	1.314124
ST6GALNAC6	5.087030	1.100794	5.993377
ST3GAL1	0.534649	1.080036	0.508516
ST3GAL2	2.420690	1.117305	2.685203
ST8SIA1	1.746270	1.087407	1.833469
ST6GALNAC5	4.343110	1.087698	4.940086
B3GALT4	2.877970	1.188205	3.511468
ST3GAL5	8.149310	1.219017	12.902450
SLC33A1	0.638615	1.123945	0.604087
HUMAN_CASE/hsa00620.gene	na	ME3	ACOT12	LDHAL6A	DLAT	DLD	LDHD	ALDH2	ALDH3A1	ALDH1B1	ALDH9A1	ALDH3A2	AKR1B1	GLO1	HAGH	ACACA	ACACB	ACAT1	ACAT2	LDHA	LDHB	LDHC	MDH1	MDH2	ME1	ME2	ALDH7A1	PC	PCK1	PCK2	PDHA1	PDHA2	PDHB	PKLR	PKM2	ACSS2	HAGHL	ACSS1	LDHAL6B	GRHPR	ACYP1	ACYP2
Identifier	Raw score	Weight	Final Score	Annotation
ME3	3.112480	1.161693	3.739715
ACOT12	1.686930	1.165480	1.839404
DLD	3.106130	1.000000	3.106130
LDHD	1.523760	1.158195	1.628745
ALDH3A1	1.102820	1.074084	1.110845
ALDH1B1	3.618350	1.111068	4.173913
ALDH9A1	0.354620	1.150771	0.303306
ALDH3A2	3.667380	1.121948	4.297127
AKR1B1	1.766890	1.000000	1.766890
GLO1	2.774900	1.130219	3.169324
HAGH	3.274940	1.210871	4.205764
ACACA	3.103270	1.117629	3.545453
ACACB	5.380840	1.116950	6.551227
ACAT2	2.556090	1.127692	2.881512
LDHA	2.477660	1.107324	2.731063
LDHC	2.333760	1.114220	2.570962
MDH1	2.508580	1.108692	2.772315
MDH2	2.081580	1.132097	2.293253
ME1	2.897670	1.109582	3.255977
ME2	0.100350	1.152751	0.070631
ALDH7A1	3.474030	1.161798	4.249517
PCK1	2.185910	1.103643	2.370460
PCK2	2.421160	1.111152	2.671212
PDHA1	6.443590	1.123708	8.113785
PKLR	0.165961	1.114970	0.134999
ACSS2	5.313810	1.126179	6.560505
HAGHL	0.320199	1.090131	0.288964
ACSS1	1.546790	1.074084	1.597590
GRHPR	0.692165	1.205366	0.641792
ACYP1	4.270310	1.152896	5.331560
ACYP2	0.871675	1.137621	0.855354
HUMAN_CASE/hsa00624.gene	na	ADH1A	ADH1B	ADH1C	ADH4	ADH5	ADH6	ADH7	NAT6	LCLAT1	ACAD9	NAT5	PNPLA3	ARD1A
Identifier	Raw score	Weight	Final Score	Annotation
ADH1B	2.404000	1.000000	2.404000
ADH1C	19.186700	1.000000	19.186700
ADH4	8.212170	1.000000	8.212170
ADH5	4.483830	1.000000	4.483830
ADH6	5.484840	1.000000	5.484840
ACAD9	0.851640	1.000000	0.851640
NAT5	2.087720	1.000000	2.087720
HUMAN_CASE/hsa00625.gene	na	EPHX2	AKR1B10	HSD3B7
Identifier	Raw score	Weight	Final Score	Annotation
EPHX2	1.133420	1.000000	1.133420
AKR1B10	1.064220	1.000000	1.064220
HUMAN_CASE/hsa00627.gene	na	CMBL
Identifier	Raw score	Weight	Final Score	Annotation
CMBL	2.466640	1.000000	2.466640
HUMAN_CASE/hsa00630.gene	na	MTHFD2	AFMID	GLYCTK	CS	MTHFD1L	PGP	MDH1	MDH2	MTHFD1	ACO1	ACO2	HAO2	HAO1	HYI	GRHPR
Identifier	Raw score	Weight	Final Score	Annotation
MTHFD2	6.234340	1.205343	9.078098
CS	3.917970	1.130281	4.680858
MTHFD1L	3.191910	1.000000	3.191910
MDH1	2.508580	1.000000	2.508580
MDH2	2.081580	1.134604	2.297471
MTHFD1	3.030830	1.000000	3.030830
ACO1	6.891360	1.126096	8.790470
ACO2	2.834590	1.000000	2.834590
HAO2	1.613190	1.000000	1.613190
HYI	0.748563	1.181666	0.710199
GRHPR	0.692165	1.181666	0.647413
HUMAN_CASE/hsa00632.gene	na	ECHS1	EHHADH	NAT6	LCLAT1	ACOT11	GCDH	HADHA	ACAT1	ACAT2	NAT5	YOD1	PNPLA3	ARD1A	ACYP1	ACYP2
Identifier	Raw score	Weight	Final Score	Annotation
ECHS1	0.577139	1.000000	0.577139
EHHADH	0.039375	1.214618	0.019667
ACOT11	0.322338	1.000000	0.322338
GCDH	1.819200	1.050712	1.875251
HADHA	4.066600	1.061006	4.429946
ACAT2	2.556090	1.000000	2.556090
NAT5	2.087720	1.087240	2.226181
YOD1	1.821200	1.000000	1.821200
ACYP1	4.270310	1.000000	4.270310
ACYP2	0.871675	1.000000	0.871675
HUMAN_CASE/hsa00640.gene	na	LDHAL6A	ABAT	ECHS1	EHHADH	ALDH2	ALDH3A1	ALDH1B1	ALDH9A1	ALDH3A2	MLYCD	HIBCH	similar to hCG1791842 [EC:6.2.1.4 6.2.1.5]	HADHA	ACACA	ACACB	ACADM	ACAT1	ACAT2	LDHA	LDHB	LDHC	ALDH6A1	MUT	ALDH7A1	PCCA	PCCB	ACSS2	ACSS3	ACSS1	MCEE	SUCLG2	SUCLG1	SUCLA2	LDHAL6B
Identifier	Raw score	Weight	Final Score	Annotation
ABAT	0.059415	1.138868	0.040145
ECHS1	0.577139	1.090734	0.549061
EHHADH	0.039375	1.135763	0.025381
ALDH3A1	1.102820	1.000000	1.102820
ALDH1B1	3.618350	1.000000	3.618350
ALDH9A1	0.354620	1.000000	0.354620
ALDH3A2	3.667380	1.000000	3.667380
MLYCD	3.184220	1.052714	3.384685
HIBCH	1.060660	1.100106	1.066931
HADHA	4.066600	1.089551	4.610932
ACACA	3.103270	1.000000	3.103270
ACACB	5.380840	1.052714	5.879982
ACADM	0.337650	1.137472	0.290833
ACAT2	2.556090	1.000000	2.556090
LDHA	2.477660	1.000000	2.477660
LDHC	2.333760	1.000000	2.333760
ALDH6A1	2.306030	1.079809	2.465044
MUT	0.760330	1.000000	0.760330
ALDH7A1	3.474030	1.000000	3.474030
PCCA	1.285050	1.139910	1.330942
PCCB	2.410510	1.096598	2.624338
ACSS2	5.313810	1.085523	6.129781
ACSS1	1.546790	1.000000	1.546790
MCEE	0.110516	1.128313	0.083307
SUCLG2	3.327660	1.000000	3.327660
SUCLG1	0.015539	1.000000	0.015539
HUMAN_CASE/hsa00641.gene	na	ADH1A	ADH1B	ADH1C	ADH4	ADH5	ADH6	ADH7	ALDH2	ALDH3A1	ALDH1B1	ALDH9A1	ALDH3A2	ALDH7A1
Identifier	Raw score	Weight	Final Score	Annotation
ADH1B	2.404000	1.103067	2.631457
ADH1C	19.186700	1.166854	31.410470
ADH4	8.212170	1.144016	11.121282
ADH5	4.483830	1.135965	5.498582
ADH6	5.484840	1.148128	7.057562
ALDH3A1	1.102820	1.074798	1.110923
ALDH1B1	3.618350	1.214288	4.766423
ALDH9A1	0.354620	1.104607	0.318175
ALDH3A2	3.667380	1.130212	4.343522
ALDH7A1	3.474030	1.119856	4.033255
HUMAN_CASE/hsa00643.gene	na	FAH	GSTZ1	HGD
Identifier	Raw score	Weight	Final Score	Annotation
FAH	1.004540	1.000000	1.004540
GSTZ1	4.598580	1.000000	4.598580
HGD	1.386730	1.000000	1.386730
HUMAN_CASE/hsa00650.gene	na	ACSM1	ACSM2A	ABAT	ECHS1	EHHADH	ALDH2	ALDH3A1	ALDH1B1	ALDH9A1	ALDH3A2	GAD1	GAD2	HSD17B10	HADHA	HADH	HMGCL	HMGCS1	HMGCS2	HSD17B4	ACSM4	ACADS	ACAT1	ACAT2	ALDH7A1	OXCT1	PDHA1	PDHA2	PDHB	ACSM5	BDH2	AKR1B10	BDH1	ACSM3	OXCT2	AACS	ALDH5A1	L2HGDH	HSD3B7
Identifier	Raw score	Weight	Final Score	Annotation
ACSM1	0.347287	1.000000	0.347287
ACSM2A	1.810930	1.000000	1.810930
ABAT	0.059415	1.137765	0.040270
ECHS1	0.577139	1.135963	0.535579
EHHADH	0.039375	1.119889	0.026718
ALDH3A1	1.102820	1.000000	1.102820
ALDH1B1	3.618350	1.000000	3.618350
ALDH9A1	0.354620	1.000000	0.354620
ALDH3A2	3.667380	1.000000	3.667380
GAD1	2.161470	1.152360	2.430813
GAD2	0.412261	1.193328	0.347356
HSD17B10	2.108340	1.139633	2.339771
HADHA	4.066600	1.093152	4.634285
HADH	1.448730	1.130645	1.520616
HMGCL	0.528486	1.073407	0.504315
HMGCS1	4.622450	1.094536	5.342278
HMGCS2	1.390260	1.000000	1.390260
HSD17B4	0.335592	1.099093	0.301178
ACADS	1.725310	1.071389	1.793812
ACAT2	2.556090	1.127594	2.881245
ALDH7A1	3.474030	1.120567	4.036828
OXCT1	2.586810	1.122189	2.905360
PDHA1	6.443590	1.000000	6.443590
BDH2	5.174410	1.000000	5.174410
AKR1B10	1.064220	1.000000	1.064220
BDH1	1.198040	1.083963	1.216354
ACSM3	3.481570	1.075811	3.826902
OXCT2	1.980910	1.084679	2.098954
ALDH5A1	1.544150	1.000000	1.544150
HUMAN_CASE/hsa00670.gene	na	MTHFS	MTHFD2	ALDH1L1	FTCD	MTFMT	DHFR	MTHFD1L	GART	AMT	MTHFD1	MTHFR	MTR	ATIC	SHMT1	SHMT2	TYMS
Identifier	Raw score	Weight	Final Score	Annotation
MTHFS	2.240300	1.000000	2.240300
MTHFD2	6.234340	1.179767	8.662989
ALDH1L1	0.092929	1.000000	0.092929
FTCD	0.902313	1.105631	0.892568
MTFMT	0.498351	1.136116	0.453279
DHFR	5.031520	1.130580	6.213366
MTHFD1L	3.191910	1.160081	3.843611
GART	3.076190	1.193442	3.823096
AMT	9.155770	1.186936	13.850663
MTHFD1	3.030830	1.147048	3.567583
MTHFR	2.218330	1.086453	2.376517
MTR	1.358170	1.000000	1.358170
SHMT1	1.413610	1.180293	1.504641
SHMT2	5.197600	1.151453	6.671347
TYMS	1.398350	1.106854	1.449358
HUMAN_CASE/hsa00680.gene	na	ADH5	LPO	MTHFR	SHMT1	SHMT2	CAT	PRDX6
Identifier	Raw score	Weight	Final Score	Annotation
ADH5	4.483830	1.000000	4.483830
MTHFR	2.218330	1.000000	2.218330
SHMT1	1.413610	1.000000	1.413610
SHMT2	5.197600	1.000000	5.197600
CAT	7.463420	1.000000	7.463420
PRDX6	2.062860	1.000000	2.062860
HUMAN_CASE/hsa00720.gene	na	FH	IDH1	IDH2	MDH1	MDH2	ACLY	ACO1	ACO2	ACSS2	ACSS1
Identifier	Raw score	Weight	Final Score	Annotation
FH	2.409660	1.138142	2.720945
IDH1	1.085870	1.000000	1.085870
IDH2	2.430650	1.254381	3.046792
MDH1	2.508580	1.000000	2.508580
MDH2	2.081580	1.239765	2.481605
ACLY	2.280410	1.096564	2.469359
ACO1	6.891360	1.254381	11.260393
ACO2	2.834590	1.000000	2.834590
ACSS2	5.313810	1.056183	5.836622
ACSS1	1.546790	1.000000	1.546790
HUMAN_CASE/hsa00730.gene	na	TPK1	PHPT1	THTPA	MTMR1	MTMR2	NFS1	MTMR6
Identifier	Raw score	Weight	Final Score	Annotation
TPK1	9.837000	1.098206	12.313108
PHPT1	0.870054	1.000000	0.870054
THTPA	2.274320	1.000000	2.274320
MTMR1	0.644725	1.000000	0.644725
MTMR2	4.393590	1.152044	5.502455
NFS1	1.432840	1.000000	1.432840
MTMR6	3.353440	1.063432	3.620956
HUMAN_CASE/hsa00740.gene	na	PHPT1	ACP6	ENPP1	ENPP3	ACP1	ACP2	ACP5	ACPP	RFK	TYR	FLAD1	MTMR1	MTMR2	MTMR6	ACPT
Identifier	Raw score	Weight	Final Score	Annotation
PHPT1	0.870054	1.000000	0.870054
ACP6	1.612400	1.114042	1.702681
ENPP1	1.669920	1.000000	1.669920
ENPP3	2.307790	1.082699	2.473046
ACP5	7.808740	1.078524	9.176354
RFK	1.117750	1.054272	1.124523
FLAD1	3.559430	1.067475	3.877796
MTMR1	0.644725	1.000000	0.644725
MTMR2	4.393590	1.000000	4.393590
MTMR6	3.353440	1.000000	3.353440
HUMAN_CASE/hsa00750.gene	na	PSAT1	AOX1	PNPO	PDXP	PDXK
Identifier	Raw score	Weight	Final Score	Annotation
PSAT1	3.607240	1.000000	3.607240
AOX1	7.711580	1.144089	10.350721
PNPO	2.718820	1.152330	3.166281
PDXP	4.292590	1.000000	4.292590
PDXK	9.749520	1.154832	13.871066
HUMAN_CASE/hsa00760.gene	na	NAMPT	NT5C2	NMNAT2	QPRT	NNT	NT5C	AOX1	NMNAT3	NNMT	NP	NT5E	NT5C3	ENPP1	ENPP3	C9orf95	NADSYN1	NT5M	NMNAT1	NADK	BST1	NUDT12	NT5C1A	NT5C1B	CD38
Identifier	Raw score	Weight	Final Score	Annotation
NT5C2	0.946959	1.163373	0.938565
NMNAT2	1.538230	1.129899	1.626729
NNT	2.208190	1.131534	2.450693
NT5C	1.542130	1.193593	1.677027
AOX1	7.711580	1.073795	8.966236
NMNAT3	3.368070	1.106701	3.834008
NNMT	3.410480	1.088439	3.801345
NP	0.108396	1.105705	0.085706
NT5E	3.843430	1.059427	4.163579
NT5C3	0.114792	1.088402	0.094799
ENPP1	1.669920	1.000000	1.669920
ENPP3	2.307790	1.104562	2.518679
C9orf95	0.644301	1.078293	0.622503
NADSYN1	1.241230	1.051742	1.255187
NT5M	0.287389	1.058653	0.267121
NADK	8.388490	1.169116	12.019691
BST1	3.440140	1.124948	4.014397
CD38	0.702842	1.128330	0.671746
HUMAN_CASE/hsa00770.gene	na	DPYD	DPYS	ENPP1	ENPP3	UPB1	PANK1	PANK4	BCAT1	BCAT2	PPCDC	PANK3	PPCS	PANK2	COASY	VNN1
Identifier	Raw score	Weight	Final Score	Annotation
DPYD	4.403660	1.000000	4.403660
DPYS	3.727000	1.000000	3.727000
ENPP1	1.669920	1.000000	1.669920
ENPP3	2.307790	1.082640	2.472925
PANK1	3.286150	1.134785	3.857705
BCAT1	2.579990	1.000000	2.579990
BCAT2	0.542206	1.000000	0.542206
PANK3	1.670440	1.101450	1.759694
PPCS	1.154330	1.074861	1.166799
PANK2	3.060790	1.141151	3.584344
COASY	0.737433	1.086764	0.718201
VNN1	2.572920	1.211706	3.142796
HUMAN_CASE/hsa00780.gene	na	SPCS1	HLCS	SPCS3	BTD
Identifier	Raw score	Weight	Final Score	Annotation
SPCS1	3.868380	1.334487	6.082051
HLCS	0.786786	1.226347	0.745219
SPCS3	1.251360	1.107686	1.281944
BTD	5.599060	1.334487	9.962079
HUMAN_CASE/hsa00785.gene	na	LIAS	LIPT1
Identifier	Raw score	Weight	Final Score	Annotation
LIAS	3.866060	1.000000	3.866060
HUMAN_CASE/hsa00790.gene	na	ASCC3	DDX52	NUDT5	DHFR	SNRNP200	ATP13A2	SKIV2L2	FPGS	ALPI	ALPL	ALPP	ALPPL2	NUDT8	GCH1	DDX51	DDX47	DDX41	MOV10L1	DDX4	DDX56	DDX19A	ENTPD7	DDX55	PTS	QDPR	IFIH1	SPR	DDX50	DDX54	DHX58	GGH	DDX18	DDX23
Identifier	Raw score	Weight	Final Score	Annotation
ASCC3	0.736779	1.177570	0.697879
DDX52	1.334960	1.135486	1.388249
NUDT5	2.550490	1.074799	2.735511
DHFR	5.031520	1.151855	6.430667
ATP13A2	2.855030	1.109706	3.203274
SKIV2L2	0.362329	1.000000	0.362329
ALPI	0.022284	1.125185	0.013841
ALPL	1.058420	1.075325	1.062956
GCH1	0.240116	1.095069	0.209661
DDX51	0.368125	1.070409	0.343113
DDX47	1.424770	1.064409	1.457630
DDX41	0.864098	1.153953	0.844883
MOV10L1	1.537270	1.119052	1.618017
DDX4	0.416245	1.054965	0.396668
DDX56	0.517484	1.094874	0.486131
DDX19A	2.823430	1.098918	3.128723
DDX55	1.990630	1.219436	2.315260
PTS	2.645420	1.110229	2.944868
QDPR	3.822780	1.000000	3.822780
IFIH1	1.437270	1.130540	1.506966
DDX54	1.029220	1.174236	1.034398
DHX58	3.550440	1.000000	3.550440
GGH	4.419650	1.151855	5.538517
DDX18	1.848460	1.122797	1.993304
DDX23	1.391760	1.107413	1.442066
HUMAN_CASE/hsa00791.gene	na	ADAR	APOBEC2	APOBEC3A	APOBEC3F	APOBEC3C	APOBEC1	APOBEC4	APOBEC3G	APOBEC3B
Identifier	Raw score	Weight	Final Score	Annotation
ADAR	1.826870	1.000000	1.826870
APOBEC2	0.141891	1.000000	0.141891
APOBEC3F	0.116460	1.000000	0.116460
APOBEC3C	3.369830	1.000000	3.369830
APOBEC3G	0.537098	1.000000	0.537098
APOBEC3B	0.933940	1.000000	0.933940
HUMAN_CASE/hsa00830.gene	na	DHRS9	UGT2B11	DHRS4	UGT2A1	ADH1A	ADH1B	ADH1C	ADH4	ADH5	ADH6	ADH7	RDH12	CYP1A1	CYP1A2	CYP2A6	CYP2A7	CYP3A7	CYP2A13	CYP2B6	CYP2C19	CYP2C8	CYP2C9	CYP2C18	RDH10	CYP3A4	CYP3A5	CYP4A11	AWAT2	CYP26A1	ALDH1A1	CYP4A22	DHRS4L2	CYP26C1	RDH8	RDH11	BCMO1	UGT2B28	UGT1A10	UGT1A8	UGT1A7	UGT1A6	UGT1A5	UGT1A9	UGT1A4	UGT1A1	UGT1A3	RETSAT	CYP26B1
PWEA_ES	GSEA_ES
Identifier	Raw score	Weight	Final Score	Annotation
DHRS9	4.229700	1.133253	5.125867
DHRS4	0.999980	1.101850	0.999978
ADH1B	2.404000	1.091909	2.605829
ADH1C	19.186700	1.125277	27.779866
ADH4	8.212170	1.105568	10.256414
ADH5	4.483830	1.080813	5.061870
ADH6	5.484840	1.107168	6.582320
CYP1A1	0.332358	1.056053	0.312457
CYP3A7	2.509370	1.117897	2.796868
CYP2B6	0.402071	1.117103	0.361381
CYP2C8	1.910750	1.084851	2.018665
RDH10	0.846912	1.000000	0.846912
CYP3A4	3.935010	1.068021	4.319310
CYP3A5	6.106100	1.087156	7.149043
CYP26A1	0.765897	1.102733	0.745197
ALDH1A1	5.243490	1.108198	6.273097
RDH11	1.849430	1.081813	1.944845
UGT1A6	2.368560	1.052883	2.479067
RETSAT	5.020080	1.161831	6.517891
UGT2B4	0.022565	1.160351	0.012286
UGT2B7	1.108060	1.081854	1.117406
UGT2A3	2.419580	1.085762	2.610058
PNPLA4	0.629690	1.086307	0.605048
DGAT2	2.108020	1.092210	2.258079
RDH16	0.367909	1.097574	0.333709
ALDH1A2	5.416190	1.156016	7.049562
DHRS3	5.341880	1.123080	6.565359
HUMAN_CASE/hsa00860.gene	na	UGT2B11	UGT2A1	EARS2	COX10	COX15	CP	CPOX	EPRS	ALAD	ALAS1	ALAS2	FECH	FTH1	GUSB	HCCS	HMBS	HMOX1	HMOX2	MMAB	UGT2B28	UGT1A10	UGT1A8	UGT1A7	UGT1A6	UGT1A5	UGT1A9	UGT1A4	UGT1A1	UGT1A3	PPOX	BLVRA	BLVRB	UGT2B4	UGT2B7	UGT2B10	UGT2B15	UGT2B17	UROD	UROS	UGT2A3	FTMT
Identifier	Raw score	Weight	Final Score	Annotation
EARS2	1.918500	1.000000	1.918500
COX10	0.599887	1.209971	0.538853
COX15	2.270640	1.209971	2.697299
CP	6.008670	1.000000	6.008670
CPOX	1.624200	1.000000	1.624200
EPRS	1.547110	1.000000	1.547110
ALAD	1.678500	1.203345	1.864910
ALAS1	2.288800	1.175790	2.647424
ALAS2	6.444060	1.000000	6.444060
FECH	2.965530	1.157709	3.520117
FTH1	0.513255	1.000000	0.513255
GUSB	0.420263	1.078325	0.392675
HCCS	1.225210	1.157709	1.265092
HMBS	2.098780	1.139756	2.327896
HMOX1	2.755020	1.174844	3.289107
HMOX2	3.275470	1.165371	3.985518
MMAB	0.991482	1.000000	0.991482
UGT1A6	2.368560	1.121458	2.630077
PPOX	0.975133	1.000000	0.975133
BLVRA	2.924700	1.156703	3.460332
BLVRB	4.744530	1.147439	5.968845
UGT2B4	0.022565	1.078325	0.016768
UGT2B7	1.108060	1.000000	1.108060
UROD	2.141840	1.000000	2.141840
UROS	2.871420	1.083036	3.134262
UGT2A3	2.419580	1.000000	2.419580
FTMT	4.531130	1.000000	4.531130
HUMAN_CASE/hsa00900.gene	na	FDFT1	FDPS	IDI1	SQLE	IDI2	GGPS1
Identifier	Raw score	Weight	Final Score	Annotation
FDFT1	0.044332	1.083233	0.034204
FDPS	1.185910	1.098932	1.206085
IDI1	2.941190	1.082343	3.214421
IDI2	2.211720	1.118355	2.429578
GGPS1	1.942900	1.074419	2.041347
HUMAN_CASE/hsa00902.gene	na	CYP2C19	CYP2C9
Identifier	Raw score	Weight	Final Score	Annotation
HUMAN_CASE/hsa00903.gene	na	CYP2C19	CYP2C9	ECHS1	EHHADH	ALDH2	ALDH3A1	ALDH1B1	ALDH9A1	ALDH3A2	NAT6	LCLAT1	ACOT11	HADHA	ALDH7A1	NAT5	YOD1	PNPLA3	ARD1A
Identifier	Raw score	Weight	Final Score	Annotation
ECHS1	0.577139	1.000000	0.577139
EHHADH	0.039375	1.000000	0.039375
[truncated: 6,165 more rows]
[truncated: 334 more columns]
