# Supplementary material for: Identification of functional modules that correlate with phenotypic difference: the influence of network topology
Source: Genome Biol. 2010 Feb 26;11(2):R23. doi: 10.1186/gb-2010-11-2-r23 (PMC2872883; doi:10.1186/gb-2010-11-2-r23)
Supplement: Additional file 2 — A zip file containing the simulation output files of six test sets. [file gb-2010-11-2-r23-S2.zip › ovary_enriched_pathway.txt]

Pathway	size	p-value	FDR
path:hsa04010[ MAPK signaling pathway ]	263	0	0	(undetectable)
path:hsa04012[ ErbB signaling pathway ]	84	0	0	(undetectable)
path:hsa04020[ Calcium signaling pathway ]	175	0	0	(undetectable)
path:hsa04210[ Apoptosis ]	87	0	0	(undetectable)
path:hsa04310[ Wnt signaling pathway ]	147	0	0	(undetectable)
path:hsa04360[ Axon guidance ]	126	0	0	(undetectable)
path:hsa04540[ Gap junction ]	93	0	0	(undetectable)
path:hsa04720[ Long-term potentiation ]	70	0	0	(undetectable)
path:hsa04810[ Regulation of actin cytoskeleton ]	208	0	0	(undetectable)
path:hsa04910[ Insulin signaling pathway ]	135	0	0	(undetectable)
path:hsa04912[ GnRH signaling pathway ]	97	0	0	(undetectable)
path:hsa05200[ Pathways in cancer ]	325	0	0	(undetectable)
path:hsa05210[ Colorectal cancer ]	84	0	0	(undetectable)
path:hsa05212[ Pancreatic cancer ]	72	0	0	(undetectable)
path:hsa05214[ Glioma ]	64	0	0	(undetectable)
path:hsa05215[ Prostate cancer ]	90	0	0	(undetectable)
path:hsa05218[ Melanoma ]	71	0	0	(undetectable)
path:hsa05220[ Chronic myeloid leukemia ]	75	0	0	(undetectable)
path:hsa00565[ Ether lipid metabolism ]	30	0.0002	0.00181818
path:hsa04510[ Focal adhesion ]	196	0.0002	0.00181818
path:hsa04520[ Adherens junction ]	75	0.0002	0.00181818
path:hsa04530[ Tight junction ]	129	0.0002	0.00181818
path:hsa00220[ Urea cycle and metabolism of amino groups ]	28	0.0004	0.00285714
path:hsa00310[ Lysine degradation ]	47	0.0004	0.00285714
path:hsa04120[ Ubiquitin mediated proteolysis ]	129	0.0004	0.00285714
path:hsa04150[ mTOR signaling pathway ]	49	0.0004	0.00285714
path:hsa05221[ Acute myeloid leukemia ]	57	0.0004	0.00285714
path:hsa05223[ Non-small cell lung cancer ]	53	0.0004	0.00285714
path:hsa04110[ Cell cycle ]	112	0.0006	0.00387097
path:hsa04930[ Type II diabetes mellitus ]	42	0.0006	0.00387097
path:hsa05213[ Endometrial cancer ]	52	0.0006	0.00387097
path:hsa00600[ Sphingolipid metabolism ]	38	0.0008	0.005
path:hsa00480[ Glutathione metabolism ]	45	0.001	0.00571429
path:hsa05216[ Thyroid cancer ]	29	0.001	0.00571429
path:hsa05222[ Small cell lung cancer ]	85	0.001	0.00571429
path:hsa04514[ Cell adhesion molecules (CAMs) ]	130	0.0012	0.00666667
path:hsa04730[ Long-term depression ]	71	0.0016	0.00864865
path:hsa00010[ Glycolysis / Gluconeogenesis ]	60	0.0018	0.009
path:hsa00910[ Nitrogen metabolism ]	24	0.0018	0.009
path:hsa04610[ Complement and coagulation cascades ]	68	0.0018	0.009
path:hsa00230[ Purine metabolism ]	147	0.002	0.0097561
path:hsa00271[ Methionine metabolism ]	22	0.0028	0.0130233
path:hsa04670[ Leukocyte transendothelial migration ]	113	0.0028	0.0130233
path:hsa05219[ Bladder cancer ]	42	0.003	0.0136364
path:hsa04916[ Melanogenesis ]	100	0.0032	0.0142222
path:hsa00251[ Glutamate metabolism ]	24	0.004	0.0170213
path:hsa00450[ Selenoamino acid metabolism ]	24	0.004	0.0170213
path:hsa00640[ Propanoate metabolism ]	33	0.0046	0.0187755
path:hsa04350[ TGF-beta signaling pathway ]	82	0.0046	0.0187755
path:hsa00061[ Fatty acid biosynthesis ]	6	0.0052	0.0208
path:hsa04664[ Fc epsilon RI signaling pathway ]	74	0.0058	0.0227451
path:hsa00512[ O-Glycan biosynthesis ]	30	0.006	0.0230769
path:hsa05211[ Renal cell carcinoma ]	68	0.0064	0.0241509
path:hsa00062[ Fatty acid elongation in mitochondria ]	10	0.0068	0.0251852
path:hsa04920[ Adipocytokine signaling pathway ]	67	0.007	0.0254545
path:hsa04340[ Hedgehog signaling pathway ]	54	0.0078	0.0273684
path:hsa04630[ Jak-STAT signaling pathway ]	154	0.0078	0.0273684
path:hsa03440[ Homologous recombination ]	28	0.0094	0.0318644
path:hsa04662[ B cell receptor signaling pathway ]	64	0.0094	0.0318644
path:hsa00460[ Cyanoamino acid metabolism ]	8	0.0096	0.032
path:hsa03420[ Nucleotide excision repair ]	44	0.0098	0.0321311
path:hsa04512[ ECM-receptor interaction ]	84	0.0108	0.03375
path:hsa04660[ T cell receptor signaling pathway ]	93	0.0108	0.03375
path:hsa05131[ Pathogenic Escherichia coli infection-EPEC ]	49	0.0108	0.03375
path:hsa05130[ Pathogenic Escherichia coli infection-EHEC ]	49	0.011	0.0338462
path:hsa00240[ Pyrimidine metabolism ]	91	0.0112	0.0339394
path:hsa04330[ Notch signaling pathway ]	44	0.0118	0.0352239
path:hsa00510[ N-Glycan biosynthesis ]	42	0.012	0.0352941
path:hsa00982[ Drug metabolism - cytochrome P450 ]	63	0.0132	0.0382609
path:hsa00030[ Pentose phosphate pathway ]	26	0.0134	0.0382857
path:hsa04115[ p53 signaling pathway ]	67	0.0136	0.0383099
path:hsa00052[ Galactose metabolism ]	25	0.0142	0.0389041
path:hsa00760[ Nicotinate and nicotinamide metabolism ]	24	0.0142	0.0389041
path:hsa00561[ Glycerolipid metabolism ]	47	0.0144	0.0389189
path:hsa04370[ VEGF signaling pathway ]	71	0.0154	0.0410667
path:hsa05217[ Basal cell carcinoma ]	54	0.0158	0.0415789
path:hsa00980[ Metabolism of xenobiotics by cytochrome P450 ]	61	0.0166	0.0431169
path:hsa00350[ Tyrosine metabolism ]	44	0.0176	0.0451282
path:hsa03410[ Base excision repair ]	33	0.0184	0.0465823
path:hsa00280[ Valine, leucine and isoleucine degradation ]	45	0.0194	0.0479012
path:hsa00330[ Arginine and proline metabolism ]	34	0.0194	0.0479012
path:hsa04650[ Natural killer cell mediated cytotoxicity ]	130	0.022	0.0536585
path:hsa00564[ Glycerophospholipid metabolism ]	64	0.0224	0.0539759
path:hsa00720[ Reductive carboxylate cycle (CO2 fixation) ]	10	0.0232	0.0552381
path:hsa00281[ Geraniol degradation ]	4	0.0242	0.0569412
path:hsa00471[ D-Glutamine and D-glutamate metabolism ]	4	0.025	0.0581395
path:hsa00563[ Glycosylphosphatidylinositol(GPI)-anchor biosynthesis ]	23	0.0256	0.0588506
path:hsa00930[ Caprolactam degradation ]	7	0.0278	0.0631818
path:hsa00300[ Lysine biosynthesis ]	4	0.0292	0.065618
path:hsa00380[ Tryptophan metabolism ]	45	0.031	0.0688889
path:hsa00071[ Fatty acid metabolism ]	45	0.033	0.0721739
path:hsa00650[ Butanoate metabolism ]	36	0.0332	0.0721739
path:hsa00590[ Arachidonic acid metabolism ]	51	0.0346	0.0744086
path:hsa05014[ Amyotrophic lateral sclerosis (ALS) ]	54	0.0368	0.0782979
path:hsa05110[ Vibrio cholerae infection ]	58	0.0374	0.0787368
path:hsa04130[ SNARE interactions in vesicular transport ]	37	0.038	0.0791667
path:hsa00620[ Pyruvate metabolism ]	41	0.0408	0.0841237
path:hsa00530[ Aminosugars metabolism ]	30	0.0426	0.0869388
path:hsa03430[ Mismatch repair ]	23	0.044	0.0888889
path:hsa03030[ DNA replication ]	36	0.0492	0.0984
path:hsa00410[ beta-Alanine metabolism ]	23	0.0528	0.104554
path:hsa00531[ Glycosaminoglycan degradation ]	18	0.0554	0.107961
path:hsa05010[ Alzheimer's disease ]	157	0.0556	0.107961
path:hsa05322[ Systemic lupus erythematosus ]	114	0.0562	0.108077
path:hsa00641[ 3-Chloroacrylic acid degradation ]	13	0.0594	0.113143
path:hsa04612[ Antigen processing and presentation ]	83	0.0626	0.117383
path:hsa00520[ Nucleotide sugars metabolism ]	6	0.0628	0.117383
path:hsa03020[ RNA polymerase ]	28	0.0678	0.125556
path:hsa00601[ Glycosphingolipid biosynthesis - lacto and neolacto series ]	26	0.0692	0.126972
path:hsa00603[ Glycosphingolipid biosynthesis - globo series ]	14	0.0724	0.131636
path:hsa00260[ Glycine, serine and threonine metabolism ]	42	0.0754	0.135856
path:hsa00780[ Biotin metabolism ]	4	0.0778	0.138929
path:hsa00670[ One carbon pool by folate ]	16	0.0844	0.149381
path:hsa05016[ Huntington's disease ]	169	0.0904	0.158596
path:hsa00534[ Heparan sulfate biosynthesis ]	26	0.0946	0.162735
path:hsa00514[ O-Mannosyl glycan biosynthesis ]	3	0.0952	0.162735
path:hsa00791[ Atrazine degradation ]	9	0.0952	0.162735
path:hsa00533[ Keratan sulfate biosynthesis ]	15	0.0964	0.16339
path:hsa00730[ Thiamine metabolism ]	7	0.0996	0.167333
path:hsa00562[ Inositol phosphate metabolism ]	47	0.1004	0.167333
path:hsa00604[ Glycosphingolipid biosynthesis - ganglio series ]	16	0.1188	0.196364
path:hsa00020[ Citrate cycle (TCA cycle) ]	30	0.1232	0.201626
path:hsa00252[ Alanine and aspartate metabolism ]	28	0.124	0.201626
path:hsa00920[ Sulfur metabolism ]	12	0.1266	0.20288
path:hsa00430[ Taurine and hypotaurine metabolism ]	9	0.1268	0.20288
path:hsa04614[ Renin-angiotensin system ]	17	0.1284	0.20381
path:hsa00790[ Folate biosynthesis ]	31	0.1296	0.204094
path:hsa00860[ Porphyrin and chlorophyll metabolism ]	33	0.1328	0.207385
path:hsa05012[ Parkinson's disease ]	112	0.1344	0.207385
path:hsa03060[ Protein export ]	10	0.1348	0.207385
path:hsa00983[ Drug metabolism - other enzymes ]	45	0.1428	0.21697
path:hsa00130[ Ubiquinone and menaquinone biosynthesis ]	5	0.1432	0.21697
path:hsa00750[ Vitamin B6 metabolism ]	5	0.145	0.217313
path:hsa03022[ Basal transcription factors ]	34	0.1456	0.217313
path:hsa00190[ Oxidative phosphorylation ]	116	0.1522	0.225481
path:hsa05330[ Allograft rejection ]	35	0.1568	0.230588
path:hsa04070[ Phosphatidylinositol signaling system ]	73	0.1598	0.233094
path:hsa00072[ Synthesis and degradation of ketone bodies ]	9	0.162	0.233094
path:hsa02010[ ABC transporters ]	42	0.162	0.233094
path:hsa03320[ PPAR signaling pathway ]	69	0.166	0.236879
path:hsa05332[ Graft-versus-host disease ]	38	0.167	0.236879
path:hsa00643[ Styrene degradation ]	3	0.1746	0.245915
path:hsa00624[ 1- and 2-Methylnaphthalene degradation ]	12	0.1796	0.251189
path:hsa00592[ alpha-Linolenic acid metabolism ]	15	0.1828	0.253889
path:hsa04710[ Circadian rhythm ]	11	0.1878	0.256054
path:hsa00051[ Fructose and mannose metabolism ]	35	0.1882	0.256054
path:hsa00740[ Riboflavin metabolism ]	15	0.1882	0.256054
path:hsa03450[ Non-homologous end-joining ]	13	0.198	0.264
path:hsa04742[ Taste transduction ]	46	0.198	0.264
path:hsa04940[ Type I diabetes mellitus ]	41	0.198	0.264
path:hsa00680[ Methane metabolism ]	7	0.2012	0.26649
path:hsa00040[ Pentose and glucuronate interconversions ]	18	0.2046	0.266753
path:hsa04260[ Cardiac muscle contraction ]	72	0.2046	0.266753
path:hsa05310[ Asthma ]	28	0.2054	0.266753
path:hsa03050[ Proteasome ]	42	0.2074	0.267613
path:hsa00532[ Chondroitin sulfate biosynthesis ]	20	0.209	0.267949
path:hsa05120[ Epithelial cell signaling in Helicobacter pylori infection ]	68	0.2126	0.270828
path:hsa00630[ Glyoxylate and dicarboxylate metabolism ]	14	0.2184	0.276456
path:hsa04620[ Toll-like receptor signaling pathway ]	100	0.2202	0.276981
path:hsa03010[ Ribosome ]	79	0.223	0.27875
path:hsa00140[ C21-Steroid hormone metabolism ]	11	0.2338	0.290435
path:hsa00360[ Phenylalanine metabolism ]	20	0.2484	0.306667
path:hsa00363[ Bisphenol A degradation ]	5	0.2518	0.307317
path:hsa04640[ Hematopoietic cell lineage ]	86	0.252	0.307317
path:hsa00830[ Retinol metabolism ]	54	0.2676	0.323614
path:hsa00440[ Aminophosphonate metabolism ]	10	0.2686	0.323614
path:hsa00361[ gamma-Hexachlorocyclohexane degradation ]	18	0.2724	0.326228
path:hsa00970[ Aminoacyl-tRNA biosynthesis ]	40	0.2886	0.343571
path:hsa00550[ Peptidoglycan biosynthesis ]	5	0.2924	0.346036
path:hsa00591[ Linoleic acid metabolism ]	27	0.2996	0.352471
path:hsa05320[ Autoimmune thyroid disease ]	50	0.313	0.364884
path:hsa00900[ Terpenoid biosynthesis ]	6	0.3138	0.364884
path:hsa04950[ Maturity onset diabetes of the young ]	22	0.3562	0.411792
path:hsa05340[ Primary immunodeficiency ]	35	0.3774	0.433793
path:hsa00500[ Starch and sucrose metabolism ]	41	0.392	0.446364
path:hsa00770[ Pantothenate and CoA biosynthesis ]	15	0.3928	0.446364
path:hsa00632[ Benzoate degradation via CoA ligation ]	14	0.4156	0.469605
path:hsa00785[ Lipoic acid metabolism ]	2	0.4356	0.486889
path:hsa00340[ Histidine metabolism ]	30	0.4382	0.486889
path:hsa00511[ Other glycan degradation ]	16	0.4382	0.486889
path:hsa00472[ D-Arginine and D-ornithine metabolism ]	1	0.457	0.504972
path:hsa00400[ Phenylalanine, tyrosine and tryptophan biosynthesis ]	8	0.4752	0.522198
path:hsa00150[ Androgen and estrogen metabolism ]	38	0.4836	0.528525
path:hsa00120[ Bile acid biosynthesis ]	31	0.503	0.546739
path:hsa00272[ Cysteine metabolism ]	13	0.5102	0.551568
path:hsa04060[ Cytokine-cytokine receptor interaction ]	259	0.513	0.551613
path:hsa00053[ Ascorbate and aldarate metabolism ]	18	0.5386	0.576043
path:hsa00290[ Valine, leucine and isoleucine biosynthesis ]	11	0.545	0.579787
path:hsa00960[ Alkaloid biosynthesis II ]	10	0.595	0.62963
path:hsa00902[ Monoterpenoid biosynthesis ]	2	0.6	0.631579
path:hsa00232[ Caffeine metabolism ]	7	0.6616	0.692775
path:hsa00625[ Tetrachloroethene degradation ]	3	0.6988	0.727917
path:hsa00903[ Limonene and pinene degradation ]	17	0.7388	0.765596
path:hsa04140[ Regulation of autophagy ]	33	0.7808	0.804948
path:hsa01040[ Biosynthesis of unsaturated fatty acids ]	21	0.814	0.834872
path:hsa00100[ Biosynthesis of steroids ]	24	0.8596	0.877143
path:hsa00950[ Alkaloid biosynthesis I ]	5	0.8898	0.90335
path:hsa04080[ Neuroactive ligand-receptor interaction ]	252	0.9432	0.952727
path:hsa04740[ Olfactory transduction ]	97	0.9698	0.974673
path:hsa00364[ Fluorobenzoate degradation ]	1	0.9836	0.9836
path:hsa00627[ 1,4-Dichlorobenzene degradation ]	1	0.9836	0.9836
