# Supplementary material for: Identification of functional modules that correlate with phenotypic difference: the influence of network topology
Source: Genome Biol. 2010 Feb 26;11(2):R23. doi: 10.1186/gb-2010-11-2-r23 (PMC2872883; doi:10.1186/gb-2010-11-2-r23)
Supplement: Additional file 2 — A zip file containing the simulation output files of six test sets. [file gb-2010-11-2-r23-S2.zip › ovary_gene.log]

HUMAN_CASE/hsa00010.gene	na	AKR1A1	ADH1A	ADH1B	ADH1C	ADH4	ADH5	ADH6	GALM	ADH7	LDHAL6A	DLAT	DLD	ENO1	ENO2	ENO3	ALDH2	ALDH3A1	ALDH1B1	ALDH1A3	FBP1	ALDH3B1	ALDH3B2	ALDH9A1	ALDH3A2	ALDOA	ALDOB	ALDOC	G6PC	GAPDH	GCK	GPI	HK1	HK2	HK3	LDHA	LDHB	LDHC	PGAM4	ALDH7A1	PCK1	PCK2	PDHA1	PDHA2	PDHB	PFKL	PFKM	PFKP	PGAM1
path:hsa00010	Glycolysis / Gluconeogenesis
Identifier	Raw score	Weight	Final Score	Annotation
AKR1A1	4.904520	1.156175	6.287096
ADH1A	3.124710	1.127878	3.614807
ADH1B	6.147740	1.150987	8.087255
ADH1C	3.649930	1.164644	4.517117
ADH4	3.342850	1.092146	3.736044
ADH5	3.592980	1.178873	4.516591
ADH6	2.915410	1.134815	3.367815
GALM	2.897570	1.068042	3.115096
ADH7	1.021170	1.000000	1.021170
LDHAL6A	0.221523	1.056798	0.203348
DLAT	4.361990	1.101015	5.061771
DLD	2.840690	1.306108	3.910394
ENO1	1.977960	1.102550	2.121264
ENO2	6.756410	1.085370	7.953320
ENO3	5.441800	1.085751	6.292643
ALDH2	4.119380	1.127470	4.934057
ALDH3A1	0.101988	1.070027	0.086920
ALDH1B1	2.291490	1.158619	2.613602
ALDH1A3	3.051550	1.126490	3.514045
FBP1	3.078180	1.074331	3.346491
ALDH3B1	3.420700	1.112034	3.926032
ALDH3B2	11.269400	1.150571	16.228786
ALDH9A1	0.371780	1.248116	0.290849
ALDH3A2	0.736976	1.267781	0.679141
ALDOA	0.589896	1.093474	0.561499
ALDOB	2.236640	1.091824	2.408227
ALDOC	4.686220	1.123428	5.670498
G6PC	1.447110	1.103553	1.503564
GAPDH	4.168420	1.105381	4.845124
GCK	0.466318	1.000000	0.466318
GPI	0.451162	1.112874	0.412397
HK1	3.005020	1.105612	3.375312
HK2	0.860347	1.000000	0.860347
HK3	1.917760	1.057049	1.990340
LDHA	0.493879	1.083171	0.465735
LDHB	3.999050	1.104416	4.621795
LDHC	1.056990	1.083264	1.061879
ALDH7A1	0.370915	1.052731	0.352016
PCK1	1.427780	1.082542	1.470373
PCK2	5.664630	1.130874	7.107910
PDHA1	5.599010	1.101224	6.665586
PDHA2	0.667244	1.063569	0.650301
PDHB	1.657160	1.130724	1.770275
PFKL	8.526760	1.100173	10.568749
PFKM	5.719030	1.076954	6.540353
PFKP	3.374180	1.080049	3.719182
PGAM1	1.700420	1.090223	1.783847
PGAM2	1.008520	1.000000	1.008520
PGK1	4.864800	1.096822	5.670064
PGM1	8.459710	1.077896	9.990625
PKLR	1.943190	1.104278	2.082577
PKM2	2.144300	1.119644	2.349210
PGM2	0.726731	1.104771	0.702829
ACSS2	0.055562	1.000000	0.055562
G6PC2	2.584890	1.107263	2.862080
BPGM	0.874238	1.083662	0.864463
TPI1	3.364200	1.085116	3.730163
ACSS1	2.914010	1.137161	3.374433
FBP2	1.127750	1.114324	1.143357
LDHAL6B	0.888212	1.064528	0.881444
HUMAN_CASE/hsa00020.gene	na	CS	DLAT	DLD	DLST	FH	similar to hCG1791842 [EC:6.2.1.4 6.2.1.5]	IDH1	IDH2	IDH3A	IDH3B	IDH3G	MDH1	MDH2	ACLY	ACO1	OGDH	ACO2	PC	PCK1	PCK2	PDHA1	PDHA2	PDHB	OGDHL	SDHA	SDHB	SDHC	SDHD	hCG_1776980	similar to Succinate dehydrogenase [ubiquinone] cytochrome b small subunit	mitochondrial precursor (CybS) (Succinate-ubiquinone reductase membrane anchor subunit) (QPs3) (CII-4) (Succinate dehydrogenase complex subunit D) (Succinate-ubiquinone oxi... [EC:1.3.5.1]	SUCLG2	SUCLG1	SUCLA2
path:hsa00020	Citrate cycle (TCA cycle)
Identifier	Raw score	Weight	Final Score	Annotation
CS	3.606540	1.166009	4.462443
DLAT	4.361990	1.135187	5.323066
DLD	2.840690	1.125822	3.239474
FH	4.387680	1.150020	5.477509
IDH1	1.065970	1.000000	1.065970
IDH2	9.827480	1.171320	14.536763
IDH3A	0.836960	1.125581	0.818461
IDH3B	1.665920	1.116296	1.767794
IDH3G	2.871860	1.211416	3.589437
MDH1	2.353410	1.136473	2.644992
MDH2	4.263680	1.133901	5.177422
ACLY	5.067910	1.161529	6.586870
ACO1	2.702420	1.066799	2.887976
OGDH	1.934490	1.108260	2.077735
ACO2	5.088420	1.157614	6.575831
PC	1.238420	1.000000	1.238420
PCK1	1.427780	1.068722	1.463154
PCK2	5.664630	1.144607	7.279228
PDHA1	5.599010	1.112946	6.801544
PDHA2	0.667244	1.060957	0.650989
PDHB	1.657160	1.142440	1.780782
OGDHL	4.892780	1.094656	5.686252
SDHA	3.779060	1.100912	4.321640
SDHB	2.187940	1.151101	2.462720
SDHC	4.303970	1.194350	5.715600
SDHD	1.151140	1.136674	1.173499
hCG_1776980	3.041990	1.135406	3.536553
SUCLG2	2.967300	1.166730	3.557281
SUCLG1	1.867750	1.121316	2.014810
SUCLA2	2.982260	1.119160	3.396975
HUMAN_CASE/hsa00030.gene	na	FBP1	PRPS1L1	ALDOA	ALDOB	RPIA	ALDOC	G6PD	PGLS	GPI	DERA	PFKL	PFKM	PFKP	PGD	PGM1	PGM2	PRPS1	PRPS2	RPE	RBKS	TALDO1	TKT	TKTL1	TKTL2	FBP2	H6PD
path:hsa00030	Pentose phosphate pathway
Identifier	Raw score	Weight	Final Score	Annotation
FBP1	3.078180	1.079716	3.366811
PRPS1L1	0.065616	1.099049	0.050100
ALDOA	0.589896	1.100018	0.559563
ALDOB	2.236640	1.084164	2.393423
RPIA	4.516310	1.135016	5.535922
ALDOC	4.686220	1.111255	5.564871
G6PD	0.793320	1.240188	0.750407
PGLS	3.448560	1.111793	3.960424
GPI	0.451162	1.116361	0.411254
DERA	3.676010	1.097698	4.174582
PFKL	8.526760	1.157120	11.940679
PFKM	5.719030	1.159646	7.554856
PFKP	3.374180	1.089310	3.761308
PGD	2.266440	1.072380	2.404718
PGM1	8.459710	1.113396	10.777389
PGM2	0.726731	1.123878	0.698556
PRPS1	1.996630	1.099236	2.138444
PRPS2	4.750930	1.141670	5.924582
RPE	2.589130	1.094403	2.832416
RBKS	5.985470	1.105663	7.231169
TALDO1	4.127910	1.126268	4.937160
TKT	1.762750	1.091454	1.856546
TKTL1	0.942333	1.074010	0.938200
TKTL2	0.115223	1.000000	0.115223
FBP2	1.127750	1.114324	1.143357
H6PD	4.613800	1.058518	5.045661
HUMAN_CASE/hsa00040.gene	na	UGT2B11	UGT2A1	AKR1B1	GUSB	DCXR	UGT2B28	UGT1A10	UGT1A8	UGT1A7	UGT1A6	UGT1A5	UGT1A9	UGT1A4	UGT1A1	UGT1A3	RPE	UGDH	UGP2	UGT2B4	UGT2B7	UGT2B10	UGT2B15	UGT2B17	UGT2A3	XYLB
path:hsa00040	Pentose and glucuronate interconversions
Identifier	Raw score	Weight	Final Score	Annotation
UGT2A1	0.091042	1.000000	0.091042
AKR1B1	6.044660	1.000000	6.044660
GUSB	3.668710	1.090614	4.127302
DCXR	0.180591	1.000000	0.180591
UGT2B28	6.154280	1.134464	7.857664
UGT1A8	0.436881	1.000000	0.436881
UGT1A6	0.567825	1.000000	0.567825
UGT1A9	0.061135	1.059852	0.051719
UGT1A1	2.278310	1.000000	2.278310
UGT1A3	2.487600	1.000000	2.487600
RPE	2.589130	1.282334	3.386890
UGDH	3.652060	1.145249	4.408044
UGP2	5.993520	1.104858	7.231492
UGT2B4	0.134050	1.000000	0.134050
UGT2B15	2.962150	1.117028	3.363553
UGT2B17	1.198200	1.055524	1.210290
UGT2A3	1.257590	1.000000	1.257590
XYLB	2.041920	1.282334	2.497889
HUMAN_CASE/hsa00051.gene	na	FUK	FBP1	ALDOA	ALDOB	ALDOC	AKR1B1	GCK	GMDS	PHPT1	GMPPB	GMPPA	HK1	HK2	HK3	KHK	MPI	PFKFB1	PFKFB2	PFKFB3	PFKFB4	PFKL	PFKM	PFKP	PMM1	PMM2	AKR1B10	SORD	TPI1	TSTA3	RCTPI1	HSD3B7	MTMR1	FBP2	FPGT	MTMR2	MTMR6
path:hsa00051	Fructose and mannose metabolism
Identifier	Raw score	Weight	Final Score	Annotation
FUK	1.781060	1.075734	1.860645
FBP1	3.078180	1.089670	3.404704
ALDOA	0.589896	1.107480	0.557363
ALDOB	2.236640	1.095015	2.414420
ALDOC	4.686220	1.118120	5.624195
AKR1B1	6.044660	1.222602	9.022077
GCK	0.466318	1.061438	0.444966
GMDS	4.324000	1.166836	5.520450
PHPT1	4.526930	1.103403	5.291951
GMPPB	3.882100	1.146939	4.738310
GMPPA	2.200000	1.187261	2.550029
HK1	3.005020	1.162299	3.592540
HK2	0.860347	1.096953	0.847891
HK3	1.917760	1.095678	2.041040
KHK	2.520680	1.104660	2.776774
MPI	2.008820	1.118396	2.181765
PFKFB1	3.020870	1.095066	3.355649
PFKFB2	2.371410	1.086005	2.554224
PFKFB3	1.819380	1.082574	1.911553
PFKFB4	1.753270	1.121592	1.877149
PFKL	8.526760	1.110313	10.800939
PFKM	5.719030	1.089158	6.681029
PFKP	3.374180	1.086719	3.749475
PMM1	1.735930	1.077959	1.812199
PMM2	2.678560	1.143053	3.083998
AKR1B10	0.081567	1.000000	0.081567
SORD	4.954390	1.133911	6.138425
TPI1	3.364200	1.000000	3.364200
TSTA3	3.667100	1.128456	4.333247
HSD3B7	1.417020	1.000000	1.417020
MTMR1	3.246780	1.076165	3.551466
FBP2	1.127750	1.134110	1.146080
FPGT	2.969460	1.103946	3.325144
MTMR2	0.633210	1.125630	0.597883
MTMR6	1.817670	1.000000	1.817670
HUMAN_CASE/hsa00052.gene	na	AKR1B1	G6PC	GAA	GALE	GALK1	GALK2	GALT	GANC	GCK	B4GALT1	GLA	GLB1	HK1	HK2	HK3	LALBA	LCT	PFKL	PFKM	PFKP	PGM1	PGM2	G6PC2	similar to Maltase-glucoamylase	intestinal [EC:3.2.1.3 3.2.1.20]	UGP2	B4GALT2	MGAM
path:hsa00052	Galactose metabolism
Identifier	Raw score	Weight	Final Score	Annotation
AKR1B1	6.044660	1.129364	7.628747
G6PC	1.447110	1.132692	1.519843
GAA	0.151440	1.000000	0.151440
GALE	6.048120	1.118576	7.486892
GALK1	2.104440	1.000000	2.104440
GALK2	2.497250	1.122845	2.794397
GALT	2.287100	1.101083	2.486581
GCK	0.466318	1.056510	0.446642
B4GALT1	3.855170	1.117146	4.515401
GLA	4.426990	1.190424	5.876827
GLB1	5.258210	1.160719	6.865783
HK1	3.005020	1.123811	3.443578
HK2	0.860347	1.086178	0.849266
HK3	1.917760	1.057049	1.990340
LALBA	1.680020	1.060675	1.733746
LCT	1.091120	1.077131	1.098484
PFKL	8.526760	1.000000	8.526760
PFKM	5.719030	1.000000	5.719030
PFKP	3.374180	1.000000	3.374180
PGM1	8.459710	1.097750	10.423274
PGM2	0.726731	1.102762	0.703280
G6PC2	2.584890	1.100970	2.845028
UGP2	5.993520	1.106080	7.247334
B4GALT2	1.636150	1.091423	1.711478
MGAM	0.788480	1.000000	0.788480
HUMAN_CASE/hsa00053.gene	na	UGT2B11	UGT2A1	ALDH2	ALDH3A1	ALDH1B1	ALDH9A1	ALDH3A2	ALDH7A1	UGT2B28	UGT1A10	UGT1A8	UGT1A7	UGT1A6	UGT1A5	UGT1A9	UGT1A4	UGT1A1	UGT1A3	MIOX	UGDH	UGT2B4	UGT2B7	UGT2B10	UGT2B15	UGT2B17	UGT2A3
path:hsa00053	Ascorbate and aldarate metabolism
Identifier	Raw score	Weight	Final Score	Annotation
UGT2A1	0.091042	1.000000	0.091042
ALDH2	4.119380	1.000000	4.119380
ALDH3A1	0.101988	1.000000	0.101988
ALDH1B1	2.291490	1.000000	2.291490
ALDH9A1	0.371780	1.000000	0.371780
ALDH3A2	0.736976	1.000000	0.736976
ALDH7A1	0.370915	1.000000	0.370915
UGT2B28	6.154280	1.050589	6.746842
UGT1A8	0.436881	1.000000	0.436881
UGT1A6	0.567825	1.000000	0.567825
UGT1A9	0.061135	1.000000	0.061135
UGT1A1	2.278310	1.000000	2.278310
UGT1A3	2.487600	1.000000	2.487600
UGDH	3.652060	1.050589	3.899383
UGT2B4	0.134050	1.000000	0.134050
UGT2B15	2.962150	1.000000	2.962150
UGT2B17	1.198200	1.000000	1.198200
UGT2A3	1.257590	1.000000	1.257590
HUMAN_CASE/hsa00061.gene	na	FASN	MCAT	ACACA	ACACB	OXSM	OLAH
path:hsa00061	Fatty acid biosynthesis
Identifier	Raw score	Weight	Final Score	Annotation
FASN	3.883010	1.250753	5.456373
MCAT	4.245060	1.127001	5.100653
ACACA	6.014480	1.154882	7.941121
ACACB	6.618210	1.093319	7.894623
OXSM	3.429130	1.276379	4.820563
OLAH	0.709452	1.000000	0.709452
HUMAN_CASE/hsa00062.gene	na	ACAA2	ECHS1	HSD17B10	HADHA	HADHB	HADH	HSD17B4	MECR	PPT1	PPT2
path:hsa00062	Fatty acid elongation in mitochondria
Identifier	Raw score	Weight	Final Score	Annotation
ACAA2	1.004930	1.082096	1.005336
ECHS1	5.745920	1.269918	9.211369
HSD17B10	3.855430	1.128434	4.585053
HADHA	1.734820	1.086652	1.819644
HADHB	0.095488	1.086916	0.077855
HADH	4.580840	1.148189	5.739709
HSD17B4	3.394540	1.199678	4.332775
MECR	5.560220	1.166206	7.394875
PPT1	0.399312	1.000000	0.399312
PPT2	6.526100	1.154330	8.717244
HUMAN_CASE/hsa00071.gene	na	ACAA2	PECI	ADH1A	ADH1B	ADH1C	CPT1C	ADH4	ADH5	ADH6	ADH7	CPT1A	CPT1B	CPT2	CYP4A11	DCI	ECHS1	EHHADH	ALDH2	ALDH3A1	ACSL1	ACSL3	ACSL4	ALDH1B1	ALDH9A1	ALDH3A2	ACSL6	GCDH	CYP4A22	ACAA1	HSD17B10	HADHA	HADHB	HADH	HSD17B4	ACADL	ACADM	ACADS	ACADSB	ACADVL	ACAT1	ACAT2	ALDH7A1	ACOX1	ACSL5	ACOX3
path:hsa00071	Fatty acid metabolism
Identifier	Raw score	Weight	Final Score	Annotation
ACAA2	1.004930	1.075061	1.005301
PECI	2.523690	1.000000	2.523690
ADH1A	3.124710	1.157378	3.738365
ADH1B	6.147740	1.180656	8.534959
ADH1C	3.649930	1.151725	4.442189
CPT1C	0.443773	1.000000	0.443773
ADH4	3.342850	1.090996	3.730864
ADH5	3.592980	1.178469	4.514257
ADH6	2.915410	1.116948	3.304039
ADH7	1.021170	1.000000	1.021170
CPT1A	2.777150	1.079970	3.013520
CPT1B	6.104380	1.088127	7.159415
CPT2	2.354730	1.130380	2.632903
CYP4A11	3.808050	1.065493	4.156568
DCI	7.529210	1.000000	7.529210
ECHS1	5.745920	1.170917	7.747236
EHHADH	3.925180	1.092511	4.454489
ALDH2	4.119380	1.135867	4.993063
ALDH3A1	0.101988	1.065976	0.087728
ACSL1	1.077330	1.151047	1.089519
ACSL3	2.155610	1.139898	2.400137
ACSL4	1.169240	1.112168	1.189927
ALDH1B1	2.291490	1.113597	2.517829
ALDH9A1	0.371780	1.000000	0.371780
ALDH3A2	0.736976	1.000000	0.736976
ACSL6	0.420802	1.058070	0.400173
GCDH	3.974930	1.143983	4.848669
CYP4A22	3.094760	1.066671	3.336856
ACAA1	1.519600	1.093807	1.580435
HSD17B10	3.855430	1.111647	4.482351
HADHA	1.734820	1.081593	1.814579
HADHB	0.095488	1.141528	0.068483
HADH	4.580840	1.186959	6.088564
HSD17B4	3.394540	1.176387	4.211178
ACADL	1.518140	1.138439	1.608468
ACADM	0.236088	1.088649	0.207729
ACADS	0.733187	1.140483	0.701907
ACADSB	2.919800	1.100723	3.252558
ACADVL	1.220750	1.134326	1.253900
ACAT1	5.441800	1.074730	6.176243
ACAT2	2.675340	1.108881	2.977915
ALDH7A1	0.370915	1.052731	0.352016
ACOX1	2.594440	1.134226	2.948622
ACSL5	4.538260	1.125535	5.487214
ACOX3	2.647920	1.077694	2.856026
HUMAN_CASE/hsa00072.gene	na	HMGCL	HMGCS1	HMGCS2	ACAT1	ACAT2	OXCT1	BDH2	BDH1	OXCT2
path:hsa00072	Synthesis and degradation of ketone bodies
Identifier	Raw score	Weight	Final Score	Annotation
HMGCL	1.667030	1.189020	1.836095
HMGCS1	1.161840	1.104320	1.180164
HMGCS2	0.513947	1.000000	0.513947
ACAT1	5.441800	1.089982	6.337916
ACAT2	2.675340	1.139179	3.068042
OXCT1	2.943890	1.123869	3.365166
BDH2	2.818270	1.196956	3.456282
BDH1	5.792290	1.138524	7.387940
OXCT2	2.923910	1.098725	3.250622
HUMAN_CASE/hsa00100.gene	na	PMVK	EBP	CYP27B1	CYP51A1	DHCR7	DHCR24	NQO1	FDFT1	FDPS	GGCX	HMGCR	IDI1	LSS	MVD	MVK	NSDHL	HSD17B7	SC4MOL	SC5DL	SQLE	TM7SF2	VKORC1	IDI2	GGPS1
path:hsa00100	Biosynthesis of steroids
Identifier	Raw score	Weight	Final Score	Annotation
PMVK	1.550800	1.101537	1.621453
EBP	2.537360	1.098993	2.782358
CYP27B1	0.996524	1.000000	0.996524
CYP51A1	0.318474	1.121738	0.277063
DHCR7	2.030090	1.186817	2.317204
DHCR24	1.016690	1.196943	1.020010
NQO1	0.811267	1.175289	0.782062
FDFT1	4.192290	1.191849	5.519097
FDPS	2.853960	1.154432	3.355702
GGCX	3.225890	1.175289	3.961048
HMGCR	2.958940	1.000000	2.958940
IDI1	1.121720	1.061786	1.129709
LSS	1.235690	1.000000	1.235690
MVD	1.047640	1.058048	1.050474
MVK	2.899920	1.123336	3.306853
NSDHL	1.914950	1.206940	2.190519
HSD17B7	0.969783	1.000000	0.969783
SC4MOL	0.626358	1.156128	0.582239
SC5DL	0.308574	1.068879	0.284569
SQLE	3.024720	1.273944	4.096058
TM7SF2	1.627700	1.072315	1.686065
VKORC1	2.916660	1.000000	2.916660
IDI2	2.681810	1.096850	2.950675
GGPS1	1.218870	1.207880	1.270066
HUMAN_CASE/hsa00120.gene	na	ACAA2	CEL	SLC27A5	AKR1C4	ADH1A	ADH1B	ADH1C	ADH4	ADH5	ADH6	ADH7	CYP7A1	CYP27A1	ALDH2	ALDH3A1	ALDH1B1	ALDH9A1	ALDH3A2	ACAD9	ACAA1	HADHB	LIPA	ALDH7A1	BAAT	AKR1B10	SOAT1	SRD5A1	SRD5A2	AKR1D1	HSD3B7	SOAT2
path:hsa00120	Bile acid biosynthesis
Identifier	Raw score	Weight	Final Score	Annotation
ACAA2	1.004930	1.074469	1.005298
CEL	2.641120	1.000000	2.641120
SLC27A5	1.197970	1.103433	1.220562
AKR1C4	0.097130	1.000000	0.097130
ADH1A	3.124710	1.165802	3.774419
ADH1B	6.147740	1.178155	8.496291
ADH1C	3.649930	1.119817	4.262415
ADH4	3.342850	1.121128	3.869028
ADH5	3.592980	1.132653	4.257331
ADH6	2.915410	1.116881	3.303805
ADH7	1.021170	1.120618	1.023754
CYP7A1	1.265040	1.056237	1.281877
CYP27A1	4.688790	1.135258	5.778663
ALDH2	4.119380	1.175056	5.277911
ALDH3A1	0.101988	1.065231	0.087877
ALDH1B1	2.291490	1.158619	2.613602
ALDH9A1	0.371780	1.101616	0.336217
ALDH3A2	0.736976	1.096315	0.715628
ACAD9	4.545850	1.099094	5.281787
ACAA1	1.519600	1.092096	1.579304
HADHB	0.095488	1.117310	0.072491
LIPA	0.912938	1.056237	0.908273
ALDH7A1	0.370915	1.052731	0.352016
BAAT	0.935120	1.000000	0.935120
AKR1B10	0.081567	1.117310	0.060788
SOAT1	0.852077	1.000000	0.852077
SRD5A1	2.005890	1.000000	2.005890
SRD5A2	1.900850	1.000000	1.900850
AKR1D1	0.052142	1.000000	0.052142
HSD3B7	1.417020	1.076347	1.455235
SOAT2	0.730015	1.000000	0.730015
HUMAN_CASE/hsa00130.gene	na	COQ7	COQ2	COQ6	COQ3	COQ5
path:hsa00130	Ubiquinone and menaquinone biosynthesis
Identifier	Raw score	Weight	Final Score	Annotation
COQ7	3.952030	1.000000	3.952030
COQ2	3.349690	1.000000	3.349690
COQ6	2.788470	1.159298	3.283309
COQ3	1.203180	1.000000	1.203180
COQ5	3.493400	1.159298	4.263699
HUMAN_CASE/hsa00140.gene	na	AKR1C4	CYP11A1	CYP11B1	CYP11B2	CYP17A1	CYP21A2	HSD3B1	HSD3B2	HSD11B1	HSD11B2	AKR1D1
path:hsa00140	C21-Steroid hormone metabolism
Identifier	Raw score	Weight	Final Score	Annotation
AKR1C4	0.097130	1.000000	0.097130
CYP11A1	1.228520	1.162807	1.270382
CYP11B1	0.371511	1.000000	0.371511
CYP11B2	0.350955	1.000000	0.350955
CYP17A1	1.131730	1.161524	1.154579
CYP21A2	4.283680	1.112800	5.047613
HSD3B1	1.624180	1.074207	1.683700
HSD3B2	1.002960	1.219915	1.003612
HSD11B1	1.777750	1.130005	1.915822
HSD11B2	8.494030	1.117237	10.915405
AKR1D1	0.052142	1.080865	0.041063
HUMAN_CASE/hsa00150.gene	na	UGT2B11	UGT2A1	AKR1C4	WBSCR22	METTL6	CYP11B1	CYP11B2	CYP19A1	HSD3B1	HSD3B2	HSD11B1	HSD11B2	HSD17B1	HSD17B3	HSD17B2	STS	ARSD	ARSE	HSD17B12	HEMK1	LCMT1	HSD17B7	UGT2B28	UGT1A10	UGT1A8	UGT1A7	UGT1A6	UGT1A5	UGT1A9	UGT1A4	UGT1A1	UGT1A3	METTL2B	TRMT11	SRD5A1	SRD5A2	AKR1D1	SULT1E1	SULT2B1	UGT2B4	UGT2B7	UGT2B10	UGT2B15	UGT2B17	HSD17B8	UGT2A3	LCMT2
path:hsa00150	Androgen and estrogen metabolism
Identifier	Raw score	Weight	Final Score	Annotation
UGT2A1	0.091042	1.078777	0.075380
AKR1C4	0.097130	1.061802	0.084095
WBSCR22	4.531390	1.078647	5.103191
METTL6	2.022890	1.068241	2.122522
CYP11B1	0.371511	1.115996	0.331200
CYP11B2	0.350955	1.000000	0.350955
CYP19A1	2.667370	1.119661	2.999638
HSD3B1	1.624180	1.130858	1.730603
HSD3B2	1.002960	1.191884	1.003529
HSD11B1	1.777750	1.101004	1.884120
HSD11B2	8.494030	1.000000	8.494030
HSD17B1	1.683720	1.205651	1.874142
HSD17B3	2.448490	1.075741	2.620318
HSD17B2	2.396110	1.097250	2.608637
STS	3.854750	1.143474	4.678123
ARSD	10.636600	1.127772	14.387964
ARSE	1.829840	1.084266	1.925420
HSD17B12	2.374580	1.127706	2.651865
HEMK1	2.647140	1.085078	2.875715
LCMT1	1.188120	1.000000	1.188120
HSD17B7	0.969783	1.058621	0.968040
UGT2B28	6.154280	1.123651	7.704779
UGT1A8	0.436881	1.058608	0.416184
UGT1A6	0.567825	1.073007	0.544842
UGT1A9	0.061135	1.073953	0.049720
UGT1A1	2.278310	1.096793	2.467330
UGT1A3	2.487600	1.101229	2.728004
METTL2B	3.847720	1.120664	4.527061
SRD5A1	2.005890	1.100047	2.150563
SRD5A2	1.900850	1.056612	1.971241
AKR1D1	0.052142	1.093650	0.039541
SULT1E1	1.039920	1.205651	1.048325
SULT2B1	2.045320	1.000000	2.045320
UGT2B4	0.134050	1.063925	0.117890
UGT2B15	2.962150	1.108547	3.332718
UGT2B17	1.198200	1.070119	1.213489
UGT2A3	1.257590	1.000000	1.257590
LCMT2	4.503790	1.152575	5.666280
HUMAN_CASE/hsa00190.gene	na	UQCRFSL1	similar to cytochrome c oxidase subunit VIc [EC:1.9.3.1]	similar to hCG1809973 [EC:3.6.3.14]	COX17	TCIRG1	ATP5H	ATP5L	UQCR	COX6B2	NDUFA11	ATP6V1G3	COX4I1	COX5B	COX6A1	COX6A2	COX6B1	COX6C	COX7A1	COX7A2	COX7B	COX7C	COX8A	COX10	COX11	COX15	CYC1	ATP6V0E2	COX7B2	ATP6V0A2	ATP6V0D2	ATP6V1C2	PPA2	UQCRQ	UCRC	COX8C	NDUFS7	similar to hCG1639781 [EC:3.6.3.14]	hCG_25371	UQCRHL	ATP6	ATP8	COX1	COX2	COX3	CYTB	ND1	ND2	ND3
path:hsa00190	Oxidative phosphorylation
Identifier	Raw score	Weight	Final Score	Annotation
COX17	3.148160	1.000000	3.148160
TCIRG1	0.960311	1.100903	0.956395
ATP5H	2.243990	1.186724	2.609546
ATP5L	2.214510	1.062408	2.327157
UQCR	2.461900	1.000000	2.461900
COX6B2	0.684310	1.000000	0.684310
NDUFA11	6.696800	1.000000	6.696800
ATP6V1G3	0.811083	1.000000	0.811083
COX4I1	3.428790	1.000000	3.428790
COX5B	3.445000	1.000000	3.445000
COX6A1	5.606290	1.000000	5.606290
COX6A2	0.501133	1.000000	0.501133
COX6B1	4.235800	1.000000	4.235800
COX6C	7.905760	1.000000	7.905760
COX7A1	1.357490	1.000000	1.357490
COX7A2	5.409370	1.000000	5.409370
COX7B	5.062890	1.000000	5.062890
COX7C	2.768300	1.000000	2.768300
COX8A	4.813060	1.000000	4.813060
COX10	3.903060	1.000000	3.903060
COX11	1.404740	1.000000	1.404740
COX15	2.996040	1.000000	2.996040
CYC1	2.400640	1.000000	2.400640
ATP6V0E2	5.049120	1.183907	6.800520
COX7B2	1.148410	1.000000	1.148410
ATP6V0A2	5.983590	1.223925	8.931875
ATP6V0D2	2.261200	1.000000	2.261200
ATP6V1C2	6.457250	1.212784	9.603125
PPA2	5.147470	1.202925	7.177844
UQCRQ	3.681770	1.000000	3.681770
UCRC	3.324500	1.000000	3.324500
COX8C	0.091914	1.000000	0.091914
NDUFS7	3.430420	1.000000	3.430420
NDUFA1	2.672000	1.000000	2.672000
NDUFA2	2.375090	1.000000	2.375090
NDUFA3	2.787970	1.000000	2.787970
NDUFA4	0.856395	1.000000	0.856395
NDUFA5	1.286370	1.000000	1.286370
NDUFA6	3.820470	1.000000	3.820470
NDUFA7	3.346760	1.000000	3.346760
NDUFA8	3.756230	1.000000	3.756230
NDUFA9	7.264420	1.000000	7.264420
NDUFA10	5.412380	1.000000	5.412380
NDUFAB1	3.009490	1.000000	3.009490
NDUFB1	3.854770	1.000000	3.854770
NDUFB2	5.105770	1.000000	5.105770
NDUFB3	1.411570	1.000000	1.411570
NDUFB4	3.772910	1.000000	3.772910
NDUFB5	0.848056	1.000000	0.848056
NDUFB6	4.178190	1.000000	4.178190
NDUFB7	2.389260	1.000000	2.389260
NDUFB8	2.462700	1.000000	2.462700
NDUFB9	2.226410	1.000000	2.226410
NDUFB10	3.303460	1.000000	3.303460
NDUFC1	0.787538	1.000000	0.787538
NDUFC2	6.309360	1.000000	6.309360
NDUFS1	1.145830	1.000000	1.145830
NDUFS2	0.259310	1.000000	0.259310
NDUFS3	4.206110	1.000000	4.206110
NDUFV1	2.622640	1.000000	2.622640
NDUFS4	5.874420	1.000000	5.874420
NDUFS5	2.036830	1.000000	2.036830
NDUFS6	3.292780	1.000000	3.292780
NDUFS8	2.824680	1.000000	2.824680
NDUFV2	2.247420	1.000000	2.247420
NDUFV3	1.041780	1.000000	1.041780
ATP12A	0.207333	1.000000	0.207333
ATP4A	0.060014	1.000000	0.060014
ATP4B	0.765274	1.000000	0.765274
ATP5A1	4.891490	1.277805	7.602756
ATP5B	3.281120	1.251122	4.421876
ATP6V0A4	2.686840	1.113002	3.004326
ATP5C1	1.463630	1.176374	1.565342
ATP5D	3.339290	1.202509	4.262836
ATP6V1D	3.246740	1.142551	3.840210
ATP5E	1.868050	1.246774	2.179517
ATP5F1	5.358790	1.283012	8.617896
ATP5G1	3.699280	1.231144	5.005344
ATP6V1H	0.943401	1.173032	0.933938
ATP5G2	3.045470	1.245611	4.003547
ATP5G3	5.178260	1.288015	8.315335
ATP5I	0.776615	1.000000	0.776615
ATP5J	3.432740	1.258028	4.719017
ATP6V1A	1.809680	1.094146	1.913612
ATP6V1B1	1.746090	1.076930	1.822590
ATP6V1B2	3.304170	1.134253	3.879254
ATP6V0C	1.803770	1.157352	1.979209
ATP6V1C1	5.511750	1.234985	8.231546
ATP6V1E1	2.430510	1.000000	2.430510
ATP6V0B	1.966050	1.160898	2.191964
ATP6V1G2	1.278700	1.000000	1.278700
ATP6V0A1	3.889120	1.215166	5.209154
ATP6AP1	0.752546	1.064857	0.738797
ATP5O	3.207680	1.141542	3.783017
PPA1	5.857100	1.199430	8.332613
NDUFA4L2	4.685040	1.000000	4.685040
SDHA	3.779060	1.000000	3.779060
SDHB	2.187940	1.000000	2.187940
SDHC	4.303970	1.000000	4.303970
SDHD	1.151140	1.000000	1.151140
LHPP	3.897940	1.132497	4.667871
hCG_1776980	3.041990	1.000000	3.041990
UQCRB	5.033510	1.000000	5.033510
UQCRC1	4.348480	1.000000	4.348480
UQCRC2	2.542480	1.000000	2.542480
UQCRFS1	2.059640	1.000000	2.059640
UQCRH	3.780080	1.000000	3.780080
COX4I2	2.161150	1.000000	2.161150
ATP6V0E1	1.126570	1.054454	1.133905
ATP6V1E2	1.343850	1.065631	1.370170
ATP6V0D1	4.258840	1.241390	6.042215
COX7A2L	1.440430	1.000000	1.440430
ATP6V1F	1.138120	1.000000	1.138120
COX5A	7.545430	1.000000	7.545430
ATP6V1G1	2.368350	1.174097	2.751919
ATP5J2	4.461260	1.266018	6.640873
HUMAN_CASE/hsa00220.gene	na	SAT2	ADC	CPS1	NAGS	ALDH2	ALDH3A1	ALDH1B1	ALDH9A1	ALDH3A2	ABP1	AMD1	GATM	ARG1	ARG2	MAOA	MAOB	ASL	ASS1	MTAP	ODC1	OTC	ALDH7A1	ALDH18A1	SAT1	SMS	SRM	AGMAT	ACY1
path:hsa00220	Urea cycle and metabolism of amino groups
Identifier	Raw score	Weight	Final Score	Annotation
SAT2	5.833310	1.087919	6.811671
ADC	3.161820	1.093510	3.521163
CPS1	4.909340	1.073663	5.519831
NAGS	1.395000	1.000000	1.395000
ALDH2	4.119380	1.118827	4.874053
ALDH3A1	0.101988	1.000000	0.101988
ALDH1B1	2.291490	1.000000	2.291490
ALDH9A1	0.371780	1.070429	0.346754
ALDH3A2	0.736976	1.080904	0.719002
ABP1	1.821760	1.108275	1.943998
AMD1	6.717610	1.102975	8.173299
GATM	8.204700	1.169029	11.710237
ARG1	0.897339	1.000000	0.897339
ARG2	2.028300	1.080636	2.147326
MAOA	0.964791	1.057283	0.962812
MAOB	3.838840	1.125890	4.547207
ASL	4.723160	1.130502	5.783905
ASS1	4.846970	1.084160	5.535534
MTAP	3.361220	1.000000	3.361220
ODC1	5.572730	1.121142	6.861959
OTC	1.608710	1.077493	1.669085
ALDH7A1	0.370915	1.000000	0.370915
ALDH18A1	7.826270	1.000000	7.826270
SAT1	5.354520	1.095295	6.282950
SMS	2.072900	1.000000	2.072900
SRM	1.092020	1.090698	1.100774
AGMAT	3.882690	1.086632	4.366869
ACY1	6.187970	1.143472	8.037359
HUMAN_CASE/hsa00230.gene	na	ADA	NME6	PAICS	POLR3G	ADCY1	POLD3	ADCY2	PDE10A	ADCY3	ADCY5	POLR3A	NUDT5	ADCY6	ADCY7	ADCY8	ADCY9	AK7	ADSSL1	CANT1	ADK	ADSL	ADSS	DCK	POLR3H	DGUOK	ADCY4	AK1	AK2	AK3L1	PRPS1L1	FHIT	NT5C2	POLA2	POLR2J2	POLR1A	GART	AK5	AMPD1	AMPD2	PDE7B	AMPD3	GMPR	GUCY1A2	GUCY1A3	GUCY1B3	GUCY2C	GUCY2F	GUK1
path:hsa00230	Purine metabolism
Identifier	Raw score	Weight	Final Score	Annotation
ADA	1.775070	1.118878	1.900386
NME6	1.717960	1.119314	1.832540
PAICS	8.233100	1.149989	11.295050
POLR3G	1.152090	1.081445	1.165451
ADCY1	2.347100	1.090141	2.534730
POLD3	4.279980	1.113131	5.045188
ADCY2	0.526445	1.078768	0.500501
PDE10A	1.789930	1.094626	1.891302
ADCY3	4.830290	1.137726	6.000318
ADCY5	3.606700	1.123875	4.227873
POLR3A	1.740390	1.071165	1.810390
NUDT5	4.054980	1.243930	5.705525
ADCY6	1.284010	1.079571	1.309807
ADCY7	2.007220	1.100928	2.153452
ADCY8	0.417030	1.086477	0.386652
ADCY9	8.740170	1.150545	12.113255
AK7	5.654170	1.117050	6.925215
ADSSL1	9.474160	1.096282	11.764238
CANT1	4.816630	1.121831	5.833408
ADK	5.090830	1.109612	6.085004
ADSL	3.182170	1.108846	3.609465
ADSS	1.178150	1.067219	1.191205
DCK	1.622410	1.086688	1.691917
POLR3H	9.821750	1.119959	12.918468
DGUOK	2.993660	1.091269	3.308757
ADCY4	3.637210	1.139497	4.355060
AK1	5.724090	1.119649	7.052859
AK2	4.086450	1.102562	4.721143
AK3L1	1.712010	1.108308	1.814667
PRPS1L1	0.065616	1.000000	0.065616
FHIT	2.390670	1.050826	2.498955
NT5C2	1.471530	1.103338	1.531461
POLA2	3.374160	1.136464	3.983286
POLR2J2	1.758740	1.063803	1.823251
POLR1A	3.168910	1.105077	3.577207
GART	6.584790	1.196826	9.542290
AK5	2.156530	1.092908	2.316135
AMPD1	0.414787	1.096161	0.381131
AMPD2	1.410760	1.089759	1.455016
PDE7B	12.442100	1.119766	16.827684
AMPD3	1.686420	1.094652	1.771938
GMPR	4.787100	1.113247	5.715951
GUCY1A2	3.205340	1.122246	3.695855
GUCY1A3	1.794420	1.119256	1.924004
GUCY1B3	2.688090	1.112255	3.003663
GUCY2C	0.048323	1.088171	0.036994
GUCY2F	0.443856	1.096176	0.410502
GUK1	0.874766	1.107591	0.862264
NME7	1.660880	1.111912	1.757911
GUCY2D	0.219900	1.073806	0.196643
NT5C	0.243476	1.089947	0.214422
ZNRD1	3.477770	1.130687	4.093002
NUDT2	1.358130	1.079933	1.391771
HPRT1	3.746670	1.117587	4.376217
APRT	3.350930	1.119478	3.871784
IMPDH1	1.686820	1.154219	1.828467
IMPDH2	0.697981	1.077072	0.678904
ITPA	4.239250	1.169521	5.415362
ATIC	3.871880	1.114942	4.523751
NME1	3.836850	1.175289	4.856676
NME2	3.445750	1.162206	4.211475
NME4	5.110390	1.161706	6.652968
NP	1.192780	1.119294	1.218130
NPR1	10.156900	1.148651	14.335644
NPR2	5.601600	1.162613	7.413057
NT5E	6.111980	1.130165	7.735975
RRM2B	2.669600	1.087186	2.908215
PDE11A	1.746010	1.087013	1.832770
POLR1D	4.109600	1.122107	4.883700
NT5C3	0.153517	1.068105	0.135123
GMPR2	2.216110	1.103274	2.405924
PDE1A	7.481900	1.102227	9.190935
PDE1C	1.600220	1.106078	1.682049
PDE2A	7.107590	1.124306	9.069781
PDE3A	2.202560	1.079977	2.346142
PDE3B	1.779340	1.100387	1.885306
PDE4A	8.123560	1.115065	10.337754
PDE4B	0.651281	1.083184	0.628459
PDE4C	1.214670	1.075143	1.232550
PDE4D	1.833600	1.077904	1.922282
PDE6D	3.209000	1.115370	3.671042
PDE6G	0.769359	1.085308	0.752341
PDE6H	0.645093	1.080356	0.622765
PDE7A	4.477450	1.129910	5.440087
PDE8A	3.491780	1.108850	4.000896
PDE9A	4.377320	1.113195	5.173563
PDE1B	3.718510	1.117860	4.341027
ENPP1	1.355010	1.000000	1.355010
ENPP3	2.495590	1.160984	2.891424
POLR3K	3.030020	1.137370	3.528432
PFAS	4.562750	1.198505	6.167174
PKLR	1.943190	1.088084	2.060292
PKM2	2.144300	1.138411	2.383082
NUDT9	1.142120	1.194839	1.172077
POLE3	4.529740	1.156404	5.737013
POLA1	2.052180	1.083250	2.178750
POLD1	5.131750	1.131144	6.359346
POLD2	4.921890	1.173137	6.485829
POLE	6.139200	1.171380	8.378732
POLE2	4.819760	1.143766	6.042563
POLR2A	4.738610	1.127827	5.781193
POLR2B	2.952380	1.120147	3.362499
POLR2C	4.143930	1.123005	4.935797
POLR2D	4.298430	1.113088	5.069087
POLR2E	5.831470	1.141170	7.479683
POLR2F	3.355620	1.128419	3.920051
POLR2G	5.076700	1.126552	6.235547
POLR2H	6.123370	1.129939	7.749104
POLR2I	2.082560	1.103754	2.247261
POLR2J	2.577610	1.117213	2.880163
POLR2K	3.075530	1.138000	3.591310
POLR2L	2.128380	1.104719	2.303574
PPAT	2.018840	1.000000	2.018840
PRIM1	3.611330	1.141502	4.330903
PRIM2	6.168750	1.145151	8.033322
POLR3B	0.409511	1.050446	0.391477
ADCY10	0.680003	1.088412	0.657208
ALLC	1.304550	1.000000	1.304550
PRPS1	1.996630	1.205555	2.301575
PRPS2	4.750930	1.184088	6.329441
POLE4	3.386300	1.088081	3.770371
NT5M	0.500197	1.077304	0.474115
POLD4	1.572220	1.050640	1.608662
PRUNE	5.526280	1.000000	5.526280
RRM1	4.352110	1.099690	5.039319
RRM2	5.325140	1.106294	6.361154
POLR1E	1.701040	1.112896	1.806181
POLR3D	1.920680	1.112651	2.067219
XDH	1.407950	1.096746	1.455333
POLR1B	3.189110	1.114523	3.642096
POLR3GL	4.884480	1.114982	5.861656
NT5C1A	0.415754	1.080312	0.387458
PDE8B	1.368660	1.089483	1.407641
PDE5A	3.217000	1.108347	3.651170
PNPT1	2.722270	1.116452	3.059003
GMPS	5.337260	1.120867	6.534724
PAPSS2	7.972910	1.090748	9.625803
PAPSS1	8.254940	1.285579	15.083722
NT5C1B	0.668374	1.082581	0.646501
ENTPD1	3.235830	1.135650	3.794592
POLR1C	5.268400	1.136287	6.607454
ENTPD2	3.604890	1.112854	4.166194
ENTPD6	2.118450	1.088446	2.263878
ENTPD3	3.693790	1.113109	4.282115
ENTPD5	2.624420	1.113422	2.927931
ENTPD4	2.077290	1.115913	2.260993
GDA	5.710780	1.087689	6.653487
HUMAN_CASE/hsa00232.gene	na	NAT2	CYP1A2	CYP2A6	CYP2A7	CYP2A13	XDH	NAT1
path:hsa00232	Caffeine metabolism
Identifier	Raw score	Weight	Final Score	Annotation
NAT2	4.053200	1.077250	4.515962
CYP1A2	3.544900	1.079254	3.918884
CYP2A6	2.550040	1.076500	2.739352
CYP2A7	1.437470	1.000000	1.437470
CYP2A13	2.093350	1.079602	2.220146
XDH	1.407950	1.085769	1.449878
NAT1	2.766360	1.086738	3.021615
HUMAN_CASE/hsa00240.gene	na	NME6	TXNRD2	POLR3G	POLD3	POLR3A	CANT1	CMPK2	UPRT	CTPS	UPP2	DCK	DCTD	POLR3H	DHODH	DPYD	DPYS	DTYMK	DUT	TYMP	NT5C2	POLA2	POLR2J2	POLR1A	NME7	NT5C	ZNRD1	NUDT2	ITPA	ENTPD8	NME1	NME2	NME4	NP	NT5E	RRM2B	AK3	POLR1D	NT5C3	CMPK1	POLR3K	UPB1	POLE3	POLA1	POLD1	POLD2	POLE	POLE2	POLR2A
path:hsa00240	Pyrimidine metabolism
Identifier	Raw score	Weight	Final Score	Annotation
NME6	1.717960	1.128847	1.842017
TXNRD2	1.321430	1.000000	1.321430
POLR3G	1.152090	1.078538	1.164972
POLD3	4.279980	1.153957	5.353732
POLR3A	1.740390	1.063866	1.803083
CANT1	4.816630	1.094114	5.584691
CMPK2	3.075070	1.115690	3.501829
UPRT	1.362320	1.083283	1.397856
CTPS	3.288540	1.163883	3.996973
UPP2	2.308510	1.104118	2.518611
DCK	1.622410	1.138569	1.734932
DCTD	1.152830	1.113560	1.171600
POLR3H	9.821750	1.133395	13.321155
DHODH	0.860005	1.000000	0.860005
DPYD	10.145400	1.085371	12.364458
DPYS	1.664330	1.102568	1.753604
DTYMK	5.066300	1.180295	6.788022
DUT	6.094010	1.172310	8.320510
TYMP	0.645787	1.123366	0.611872
NT5C2	1.471530	1.105119	1.532515
POLA2	3.374160	1.167347	4.135736
POLR2J2	1.758740	1.060753	1.820113
POLR1A	3.168910	1.111711	3.604683
NME7	1.660880	1.114504	1.760224
NT5C	0.243476	1.000000	0.243476
ZNRD1	3.477770	1.150203	4.193780
NUDT2	1.358130	1.078302	1.391076
ITPA	4.239250	1.142102	5.205086
NME1	3.836850	1.192410	4.969782
NME2	3.445750	1.177853	4.293796
NME4	5.110390	1.189221	6.958388
NP	1.192780	1.103793	1.214806
NT5E	6.111980	1.110853	7.470208
RRM2B	2.669600	1.112443	2.981242
AK3	1.037630	1.075634	1.040533
POLR1D	4.109600	1.132845	4.958380
NT5C3	0.153517	1.082701	0.131477
CMPK1	1.927630	1.113872	2.077208
POLR3K	3.030020	1.162368	3.627578
UPB1	3.725590	1.000000	3.725590
POLE3	4.529740	1.191231	6.046925
POLA1	2.052180	1.098527	2.202810
POLD1	5.131750	1.165915	6.731456
POLD2	4.921890	1.197693	6.744678
POLE	6.139200	1.203596	8.883170
POLE2	4.819760	1.187151	6.469252
POLR2A	4.738610	1.131815	5.817172
POLR2B	2.952380	1.152439	3.482129
POLR2C	4.143930	1.144615	5.089784
POLR2D	4.298430	1.123374	5.145691
POLR2E	5.831470	1.166951	7.827549
POLR2F	3.355620	1.157127	4.058688
POLR2G	5.076700	1.150656	6.484580
POLR2H	6.123370	1.155369	8.114544
POLR2I	2.082560	1.138722	2.305653
POLR2J	2.577610	1.126435	2.905423
POLR2K	3.075530	1.145534	3.621838
POLR2L	2.128380	1.129248	2.346653
UCKL1	1.744510	1.108777	1.853369
PRIM1	3.611330	1.171751	4.502431
PRIM2	6.168750	1.181542	8.583240
POLR3B	0.409511	1.000000	0.409511
CTPS2	3.749170	1.124081	4.417224
POLE4	3.386300	1.094593	3.800437
NT5M	0.500197	1.059790	0.479902
POLD4	1.572220	1.000000	1.572220
RRM1	4.352110	1.096214	5.013623
RRM2	5.325140	1.104264	6.339590
POLR1E	1.701040	1.099994	1.793844
POLR3D	1.920680	1.122128	2.080046
TK1	5.761070	1.136547	7.317241
TK2	8.195910	1.118587	10.518110
TXNRD1	4.197600	1.000000	4.197600
TYMS	5.651680	1.148593	7.310480
UCK2	4.542480	1.107354	5.343871
UMPS	3.331680	1.100315	3.759192
UPP1	0.345768	1.099757	0.311011
CAD	4.019960	1.053985	4.333518
UCK1	1.551000	1.086949	1.611333
POLR1B	3.189110	1.135012	3.729676
POLR3GL	4.884480	1.121102	5.918829
NT5C1A	0.415754	1.000000	0.415754
PNPT1	2.722270	1.118447	3.065120
NT5C1B	0.668374	1.060128	0.652377
ENTPD1	3.235830	1.119829	3.724748
POLR1C	5.268400	1.162489	6.901501
ENTPD6	2.118450	1.058100	2.212890
ENTPD3	3.693790	1.103600	4.229239
ENTPD5	2.624420	1.146189	3.021979
ENTPD4	2.077290	1.125252	2.276483
CDA	0.017187	1.091697	0.011841
HUMAN_CASE/hsa00251.gene	na	EARS2	CPS1	ABAT	EPRS	GAD1	GAD2	GFPT1	GLS2	GLS	GLUD1	GLUD2	GLUL	GOT1	GOT2	GPT	PPAT	NADSYN1	QARS	CAD	ALDH5A1	GPT2	ALDH4A1	GMPS	GFPT2
path:hsa00251	Glutamate metabolism
Identifier	Raw score	Weight	Final Score	Annotation
EARS2	4.053350	1.150594	5.004344
CPS1	4.909340	1.164446	6.377628
ABAT	3.279930	1.000000	3.279930
EPRS	3.506200	1.118350	4.067413
GAD1	1.826240	1.080656	1.917141
GAD2	0.419270	1.000000	0.419270
GFPT1	3.908530	1.098811	4.472093
GLS2	0.702079	1.088696	0.680395
GLS	6.126270	1.158342	8.162865
GLUD1	4.746920	1.094090	5.496110
GLUD2	3.527560	1.135113	4.182589
GLUL	6.815320	1.182275	9.669631
GOT1	2.530520	1.107734	2.796722
GOT2	3.225980	1.116054	3.695676
GPT	1.176230	1.097004	1.194896
PPAT	2.018840	1.116796	2.191475
NADSYN1	4.249210	1.111632	4.993991
QARS	6.454530	1.136593	8.326953
CAD	4.019960	1.140740	4.889450
ALDH5A1	0.158173	1.000000	0.158173
GPT2	4.700730	1.120332	5.663022
ALDH4A1	4.641600	1.160235	5.935966
GMPS	5.337260	1.112955	6.448708
GFPT2	3.382970	1.116955	3.901237
HUMAN_CASE/hsa00252.gene	na	ADSSL1	CRAT	ADSL	ADSS	AARS	DARS	ABAT	AGXT	GAD1	GAD2	GOT1	GOT2	GPT	ASL	ASNS	ASPA	ASS1	NARS	PC	DARS2	AARS2	AGXT2	CAD	NARS2	ASRGL1	GPT2	DDO	ACY3
path:hsa00252	Alanine and aspartate metabolism
Identifier	Raw score	Weight	Final Score	Annotation
ADSSL1	9.474160	1.149693	13.265449
CRAT	2.560480	1.000000	2.560480
ADSL	3.182170	1.105690	3.596302
ADSS	1.178150	1.000000	1.178150
AARS	1.542940	1.134208	1.635411
DARS	2.130080	1.144648	2.376280
ABAT	3.279930	1.116015	3.764548
AGXT	2.754390	1.000000	2.754390
GAD1	1.826240	1.100853	1.940603
GAD2	0.419270	1.072592	0.393632
GOT1	2.530520	1.118646	2.825198
GOT2	3.225980	1.146336	3.829103
GPT	1.176230	1.090725	1.193679
ASL	4.723160	1.112669	5.625975
ASNS	2.394910	1.105621	2.626335
ASPA	0.693810	1.000000	0.693810
ASS1	4.846970	1.162022	6.259387
NARS	2.143880	1.131045	2.369205
PC	1.238420	1.109820	1.267847
DARS2	4.727590	1.152514	5.991446
AARS2	1.756840	1.202355	1.969042
AGXT2	1.447420	1.202355	1.559881
CAD	4.019960	1.131197	4.824963
NARS2	4.737270	1.112904	5.646738
ASRGL1	14.554500	1.152598	21.901239
GPT2	4.700730	1.086751	5.376214
DDO	0.305779	1.000000	0.305779
ACY3	1.741010	1.106165	1.846570
HUMAN_CASE/hsa00260.gene	na	PEMT	SDS	CHKA	CHKB	TARSL2	GLYCTK	CTH	DAO	DLD	SARDH	AGXT	ALAS1	ALAS2	GCAT	PISD	GAMT	GARS	PHGDH	GATM	GNMT	GLDC	AMT	DMGDH	PSAT1	AOC2	MAOA	MAOB	PIPOX	SARS2	CHDH	AKR1B10	PSPH	SARS	BHMT	SHMT1	SHMT2	AGXT2	TARS	TARS2	HSD3B7	AOC3	CBS
path:hsa00260	Glycine, serine and threonine metabolism
Identifier	Raw score	Weight	Final Score	Annotation
PEMT	5.622980	1.000000	5.622980
SDS	2.109480	1.093404	2.261803
CHKA	1.433570	1.000000	1.433570
CHKB	0.696908	1.000000	0.696908
TARSL2	5.138650	1.000000	5.138650
GLYCTK	4.682830	1.085228	5.341396
CTH	1.556210	1.000000	1.556210
DAO	1.958820	1.062831	2.043341
DLD	2.840690	1.078195	3.082332
SARDH	2.554910	1.071433	2.731968
AGXT	2.754390	1.096639	3.037729
ALAS1	0.473846	1.186354	0.412279
ALAS2	1.571520	1.143360	1.676735
GCAT	2.794980	1.100935	3.100514
PISD	1.116500	1.000000	1.116500
GAMT	3.099320	1.144585	3.650026
GARS	0.238817	1.153981	0.191557
PHGDH	0.995251	1.086120	0.994843
GATM	8.204700	1.167687	11.677210
GNMT	2.336890	1.080808	2.502806
GLDC	0.773139	1.000000	0.773139
AMT	0.731408	1.080219	0.713284
DMGDH	2.105250	1.170417	2.390012
PSAT1	3.090980	1.087021	3.409924
AOC2	0.294835	1.064561	0.272480
MAOA	0.964791	1.000000	0.964791
MAOB	3.838840	1.193527	4.980335
PIPOX	4.240900	1.157366	5.323517
SARS2	4.258870	1.165331	5.411735
CHDH	4.225570	1.000000	4.225570
AKR1B10	0.081567	1.000000	0.081567
PSPH	4.199410	1.133087	5.083078
SARS	5.147160	1.118426	6.249366
BHMT	2.204010	1.000000	2.204010
SHMT1	4.972210	1.137472	6.198769
SHMT2	1.994190	1.134701	2.188494
AGXT2	1.447420	1.103093	1.503664
TARS	1.007130	1.000000	1.007130
TARS2	0.478240	1.000000	0.478240
HSD3B7	1.417020	1.111778	1.473318
AOC3	5.395930	1.000000	5.395930
CBS	6.323340	1.160857	8.507153
HUMAN_CASE/hsa00271.gene	na	AHCYL1	MTFMT	CTH	DNMT1	TRDMT1	DNMT3A	DNMT3B	AHCY	AHCYL2	AMD1	MAT2B	DNMT3L	MARS	MAT1A	MAT2A	MTAP	MTR	BHMT	SRM	TAT	CBS	MARS2
path:hsa00271	Methionine metabolism
Identifier	Raw score	Weight	Final Score	Annotation
AHCYL1	4.826060	1.128974	5.912330
MTFMT	1.572170	1.114436	1.655717
CTH	1.556210	1.000000	1.556210
DNMT1	7.202720	1.189044	10.461677
TRDMT1	4.856260	1.191887	6.576490
DNMT3A	6.694160	1.169331	9.236599
DNMT3B	5.036220	1.165895	6.585373
AHCY	8.648480	1.185552	12.905969
AHCYL2	7.485300	1.123259	9.593206
AMD1	6.717610	1.122135	8.477083
MAT2B	3.450610	1.175671	4.289322
DNMT3L	1.690840	1.070767	1.754869
MARS	3.181620	1.078505	3.484245
MAT1A	0.515535	1.126023	0.474238
MAT2A	2.117970	1.087440	2.261612
MTAP	3.361220	1.000000	3.361220
MTR	1.691930	1.069292	1.754719
BHMT	2.204010	1.122927	2.428866
SRM	1.092020	1.050568	1.096892
TAT	1.257510	1.102706	1.287454
CBS	6.323340	1.132298	8.070686
MARS2	3.006940	1.102710	3.366921
HUMAN_CASE/hsa00272.gene	na	CDO1	SDS	CTH	LDHAL6A	GOT1	GOT2	LDHA	LDHB	LDHC	MPST	CARS2	CARS	LDHAL6B
path:hsa00272	Cysteine metabolism
Identifier	Raw score	Weight	Final Score	Annotation
CDO1	4.585980	1.169569	5.937322
SDS	2.109480	1.000000	2.109480
CTH	1.556210	1.109556	1.633467
LDHAL6A	0.221523	1.000000	0.221523
GOT1	2.530520	1.169758	2.962497
GOT2	3.225980	1.139135	3.796945
LDHA	0.493879	1.120058	0.453772
LDHB	3.999050	1.244814	5.614670
LDHC	1.056990	1.101557	1.062956
MPST	3.822370	1.139823	4.610586
CARS2	1.983860	1.110532	2.139910
CARS	2.596510	1.197732	3.135655
LDHAL6B	0.888212	1.105809	0.877141
HUMAN_CASE/hsa00280.gene	na	ACAA2	HIBADH	DBT	DLD	ABAT	ECHS1	EHHADH	ALDH2	ALDH3A1	ALDH1B1	ALDH9A1	ALDH3A2	HIBCH	ACAD8	ACAA1	HSD17B10	HADHA	HADHB	HADH	HMGCL	HMGCS1	HMGCS2	AOX1	HSD17B4	ACADM	ACADS	ACADSB	IVD	ACAT1	ACAT2	ALDH6A1	MUT	ALDH7A1	OXCT1	PCCA	PCCB	AUH	MCCC1	BCAT1	BCAT2	BCKDHA	BCKDHB	OXCT2	MCCC2	MCEE
path:hsa00280	Valine, leucine and isoleucine degradation
Identifier	Raw score	Weight	Final Score	Annotation
ACAA2	1.004930	1.094458	1.005397
HIBADH	2.594720	1.089255	2.825205
DBT	4.309580	1.129471	5.206862
DLD	2.840690	1.196816	3.488709
ABAT	3.279930	1.095109	3.672213
ECHS1	5.745920	1.191618	8.032787
EHHADH	3.925180	1.116428	4.602581
ALDH2	4.119380	1.121571	4.893024
ALDH3A1	0.101988	1.109157	0.079492
ALDH1B1	2.291490	1.085593	2.460037
ALDH9A1	0.371780	1.072057	0.346196
ALDH3A2	0.736976	1.117809	0.710948
HIBCH	3.380710	1.108006	3.856063
ACAD8	3.179120	1.171312	3.875772
ACAA1	1.519600	1.101688	1.585656
HSD17B10	3.855430	1.105298	4.444112
HADHA	1.734820	1.087712	1.820707
HADHB	0.095488	1.105933	0.074454
HADH	4.580840	1.144853	5.710639
HMGCL	1.667030	1.117903	1.770563
HMGCS1	1.161840	1.104320	1.180164
HMGCS2	0.513947	1.128512	0.471811
AOX1	7.482280	1.116948	9.467829
HSD17B4	3.394540	1.121807	3.939436
ACADM	0.236088	1.067908	0.214043
ACADS	0.733187	1.090501	0.712880
ACADSB	2.919800	1.090841	3.218298
IVD	3.368090	1.152522	4.053419
ACAT1	5.441800	1.074316	6.171913
ACAT2	2.675340	1.101587	2.956617
ALDH6A1	3.035090	1.107222	3.418780
MUT	4.158020	1.000000	4.158020
ALDH7A1	0.370915	1.072518	0.345175
OXCT1	2.943890	1.110732	3.317768
PCCA	3.500410	1.168628	4.323869
PCCB	1.467110	1.081061	1.513409
AUH	1.860230	1.138379	2.027071
MCCC1	0.453272	1.122330	0.411454
BCAT1	1.654890	1.000000	1.654890
BCAT2	1.820670	1.183588	2.032388
BCKDHA	3.931260	1.146232	4.802547
BCKDHB	3.098110	1.123852	3.563856
OXCT2	2.923910	1.091553	3.225701
MCCC2	11.120600	1.144669	15.756905
MCEE	0.262123	1.103109	0.228322
HUMAN_CASE/hsa00281.gene	na	ACAD9	HSD17B10	HADH	HSD17B4
path:hsa00281	Geraniol degradation
Identifier	Raw score	Weight	Final Score	Annotation
ACAD9	4.545850	1.000000	4.545850
HSD17B10	3.855430	1.000000	3.855430
HADH	4.580840	1.000000	4.580840
HSD17B4	3.394540	1.000000	3.394540
HUMAN_CASE/hsa00290.gene	na	LARS2	IARS	LARS	PDHA1	PDHA2	PDHB	IARS2	VARS2	BCAT1	BCAT2	VARS
path:hsa00290	Valine, leucine and isoleucine biosynthesis
Identifier	Raw score	Weight	Final Score	Annotation
LARS2	5.367990	1.101471	6.366001
IARS	2.614520	1.094088	2.861959
LARS	3.343930	1.076305	3.666576
PDHA1	5.599010	1.000000	5.599010
PDHA2	0.667244	1.000000	0.667244
PDHB	1.657160	1.000000	1.657160
IARS2	0.992341	1.061705	0.991870
VARS2	3.062960	1.081077	3.353945
BCAT1	1.654890	1.096510	1.737331
BCAT2	1.820670	1.128442	1.966328
VARS	2.402150	1.101425	2.625443
HUMAN_CASE/hsa00300.gene	na	AASS	AASDH	KARS	AADAT	AASDHPPT
path:hsa00300	Lysine biosynthesis
Identifier	Raw score	Weight	Final Score	Annotation
AASS	7.436590	1.319180	14.109076
AASDH	1.991020	1.000000	1.991020
KARS	4.774320	1.319180	7.863325
AASDHPPT	1.648670	1.000000	1.648670
HUMAN_CASE/hsa00310.gene	na	similar to SET domain containing (lysine methyltransferase) 8 [EC:2.1.1.43]	AASS	EHMT2	AASDH	DLST	ECHS1	EHHADH	ALDH2	ALDH3A1	ALDH1B1	ALDH9A1	ALDH3A2	SETD1B	GCDH	SPCS1	SETD2	HSD17B10	HADHA	HADH	HSD17B4	ACAT1	SETD8	ACAT2	OGDH	ALDH7A1	SUV420H1	AADAT	PIPOX	PLOD1	PLOD2	WHSC1L1	TMLHE	OGDHL	ASH1L	AASDHPPT	SPCS3	SETMAR	NSD1	similar to SET domain containing (lysine methyltransferase) 8 [EC:2.1.1.43]	SUV39H1	WHSC1	SUV39H2	EHMT1	SETD7	SETDB2	BBOX1	DOT1L	SUV420H2
path:hsa00310	Lysine degradation
Identifier	Raw score	Weight	Final Score	Annotation
AASS	7.436590	1.075834	8.658723
EHMT2	4.049340	1.211186	5.440706
AASDH	1.991020	1.075834	2.097760
ECHS1	5.745920	1.191425	8.030083
EHHADH	3.925180	1.242503	5.468553
ALDH2	4.119380	1.000000	4.119380
ALDH3A1	0.101988	1.000000	0.101988
ALDH1B1	2.291490	1.000000	2.291490
ALDH9A1	0.371780	1.000000	0.371780
ALDH3A2	0.736976	1.080526	0.719084
SETD1B	1.442630	1.099648	1.496286
GCDH	3.974930	1.142904	4.841460
SPCS1	4.110460	1.164721	5.188131
SETD2	3.370410	1.134811	3.970273
HSD17B10	3.855430	1.154459	4.748947
HADHA	1.734820	1.056768	1.789932
HADH	4.580840	1.168865	5.923189
HSD17B4	3.394540	1.174324	4.200573
ACAT1	5.441800	1.120053	6.669153
SETD8	4.017340	1.217627	5.437161
ACAT2	2.675340	1.180481	3.195308
OGDH	1.934490	1.000000	1.934490
ALDH7A1	0.370915	1.000000	0.370915
SUV420H1	0.722289	1.089054	0.701663
PIPOX	4.240900	1.000000	4.240900
PLOD1	5.226860	1.200563	7.282716
PLOD2	6.537530	1.145799	8.596080
WHSC1L1	1.481580	1.105941	1.544585
TMLHE	2.733450	1.139950	3.146507
OGDHL	4.892780	1.000000	4.892780
ASH1L	6.462600	1.254774	10.396271
AASDHPPT	1.648670	1.000000	1.648670
SPCS3	6.168100	1.177795	8.523856
SETMAR	8.191030	1.252351	13.925811
NSD1	3.996400	1.132013	4.798409
SUV39H1	2.670160	1.139315	3.061684
WHSC1	7.858180	1.265453	13.582761
SUV39H2	4.925660	1.252378	7.365919
EHMT1	5.059810	1.182302	6.799848
SETD7	3.566120	1.171087	4.432709
SETDB2	6.873930	1.249744	11.124798
BBOX1	0.989699	1.000000	0.989699
DOT1L	1.257780	1.074200	1.279367
SUV420H2	3.104260	1.129521	3.594821
PLOD3	3.488820	1.162216	4.272772
SETD1A	1.893410	1.068131	1.977579
SETDB1	2.923750	1.134838	3.378833
HUMAN_CASE/hsa00330.gene	na	CKB	CKM	CKMT1B	CKMT2	CPS1	DAO	EPRS	GAMT	PARS2	GATM	GLUD1	GLUD2	GOT1	GOT2	P4HA3	PYCR2	ARG1	ARG2	ASL	ASS1	NOS1	NOS2	NOS3	OAT	OTC	P4HA1	LAP3	CKMT1A	PRODH	RARS2	PYCR1	PRODH2	RARS	PYCRL	ALDH4A1	P4HA2
path:hsa00330	Arginine and proline metabolism
Identifier	Raw score	Weight	Final Score	Annotation
CKB	3.979660	1.153494	4.919474
CKM	0.127519	1.000000	0.127519
CKMT1B	3.785010	1.052134	4.056989
CKMT2	2.331740	1.051332	2.435308
CPS1	4.909340	1.090216	5.667146
DAO	1.958820	1.000000	1.958820
EPRS	3.506200	1.120774	4.079798
GAMT	3.099320	1.087787	3.422892
PARS2	1.899950	1.133533	2.069967
GATM	8.204700	1.091551	9.948227
GLUD1	4.746920	1.167508	6.161926
GLUD2	3.527560	1.221452	4.663517
GOT1	2.530520	1.122649	2.835719
GOT2	3.225980	1.170371	3.938429
P4HA3	5.243740	1.170157	6.951730
PYCR2	0.281668	1.070539	0.257586
ARG1	0.897339	1.000000	0.897339
ARG2	2.028300	1.000000	2.028300
ASL	4.723160	1.131420	5.792154
ASS1	4.846970	1.091838	5.603025
NOS1	2.062280	1.111765	2.236045
NOS3	1.598850	1.166725	1.728970
OAT	0.956295	1.000000	0.956295
OTC	1.608710	1.073969	1.666291
P4HA1	2.768110	1.069869	2.972203
LAP3	1.070520	1.059348	1.074858
PRODH	1.742670	1.125631	1.868613
RARS2	4.062200	1.177432	5.209252
PYCR1	4.321780	1.198512	5.778952
PRODH2	0.347658	1.000000	0.347658
RARS	2.209430	1.082645	2.359028
PYCRL	3.898630	1.179712	4.978586
ALDH4A1	4.641600	1.190797	6.221080
P4HA2	6.572410	1.184164	9.296516
HUMAN_CASE/hsa00340.gene	na	FTCD	WBSCR22	UROC1	METTL6	AMDHD1	DDC	ALDH2	ALDH3A1	ALDH1B1	ALDH1A3	ALDH3B1	ALDH3B2	ALDH9A1	ALDH3A2	HARS2	ABP1	HAL	HARS	HDC	HNMT	MAOA	MAOB	ASPA	ALDH7A1	HEMK1	LCMT1	METTL2B	TRMT11	CNDP1	ACY3	LCMT2
path:hsa00340	Histidine metabolism
Identifier	Raw score	Weight	Final Score	Annotation
FTCD	1.832640	1.000000	1.832640
WBSCR22	4.531390	1.090529	5.195641
UROC1	0.177306	1.000000	0.177306
METTL6	2.022890	1.101224	2.172421
AMDHD1	0.989353	1.000000	0.989353
DDC	1.673700	1.096135	1.758656
ALDH2	4.119380	1.075440	4.583683
ALDH3A1	0.101988	1.000000	0.101988
ALDH1B1	2.291490	1.000000	2.291490
ALDH1A3	3.051550	1.088987	3.370052
ALDH3B1	3.420700	1.128132	4.004534
ALDH3B2	11.269400	1.082498	13.761962
ALDH9A1	0.371780	1.000000	0.371780
ALDH3A2	0.736976	1.000000	0.736976
HARS2	0.402163	1.087000	0.371523
ABP1	1.821760	1.075440	1.906086
HAL	0.916985	1.080635	0.910599
HARS	1.574050	1.126071	1.666698
HDC	2.009210	1.085018	2.132004
HNMT	4.618960	1.082472	5.240232
MAOA	0.964791	1.064846	0.962551
MAOB	3.838840	1.173540	4.848219
ASPA	0.693810	1.000000	0.693810
ALDH7A1	0.370915	1.000000	0.370915
HEMK1	2.647140	1.070422	2.834977
LCMT1	1.188120	1.135286	1.216152
METTL2B	3.847720	1.078688	4.278111
CNDP1	1.326830	1.080635	1.357433
ACY3	1.741010	1.000000	1.741010
LCMT2	4.503790	1.103591	5.263598
HUMAN_CASE/hsa00350.gene	na	WBSCR22	ADH1A	ADH1B	ADH1C	ADH4	ADH5	ADH6	ADH7	COMT	METTL6	DBH	DCT	DDC	ECH1	ALDH3A1	FAH	ALDH1A3	ALDH3B1	ALDH3B2	NAT6	LCLAT1	GOT1	GOT2	GSTZ1	HGD	AOC2	AOX1	HPD	MAOA	MAOB	MIF	NAT5	HEMK1	LCMT1	PNMT	METTL2B	TRMT11	TAT	TH	TPO	TYR	TYRP1	PNPLA3	ARD1A	AOC3	LCMT2
path:hsa00350	Tyrosine metabolism
Identifier	Raw score	Weight	Final Score	Annotation
WBSCR22	4.531390	1.000000	4.531390
ADH1A	3.124710	1.094479	3.479838
ADH1B	6.147740	1.171758	8.398149
ADH1C	3.649930	1.123308	4.281723
ADH4	3.342850	1.107206	3.804567
ADH5	3.592980	1.186231	4.559294
ADH6	2.915410	1.096925	3.234004
ADH7	1.021170	1.113110	1.023593
COMT	5.494730	1.171352	7.357620
METTL6	2.022890	1.000000	2.022890
DBH	2.764440	1.144310	3.201366
DCT	1.962510	1.000000	1.962510
DDC	1.673700	1.115714	1.776479
ECH1	4.668300	1.000000	4.668300
ALDH3A1	0.101988	1.063508	0.088224
FAH	1.230860	1.000000	1.230860
ALDH1A3	3.051550	1.105410	3.432368
ALDH3B1	3.420700	1.157031	4.149420
ALDH3B2	11.269400	1.125196	15.261423
NAT6	1.452630	1.000000	1.452630
GOT1	2.530520	1.269514	3.249980
GOT2	3.225980	1.143823	3.817849
GSTZ1	5.296180	1.131220	6.591146
HGD	3.525280	1.117652	4.088576
AOC2	0.294835	1.128167	0.252114
AOX1	7.482280	1.000000	7.482280
HPD	2.711580	1.105487	3.012464
MAOA	0.964791	1.070246	0.962365
MAOB	3.838840	1.145255	4.667220
MIF	4.429230	1.322516	7.157796
NAT5	1.798310	1.000000	1.798310
HEMK1	2.647140	1.000000	2.647140
LCMT1	1.188120	1.000000	1.188120
PNMT	0.036729	1.000000	0.036729
METTL2B	3.847720	1.000000	3.847720
TAT	1.257510	1.129020	1.295240
TH	0.154473	1.000000	0.154473
TPO	1.156360	1.154649	1.182634
TYR	0.848933	1.144972	0.829014
TYRP1	1.520790	1.000000	1.520790
PNPLA3	2.764130	1.000000	2.764130
ARD1A	1.677910	1.000000	1.677910
AOC3	5.395930	1.116559	6.567428
LCMT2	4.503790	1.000000	4.503790
HUMAN_CASE/hsa00360.gene	na	DDC	ALDH3A1	ALDH1A3	ALDH3B1	ALDH3B2	NAT6	LCLAT1	GOT1	GOT2	AOC2	HPD	LPO	MAOA	MAOB	MIF	NAT5	TAT	PNPLA3	ARD1A	AOC3	PRDX6
path:hsa00360	Phenylalanine metabolism
Identifier	Raw score	Weight	Final Score	Annotation
DDC	1.673700	1.091828	1.754759
ALDH3A1	0.101988	1.000000	0.101988
ALDH1A3	3.051550	1.108163	3.442925
ALDH3B1	3.420700	1.157075	4.149648
ALDH3B2	11.269400	1.137206	15.711861
NAT6	1.452630	1.000000	1.452630
GOT1	2.530520	1.315681	3.392310
GOT2	3.225980	1.167821	3.926685
AOC2	0.294835	1.128167	0.252114
HPD	2.711580	1.000000	2.711580
LPO	0.514811	1.000000	0.514811
MAOA	0.964791	1.064846	0.962551
MAOB	3.838840	1.119578	4.508761
MIF	4.429230	1.211704	6.069577
NAT5	1.798310	1.000000	1.798310
TAT	1.257510	1.000000	1.257510
PNPLA3	2.764130	1.000000	2.764130
ARD1A	1.677910	1.000000	1.677910
AOC3	5.395930	1.135933	6.785443
PRDX6	1.821500	1.150341	1.993345
HUMAN_CASE/hsa00361.gene	na	CMBL	CYP3A7	CYP3A4	CYP3A5	ALPI	ALPL	ALPP	ALPPL2	ACP6	ACP1	ACP2	ACP5	PON1	PON2	PON3	ACPP	CYP3A43	ACPT
path:hsa00361	gamma-Hexachlorocyclohexane degradation
Identifier	Raw score	Weight	Final Score	Annotation
CMBL	0.058180	1.000000	0.058180
CYP3A7	0.672940	1.074047	0.653489
CYP3A4	0.859771	1.000000	0.859771
CYP3A5	1.129880	1.000000	1.129880
ALPI	3.041170	1.089698	3.360225
ALPL	4.366180	1.159725	5.525123
ALPP	1.569910	1.000000	1.569910
ALPPL2	1.078070	1.000000	1.078070
ACP6	5.354590	1.148110	6.865278
ACP1	3.743930	1.172906	4.703916
ACP2	1.008530	1.088380	1.009287
ACP5	3.604860	1.090314	4.047467
PON1	1.774130	1.067537	1.844171
PON2	3.795330	1.155334	4.669032
PON3	6.647270	1.140346	8.671568
ACPP	1.903450	1.107835	2.040262
CYP3A43	1.333130	1.087966	1.367279
ACPT	2.773170	1.072833	2.987030
HUMAN_CASE/hsa00363.gene	na	PON1	PON2	PON3	AKR1B10	HSD3B7
path:hsa00363	Bisphenol A degradation
Identifier	Raw score	Weight	Final Score	Annotation
PON1	1.774130	1.000000	1.774130
PON2	3.795330	1.000000	3.795330
PON3	6.647270	1.000000	6.647270
AKR1B10	0.081567	1.000000	0.081567
HSD3B7	1.417020	1.000000	1.417020
HUMAN_CASE/hsa00364.gene	na	CMBL
path:hsa00364	Fluorobenzoate degradation
Identifier	Raw score	Weight	Final Score	Annotation
CMBL	0.058180	1.000000	0.058180
HUMAN_CASE/hsa00380.gene	na	WARS2	INMT	WBSCR22	TPH2	AFMID	ACMSD	METTL6	AANAT	CYP1A1	CYP1A2	CYP1B1	DDC	IDO2	ECHS1	EHHADH	ALDH2	ALDH3A1	ALDH1B1	ALDH9A1	ALDH3A2	HAAO	ABP1	GCDH	HSD17B10	HADHA	HADH	AOX1	HSD17B4	IDO1	ACAT1	ACAT2	MAOA	MAOB	ASMT	OGDH	ALDH7A1	AADAT	HEMK1	LCMT1	OGDHL	METTL2B	TRMT11	TDO2	TPH1	WARS	CAT	KMO	KYNU
path:hsa00380	Tryptophan metabolism
Identifier	Raw score	Weight	Final Score	Annotation
WARS2	2.385830	1.057386	2.507903
INMT	6.148550	1.111436	7.527835
WBSCR22	4.531390	1.113646	5.380340
TPH2	0.066152	1.000000	0.066152
AFMID	0.939089	1.000000	0.939089
ACMSD	1.946270	1.000000	1.946270
METTL6	2.022890	1.134725	2.224306
AANAT	2.193850	1.076590	2.329914
CYP1A1	2.021260	1.250594	2.411067
CYP1A2	3.544900	1.000000	3.544900
CYP1B1	1.202560	1.000000	1.202560
DDC	1.673700	1.101215	1.763263
ECHS1	5.745920	1.160178	7.603132
EHHADH	3.925180	1.242503	5.468553
ALDH2	4.119380	1.097303	4.727774
ALDH3A1	0.101988	1.076260	0.085692
ALDH1B1	2.291490	1.054316	2.397056
ALDH9A1	0.371780	1.000000	0.371780
ALDH3A2	0.736976	1.000000	0.736976
HAAO	1.638600	1.060331	1.688155
ABP1	1.821760	1.099332	1.933598
GCDH	3.974930	1.130502	4.759298
HSD17B10	3.855430	1.154459	4.748947
HADHA	1.734820	1.056768	1.789932
HADH	4.580840	1.168865	5.923189
AOX1	7.482280	1.092227	9.008320
HSD17B4	3.394540	1.174324	4.200573
ACAT1	5.441800	1.093070	6.371156
ACAT2	2.675340	1.180481	3.195308
MAOA	0.964791	1.000000	0.964791
MAOB	3.838840	1.185522	4.926992
ASMT	1.232450	1.114374	1.262266
OGDH	1.934490	1.069445	2.025196
ALDH7A1	0.370915	1.000000	0.370915
HEMK1	2.647140	1.000000	2.647140
LCMT1	1.188120	1.111192	1.211112
OGDHL	4.892780	1.120689	5.926212
METTL2B	3.847720	1.101880	4.413918
TDO2	1.546280	1.086393	1.605614
TPH1	1.339980	1.086393	1.374291
WARS	2.815640	1.000000	2.815640
CAT	4.107520	1.128994	4.928646
KMO	4.871370	1.120821	5.898397
KYNU	3.733620	1.154239	4.574827
LCMT2	4.503790	1.125187	5.437482
HUMAN_CASE/hsa00400.gene	na	FARSB	FARS2	FARSA	GOT1	GOT2	PAH	YARS2	TAT	YARS
path:hsa00400	Phenylalanine, tyrosine and tryptophan biosynthesis
Identifier	Raw score	Weight	Final Score	Annotation
FARSB	2.011820	1.139727	2.218241
FARS2	3.869030	1.121629	4.561123
FARSA	2.259730	1.125187	2.502533
GOT1	2.530520	1.240090	3.162396
GOT2	3.225980	1.273750	4.445370
PAH	0.772809	1.000000	0.772809
TAT	1.257510	1.108893	1.289281
YARS	3.047720	1.000000	3.047720
HUMAN_CASE/hsa00410.gene	na	ABAT	DPYD	DPYS	ECHS1	EHHADH	ALDH2	ALDH3A1	ALDH1B1	ALDH9A1	ALDH3A2	MLYCD	GAD1	GAD2	HIBCH	HADHA	AOC2	ACADM	ALDH7A1	UPB1	SMS	SRM	CNDP1	AOC3
path:hsa00410	beta-Alanine metabolism
Identifier	Raw score	Weight	Final Score	Annotation
ABAT	3.279930	1.130744	3.830989
DPYD	10.145400	1.106274	12.978039
DPYS	1.664330	1.102568	1.753604
ECHS1	5.745920	1.209817	8.292519
EHHADH	3.925180	1.110621	4.566180
ALDH2	4.119380	1.103814	4.771556
ALDH3A1	0.101988	1.097839	0.081573
ALDH1B1	2.291490	1.125415	2.542624
ALDH9A1	0.371780	1.097223	0.337682
ALDH3A2	0.736976	1.106963	0.713306
MLYCD	1.861030	1.000000	1.861030
GAD1	1.826240	1.097421	1.936596
GAD2	0.419270	1.072970	0.393502
HIBCH	3.380710	1.198848	4.307248
HADHA	1.734820	1.000000	1.734820
AOC2	0.294835	1.110713	0.257546
ACADM	0.236088	1.064935	0.214963
ALDH7A1	0.370915	1.157829	0.317171
UPB1	3.725590	1.157951	4.585811
SMS	2.072900	1.000000	2.072900
SRM	1.092020	1.000000	1.092020
CNDP1	1.326830	1.072970	1.354494
AOC3	5.395930	1.153299	6.987011
HUMAN_CASE/hsa00430.gene	na	CDO1	GGT6	GAD1	GAD2	GGT1	GGT7	GGT5	CSAD	BAAT	ADO
path:hsa00430	Taurine and hypotaurine metabolism
Identifier	Raw score	Weight	Final Score	Annotation
CDO1	4.585980	1.076177	5.150130
GAD1	1.826240	1.064071	1.898087
GAD2	0.419270	1.000000	0.419270
GGT1	7.616760	1.065951	8.708117
GGT7	1.941960	1.000000	1.941960
GGT5	5.899880	1.063723	6.606381
CSAD	0.273829	1.070615	0.249895
BAAT	0.935120	1.063723	0.931131
ADO	3.306210	1.058540	3.545944
HUMAN_CASE/hsa00440.gene	na	WBSCR22	METTL6	PCYT1A	HEMK1	LCMT1	METTL2B	CHPT1	PCYT2	TRMT11	PCYT1B	LCMT2
path:hsa00440	Aminophosphonate metabolism
Identifier	Raw score	Weight	Final Score	Annotation
WBSCR22	4.531390	1.000000	4.531390
METTL6	2.022890	1.000000	2.022890
PCYT1A	2.967570	1.000000	2.967570
HEMK1	2.647140	1.000000	2.647140
LCMT1	1.188120	1.000000	1.188120
METTL2B	3.847720	1.000000	3.847720
CHPT1	3.685280	1.157388	4.525077
PCYT2	2.423210	1.000000	2.423210
PCYT1B	4.272510	1.157388	5.369635
LCMT2	4.503790	1.000000	4.503790
HUMAN_CASE/hsa00450.gene	na	AHCYL1	WBSCR22	GGT6	METTL6	CTH	AHCY	SEPHS2	SEPHS1	AHCYL2	GGT1	GGT7	GGT5	MAT2B	MARS	MAT1A	MAT2A	HEMK1	LCMT1	SCLY	METTL2B	TRMT11	CBS	PAPSS2	PAPSS1	MARS2	LCMT2
path:hsa00450	Selenoamino acid metabolism
Identifier	Raw score	Weight	Final Score	Annotation
AHCYL1	4.826060	1.201564	6.627970
WBSCR22	4.531390	1.172841	5.883766
METTL6	2.022890	1.108873	2.184160
CTH	1.556210	1.000000	1.556210
AHCY	8.648480	1.190614	13.047695
SEPHS2	1.514370	1.000000	1.514370
SEPHS1	2.907340	1.172025	3.493242
AHCYL2	7.485300	1.150201	10.127825
GGT1	7.616760	1.000000	7.616760
GGT7	1.941960	1.000000	1.941960
GGT5	5.899880	1.000000	5.899880
MAT2B	3.450610	1.148451	4.147125
MARS	3.181620	1.099598	3.570354
MAT1A	0.515535	1.073202	0.491128
MAT2A	2.117970	1.144184	2.360001
HEMK1	2.647140	1.106115	2.935215
LCMT1	1.188120	1.094804	1.207695
SCLY	3.375010	1.172025	4.160558
METTL2B	3.847720	1.181383	4.913029
CBS	6.323340	1.170922	8.666539
PAPSS2	7.972910	1.000000	7.972910
PAPSS1	8.254940	1.000000	8.254940
MARS2	3.006940	1.199054	3.743667
LCMT2	4.503790	1.222198	6.292189
HUMAN_CASE/hsa00460.gene	na	GGT6	GBA	GGT1	GGT7	GGT5	GBA3	SHMT1	SHMT2	ASRGL1
path:hsa00460	Cyanoamino acid metabolism
Identifier	Raw score	Weight	Final Score	Annotation
GBA	1.565650	1.000000	1.565650
GGT1	7.616760	1.000000	7.616760
GGT7	1.941960	1.000000	1.941960
GGT5	5.899880	1.000000	5.899880
GBA3	2.755200	1.000000	2.755200
SHMT1	4.972210	1.000000	4.972210
SHMT2	1.994190	1.000000	1.994190
ASRGL1	14.554500	1.000000	14.554500
HUMAN_CASE/hsa00471.gene	na	GLS2	GLS	GLUD1	GLUD2
path:hsa00471	D-Glutamine and D-glutamate metabolism
Identifier	Raw score	Weight	Final Score	Annotation
GLS2	0.702079	1.000000	0.702079
GLS	6.126270	1.197880	8.769330
GLUD1	4.746920	1.160681	6.096755
GLUD2	3.527560	1.243690	4.796102
HUMAN_CASE/hsa00472.gene	na	DAO
path:hsa00472	D-Arginine and D-ornithine metabolism
Identifier	Raw score	Weight	Final Score	Annotation
DAO	1.958820	1.000000	1.958820
HUMAN_CASE/hsa00480.gene	na	GSTO2	GGT6	GSTA5	G6PD	GPX6	GGT1	GGT7	GGT5	OPLAH	GCLC	GCLM	GPX1	GPX2	GPX3	GPX4	GPX5	GPX7	ANPEP	GSR	GSS	GSTA1	GSTA2	GSTA3	GSTA4	GSTM1	GSTM2	GSTM3	GSTM4	GSTM5	GSTP1	GSTT1	GSTT2	GSTZ1	IDH1	IDH2	GSTK1	MGST1	MGST2	MGST3	ODC1	RRM2B	LAP3	TXNDC12	PGD	RRM1	RRM2	SMS	SRM
path:hsa00480	Glutathione metabolism
Identifier	Raw score	Weight	Final Score	Annotation
G6PD	0.793320	1.000000	0.793320
GGT1	7.616760	1.167710	10.706604
GGT7	1.941960	1.106991	2.084873
GGT5	5.899880	1.154461	7.760829
OPLAH	4.763700	1.093179	5.509527
GCLC	7.027200	1.096718	8.485585
GCLM	2.020940	1.091749	2.155697
GPX1	1.143040	1.111225	1.160164
GPX2	1.047780	1.098422	1.052604
GPX3	1.330600	1.097279	1.368090
GPX4	1.920230	1.099880	2.049531
GPX5	0.238783	1.085322	0.211316
GPX7	7.296080	1.161034	10.047929
ANPEP	1.635570	1.090479	1.710022
GSR	1.626110	1.107876	1.713673
GSS	3.499400	1.161643	4.284761
GSTA1	0.077594	1.129056	0.055790
GSTA2	1.202750	1.124500	1.230714
GSTA3	0.573911	1.110983	0.539611
GSTA4	2.811630	1.135435	3.234170
GSTM1	1.832370	1.093094	1.938644
GSTM2	1.587140	1.085175	1.650831
GSTM3	2.140990	1.131122	2.365732
GSTM4	6.891490	1.134876	8.940901
GSTM5	3.528660	1.141869	4.219867
GSTP1	5.379630	1.161825	7.063280
GSTT1	0.699891	1.085322	0.678903
GSTT2	2.114350	1.085604	2.254308
GSTZ1	5.296180	1.183390	7.190021
IDH1	1.065970	1.000000	1.065970
IDH2	9.827480	1.000000	9.827480
GSTK1	5.391630	1.167676	7.151741
MGST1	2.034060	1.117092	2.210399
MGST2	6.143510	1.195438	8.759983
MGST3	6.727950	1.163451	9.187580
ODC1	5.572730	1.167839	7.435109
RRM2B	2.669600	1.000000	2.669600
LAP3	1.070520	1.000000	1.070520
TXNDC12	5.447540	1.163983	7.193239
PGD	2.266440	1.000000	2.266440
RRM1	4.352110	1.000000	4.352110
RRM2	5.325140	1.000000	5.325140
SMS	2.072900	1.000000	2.072900
SRM	1.092020	1.167839	1.108274
GSTO1	0.993295	1.099507	0.992630
HUMAN_CASE/hsa00500.gene	na	UGT2B11	UGT2A1	TREH	AGL	G6PC	GAA	GANC	GBA	GBE1	GCK	AMY1A	AMY1B	AMY1C	AMY2A	AMY2B	GPI	PGM2L1	GUSB	GYS1	GYS2	HK1	HK2	HK3	ENPP1	ENPP3	PGM1	UGT2B28	UGT1A10	UGT1A8	UGT1A7	UGT1A6	UGT1A5	UGT1A9	UGT1A4	UGT1A1	UGT1A3	PGM2	GBA3	G6PC2	PYGB	PYGL	PYGM	similar to Maltase-glucoamylase	intestinal [EC:3.2.1.3 3.2.1.20]	SI	UGDH	UGP2	UGT2B4
path:hsa00500	Starch and sucrose metabolism
Identifier	Raw score	Weight	Final Score	Annotation
UGT2A1	0.091042	1.000000	0.091042
TREH	0.600978	1.000000	0.600978
AGL	2.642070	1.094329	2.895649
G6PC	1.447110	1.103553	1.503564
GAA	0.151440	1.000000	0.151440
GBA	1.565650	1.000000	1.565650
GBE1	0.726810	1.093641	0.705414
GCK	0.466318	1.000000	0.466318
AMY1A	2.630260	1.107359	2.918026
GPI	0.451162	1.179753	0.391019
PGM2L1	4.834780	1.209430	6.725208
GUSB	3.668710	1.090614	4.127302
GYS1	2.136930	1.114945	2.331836
GYS2	0.134792	1.100591	0.110183
HK1	3.005020	1.160235	3.584390
HK2	0.860347	1.000000	0.860347
HK3	1.917760	1.057049	1.990340
ENPP1	1.355010	1.098952	1.396364
ENPP3	2.495590	1.100234	2.735164
PGM1	8.459710	1.112809	10.763901
UGT2B28	6.154280	1.155589	8.165152
UGT1A8	0.436881	1.000000	0.436881
UGT1A6	0.567825	1.000000	0.567825
UGT1A9	0.061135	1.059852	0.051719
UGT1A1	2.278310	1.000000	2.278310
UGT1A3	2.487600	1.121266	2.778276
PGM2	0.726731	1.119612	0.699507
GBA3	2.755200	1.000000	2.755200
G6PC2	2.584890	1.108495	2.865432
PYGB	2.375040	1.102040	2.594205
PYGL	1.187740	1.137414	1.216156
PYGM	0.359647	1.000000	0.359647
SI	0.041060	1.000000	0.041060
UGDH	3.652060	1.121153	4.272586
UGP2	5.993520	1.138066	7.674558
UGT2B4	0.134050	1.000000	0.134050
UGT2B15	2.962150	1.112322	3.346407
UGT2B17	1.198200	1.055524	1.210290
UGT2A3	1.257590	1.000000	1.257590
UXS1	5.382610	1.124702	6.639711
MGAM	0.788480	1.113559	0.767486
HUMAN_CASE/hsa00510.gene	na	ALG3	MAN1A2	MAN1B1	MGAT4B	MGAT4A	ALG10B	MGAT5B	DAD1	DDOST	DPAGT1	ALG14	STT3B	GANAB	FUT8	B4GALT1	ALG5	ALG6	MAN1A1	MAN2A1	MGAT1	MGAT2	MGAT3	MGAT5	ALG11	DPM3	ALG1	MAN1C1	DOLPP1	RPN1	RPN2	ST6GAL1	GCS1	ALG8	ALG12	ALG9	ALG13	ALG10	ALG2	B4GALT3	B4GALT2	DPM1	DPM2	RFT1
path:hsa00510	N-Glycan biosynthesis
Identifier	Raw score	Weight	Final Score	Annotation
ALG3	4.369280	1.144395	5.406074
MAN1A2	2.156260	1.144997	2.410387
MAN1B1	1.503850	1.176643	1.616242
MGAT4B	2.740850	1.119755	3.092603
MGAT4A	4.445100	1.050707	4.794395
ALG10B	4.308630	1.206704	5.827197
MGAT5B	0.819686	1.000000	0.819686
DAD1	3.587920	1.128410	4.227565
DDOST	7.110380	1.133934	9.246781
DPAGT1	3.933110	1.140778	4.769377
ALG14	2.450170	1.127801	2.747488
STT3B	3.082650	1.160539	3.693310
GANAB	8.127040	1.118229	10.411494
FUT8	3.404870	1.118614	3.937450
B4GALT1	3.855170	1.077554	4.280489
ALG5	4.662620	1.119279	5.602525
ALG6	5.484910	1.141321	6.976375
MAN1A1	2.543930	1.185250	3.024302
MAN2A1	4.239490	1.122324	5.058822
MGAT1	4.679930	1.115616	5.594097
MGAT2	0.963425	1.141287	0.958366
MGAT3	2.067500	1.000000	2.067500
MGAT5	0.257822	1.000000	0.257822
DPM3	6.433560	1.108221	7.869417
ALG1	1.751080	1.128478	1.881765
MAN1C1	10.976400	1.284470	21.698968
DOLPP1	3.191830	1.152360	3.809212
RPN1	6.507550	1.118730	8.128208
RPN2	3.684540	1.124896	4.336331
ST6GAL1	0.639227	1.120538	0.605660
GCS1	1.956550	1.225832	2.276768
ALG8	5.317490	1.133127	6.642286
ALG12	0.586122	1.000000	0.586122
ALG9	4.489780	1.114607	5.333035
ALG13	0.517521	1.132566	0.474247
ALG10	3.375290	1.145104	4.026905
ALG2	5.700760	1.066356	6.398727
B4GALT3	0.805397	1.063505	0.794404
B4GALT2	1.636150	1.120538	1.736189
DPM1	0.566733	1.073838	0.543461
DPM2	3.288120	1.126249	3.821308
RFT1	4.283890	1.000000	4.283890
HUMAN_CASE/hsa00511.gene	na	NEU3	NEU4	AGA	MAN2B2	FUCA1	FUCA2	GBA	GLB1	HEXA	HEXB	LCT	MAN2C1	MAN2B1	MANBA	NEU1	NEU2	ENGASE	FLJ21865
path:hsa00511	Other glycan degradation
Identifier	Raw score	Weight	Final Score	Annotation
NEU3	1.653740	1.000000	1.653740
NEU4	0.011171	1.000000	0.011171
AGA	1.335170	1.000000	1.335170
FUCA1	3.227800	1.000000	3.227800
FUCA2	2.514640	1.000000	2.514640
GBA	1.565650	1.000000	1.565650
GLB1	5.258210	1.000000	5.258210
HEXA	3.295410	1.000000	3.295410
HEXB	3.484550	1.000000	3.484550
LCT	1.091120	1.000000	1.091120
MAN2C1	2.265360	1.000000	2.265360
MAN2B1	3.339230	1.000000	3.339230
MANBA	5.278430	1.000000	5.278430
NEU1	0.839977	1.000000	0.839977
NEU2	1.735260	1.000000	1.735260
ENGASE	3.336340	1.000000	3.336340
HUMAN_CASE/hsa00512.gene	na	GALNT6	GALNT5	GALNT13	GALNTL2	GALNTL5	B3GNT6	GALNT1	GALNT2	GALNT3	GALNT8	GCNT1	C1GALT1C1	GALNTL4	GALNTL6	GALNT9	GCNT4	GALNT7	GALNT10	ST6GALNAC1	C1GALT1	GALNTL1	GALNT11	WBSCR17	ST3GAL1	ST3GAL2	GALNT14	GALNT12	OGT	GALNT4	GCNT3	B4GALT5
path:hsa00512	O-Glycan biosynthesis
Identifier	Raw score	Weight	Final Score	Annotation
GALNT6	2.643890	1.121905	2.976575
GALNT5	1.406430	1.050040	1.430638
GALNT13	0.685432	1.000000	0.685432
GALNTL2	5.670720	1.146682	7.314484
GALNTL5	0.290680	1.066002	0.267917
B3GNT6	1.237570	1.072376	1.256810
GALNT1	2.987510	1.132190	3.452553
GALNT2	1.926300	1.060949	2.004830
GALNT3	4.777420	1.215960	6.696869
GALNT8	1.957160	1.063925	2.043001
GCNT1	7.433900	1.198067	11.060527
C1GALT1C1	3.729510	1.168090	4.653085
GALNTL4	4.653010	1.140819	5.777812
GALNT9	0.037900	1.000000	0.037900
GCNT4	0.763704	1.000000	0.763704
GALNT7	4.791740	1.200388	6.559275
GALNT10	5.930010	1.150061	7.745708
ST6GALNAC1	6.897550	1.178471	9.735939
C1GALT1	0.414615	1.054581	0.395163
GALNTL1	2.860800	1.177720	3.448373
GALNT11	6.956770	1.165616	9.592332
WBSCR17	3.818490	1.147579	4.653361
ST3GAL1	1.106210	1.110650	1.118634
ST3GAL2	0.780511	1.108450	0.759814
GALNT14	3.789570	1.138259	4.556017
GALNT12	5.958810	1.237868	9.110567
OGT	1.819760	1.088449	1.918722
GALNT4	6.501090	1.183811	9.171111
GCNT3	1.574850	1.244771	1.760020
B4GALT5	3.536680	1.075285	3.889528
HUMAN_CASE/hsa00514.gene	na	POMT1	POMT2	POMGNT1
path:hsa00514	O-Mannosyl glycan biosynthesis
Identifier	Raw score	Weight	Final Score	Annotation
POMT1	3.157600	1.000000	3.157600
POMT2	4.080250	1.000000	4.080250
POMGNT1	3.223760	1.000000	3.223760
HUMAN_CASE/hsa00520.gene	na	TGDS	GALE	GALT	UGDH	UGP2	UXS1
path:hsa00520	Nucleotide sugars metabolism
Identifier	Raw score	Weight	Final Score	Annotation
TGDS	2.073180	1.052195	2.153594
GALE	6.048120	1.145888	7.864109
GALT	2.287100	1.113389	2.512027
UGDH	3.652060	1.157328	4.477556
UGP2	5.993520	1.117993	7.403599
UXS1	5.382610	1.099853	6.367735
HUMAN_CASE/hsa00530.gene	na	GNPDA1	GNE	CHIT1	GNPDA2	NANP	CTBS	CYB5R3	GCK	GFPT1	CHIA	PHPT1	HEXA	HEXB	HK1	HK2	HK3	AMDHD2	CYB5R1	PGM3	NANS	NAGK	CMAS	RENBP	GNPNAT1	UAP1	NPL	MTMR1	MTMR2	MTMR6	GFPT2
path:hsa00530	Aminosugars metabolism
Identifier	Raw score	Weight	Final Score	Annotation
GNPDA1	4.005000	1.089680	4.535695
GNE	3.962520	1.121973	4.687138
CHIT1	2.650600	1.125400	2.995238
GNPDA2	1.164370	1.055253	1.174202
NANP	2.403400	1.235922	2.955775
CTBS	3.656370	1.106016	4.195099
CYB5R3	5.400010	1.000000	5.400010
GCK	0.466318	1.055433	0.447009
GFPT1	3.908530	1.170052	4.928177
CHIA	4.544210	1.077892	5.112925
PHPT1	4.526930	1.151979	5.694714
HEXA	3.295410	1.117225	3.789845
HEXB	3.484550	1.080272	3.851818
HK1	3.005020	1.121461	3.434686
HK2	0.860347	1.094014	0.848266
HK3	1.917760	1.114707	2.066487
AMDHD2	3.356350	1.138757	3.970406
CYB5R1	2.785430	1.000000	2.785430
PGM3	1.325580	1.102207	1.364322
NANS	4.682250	1.160873	6.002229
NAGK	2.445250	1.102855	2.680799
CMAS	0.957855	1.148601	0.951746
RENBP	0.049902	1.136277	0.033166
GNPNAT1	3.104420	1.138215	3.630610
UAP1	1.474910	1.056869	1.507867
NPL	3.740980	1.095282	4.242096
MTMR1	3.246780	1.123606	3.755533
MTMR2	0.633210	1.128309	0.597152
MTMR6	1.817670	1.056890	1.880524
GFPT2	3.382970	1.000000	3.382970
HUMAN_CASE/hsa00531.gene	na	HPSE	HGSNAT	GALNS	GLB1	GNS	GUSB	HEXA	HEXB	HYAL1	IDS	IDUA	LCT	ARSB	NAGLU	HPSE2	SGSH	SPAM1	HYAL2
path:hsa00531	Glycosaminoglycan degradation
Identifier	Raw score	Weight	Final Score	Annotation
HPSE	0.611675	1.000000	0.611675
HGSNAT	1.907120	1.000000	1.907120
GALNS	1.884010	1.111872	2.022354
GLB1	5.258210	1.103476	6.243486
GNS	3.733010	1.096002	4.236214
GUSB	3.668710	1.096722	4.160198
HEXA	3.295410	1.261105	4.499231
HEXB	3.484550	1.115540	4.025189
HYAL1	0.756334	1.000000	0.756334
IDS	7.837940	1.094743	9.526230
IDUA	2.093690	1.080108	2.221366
LCT	1.091120	1.127840	1.103352
ARSB	2.274280	1.091618	2.452094
NAGLU	1.498560	1.000000	1.498560
HPSE2	7.537390	1.271921	13.054368
SGSH	2.288730	1.000000	2.288730
SPAM1	1.345810	1.000000	1.345810
HYAL2	4.382580	1.076442	4.906648
HUMAN_CASE/hsa00532.gene	na	UST	B4GALT7	CHST14	B3GALT6	B3GAT2	CHST13	CHSY1	B3GAT3	B3GAT1	DSE	CHSY3	CHST11	GALNAC4S-6ST	CSGLCA-T	CSGALNACT2	CHST12	CSGALNACT1	CHST7	XYLT1	XYLT2	CHPF	CHST3
path:hsa00532	Chondroitin sulfate biosynthesis
Identifier	Raw score	Weight	Final Score	Annotation
UST	1.574520	1.000000	1.574520
B4GALT7	1.928870	1.196748	2.195007
CHST14	5.302970	1.000000	5.302970
B3GALT6	5.295520	1.132612	6.605526
B3GAT2	0.154328	1.056420	0.138886
CHST13	2.503450	1.000000	2.503450
CHSY1	0.652407	1.000000	0.652407
B3GAT3	2.752750	1.192089	3.343806
B3GAT1	1.861720	1.000000	1.861720
DSE	8.787130	1.000000	8.787130
CHSY3	3.669550	1.000000	3.669550
CHST11	4.991000	1.000000	4.991000
CSGALNACT2	3.253110	1.162795	3.941837
CHST12	2.086150	1.000000	2.086150
CSGALNACT1	3.963280	1.129119	4.734511
CHST7	2.047860	1.000000	2.047860
XYLT1	1.261150	1.213669	1.325249
XYLT2	0.955816	1.000000	0.955816
CHPF	4.390700	1.204608	5.942938
CHST3	0.721721	1.000000	0.721721
HUMAN_CASE/hsa00533.gene	na	CHST4	B3GNT2	B3GNT1	FUT8	B4GALT1	CHST6	ST3GAL1	ST3GAL2	ST3GAL3	CHST1	B4GALT4	B4GALT3	B4GALT2	B3GNT7	CHST2
path:hsa00533	Keratan sulfate biosynthesis
Identifier	Raw score	Weight	Final Score	Annotation
CHST4	3.352460	1.000000	3.352460
B3GNT2	1.832210	1.000000	1.832210
B3GNT1	7.313470	1.000000	7.313470
FUT8	3.404870	1.000000	3.404870
B4GALT1	3.855170	1.000000	3.855170
CHST6	8.962140	1.000000	8.962140
ST3GAL1	1.106210	1.000000	1.106210
ST3GAL2	0.780511	1.000000	0.780511
ST3GAL3	5.255390	1.000000	5.255390
CHST1	4.374410	1.000000	4.374410
B4GALT4	0.652735	1.000000	0.652735
B4GALT3	0.805397	1.000000	0.805397
B4GALT2	1.636150	1.000000	1.636150
B3GNT7	2.538980	1.000000	2.538980
CHST2	1.788090	1.000000	1.788090
HUMAN_CASE/hsa00534.gene	na	similar to heparan sulfate 6-O-sulfotransferase 3 [EC:2.8.2.-] [SP:sp:H6ST3_HUMAN]	B4GALT7	B3GALT6	B3GAT2	EXT1	EXT2	EXTL1	EXTL2	EXTL3	HS3ST5	GLCE	B3GAT3	HS6ST3	B3GAT1	NDST1	XYLT1	XYLT2	NDST4	similar to heparan sulfate 6-O-sulfotransferase 1 [EC:2.8.2.-] [SP:tr:B5MCS8_HUMAN]	NDST2	HS6ST2	NDST3	HS6ST1	HS2ST1	HS3ST3B1	HS3ST3A1	HS3ST2	HS3ST1
path:hsa00534	Heparan sulfate biosynthesis
Identifier	Raw score	Weight	Final Score	Annotation
B4GALT7	1.928870	1.000000	1.928870
B3GALT6	5.295520	1.000000	5.295520
B3GAT2	0.154328	1.000000	0.154328
EXT1	1.639330	1.000000	1.639330
EXT2	3.071030	1.000000	3.071030
EXTL1	0.502712	1.000000	0.502712
EXTL2	1.197320	1.000000	1.197320
EXTL3	2.127340	1.000000	2.127340
HS3ST5	0.759887	1.000000	0.759887
GLCE	2.999970	1.000000	2.999970
B3GAT3	2.752750	1.000000	2.752750
HS6ST3	4.422680	1.000000	4.422680
B3GAT1	1.861720	1.000000	1.861720
NDST1	4.566020	1.000000	4.566020
XYLT1	1.261150	1.000000	1.261150
XYLT2	0.955816	1.000000	0.955816
NDST4	1.518410	1.000000	1.518410
NDST2	2.914560	1.000000	2.914560
HS6ST2	7.324490	1.000000	7.324490
NDST3	0.553159	1.000000	0.553159
HS6ST1	3.402330	1.000000	3.402330
HS2ST1	5.123220	1.000000	5.123220
HS3ST3B1	3.288680	1.000000	3.288680
HS3ST3A1	5.555730	1.000000	5.555730
HS3ST2	2.957150	1.000000	2.957150
HS3ST1	5.941190	1.000000	5.941190
HUMAN_CASE/hsa00550.gene	na	PGLYRP2	PGLYRP3	GLUL	PGLYRP4	PGLYRP1
path:hsa00550	Peptidoglycan biosynthesis
Identifier	Raw score	Weight	Final Score	Annotation
PGLYRP2	0.072501	1.000000	0.072501
PGLYRP3	1.594840	1.000000	1.594840
GLUL	6.815320	1.000000	6.815320
PGLYRP4	2.254590	1.000000	2.254590
PGLYRP1	0.671860	1.000000	0.671860
HUMAN_CASE/hsa00561.gene	na	AKR1A1	AGPAT1	AGPAT2	CEL	MGLL	GLYCTK	AGPAT6	AWAT2	DGKA	DGKB	DGKG	DGKH	DGKQ	ALDH2	ALDH3A1	ALDH1B1	ALDH9A1	ALDH3A2	AKR1B1	LCLAT1	DAK	GK	GK2	GLA	GLB1	LCT	LIPA	LIPC	LPL	ALDH7A1	PNLIP	PNLIPRP1	PNLIPRP2	AGK	AGPAT3	AGPAT4	GPAM	similar to diacylglycerol O-acyltransferase homolog 1 (mouse) [EC:2.3.1.20 2.3.1.76] [SP:tr:B2RWQ2_HUMAN sp:DGAT1_HUMAN]	PNPLA3	DGAT2	LIPF	DGKZ	DGKE	DGKD	PPAP2A	PPAP2C	PPAP2B	DGAT1
path:hsa00561	Glycerolipid metabolism
Identifier	Raw score	Weight	Final Score	Annotation
AKR1A1	4.904520	1.170137	6.428250
AGPAT1	0.609007	1.138790	0.568499
AGPAT2	6.533200	1.175966	9.089919
CEL	2.641120	1.117235	2.959623
MGLL	6.554960	1.147698	8.653180
GLYCTK	4.682830	1.208634	6.462481
AGPAT6	4.029630	1.183161	5.201468
DGKA	0.582934	1.067249	0.562157
DGKB	1.137410	1.070241	1.147743
DGKG	1.509260	1.113500	1.581444
DGKH	2.880640	1.112212	3.243765
DGKQ	1.851020	1.114391	1.986097
ALDH2	4.119380	1.195879	5.435810
ALDH3A1	0.101988	1.000000	0.101988
ALDH1B1	2.291490	1.000000	2.291490
ALDH9A1	0.371780	1.080961	0.343159
ALDH3A2	0.736976	1.125494	0.709283
AKR1B1	6.044660	1.108799	7.351646
DAK	0.835732	1.000000	0.835732
GK	1.428500	1.150750	1.507400
GK2	1.945850	1.094004	2.071509
GLA	4.426990	1.000000	4.426990
GLB1	5.258210	1.120446	6.421845
LCT	1.091120	1.000000	1.091120
LIPA	0.912938	1.133200	0.901928
LIPC	2.504920	1.114986	2.783874
LPL	2.483990	1.102681	2.727244
ALDH7A1	0.370915	1.000000	0.370915
PNLIP	0.522125	1.150863	0.473366
PNLIPRP1	3.299570	1.118953	3.803025
PNLIPRP2	1.750040	1.085676	1.835994
AGK	2.899990	1.131780	3.336807
AGPAT3	4.861960	1.147558	6.139823
AGPAT4	4.487170	1.162537	5.727194
GPAM	2.058540	1.152501	2.298144
PNPLA3	2.764130	1.142496	3.195060
DGAT2	0.313508	1.116776	0.273793
LIPF	0.805475	1.000000	0.805475
DGKZ	0.028449	1.094327	0.020335
DGKE	2.120440	1.106886	2.297821
DGKD	2.514600	1.107825	2.777470
PPAP2A	7.594270	1.168510	10.687022
PPAP2C	10.488300	1.154357	15.075025
PPAP2B	5.458460	1.143730	6.966415
DGAT1	1.678530	1.104484	1.771864
DGKI	2.224010	1.125834	2.459339
LIPG	3.013600	1.117050	3.428961
HUMAN_CASE/hsa00562.gene	na	PLCD3	PIP5K3	PLCB1	PIP5K1C	IPMK	INPP5J	IMPA1	IMPA2	INPP1	INPP4A	INPP5A	INPP5B	INPPL1	ITPK1	ITPKA	ITPKB	ALDH6A1	OCRL	PLCE1	ISYNA1	INPP5K	PIK3C3	PIK3CA	PIK3CB	PIK3CD	PIK3CG	PI4KA	PI4KB	PIP4K2A	PLCB2	PLCB3	PLCB4	PLCD1	PLCG1	PLCG2	MIOX	INPP5E	PTEN	IPPK	TPI1	RCTPI1	PIP4K2C	PIP5K1A	PIP5K1B	PIP4K2B	PLCD4	INPP4B	SYNJ1
path:hsa00562	Inositol phosphate metabolism
Identifier	Raw score	Weight	Final Score	Annotation
PLCD3	0.894795	1.078215	0.887049
PIP5K3	1.933060	1.085862	2.045611
PLCB1	5.852400	1.175612	7.981541
PIP5K1C	0.712384	1.066424	0.696516
IPMK	0.251006	1.089052	0.221934
IMPA1	4.325510	1.090046	4.935257
IMPA2	1.606930	1.128836	1.708192
INPP1	0.196989	1.077215	0.173765
INPP4A	1.764810	1.090046	1.857428
INPP5A	1.113120	1.098198	1.124896
INPP5B	3.322620	1.106689	3.776740
INPPL1	3.764650	1.115069	4.385031
ITPK1	5.279930	1.084499	6.077009
ITPKA	2.105010	1.114237	2.291826
ITPKB	2.700200	1.105934	2.999821
ALDH6A1	3.035090	1.000000	3.035090
OCRL	1.724070	1.107958	1.828491
PLCE1	1.558980	1.076618	1.612930
ISYNA1	3.959880	1.067894	4.347714
PIK3C3	2.589850	1.175186	3.059668
PIK3CA	6.341830	1.168649	8.659794
PIK3CB	4.582310	1.110670	5.423088
PIK3CD	3.858020	1.129455	4.594859
PIK3CG	2.753520	1.102483	3.054706
PI4KA	2.533170	1.103631	2.789308
PI4KB	1.664060	1.097638	1.748894
PIP4K2A	2.405390	1.113691	2.657804
PLCB2	2.463450	1.119191	2.742914
PLCB3	1.657740	1.087728	1.732903
PLCB4	3.409490	1.100118	3.854970
PLCD1	1.316140	1.151116	1.371926
PLCG1	3.455470	1.120127	4.010480
PLCG2	1.370160	1.095023	1.411782
INPP5E	0.089725	1.079957	0.073993
PTEN	1.784260	1.088057	1.877591
IPPK	0.852942	1.000000	0.852942
TPI1	3.364200	1.000000	3.364200
PIP4K2C	0.600922	1.064040	0.581639
PIP5K1A	4.815110	1.143479	6.033172
PIP5K1B	7.812050	1.149363	10.619666
PIP4K2B	3.070200	1.114882	3.492475
PLCD4	1.424890	1.081954	1.466845
INPP4B	3.142110	1.244479	4.157014
SYNJ1	4.737500	1.124903	5.753440
SYNJ2	4.875140	1.115056	5.849839
PLCZ1	0.219024	1.000000	0.219024
MINPP1	0.130912	1.078806	0.111530
HUMAN_CASE/hsa00563.gene	na	PIGK	PIGU	PIGN	GPLD1	PIGW	PIGP	PIGT	PIGA	PIGC	PIGF	PIGH	PIGX	PIGV	PGAP1	PIGO	PIGY	GPAA1	DPM2	PIGQ	PIGM	PIGS	PIGL	PIGB
path:hsa00563	Glycosylphosphatidylinositol(GPI)-anchor biosynthesis
Identifier	Raw score	Weight	Final Score	Annotation
PIGK	5.071270	1.141501	6.381038
PIGU	4.899540	1.099907	5.742576
PIGN	6.070040	1.123086	7.578642
GPLD1	1.519190	1.170892	1.631729
PIGW	5.689960	1.104787	6.827082
PIGP	0.539940	1.000000	0.539940
PIGT	2.750950	1.176687	3.289529
PIGA	0.250973	1.000000	0.250973
PIGC	3.889680	1.058644	4.212196
PIGF	4.390000	1.180596	5.734444
PIGH	2.257440	1.000000	2.257440
PIGX	4.384440	1.173758	5.668286
PIGV	2.186400	1.156656	2.471442
PGAP1	2.789200	1.172275	3.328319
PIGO	3.766450	1.145744	4.569522
PIGY	1.750370	1.000000	1.750370
GPAA1	7.801970	1.167522	11.006987
DPM2	3.288120	1.087027	3.647001
PIGQ	2.130890	1.102043	2.301910
PIGM	5.723430	1.183923	7.888730
PIGS	3.369990	1.164297	4.114496
PIGL	2.105840	1.132054	2.323459
PIGB	7.203950	1.131827	9.345905
HUMAN_CASE/hsa00564.gene	na	PLA2G4B	CDS1	PEMT	CDIPT	LYPLA1	AGPAT1	AGPAT2	CHAT	CHKA	CHKB	LYPLA2	AGPAT6	DGKA	DGKB	DGKG	DGKH	DGKQ	PHOSPHO1	GPD1L	PLA2G15	PISD	NAT6	LCLAT1	PLA2G2D	GPD1	GPD2	PLA2G2E	LCAT	ACHE	PLA2G3	NAT5	PCYT1A	GDE1	PLA2G1B	PLA2G2A	PLA2G4A	PLA2G5	PLD1	PLD2	CRLS1	ETNK2	ETNK1	AGPAT3	AGPAT4	CHPT1	GPAM	PCYT2	PLA2G2F
path:hsa00564	Glycerophospholipid metabolism
Identifier	Raw score	Weight	Final Score	Annotation
CDS1	4.993670	1.136857	6.223052
PEMT	5.622980	1.141655	7.181302
CDIPT	8.355910	1.095960	10.243973
LYPLA1	5.844490	1.146780	7.573379
AGPAT1	0.609007	1.117071	0.574656
AGPAT2	6.533200	1.110143	8.033533
CHAT	3.702200	1.062768	4.019213
CHKA	1.433570	1.115593	1.494514
CHKB	0.696908	1.054130	0.683418
LYPLA2	3.328240	1.120988	3.849428
AGPAT6	4.029630	1.115124	4.730919
DGKA	0.582934	1.183246	0.528044
DGKB	1.137410	1.098359	1.151906
DGKG	1.509260	1.000000	1.509260
DGKH	2.880640	1.137411	3.331409
DGKQ	1.851020	1.126252	2.000656
PHOSPHO1	0.014946	1.000000	0.014946
GPD1L	5.031250	1.086639	5.787195
PISD	1.116500	1.082676	1.126719
NAT6	1.452630	1.000000	1.452630
PLA2G2D	0.265392	1.000000	0.265392
GPD1	2.612050	1.116565	2.921371
GPD2	2.405250	1.087149	2.596438
PLA2G2E	0.839724	1.092055	0.826329
LCAT	1.151140	1.000000	1.151140
ACHE	2.138610	1.000000	2.138610
PLA2G3	1.729980	1.056448	1.784342
NAT5	1.798310	1.127589	1.938128
PCYT1A	2.967570	1.143823	3.470109
GDE1	3.697960	1.105778	4.246586
PLA2G1B	5.263790	1.124787	6.476004
PLA2G2A	3.647390	1.089505	4.095270
PLA2G4A	5.847890	1.159929	7.756474
PLA2G5	6.269250	1.137690	8.072060
PLD1	8.439040	1.166719	12.042697
PLD2	2.548190	1.098576	2.794322
CRLS1	4.299050	1.167952	5.492229
ETNK2	3.302780	1.067094	3.578437
ETNK1	3.025640	1.062473	3.242316
AGPAT3	4.861960	1.125797	5.932119
AGPAT4	4.487170	1.111592	5.305517
CHPT1	3.685280	1.126600	4.346960
GPAM	2.058540	1.102695	2.216973
PCYT2	2.423210	1.000000	2.423210
PLA2G2F	5.666800	1.131953	7.124318
PNPLA3	2.764130	1.151183	3.223403
PTDSS2	0.490414	1.143820	0.442649
PLA2G12A	2.414110	1.127435	2.701058
ARD1A	1.677910	1.102695	1.769503
PLA2G6	1.699120	1.106917	1.798204
PLA2G10	1.846410	1.232922	2.129913
GNPAT	1.747210	1.075110	1.821997
PLA2G12B	1.518030	1.074539	1.566004
DGKZ	0.028449	1.076005	0.021705
DGKE	2.120440	1.104781	2.294190
DGKD	2.514600	1.102713	2.764409
PPAP2A	7.594270	1.131755	9.919615
PPAP2C	10.488300	1.128572	14.188594
PPAP2B	5.458460	1.116107	6.647362
CDS2	1.003810	1.086121	1.004139
DGKI	2.224010	1.133712	2.474875
PCYT1B	4.272510	1.102232	4.956314
PGS1	1.789550	1.000000	1.789550
PTDSS1	0.735658	1.108901	0.711470
HUMAN_CASE/hsa00565.gene	na	PLA2G4B	AGPAT1	AGPAT2	ENPP6	AGPAT6	LCLAT1	PLA2G2D	PLA2G2E	PAFAH1B1	PLA2G3	PAFAH1B2	PAFAH1B3	PAFAH2	ENPP2	PLA2G1B	PLA2G2A	PLA2G4A	PLA2G5	PLD1	PLD2	AGPAT3	AGPAT4	CHPT1	PLA2G2F	PLA2G12A	PLA2G6	PLA2G10	PLA2G12B	AGPS	PPAP2A	PPAP2C	PPAP2B	JMJD7-PLA2G4B
path:hsa00565	Ether lipid metabolism
Identifier	Raw score	Weight	Final Score	Annotation
AGPAT1	0.609007	1.000000	0.609007
AGPAT2	6.533200	1.186047	9.263561
ENPP6	4.929030	1.135910	6.122302
AGPAT6	4.029630	1.181021	5.185980
PLA2G2D	0.265392	1.064999	0.243468
PLA2G2E	0.839724	1.068351	0.829758
PAFAH1B1	2.699860	1.091496	2.956699
PLA2G3	1.729980	1.067796	1.795475
PAFAH1B2	6.139660	1.169075	8.344495
PAFAH1B3	4.335340	1.137545	5.304472
PAFAH2	3.775870	1.140223	4.549130
ENPP2	2.112050	1.112823	2.297939
PLA2G1B	5.263790	1.145972	6.707918
PLA2G2A	3.647390	1.090651	4.101347
PLA2G4A	5.847890	1.117383	7.195023
PLA2G5	6.269250	1.143443	8.157757
PLD1	8.439040	1.147165	11.550774
PLD2	2.548190	1.097296	2.790978
AGPAT3	4.861960	1.239818	7.104297
AGPAT4	4.487170	1.217295	6.217885
CHPT1	3.685280	1.125047	4.338166
PLA2G2F	5.666800	1.136408	7.179580
PLA2G12A	2.414110	1.136042	2.721624
[truncated: 8,947 more rows]
[truncated: 334 more columns]
