# Supplementary material for: Identification of functional modules that correlate with phenotypic difference: the influence of network topology
Source: Genome Biol. 2010 Feb 26;11(2):R23. doi: 10.1186/gb-2010-11-2-r23 (PMC2872883; doi:10.1186/gb-2010-11-2-r23)
Supplement: Additional file 2 — A zip file containing the simulation output files of six test sets. [file gb-2010-11-2-r23-S2.zip › Rhe_enriched_pathway.txt]

Pathway	size	p-value	FDR
path:hsa04612[ Antigen processing and presentation ]	69	0	0	(undetectable)
path:hsa04910[ Insulin signaling pathway ]	118	0.0002	0.0196
path:hsa00350[ Tyrosine metabolism ]	34	0.0006	0.0392
path:hsa04650[ Natural killer cell mediated cytotoxicity ]	106	0.0008	0.0392
path:hsa04664[ Fc epsilon RI signaling pathway ]	65	0.001	0.0392
path:hsa04010[ MAPK signaling pathway ]	210	0.0018	0.0504
path:hsa04662[ B cell receptor signaling pathway ]	55	0.0018	0.0504
path:hsa04660[ T cell receptor signaling pathway ]	83	0.0026	0.0637
path:hsa05223[ Non-small cell lung cancer ]	50	0.0032	0.0641455
path:hsa05200[ Pathways in cancer ]	277	0.0034	0.0641455
path:hsa05332[ Graft-versus-host disease ]	31	0.0036	0.0641455
path:hsa00272[ Cysteine metabolism ]	10	0.004	0.0653333
path:hsa05310[ Asthma ]	25	0.0044	0.0653333
path:hsa04640[ Hematopoietic cell lineage ]	82	0.0048	0.0653333
path:hsa04370[ VEGF signaling pathway ]	59	0.005	0.0653333
path:hsa04940[ Type I diabetes mellitus ]	36	0.0056	0.0686
path:hsa05210[ Colorectal cancer ]	72	0.0076	0.0876235
path:hsa00624[ 1- and 2-Methylnaphthalene degradation ]	7	0.01	0.091875
path:hsa00100[ Biosynthesis of steroids ]	19	0.0102	0.091875
path:hsa04710[ Circadian rhythm ]	10	0.0108	0.091875
path:hsa04620[ Toll-like receptor signaling pathway ]	89	0.011	0.091875
path:hsa04670[ Leukocyte transendothelial migration ]	90	0.011	0.091875
path:hsa05221[ Acute myeloid leukemia ]	55	0.0116	0.091875
path:hsa05213[ Endometrial cancer ]	47	0.0118	0.091875
path:hsa05320[ Autoimmune thyroid disease ]	43	0.0118	0.091875
path:hsa01040[ Biosynthesis of unsaturated fatty acids ]	15	0.0124	0.091875
path:hsa00061[ Fatty acid biosynthesis ]	3	0.0128	0.091875
path:hsa00750[ Vitamin B6 metabolism ]	2	0.0138	0.091875
path:hsa05330[ Allograft rejection ]	32	0.0138	0.091875
path:hsa00252[ Alanine and aspartate metabolism ]	20	0.0142	0.091875
path:hsa00531[ Glycosaminoglycan degradation ]	15	0.0146	0.091875
path:hsa04514[ Cell adhesion molecules (CAMs) ]	102	0.015	0.091875
path:hsa04012[ ErbB signaling pathway ]	79	0.0186	0.107224
path:hsa04810[ Regulation of actin cytoskeleton ]	163	0.0186	0.107224
path:hsa00120[ Bile acid biosynthesis ]	24	0.0196	0.10976
path:hsa00530[ Aminosugars metabolism ]	18	0.0206	0.112156
path:hsa04115[ p53 signaling pathway ]	51	0.0216	0.114422
path:hsa05212[ Pancreatic cancer ]	69	0.0228	0.1176
path:hsa00670[ One carbon pool by folate ]	13	0.0244	0.120468
path:hsa00511[ Other glycan degradation ]	12	0.0252	0.120468
path:hsa00561[ Glycerolipid metabolism ]	34	0.0252	0.120468
path:hsa04150[ mTOR signaling pathway ]	40	0.027	0.1225
path:hsa00260[ Glycine, serine and threonine metabolism ]	28	0.0272	0.1225
path:hsa05220[ Chronic myeloid leukemia ]	70	0.028	0.1225
path:hsa00052[ Galactose metabolism ]	20	0.0292	0.1225
path:hsa00450[ Selenoamino acid metabolism ]	12	0.0294	0.1225
path:hsa05215[ Prostate cancer ]	80	0.0298	0.1225
path:hsa05340[ Primary immunodeficiency ]	30	0.03	0.1225
path:hsa00020[ Citrate cycle (TCA cycle) ]	27	0.0328	0.1312
path:hsa04060[ Cytokine-cytokine receptor interaction ]	200	0.0368	0.144256
path:hsa04512[ ECM-receptor interaction ]	75	0.0398	0.152957
path:hsa03320[ PPAR signaling pathway ]	51	0.0424	0.158279
path:hsa04360[ Axon guidance ]	95	0.0428	0.158279
path:hsa05211[ Renal cell carcinoma ]	63	0.045	0.163333
path:hsa00641[ 3-Chloroacrylic acid degradation ]	11	0.0472	0.168204
path:hsa04210[ Apoptosis ]	73	0.0502	0.1757
path:hsa04070[ Phosphatidylinositol signaling system ]	62	0.0514	0.176744
path:hsa00565[ Ether lipid metabolism ]	20	0.0532	0.179779
path:hsa05218[ Melanoma ]	58	0.057	0.188279
path:hsa04930[ Type II diabetes mellitus ]	38	0.0586	0.188279
path:hsa00591[ Linoleic acid metabolism ]	19	0.0594	0.188279
path:hsa00982[ Drug metabolism - cytochrome P450 ]	50	0.0606	0.188279
path:hsa04630[ Jak-STAT signaling pathway ]	122	0.0624	0.188279
path:hsa05219[ Bladder cancer ]	41	0.0624	0.188279
path:hsa00980[ Metabolism of xenobiotics by cytochrome P450 ]	47	0.0626	0.188279
path:hsa05217[ Basal cell carcinoma ]	34	0.0634	0.188279
path:hsa00604[ Glycosphingolipid biosynthesis - ganglio series ]	12	0.0662	0.19366
path:hsa04110[ Cell cycle ]	98	0.0698	0.200545
path:hsa04510[ Focal adhesion ]	174	0.0706	0.200545
path:hsa00760[ Nicotinate and nicotinamide metabolism ]	11	0.0728	0.200833
path:hsa00010[ Glycolysis / Gluconeogenesis ]	47	0.0746	0.200833
path:hsa05214[ Glioma ]	59	0.0746	0.200833
path:hsa05322[ Systemic lupus erythematosus ]	78	0.0748	0.200833
path:hsa00960[ Alkaloid biosynthesis II ]	6	0.0786	0.206453
path:hsa04520[ Adherens junction ]	63	0.079	0.206453
path:hsa05222[ Small cell lung cancer ]	79	0.0872	0.224884
path:hsa00430[ Taurine and hypotaurine metabolism ]	4	0.0902	0.2296
path:hsa00920[ Sulfur metabolism ]	6	0.1122	0.279858
path:hsa00562[ Inositol phosphate metabolism ]	38	0.1128	0.279858
path:hsa00970[ Aminoacyl-tRNA biosynthesis ]	22	0.1176	0.28812
path:hsa05216[ Thyroid cancer ]	25	0.1208	0.288569
path:hsa04130[ SNARE interactions in vesicular transport ]	27	0.122	0.288569
path:hsa00590[ Arachidonic acid metabolism ]	37	0.1222	0.288569
path:hsa00791[ Atrazine degradation ]	5	0.128	0.298667
path:hsa04920[ Adipocytokine signaling pathway ]	57	0.133	0.300682
path:hsa04350[ TGF-beta signaling pathway ]	71	0.1332	0.300682
path:hsa00460[ Cyanoamino acid metabolism ]	3	0.1346	0.300682
path:hsa05120[ Epithelial cell signaling in Helicobacter pylori infection ]	56	0.135	0.300682
path:hsa00720[ Reductive carboxylate cycle (CO2 fixation) ]	7	0.1378	0.30347
path:hsa05014[ Amyotrophic lateral sclerosis (ALS) ]	46	0.1402	0.305324
path:hsa03410[ Base excision repair ]	24	0.1502	0.320843
path:hsa03430[ Mismatch repair ]	21	0.1506	0.320843
path:hsa05131[ Pathogenic Escherichia coli infection-EPEC ]	38	0.1538	0.324138
path:hsa05130[ Pathogenic Escherichia coli infection-EHEC ]	38	0.1572	0.327779
path:hsa00902[ Monoterpenoid biosynthesis ]	2	0.1618	0.329513
path:hsa04540[ Gap junction ]	78	0.1624	0.329513
path:hsa00440[ Aminophosphonate metabolism ]	4	0.1642	0.329513
path:hsa00290[ Valine, leucine and isoleucine biosynthesis ]	9	0.165	0.329513
path:hsa00900[ Terpenoid biosynthesis ]	5	0.1686	0.329513
path:hsa00240[ Pyrimidine metabolism ]	63	0.1688	0.329513
path:hsa00360[ Phenylalanine metabolism ]	17	0.1698	0.329513
path:hsa00830[ Retinol metabolism ]	36	0.1726	0.331663
path:hsa00550[ Peptidoglycan biosynthesis ]	2	0.1764	0.3332
path:hsa00051[ Fructose and mannose metabolism ]	26	0.1768	0.3332
path:hsa00564[ Glycerophospholipid metabolism ]	41	0.194	0.362133
path:hsa00271[ Methionine metabolism ]	15	0.1966	0.363525
path:hsa00220[ Urea cycle and metabolism of amino groups ]	23	0.1998	0.365989
path:hsa04120[ Ubiquitin mediated proteolysis ]	88	0.2048	0.370422
path:hsa03030[ DNA replication ]	30	0.206	0.370422
path:hsa00600[ Sphingolipid metabolism ]	26	0.2106	0.373636
path:hsa04720[ Long-term potentiation ]	62	0.2116	0.373636
path:hsa04020[ Calcium signaling pathway ]	145	0.2162	0.37835
path:hsa00983[ Drug metabolism - other enzymes ]	35	0.2238	0.388184
path:hsa04610[ Complement and coagulation cascades ]	61	0.227	0.390281
path:hsa04730[ Long-term depression ]	62	0.2308	0.390986
path:hsa00620[ Pyruvate metabolism ]	34	0.2314	0.390986
path:hsa03022[ Basal transcription factors ]	27	0.2352	0.392659
path:hsa00910[ Nitrogen metabolism ]	19	0.2366	0.392659
path:hsa04340[ Hedgehog signaling pathway ]	36	0.2384	0.392659
path:hsa00062[ Fatty acid elongation in mitochondria ]	9	0.2716	0.442539
path:hsa00630[ Glyoxylate and dicarboxylate metabolism ]	8	0.2732	0.442539
path:hsa03050[ Proteasome ]	38	0.2808	0.445312
path:hsa04916[ Melanogenesis ]	75	0.2824	0.445312
path:hsa04310[ Wnt signaling pathway ]	106	0.2834	0.445312
path:hsa00930[ Caprolactam degradation ]	7	0.284	0.445312
path:hsa00770[ Pantothenate and CoA biosynthesis ]	7	0.31	0.480351
path:hsa03060[ Protein export ]	7	0.314	0.480351
path:hsa00310[ Lysine degradation ]	29	0.3168	0.480351
path:hsa00680[ Methane metabolism ]	6	0.3182	0.480351
path:hsa00400[ Phenylalanine, tyrosine and tryptophan biosynthesis ]	7	0.3186	0.480351
path:hsa00230[ Purine metabolism ]	110	0.329	0.486661
path:hsa00330[ Arginine and proline metabolism ]	27	0.3326	0.486661
path:hsa00280[ Valine, leucine and isoleucine degradation ]	40	0.333	0.486661
path:hsa00640[ Propanoate metabolism ]	25	0.333	0.486661
path:hsa00643[ Styrene degradation ]	3	0.3352	0.486661
path:hsa03010[ Ribosome ]	65	0.3552	0.511317
path:hsa00071[ Fatty acid metabolism ]	38	0.3574	0.511317
path:hsa03440[ Homologous recombination ]	24	0.3652	0.51869
path:hsa00592[ alpha-Linolenic acid metabolism ]	9	0.3768	0.531315
path:hsa00281[ Geraniol degradation ]	3	0.4082	0.57148
path:hsa00603[ Glycosphingolipid biosynthesis - globo series ]	10	0.4196	0.582203
path:hsa04740[ Olfactory transduction ]	30	0.4218	0.582203
path:hsa03420[ Nucleotide excision repair ]	39	0.429	0.584756
path:hsa04330[ Notch signaling pathway ]	30	0.4318	0.584756
path:hsa00130[ Ubiquinone and menaquinone biosynthesis ]	2	0.4326	0.584756
path:hsa00563[ Glycosylphosphatidylinositol(GPI)-anchor biosynthesis ]	13	0.4452	0.592443
path:hsa00380[ Tryptophan metabolism ]	33	0.4466	0.592443
path:hsa00730[ Thiamine metabolism ]	3	0.4484	0.592443
path:hsa00601[ Glycosphingolipid biosynthesis - lacto and neolacto series ]	20	0.4524	0.592443
path:hsa00410[ beta-Alanine metabolism ]	20	0.4534	0.592443
path:hsa00625[ Tetrachloroethene degradation ]	2	0.4586	0.595269
path:hsa04912[ GnRH signaling pathway ]	83	0.4718	0.608374
path:hsa00361[ gamma-Hexachlorocyclohexane degradation ]	13	0.495	0.632545
path:hsa04614[ Renin-angiotensin system ]	14	0.497	0.632545
path:hsa00740[ Riboflavin metabolism ]	11	0.5088	0.643386
path:hsa05012[ Parkinson's disease ]	84	0.5128	0.644287
path:hsa00650[ Butanoate metabolism ]	29	0.5212	0.6468
path:hsa00030[ Pentose phosphate pathway ]	21	0.5214	0.6468
path:hsa00363[ Bisphenol A degradation ]	4	0.5524	0.680946
path:hsa00340[ Histidine metabolism ]	19	0.5584	0.682226
path:hsa00300[ Lysine biosynthesis ]	3	0.5604	0.682226
path:hsa00533[ Keratan sulfate biosynthesis ]	10	0.5748	0.695437
path:hsa00510[ N-Glycan biosynthesis ]	23	0.587	0.70584
path:hsa03450[ Non-homologous end-joining ]	7	0.6116	0.730937
path:hsa00534[ Heparan sulfate biosynthesis ]	13	0.6238	0.740999
path:hsa00500[ Starch and sucrose metabolism ]	29	0.633	0.747398
path:hsa04530[ Tight junction ]	93	0.6412	0.752546
path:hsa00512[ O-Glycan biosynthesis ]	10	0.6502	0.758567
path:hsa04080[ Neuroactive ligand-receptor interaction ]	171	0.656	0.760805
path:hsa05010[ Alzheimer's disease ]	126	0.6838	0.788381
path:hsa00190[ Oxidative phosphorylation ]	85	0.6894	0.790189
path:hsa00632[ Benzoate degradation via CoA ligation ]	11	0.6936	0.790381
path:hsa00040[ Pentose and glucuronate interconversions ]	13	0.702	0.795329
path:hsa00471[ D-Glutamine and D-glutamate metabolism ]	4	0.7112	0.801122
path:hsa00903[ Limonene and pinene degradation ]	14	0.724	0.81088
path:hsa04950[ Maturity onset diabetes of the young ]	19	0.7432	0.825193
path:hsa03020[ RNA polymerase ]	20	0.7452	0.825193
path:hsa00480[ Glutathione metabolism ]	35	0.754	0.830247
path:hsa05110[ Vibrio cholerae infection ]	47	0.7652	0.837873
path:hsa00232[ Caffeine metabolism ]	7	0.779	0.848244
path:hsa00072[ Synthesis and degradation of ketone bodies ]	7	0.8152	0.882758
path:hsa05016[ Huntington's disease ]	131	0.8318	0.891532
path:hsa02010[ ABC transporters ]	32	0.8324	0.891532
path:hsa00053[ Ascorbate and aldarate metabolism ]	14	0.8682	0.924822
path:hsa00790[ Folate biosynthesis ]	18	0.8786	0.92963
path:hsa00780[ Biotin metabolism ]	2	0.8822	0.92963
path:hsa00860[ Porphyrin and chlorophyll metabolism ]	26	0.8938	0.936817
path:hsa04260[ Cardiac muscle contraction ]	55	0.9148	0.948924
path:hsa04140[ Regulation of autophagy ]	24	0.9258	0.948924
path:hsa00251[ Glutamate metabolism ]	20	0.9292	0.948924
path:hsa00532[ Chondroitin sulfate biosynthesis ]	7	0.9292	0.948924
path:hsa00520[ Nucleotide sugars metabolism ]	5	0.934	0.948924
path:hsa00140[ C21-Steroid hormone metabolism ]	11	0.9344	0.948924
path:hsa04742[ Taste transduction ]	20	0.9426	0.952318
path:hsa00950[ Alkaloid biosynthesis I ]	5	0.9506	0.9534
path:hsa00150[ Androgen and estrogen metabolism ]	27	0.9534	0.9534
path:hsa00785[ Lipoic acid metabolism ]	2	0.9724	0.9724
