# Supplementary material for: Identification of functional modules that correlate with phenotypic difference: the influence of network topology
Source: Genome Biol. 2010 Feb 26;11(2):R23. doi: 10.1186/gb-2010-11-2-r23 (PMC2872883; doi:10.1186/gb-2010-11-2-r23)
Supplement: Additional file 2 — A zip file containing the simulation output files of six test sets. [file gb-2010-11-2-r23-S2.zip › Rhe_gene.log]

HUMAN_CASE/hsa00010.gene	na	AKR1A1	ADH1A	ADH1B	ADH1C	ADH4	ADH5	ADH6	GALM	ADH7	LDHAL6A	DLAT	DLD	ENO1	ENO2	ENO3	ALDH2	ALDH3A1	ALDH1B1	ALDH1A3	FBP1	ALDH3B1	ALDH3B2	ALDH9A1	ALDH3A2	ALDOA	ALDOB	ALDOC	G6PC	GAPDH	GCK	GPI	HK1	HK2	HK3	LDHA	LDHB	LDHC	PGAM4	ALDH7A1	PCK1	PCK2	PDHA1	PDHA2	PDHB	PFKL	PFKM	PFKP	PGAM1
path:hsa00010	Glycolysis / Gluconeogenesis
Identifier	Raw score	Weight	Final Score	Annotation
AKR1A1	4.097500	1.169271	5.202365
ADH1A	5.351770	1.000000	5.351770
ADH1B	4.562250	1.070964	5.081089
ADH1C	6.158850	1.080350	7.127482
ADH5	2.360710	1.116387	2.608916
ADH7	0.273656	1.084971	0.245123
DLAT	1.537600	1.230890	1.698180
DLD	0.158171	1.000000	0.158171
ENO1	0.867636	1.099050	0.855519
ENO2	2.097070	1.072649	2.212982
ENO3	0.175993	1.103139	0.147122
ALDH2	2.028670	1.084988	2.154372
ALDH3A1	0.272210	1.073022	0.247537
ALDH1B1	1.034430	1.000000	1.034430
ALDH1A3	1.419880	1.095147	1.468040
FBP1	2.570360	1.096005	2.814202
ALDH3B1	2.004980	1.122686	2.183608
ALDH9A1	1.481720	1.000000	1.481720
ALDH3A2	0.146740	1.133450	0.113586
ALDOA	1.782290	1.097199	1.885269
ALDOB	0.269253	1.084740	0.240920
ALDOC	1.447260	1.124627	1.515497
G6PC	0.661666	1.000000	0.661666
GAPDH	0.325974	1.000000	0.325974
GCK	0.068852	1.000000	0.068852
GPI	1.057920	1.100839	1.063944
HK3	5.408250	1.191434	7.471173
LDHA	1.744960	1.118549	1.864013
LDHB	3.372050	1.096735	3.792797
LDHC	1.275180	1.057961	1.293274
ALDH7A1	1.098710	1.161751	1.115568
PCK1	3.719290	1.136526	4.449823
PCK2	0.255671	1.084418	0.227866
PDHA1	2.576850	1.078055	2.774449
PDHA2	2.062740	1.135127	2.274755
PDHB	2.019310	1.104932	2.173845
PFKL	1.671590	1.135183	1.791815
PFKM	1.296080	1.233008	1.376816
PFKP	0.314976	1.089604	0.284002
PGAM1	1.046320	1.135753	1.052771
PGAM2	0.643286	1.137968	0.605299
PGK1	3.134790	1.226456	4.060485
PGM1	1.246310	1.191434	1.299967
PKLR	1.819880	1.061688	1.888358
PKM2	1.512880	1.100832	1.577374
BPGM	1.838700	1.084872	1.936246
FBP2	0.062188	1.059098	0.052774
HUMAN_CASE/hsa00020.gene	na	CS	DLAT	DLD	DLST	FH	similar to hCG1791842 [EC:6.2.1.4 6.2.1.5]	IDH1	IDH2	IDH3A	IDH3B	IDH3G	MDH1	MDH2	ACLY	ACO1	OGDH	ACO2	PC	PCK1	PCK2	PDHA1	PDHA2	PDHB	OGDHL	SDHA	SDHB	SDHC	SDHD	hCG_1776980	similar to Succinate dehydrogenase [ubiquinone] cytochrome b small subunit	mitochondrial precursor (CybS) (Succinate-ubiquinone reductase membrane anchor subunit) (QPs3) (CII-4) (Succinate dehydrogenase complex subunit D) (Succinate-ubiquinone oxi... [EC:1.3.5.1]	SUCLG2	SUCLG1	SUCLA2
path:hsa00020	Citrate cycle (TCA cycle)
Identifier	Raw score	Weight	Final Score	Annotation
CS	3.123640	1.105668	3.523146
DLAT	1.537600	1.110945	1.612771
DLD	0.158171	1.106434	0.129983
DLST	3.426540	1.055116	3.667204
FH	0.211580	1.128538	0.173290
IDH1	0.029286	1.122163	0.019026
IDH2	1.794710	1.000000	1.794710
IDH3A	1.147480	1.122849	1.167037
IDH3B	1.903500	1.095378	2.024026
IDH3G	1.174680	1.211986	1.215462
MDH1	0.590361	1.094860	0.561573
MDH2	0.737012	1.139823	0.706227
ACLY	5.934920	1.159960	7.890972
ACO1	2.178290	1.136399	2.422335
OGDH	0.115430	1.107260	0.091568
PC	3.136930	1.183326	3.868363
PCK1	3.719290	1.099034	4.235988
PCK2	0.255671	1.180889	0.199773
PDHA1	2.576850	1.000000	2.576850
PDHA2	2.062740	1.230890	2.438072
PDHB	2.019310	1.000000	2.019310
SDHA	1.305230	1.122832	1.348643
SDHB	0.113781	1.181880	0.076628
SDHC	3.661600	1.083704	4.081807
SDHD	0.417148	1.115911	0.376945
SUCLG2	2.647930	1.094696	2.903716
SUCLA2	0.485611	1.136634	0.439972
HUMAN_CASE/hsa00030.gene	na	FBP1	PRPS1L1	ALDOA	ALDOB	RPIA	ALDOC	G6PD	PGLS	GPI	DERA	PFKL	PFKM	PFKP	PGD	PGM1	PGM2	PRPS1	PRPS2	RPE	RBKS	TALDO1	TKT	TKTL1	TKTL2	FBP2	H6PD
path:hsa00030	Pentose phosphate pathway
Identifier	Raw score	Weight	Final Score	Annotation
FBP1	2.570360	1.110579	2.853189
PRPS1L1	0.134178	1.074655	0.115494
ALDOA	1.782290	1.097976	1.886115
ALDOB	0.269253	1.118484	0.230486
RPIA	0.382721	1.098937	0.348028
ALDOC	1.447260	1.112472	1.508702
G6PD	2.312320	1.183611	2.697064
GPI	1.057920	1.085321	1.063014
PFKL	1.671590	1.127273	1.784548
PFKM	1.296080	1.233008	1.376816
PFKP	0.314976	1.089604	0.284002
PGD	1.689920	1.000000	1.689920
PGM1	1.246310	1.000000	1.246310
PRPS1	1.093310	1.000000	1.093310
PRPS2	0.617959	1.097493	0.589630
RPE	0.014935	1.094582	0.010035
TALDO1	1.344390	1.129144	1.396766
TKT	5.868860	1.112954	7.167454
TKTL1	1.195270	1.089804	1.214571
FBP2	0.062188	1.059098	0.052774
H6PD	0.467940	1.183611	0.407036
HUMAN_CASE/hsa00040.gene	na	UGT2B11	UGT2A1	AKR1B1	GUSB	DCXR	UGT2B28	UGT1A10	UGT1A8	UGT1A7	UGT1A6	UGT1A5	UGT1A9	UGT1A4	UGT1A1	UGT1A3	RPE	UGDH	UGP2	UGT2B4	UGT2B7	UGT2B10	UGT2B15	UGT2B17	UGT2A3	XYLB
path:hsa00040	Pentose and glucuronate interconversions
Identifier	Raw score	Weight	Final Score	Annotation
UGT2B11	0.750519	1.000000	0.750519
UGT2A1	1.000040	1.078373	1.000043
AKR1B1	1.326980	1.000000	1.326980
GUSB	2.909170	1.110996	3.275259
UGT1A4	0.689433	1.000000	0.689433
RPE	0.014935	1.000000	0.014935
UGDH	0.938096	1.079961	0.933315
UGP2	1.260580	1.061472	1.278653
UGT2B4	1.195600	1.000000	1.195600
UGT2B7	1.204150	1.091495	1.224792
UGT2B15	1.004690	1.131346	1.005308
UGT2B17	1.556360	1.000000	1.556360
XYLB	5.450540	1.000000	5.450540
HUMAN_CASE/hsa00051.gene	na	FUK	FBP1	ALDOA	ALDOB	ALDOC	AKR1B1	GCK	GMDS	PHPT1	GMPPB	GMPPA	HK1	HK2	HK3	KHK	MPI	PFKFB1	PFKFB2	PFKFB3	PFKFB4	PFKL	PFKM	PFKP	PMM1	PMM2	AKR1B10	SORD	TPI1	TSTA3	RCTPI1	HSD3B7	MTMR1	FBP2	FPGT	MTMR2	MTMR6
path:hsa00051	Fructose and mannose metabolism
Identifier	Raw score	Weight	Final Score	Annotation
FBP1	2.570360	1.095331	2.812412
ALDOA	1.782290	1.124141	1.914851
ALDOB	0.269253	1.117219	0.230868
ALDOC	1.447260	1.105517	1.504828
AKR1B1	1.326980	1.067781	1.352671
GCK	0.068852	1.113104	0.050872
GMDS	1.651100	1.000000	1.651100
HK3	5.408250	1.113896	6.554647
KHK	0.713048	1.092084	0.691184
MPI	0.147677	1.148327	0.111199
PFKFB1	2.366180	1.076586	2.527521
PFKFB2	1.526890	1.130267	1.613437
PFKFB3	2.048310	1.120405	2.233002
PFKFB4	0.886852	1.097120	0.876570
PFKL	1.671590	1.085335	1.746508
PFKM	1.296080	1.153378	1.348674
PFKP	0.314976	1.102326	0.279858
PMM2	1.414540	1.000000	1.414540
AKR1B10	2.674900	1.000000	2.674900
SORD	2.269320	1.086755	2.436529
TSTA3	0.267379	1.193420	0.207168
MTMR1	1.635890	1.122896	1.737895
FBP2	0.062188	1.088031	0.048698
FPGT	0.672118	1.193420	0.622401
MTMR2	1.761160	1.118168	1.882974
MTMR6	0.530071	1.074161	0.505697
HUMAN_CASE/hsa00052.gene	na	AKR1B1	G6PC	GAA	GALE	GALK1	GALK2	GALT	GANC	GCK	B4GALT1	GLA	GLB1	HK1	HK2	HK3	LALBA	LCT	PFKL	PFKM	PFKP	PGM1	PGM2	G6PC2	similar to Maltase-glucoamylase	intestinal [EC:3.2.1.3 3.2.1.20]	UGP2	B4GALT2	MGAM
path:hsa00052	Galactose metabolism
Identifier	Raw score	Weight	Final Score	Annotation
AKR1B1	1.326980	1.061215	1.350161
G6PC	0.661666	1.000000	0.661666
GAA	2.503210	1.000000	2.503210
GALE	0.547107	1.110171	0.511936
GALK1	0.000716	1.101550	0.000343
GALK2	0.454188	1.082578	0.425531
GALT	1.561800	1.096301	1.630316
GCK	0.068852	1.000000	0.068852
B4GALT1	2.092960	1.073667	2.209990
GLB1	7.835220	1.296302	14.419847
HK3	5.408250	1.170769	7.215059
LALBA	0.123757	1.000000	0.123757
LCT	0.143282	1.108377	0.116076
PFKL	1.671590	1.000000	1.671590
PFKM	1.296080	1.000000	1.296080
PFKP	0.314976	1.000000	0.314976
PGM1	1.246310	1.191434	1.299967
UGP2	1.260580	1.104355	1.291414
B4GALT2	0.336912	1.091804	0.304888
MGAM	0.622033	1.000000	0.622033
HUMAN_CASE/hsa00053.gene	na	UGT2B11	UGT2A1	ALDH2	ALDH3A1	ALDH1B1	ALDH9A1	ALDH3A2	ALDH7A1	UGT2B28	UGT1A10	UGT1A8	UGT1A7	UGT1A6	UGT1A5	UGT1A9	UGT1A4	UGT1A1	UGT1A3	MIOX	UGDH	UGT2B4	UGT2B7	UGT2B10	UGT2B15	UGT2B17	UGT2A3
path:hsa00053	Ascorbate and aldarate metabolism
Identifier	Raw score	Weight	Final Score	Annotation
UGT2B11	0.750519	1.000000	0.750519
UGT2A1	1.000040	1.000000	1.000040
ALDH2	2.028670	1.000000	2.028670
ALDH3A1	0.272210	1.000000	0.272210
ALDH1B1	1.034430	1.000000	1.034430
ALDH9A1	1.481720	1.000000	1.481720
ALDH3A2	0.146740	1.000000	0.146740
ALDH7A1	1.098710	1.000000	1.098710
UGT1A4	0.689433	1.000000	0.689433
UGDH	0.938096	1.000000	0.938096
UGT2B4	1.195600	1.000000	1.195600
UGT2B7	1.204150	1.000000	1.204150
UGT2B15	1.004690	1.000000	1.004690
UGT2B17	1.556360	1.000000	1.556360
HUMAN_CASE/hsa00061.gene	na	FASN	MCAT	ACACA	ACACB	OXSM	OLAH
path:hsa00061	Fatty acid biosynthesis
Identifier	Raw score	Weight	Final Score	Annotation
FASN	10.649400	1.128091	14.418384
ACACA	2.175850	1.096321	2.345038
ACACB	5.270440	1.103659	6.261420
HUMAN_CASE/hsa00062.gene	na	ACAA2	ECHS1	HSD17B10	HADHA	HADHB	HADH	HSD17B4	MECR	PPT1	PPT2
path:hsa00062	Fatty acid elongation in mitochondria
Identifier	Raw score	Weight	Final Score	Annotation
ACAA2	0.259161	1.115901	0.221616
ECHS1	1.515920	1.143764	1.609352
HSD17B10	1.317110	1.126969	1.363987
HADHA	1.250760	1.000000	1.250760
HADHB	1.801840	1.208381	2.037055
HADH	2.453600	1.131957	2.762111
HSD17B4	1.437600	1.211267	1.552179
PPT1	4.513180	1.000000	4.513180
PPT2	2.292990	1.000000	2.292990
HUMAN_CASE/hsa00071.gene	na	ACAA2	PECI	ADH1A	ADH1B	ADH1C	CPT1C	ADH4	ADH5	ADH6	ADH7	CPT1A	CPT1B	CPT2	CYP4A11	DCI	ECHS1	EHHADH	ALDH2	ALDH3A1	ACSL1	ACSL3	ACSL4	ALDH1B1	ALDH9A1	ALDH3A2	ACSL6	GCDH	CYP4A22	ACAA1	HSD17B10	HADHA	HADHB	HADH	HSD17B4	ACADL	ACADM	ACADS	ACADSB	ACADVL	ACAT1	ACAT2	ALDH7A1	ACOX1	ACSL5	ACOX3
path:hsa00071	Fatty acid metabolism
Identifier	Raw score	Weight	Final Score	Annotation
ACAA2	0.259161	1.147865	0.212254
ADH1A	5.351770	1.000000	5.351770
ADH1B	4.562250	1.069956	5.073326
ADH1C	6.158850	1.099490	7.379842
ADH5	2.360710	1.123340	2.624544
ADH7	0.273656	1.000000	0.273656
CPT1A	0.887851	1.119502	0.875320
CPT1B	0.877334	1.144379	0.860913
CYP4A11	0.878048	1.000000	0.878048
DCI	1.367970	1.000000	1.367970
ECHS1	1.515920	1.155144	1.616989
EHHADH	1.877060	1.084309	1.979406
ALDH2	2.028670	1.084988	2.154372
ALDH3A1	0.272210	1.102204	0.238314
ACSL1	4.380130	1.175229	5.674067
ACSL3	1.078660	1.120896	1.088580
ACSL4	0.105243	1.169890	0.071792
ALDH1B1	1.034430	1.000000	1.034430
ALDH9A1	1.481720	1.000000	1.481720
ALDH3A2	0.146740	1.133450	0.113586
ACSL6	0.977105	1.104894	0.974734
GCDH	3.863580	1.119705	4.542090
ACAA1	2.943380	1.107648	3.306106
HSD17B10	1.317110	1.095692	1.352287
HADHA	1.250760	1.072230	1.271139
HADHB	1.801840	1.124013	1.938332
HADH	2.453600	1.131957	2.762111
HSD17B4	1.437600	1.161210	1.524231
ACADL	0.911269	1.153376	0.898374
ACADM	1.020930	1.100847	1.023065
ACADS	2.602480	1.132034	2.952791
ACADSB	0.793193	1.095577	0.775822
ACADVL	1.076960	1.088406	1.084042
ACAT1	1.117770	1.066086	1.126025
ACAT2	1.612450	1.118652	1.706495
ALDH7A1	1.098710	1.000000	1.098710
ACOX1	1.615390	1.145011	1.731729
ACOX3	0.509204	1.126821	0.467433
HUMAN_CASE/hsa00072.gene	na	HMGCL	HMGCS1	HMGCS2	ACAT1	ACAT2	OXCT1	BDH2	BDH1	OXCT2
path:hsa00072	Synthesis and degradation of ketone bodies
Identifier	Raw score	Weight	Final Score	Annotation
HMGCL	3.448230	1.105005	3.926869
HMGCS1	1.326290	1.105005	1.366206
HMGCS2	0.876327	1.000000	0.876327
ACAT1	1.117770	1.000000	1.117770
ACAT2	1.612450	1.000000	1.612450
OXCT1	1.495330	1.102506	1.558291
BDH1	0.700198	1.102506	0.675080
HUMAN_CASE/hsa00100.gene	na	PMVK	EBP	CYP27B1	CYP51A1	DHCR7	DHCR24	NQO1	FDFT1	FDPS	GGCX	HMGCR	IDI1	LSS	MVD	MVK	NSDHL	HSD17B7	SC4MOL	SC5DL	SQLE	TM7SF2	VKORC1	IDI2	GGPS1
path:hsa00100	Biosynthesis of steroids
Identifier	Raw score	Weight	Final Score	Annotation
PMVK	0.207234	1.000000	0.207234
EBP	0.387581	1.000000	0.387581
CYP27B1	2.516230	1.000000	2.516230
CYP51A1	0.044664	1.069836	0.035948
DHCR7	4.380940	1.237047	6.217979
DHCR24	4.179150	1.204537	5.599169
NQO1	1.513920	1.000000	1.513920
FDFT1	2.958240	1.140873	3.446589
FDPS	3.521110	1.190602	4.475873
GGCX	3.493840	1.000000	3.493840
HMGCR	0.259432	1.000000	0.259432
IDI1	1.875720	1.117087	2.019075
LSS	2.827150	1.000000	2.827150
MVD	3.220100	1.208739	4.110376
MVK	0.627661	1.000000	0.627661
SC4MOL	1.565050	1.067620	1.613178
SQLE	0.851561	1.000000	0.851561
TM7SF2	1.751530	1.098089	1.850522
GGPS1	0.340841	1.121649	0.299011
HUMAN_CASE/hsa00120.gene	na	ACAA2	CEL	SLC27A5	AKR1C4	ADH1A	ADH1B	ADH1C	ADH4	ADH5	ADH6	ADH7	CYP7A1	CYP27A1	ALDH2	ALDH3A1	ALDH1B1	ALDH9A1	ALDH3A2	ACAD9	ACAA1	HADHB	LIPA	ALDH7A1	BAAT	AKR1B10	SOAT1	SRD5A1	SRD5A2	AKR1D1	HSD3B7	SOAT2
path:hsa00120	Bile acid biosynthesis
Identifier	Raw score	Weight	Final Score	Annotation
ACAA2	0.259161	1.000000	0.259161
AKR1C4	0.197909	1.000000	0.197909
ADH1A	5.351770	1.000000	5.351770
ADH1B	4.562250	1.069956	5.073326
ADH1C	6.158850	1.080350	7.127482
ADH5	2.360710	1.144152	2.671884
ADH7	0.273656	1.000000	0.273656
CYP7A1	0.761088	1.108603	0.738853
CYP27A1	0.805926	1.196903	0.772404
ALDH2	2.028670	1.075100	2.139355
ALDH3A1	0.272210	1.073022	0.247537
ALDH1B1	1.034430	1.000000	1.034430
ALDH9A1	1.481720	1.085093	1.532135
ALDH3A2	0.146740	1.133450	0.113586
ACAA1	2.943380	1.000000	2.943380
HADHB	1.801840	1.066403	1.873685
LIPA	3.250530	1.054245	3.465174
ALDH7A1	1.098710	1.000000	1.098710
BAAT	0.871808	1.000000	0.871808
AKR1B10	2.674900	1.000000	2.674900
SRD5A1	3.926580	1.000000	3.926580
SRD5A2	0.016093	1.000000	0.016093
AKR1D1	1.360210	1.000000	1.360210
SOAT2	0.813248	1.217435	0.777504
HUMAN_CASE/hsa00130.gene	na	COQ7	COQ2	COQ6	COQ3	COQ5
path:hsa00130	Ubiquinone and menaquinone biosynthesis
Identifier	Raw score	Weight	Final Score	Annotation
COQ7	1.362110	1.000000	1.362110
COQ2	1.339820	1.000000	1.339820
HUMAN_CASE/hsa00140.gene	na	AKR1C4	CYP11A1	CYP11B1	CYP11B2	CYP17A1	CYP21A2	HSD3B1	HSD3B2	HSD11B1	HSD11B2	AKR1D1
path:hsa00140	C21-Steroid hormone metabolism
Identifier	Raw score	Weight	Final Score	Annotation
AKR1C4	0.197909	1.000000	0.197909
CYP11A1	0.636896	1.134520	0.599393
CYP11B1	1.341400	1.097353	1.380310
CYP11B2	1.272430	1.083001	1.298131
CYP17A1	0.701321	1.082422	0.681109
CYP21A2	1.539670	1.065199	1.583608
HSD3B1	0.204113	1.112367	0.170735
HSD3B2	0.409743	1.100338	0.374655
HSD11B1	0.311866	1.090794	0.280558
HSD11B2	0.335330	1.237776	0.258607
AKR1D1	1.360210	1.106235	1.405399
HUMAN_CASE/hsa00150.gene	na	UGT2B11	UGT2A1	AKR1C4	WBSCR22	METTL6	CYP11B1	CYP11B2	CYP19A1	HSD3B1	HSD3B2	HSD11B1	HSD11B2	HSD17B1	HSD17B3	HSD17B2	STS	ARSD	ARSE	HSD17B12	HEMK1	LCMT1	HSD17B7	UGT2B28	UGT1A10	UGT1A8	UGT1A7	UGT1A6	UGT1A5	UGT1A9	UGT1A4	UGT1A1	UGT1A3	METTL2B	TRMT11	SRD5A1	SRD5A2	AKR1D1	SULT1E1	SULT2B1	UGT2B4	UGT2B7	UGT2B10	UGT2B15	UGT2B17	HSD17B8	UGT2A3	LCMT2
path:hsa00150	Androgen and estrogen metabolism
Identifier	Raw score	Weight	Final Score	Annotation
UGT2B11	0.750519	1.115413	0.726067
UGT2A1	1.000040	1.143082	1.000046
AKR1C4	0.197909	1.107384	0.166310
WBSCR22	0.515425	1.148614	0.467078
CYP11B1	1.341400	1.087644	1.376379
CYP11B2	1.272430	1.122633	1.310586
CYP19A1	1.932060	1.150441	2.133289
HSD3B1	0.204113	1.106919	0.172220
HSD3B2	0.409743	1.108678	0.371878
HSD11B1	0.311866	1.000000	0.311866
HSD11B2	0.335330	1.056538	0.315242
HSD17B1	0.943032	1.148949	0.934829
HSD17B3	1.503640	1.128796	1.584745
HSD17B2	0.160239	1.150712	0.121595
STS	0.635448	1.000000	0.635448
ARSD	2.100100	1.084573	2.236107
ARSE	0.103147	1.128254	0.077078
UGT1A4	0.689433	1.103840	0.663317
SRD5A1	3.926580	1.065769	4.296175
SRD5A2	0.016093	1.113776	0.010060
AKR1D1	1.360210	1.090083	1.398433
SULT2B1	0.829294	1.074601	0.817794
UGT2B4	1.195600	1.118836	1.221254
UGT2B7	1.204150	1.114272	1.229986
UGT2B15	1.004690	1.115745	1.005234
UGT2B17	1.556360	1.107268	1.631989
HSD17B8	1.408940	1.094694	1.455431
HUMAN_CASE/hsa00190.gene	na	UQCRFSL1	similar to cytochrome c oxidase subunit VIc [EC:1.9.3.1]	similar to hCG1809973 [EC:3.6.3.14]	COX17	TCIRG1	ATP5H	ATP5L	UQCR	COX6B2	NDUFA11	ATP6V1G3	COX4I1	COX5B	COX6A1	COX6A2	COX6B1	COX6C	COX7A1	COX7A2	COX7B	COX7C	COX8A	COX10	COX11	COX15	CYC1	ATP6V0E2	COX7B2	ATP6V0A2	ATP6V0D2	ATP6V1C2	PPA2	UQCRQ	UCRC	COX8C	NDUFS7	similar to hCG1639781 [EC:3.6.3.14]	hCG_25371	UQCRHL	ATP6	ATP8	COX1	COX2	COX3	CYTB	ND1	ND2	ND3
path:hsa00190	Oxidative phosphorylation
Identifier	Raw score	Weight	Final Score	Annotation
COX17	0.709364	1.000000	0.709364
TCIRG1	1.968550	1.000000	1.968550
ATP5H	0.411609	1.000000	0.411609
ATP5L	1.908620	1.070528	1.997644
UQCR	0.154709	1.000000	0.154709
COX4I1	0.303602	1.000000	0.303602
COX5B	0.803848	1.000000	0.803848
COX6A1	0.006288	1.000000	0.006288
COX6A2	0.593986	1.000000	0.593986
COX6B1	0.288378	1.000000	0.288378
COX6C	1.028260	1.000000	1.028260
COX7A1	1.518740	1.000000	1.518740
COX7A2	0.296607	1.000000	0.296607
COX7B	0.381709	1.000000	0.381709
COX7C	1.764510	1.000000	1.764510
COX8A	1.971490	1.000000	1.971490
COX10	1.452260	1.000000	1.452260
COX11	0.903106	1.000000	0.903106
CYC1	0.150064	1.000000	0.150064
ATP6V0A2	1.448500	1.000000	1.448500
UQCRQ	0.138051	1.000000	0.138051
NDUFS7	0.282991	1.000000	0.282991
NDUFA1	0.352998	1.000000	0.352998
NDUFA2	0.416928	1.000000	0.416928
NDUFA5	0.700574	1.000000	0.700574
NDUFA6	1.219280	1.000000	1.219280
NDUFA7	0.392444	1.000000	0.392444
NDUFA9	0.886342	1.000000	0.886342
NDUFB3	1.396830	1.000000	1.396830
NDUFB5	1.999320	1.000000	1.999320
NDUFB6	0.807368	1.000000	0.807368
NDUFB7	0.317497	1.000000	0.317497
NDUFB8	0.454362	1.000000	0.454362
NDUFC1	1.607830	1.000000	1.607830
NDUFS1	0.251703	1.000000	0.251703
NDUFS2	1.742810	1.000000	1.742810
NDUFS3	1.498510	1.000000	1.498510
NDUFV1	2.341020	1.000000	2.341020
NDUFS4	1.050360	1.000000	1.050360
NDUFS5	2.569590	1.000000	2.569590
NDUFS6	0.138145	1.000000	0.138145
NDUFS8	2.084530	1.000000	2.084530
NDUFV2	1.784320	1.000000	1.784320
ATP12A	0.147787	1.000000	0.147787
ATP4A	0.815637	1.000000	0.815637
ATP4B	4.217890	1.070528	4.668551
ATP5A1	3.154090	1.000000	3.154090
ATP5B	2.915160	1.000000	2.915160
ATP5C1	0.416763	1.000000	0.416763
ATP5D	1.627910	1.000000	1.627910
ATP6V1D	1.367690	1.000000	1.367690
ATP5F1	1.532210	1.000000	1.532210
ATP5G1	0.039652	1.000000	0.039652
ATP6V1H	1.897220	1.000000	1.897220
ATP5G2	0.430915	1.000000	0.430915
ATP5G3	0.086266	1.000000	0.086266
ATP5I	1.828250	1.000000	1.828250
ATP5J	0.908708	1.000000	0.908708
ATP6V1A	2.680990	1.000000	2.680990
ATP6V1B1	0.559768	1.000000	0.559768
ATP6V1B2	0.913277	1.000000	0.913277
ATP6V0C	1.554210	1.000000	1.554210
ATP6V1C1	0.281986	1.000000	0.281986
ATP6V1E1	0.655653	1.000000	0.655653
ATP6V0B	2.023180	1.000000	2.023180
ATP6V1G2	1.363710	1.000000	1.363710
ATP6V0A1	0.272129	1.000000	0.272129
ATP6AP1	0.326115	1.000000	0.326115
ATP5O	0.180270	1.000000	0.180270
SDHA	1.305230	1.000000	1.305230
SDHB	0.113781	1.000000	0.113781
SDHC	3.661600	1.000000	3.661600
SDHD	0.417148	1.000000	0.417148
UQCRB	0.734401	1.000000	0.734401
UQCRC1	0.584207	1.000000	0.584207
UQCRC2	0.778268	1.000000	0.778268
UQCRFS1	2.322130	1.000000	2.322130
UQCRH	0.163680	1.000000	0.163680
ATP6V0E1	3.230300	1.000000	3.230300
ATP6V0D1	1.805560	1.000000	1.805560
COX7A2L	0.001024	1.000000	0.001024
ATP6V1F	0.413558	1.000000	0.413558
COX5A	1.777360	1.000000	1.777360
ATP6V1G1	0.287105	1.000000	0.287105
ATP5J2	0.935450	1.000000	0.935450
HUMAN_CASE/hsa00220.gene	na	SAT2	ADC	CPS1	NAGS	ALDH2	ALDH3A1	ALDH1B1	ALDH9A1	ALDH3A2	ABP1	AMD1	GATM	ARG1	ARG2	MAOA	MAOB	ASL	ASS1	MTAP	ODC1	OTC	ALDH7A1	ALDH18A1	SAT1	SMS	SRM	AGMAT	ACY1
path:hsa00220	Urea cycle and metabolism of amino groups
Identifier	Raw score	Weight	Final Score	Annotation
CPS1	0.103673	1.000000	0.103673
ALDH2	2.028670	1.099164	2.176084
ALDH3A1	0.272210	1.133980	0.228661
ALDH1B1	1.034430	1.082882	1.037336
ALDH9A1	1.481720	1.179863	1.590306
ALDH3A2	0.146740	1.107448	0.119398
ABP1	0.084220	1.162526	0.056334
AMD1	1.051910	1.103929	1.057457
GATM	3.143880	1.162900	3.788815
ARG1	1.143130	1.147386	1.165891
ARG2	0.226177	1.098810	0.195282
MAOA	7.663410	1.075066	8.929183
MAOB	2.170210	1.097576	2.340650
ASL	0.448389	1.110234	0.410445
ASS1	3.051010	1.074817	3.316562
MTAP	1.797720	1.100026	1.906343
ODC1	1.943790	1.083163	2.054255
OTC	0.380642	1.122800	0.338068
ALDH7A1	1.098710	1.000000	1.098710
SAT1	0.609100	1.183983	0.556000
SMS	0.510550	1.136481	0.465791
SRM	2.674780	1.159476	3.129179
ACY1	0.574167	1.152615	0.527550
HUMAN_CASE/hsa00230.gene	na	ADA	NME6	PAICS	POLR3G	ADCY1	POLD3	ADCY2	PDE10A	ADCY3	ADCY5	POLR3A	NUDT5	ADCY6	ADCY7	ADCY8	ADCY9	AK7	ADSSL1	CANT1	ADK	ADSL	ADSS	DCK	POLR3H	DGUOK	ADCY4	AK1	AK2	AK3L1	PRPS1L1	FHIT	NT5C2	POLA2	POLR2J2	POLR1A	GART	AK5	AMPD1	AMPD2	PDE7B	AMPD3	GMPR	GUCY1A2	GUCY1A3	GUCY1B3	GUCY2C	GUCY2F	GUK1
path:hsa00230	Purine metabolism
Identifier	Raw score	Weight	Final Score	Annotation
ADA	1.693950	1.092547	1.778626
NME6	1.432830	1.092148	1.481111
PAICS	0.209796	1.000000	0.209796
POLR3G	0.366723	1.089183	0.335339
ADCY1	0.430030	1.080062	0.401935
POLD3	0.001078	1.132383	0.000436
ADCY2	2.028820	1.108813	2.191168
PDE10A	1.293750	1.071176	1.317685
ADCY3	0.830839	1.102683	0.815178
ADCY6	1.477610	1.117742	1.547120
ADCY7	3.979000	1.141000	4.834392
ADCY8	0.488675	1.116567	0.449542
ADCY9	0.513613	1.136805	0.468867
ADK	0.776695	1.084872	0.760214
ADSL	2.751850	1.106317	3.064532
ADSS	0.658622	1.087449	0.635004
DCK	1.417010	1.106407	1.470551
POLR3H	2.878480	1.079088	3.129519
DGUOK	1.224770	1.123551	1.255838
AK1	1.292620	1.092934	1.323824
AK2	1.140580	1.131662	1.160505
PRPS1L1	0.134178	1.000000	0.134178
FHIT	2.253460	1.000000	2.253460
NT5C2	0.236951	1.136905	0.194557
POLA2	2.262760	1.136172	2.528893
GART	2.090490	1.063262	2.190320
AMPD1	2.440010	1.104723	2.678923
AMPD2	1.097640	1.104207	1.108348
AMPD3	3.775620	1.117033	4.410776
GMPR	1.990690	1.082911	2.107630
GUCY1A2	2.071630	1.088641	2.209788
GUCY1A3	0.994289	1.100633	0.993716
GUCY1B3	1.529020	1.107867	1.600683
GUCY2C	0.544608	1.102055	0.511859
GUCY2F	1.076560	1.114590	1.085699
GUK1	0.941623	1.137157	0.933887
GUCY2D	0.250319	1.130153	0.209029
ZNRD1	1.155460	1.103699	1.172904
HPRT1	1.877840	1.129862	2.037963
APRT	1.392520	1.117858	1.447937
IMPDH1	2.297260	1.068782	2.432511
IMPDH2	2.422360	1.129436	2.716270
ITPA	1.767450	1.177359	1.955314
ATIC	0.308597	1.082694	0.280006
NME1	1.896640	1.145373	2.081595
NME2	2.414440	1.164427	2.791013
NME4	0.784228	1.130125	0.759813
NP	1.334670	1.113650	1.379185
NPR1	4.562520	1.117652	5.454584
NPR2	0.907538	1.117390	0.897261
NT5E	2.047240	1.123103	2.236015
PDE1A	0.842020	1.117909	0.825120
PDE1C	1.891230	1.124336	2.047169
PDE2A	4.351720	1.155685	5.471304
PDE3A	2.277770	1.084537	2.441927
PDE3B	2.270300	1.092532	2.449245
PDE4A	4.236060	1.123108	5.059951
PDE4C	1.102930	1.108201	1.114684
PDE4D	0.516980	1.067944	0.494317
PDE6D	3.811620	1.153875	4.683038
PDE6G	1.566340	1.104418	1.641480
PDE6H	1.441990	1.089314	1.489909
PDE8A	0.544119	1.133219	0.501745
PDE9A	2.507520	1.102496	2.755278
PDE1B	1.660060	1.105927	1.751624
ENPP1	0.703515	1.000000	0.703515
PFAS	0.346337	1.062778	0.324033
PKLR	1.819880	1.101459	1.933867
PKM2	1.512880	1.090909	1.570906
POLE3	0.490618	1.094154	0.458803
POLA1	1.432970	1.131894	1.502601
POLD1	0.166560	1.000000	0.166560
POLD2	2.117890	1.176375	2.417601
POLE	0.474269	1.077684	0.447566
POLE2	1.014920	1.058127	1.015794
POLR2A	1.422610	1.103037	1.475229
POLR2B	1.672600	1.123486	1.782288
POLR2C	0.390860	1.086005	0.360523
POLR2D	1.035810	1.120690	1.040218
POLR2E	1.340180	1.149886	1.400307
POLR2F	0.593214	1.131299	0.553904
POLR2G	0.175047	1.121676	0.141601
POLR2H	2.075580	1.167095	2.344942
POLR2I	1.267160	1.128634	1.306349
POLR2J	2.617060	1.114948	2.923079
POLR2K	0.256299	1.139005	0.212109
POLR2L	1.127860	1.120950	1.144394
PPAT	1.590320	1.000000	1.590320
POLR2J3	0.080466	1.084552	0.065025
PRIM1	2.488440	1.109017	2.748464
PRIM2	1.092990	1.094499	1.102213
PRPS1	1.093310	1.000000	1.093310
PRPS2	0.617959	1.063749	0.599285
POLD4	1.449520	1.186715	1.553557
PRUNE	0.956712	1.000000	0.956712
RRM1	0.752517	1.134709	0.724239
RRM2	0.473907	1.103498	0.438660
POLR3D	0.499964	1.081757	0.472416
XDH	1.948280	1.122612	2.114297
PDE8B	3.177160	1.133241	3.706219
GMPS	0.209113	1.092230	0.181009
PAPSS2	3.729640	1.000000	3.729640
PAPSS1	3.840990	1.000000	3.840990
ENTPD1	2.150050	1.153072	2.417337
POLR1C	2.064200	1.107309	2.231143
ENTPD2	1.324690	1.124832	1.372012
ENTPD6	1.846910	1.139579	2.012037
ENTPD3	0.121969	1.110617	0.096644
ENTPD5	0.354031	1.095261	0.320688
ENTPD4	0.821377	1.097778	0.805725
HUMAN_CASE/hsa00232.gene	na	NAT2	CYP1A2	CYP2A6	CYP2A7	CYP2A13	XDH	NAT1
path:hsa00232	Caffeine metabolism
Identifier	Raw score	Weight	Final Score	Annotation
NAT2	1.056550	1.110888	1.063014
CYP1A2	0.500206	1.110888	0.463221
CYP2A6	1.146730	1.000000	1.146730
CYP2A7	1.157130	1.000000	1.157130
CYP2A13	0.721080	1.000000	0.721080
XDH	1.948280	1.000000	1.948280
NAT1	2.744030	1.000000	2.744030
HUMAN_CASE/hsa00240.gene	na	NME6	TXNRD2	POLR3G	POLD3	POLR3A	CANT1	CMPK2	UPRT	CTPS	UPP2	DCK	DCTD	POLR3H	DHODH	DPYD	DPYS	DTYMK	DUT	TYMP	NT5C2	POLA2	POLR2J2	POLR1A	NME7	NT5C	ZNRD1	NUDT2	ITPA	ENTPD8	NME1	NME2	NME4	NP	NT5E	RRM2B	AK3	POLR1D	NT5C3	CMPK1	POLR3K	UPB1	POLE3	POLA1	POLD1	POLD2	POLE	POLE2	POLR2A
path:hsa00240	Pyrimidine metabolism
Identifier	Raw score	Weight	Final Score	Annotation
NME6	1.432830	1.093680	1.481928
TXNRD2	0.510899	1.000000	0.510899
POLR3G	0.366723	1.104912	0.330090
POLD3	0.001078	1.123869	0.000462
CTPS	1.381540	1.111635	1.432296
DCK	1.417010	1.055602	1.444739
DCTD	1.510150	1.172585	1.621497
POLR3H	2.878480	1.068130	3.093469
DHODH	3.368620	1.000000	3.368620
DPYD	2.885220	1.104243	3.222178
DPYS	1.737500	1.148298	1.885842
DTYMK	1.503890	1.179160	1.617954
DUT	1.275740	1.068565	1.297220
NT5C2	0.236951	1.108773	0.202599
POLA2	2.262760	1.096800	2.448880
ZNRD1	1.155460	1.072900	1.167696
ITPA	1.767450	1.150966	1.926141
NME1	1.896640	1.158654	2.099366
NME2	2.414440	1.157748	2.774629
NME4	0.784228	1.145984	0.756890
NP	1.334670	1.243216	1.431749
NT5E	2.047240	1.115902	2.224507
POLE3	0.490618	1.097788	0.457617
POLA1	1.432970	1.131802	1.502552
POLD1	0.166560	1.000000	0.166560
POLD2	2.117890	1.214158	2.487128
POLE	0.474269	1.065041	0.451807
POLE2	1.014920	1.058127	1.015794
POLR2A	1.422610	1.124520	1.486443
POLR2B	1.672600	1.131190	1.789365
POLR2C	0.390860	1.094844	0.357542
POLR2D	1.035810	1.261360	1.045379
POLR2E	1.340180	1.234896	1.435600
POLR2F	0.593214	1.155739	0.546880
POLR2G	0.175047	1.127311	0.140217
POLR2H	2.075580	1.185496	2.376663
POLR2I	1.267160	1.165451	1.317786
POLR2J	2.617060	1.111814	2.914279
POLR2K	0.256299	1.106264	0.221778
POLR2L	1.127860	1.141750	1.147261
POLR2J3	0.080466	1.000000	0.080466
UCKL1	1.816920	1.052994	1.875335
PRIM1	2.488440	1.000000	2.488440
PRIM2	1.092990	1.096993	1.102457
POLD4	1.449520	1.167192	1.542338
RRM1	0.752517	1.142556	0.722625
RRM2	0.473907	1.098509	0.440297
POLR3D	0.499964	1.118445	0.460553
TK1	7.477890	1.102969	9.199224
TK2	2.013390	1.166219	2.261760
TXNRD1	0.694837	1.000000	0.694837
TYMS	6.182280	1.153617	8.178671
UCK2	1.761380	1.099200	1.863124
UMPS	1.146400	1.105843	1.163098
UPP1	3.117170	1.145666	3.678617
CAD	0.306646	1.000000	0.306646
ENTPD1	2.150050	1.172056	2.452722
POLR1C	2.064200	1.117412	2.247540
ENTPD6	1.846910	1.120699	1.988866
ENTPD3	0.121969	1.124420	0.093877
ENTPD5	0.354031	1.000000	0.354031
ENTPD4	0.821377	1.137017	0.799527
CDA	0.195004	1.054005	0.178526
HUMAN_CASE/hsa00251.gene	na	EARS2	CPS1	ABAT	EPRS	GAD1	GAD2	GFPT1	GLS2	GLS	GLUD1	GLUD2	GLUL	GOT1	GOT2	GPT	PPAT	NADSYN1	QARS	CAD	ALDH5A1	GPT2	ALDH4A1	GMPS	GFPT2
path:hsa00251	Glutamate metabolism
Identifier	Raw score	Weight	Final Score	Annotation
EARS2	1.983280	1.146492	2.192544
CPS1	0.103673	1.121409	0.078733
ABAT	1.018010	1.000000	1.018010
EPRS	1.223920	1.118077	1.253472
GAD1	1.341730	1.187786	1.417878
GAD2	0.612699	1.105425	0.581859
GFPT1	1.536710	1.232313	1.698007
GLS2	0.829357	1.111978	0.812161
GLS	0.890776	1.180999	0.872322
GLUD1	0.936427	1.111488	0.929595
GLUD2	2.200640	1.108634	2.397516
GLUL	3.091910	1.110526	3.502753
GOT1	0.232522	1.066052	0.211163
GOT2	0.564204	1.170198	0.511836
GPT	0.538373	1.148400	0.491107
PPAT	1.590320	1.000000	1.590320
CAD	0.306646	1.128486	0.263437
ALDH4A1	3.011790	1.087477	3.316736
GMPS	0.209113	1.121399	0.172932
GFPT2	0.119869	1.105282	0.095876
HUMAN_CASE/hsa00252.gene	na	ADSSL1	CRAT	ADSL	ADSS	AARS	DARS	ABAT	AGXT	GAD1	GAD2	GOT1	GOT2	GPT	ASL	ASNS	ASPA	ASS1	NARS	PC	DARS2	AARS2	AGXT2	CAD	NARS2	ASRGL1	GPT2	DDO	ACY3
path:hsa00252	Alanine and aspartate metabolism
Identifier	Raw score	Weight	Final Score	Annotation
CRAT	1.343350	1.000000	1.343350
ADSL	2.751850	1.000000	2.751850
ADSS	0.658622	1.053165	0.644160
AARS	3.373680	1.178675	4.192402
DARS	0.051372	1.075259	0.041086
ABAT	1.018010	1.000000	1.018010
AGXT	0.800478	1.000000	0.800478
GAD1	1.341730	1.082113	1.374510
GAD2	0.612699	1.200825	0.555292
GOT1	0.232522	1.080908	0.206636
GOT2	0.564204	1.088217	0.536425
GPT	0.538373	1.000000	0.538373
ASL	0.448389	1.110234	0.410445
ASNS	4.808130	1.160170	6.183131
ASPA	1.700350	1.083775	1.777672
ASS1	3.051010	1.142618	3.577126
NARS	0.082991	1.061698	0.071177
PC	3.136930	1.131233	3.644707
CAD	0.306646	1.129411	0.263149
DDO	3.873840	1.241487	5.372424
HUMAN_CASE/hsa00260.gene	na	PEMT	SDS	CHKA	CHKB	TARSL2	GLYCTK	CTH	DAO	DLD	SARDH	AGXT	ALAS1	ALAS2	GCAT	PISD	GAMT	GARS	PHGDH	GATM	GNMT	GLDC	AMT	DMGDH	PSAT1	AOC2	MAOA	MAOB	PIPOX	SARS2	CHDH	AKR1B10	PSPH	SARS	BHMT	SHMT1	SHMT2	AGXT2	TARS	TARS2	HSD3B7	AOC3	CBS
path:hsa00260	Glycine, serine and threonine metabolism
Identifier	Raw score	Weight	Final Score	Annotation
PEMT	1.595820	1.000000	1.595820
SDS	0.308813	1.098457	0.275076
CHKA	1.394510	1.000000	1.394510
CHKB	0.933329	1.000000	0.933329
CTH	2.727180	1.235383	3.453612
DLD	0.158171	1.082812	0.135770
SARDH	1.633130	1.123127	1.734800
AGXT	0.800478	1.079045	0.786520
ALAS1	0.224161	1.069577	0.202011
ALAS2	1.189810	1.075752	1.205578
PISD	1.625420	1.000000	1.625420
GAMT	2.005970	1.000000	2.005970
GARS	1.916610	1.097576	2.042219
GATM	3.143880	1.102143	3.534099
GNMT	0.213824	1.058072	0.195502
GLDC	0.608111	1.200856	0.550294
AMT	1.630480	1.239740	1.833226
AOC2	2.836350	1.065401	3.036483
MAOA	7.663410	1.108887	9.565853
MAOB	2.170210	1.070679	2.292374
AKR1B10	2.674900	1.102942	2.960024
SARS	3.245790	1.099987	3.651287
BHMT	0.321119	1.000000	0.321119
SHMT1	3.086200	1.124370	3.550536
SHMT2	0.731197	1.154061	0.696767
TARS	0.181811	1.000000	0.181811
AOC3	4.436240	1.117171	5.282339
CBS	3.006050	1.135658	3.490120
HUMAN_CASE/hsa00271.gene	na	AHCYL1	MTFMT	CTH	DNMT1	TRDMT1	DNMT3A	DNMT3B	AHCY	AHCYL2	AMD1	MAT2B	DNMT3L	MARS	MAT1A	MAT2A	MTAP	MTR	BHMT	SRM	TAT	CBS	MARS2
path:hsa00271	Methionine metabolism
Identifier	Raw score	Weight	Final Score	Annotation
AHCYL1	2.783790	1.084129	3.034195
CTH	2.727180	1.235383	3.453612
DNMT1	1.097290	1.149894	1.112667
TRDMT1	0.515989	1.112274	0.479046
AHCY	1.184930	1.091732	1.203518
AMD1	1.051910	1.112107	1.057895
MARS	0.474106	1.058216	0.453948
MAT1A	0.464489	1.076543	0.438011
MAT2A	1.374680	1.114844	1.425848
MTAP	1.797720	1.000000	1.797720
MTR	3.323380	1.092754	3.714997
BHMT	0.321119	1.064465	0.298444
SRM	2.674780	1.000000	2.674780
TAT	0.790503	1.142963	0.764377
CBS	3.006050	1.201025	3.750468
HUMAN_CASE/hsa00272.gene	na	CDO1	SDS	CTH	LDHAL6A	GOT1	GOT2	LDHA	LDHB	LDHC	MPST	CARS2	CARS	LDHAL6B
path:hsa00272	Cysteine metabolism
Identifier	Raw score	Weight	Final Score	Annotation
CDO1	6.885160	1.121088	8.697122
SDS	0.308813	1.000000	0.308813
CTH	2.727180	1.181839	3.272982
GOT1	0.232522	1.115527	0.196460
GOT2	0.564204	1.094624	0.534461
LDHA	1.744960	1.058227	1.802453
LDHB	3.372050	1.133285	3.965100
LDHC	1.275180	1.000000	1.275180
MPST	2.959110	1.100846	3.301232
CARS	2.795180	1.115602	3.147860
HUMAN_CASE/hsa00280.gene	na	ACAA2	HIBADH	DBT	DLD	ABAT	ECHS1	EHHADH	ALDH2	ALDH3A1	ALDH1B1	ALDH9A1	ALDH3A2	HIBCH	ACAD8	ACAA1	HSD17B10	HADHA	HADHB	HADH	HMGCL	HMGCS1	HMGCS2	AOX1	HSD17B4	ACADM	ACADS	ACADSB	IVD	ACAT1	ACAT2	ALDH6A1	MUT	ALDH7A1	OXCT1	PCCA	PCCB	AUH	MCCC1	BCAT1	BCAT2	BCKDHA	BCKDHB	OXCT2	MCCC2	MCEE
path:hsa00280	Valine, leucine and isoleucine degradation
Identifier	Raw score	Weight	Final Score	Annotation
ACAA2	0.259161	1.140240	0.214451
DBT	0.008889	1.116716	0.005122
DLD	0.158171	1.112398	0.128561
ABAT	1.018010	1.101993	1.019865
ECHS1	1.515920	1.173898	1.629654
EHHADH	1.877060	1.103882	2.003953
ALDH2	2.028670	1.099321	2.176327
ALDH3A1	0.272210	1.106089	0.237112
ALDH1B1	1.034430	1.076606	1.037116
ALDH9A1	1.481720	1.076473	1.526951
ALDH3A2	0.146740	1.112708	0.118198
HIBCH	1.607080	1.142510	1.719491
ACAA1	2.943380	1.096904	3.267982
HSD17B10	1.317110	1.092681	1.351166
HADHA	1.250760	1.102470	1.279769
HADHB	1.801840	1.098503	1.909435
HADH	2.453600	1.148131	2.802500
HMGCL	3.448230	1.085788	3.834560
HMGCS1	1.326290	1.127884	1.375061
HMGCS2	0.876327	1.096135	0.865276
AOX1	4.868860	1.085093	5.570867
HSD17B4	1.437600	1.155531	1.521093
ACADM	1.020930	1.095760	1.022957
ACADS	2.602480	1.115462	2.906355
ACADSB	0.793193	1.094037	0.776098
IVD	3.535710	1.109437	4.059759
ACAT1	1.117770	1.000000	1.117770
ACAT2	1.612450	1.134871	1.719769
ALDH6A1	2.648340	1.086786	2.881919
MUT	0.122539	1.000000	0.122539
ALDH7A1	1.098710	1.137642	1.113039
OXCT1	1.495330	1.000000	1.495330
PCCA	0.378740	1.170813	0.320861
PCCB	1.674510	1.090765	1.754724
AUH	0.220059	1.081455	0.194529
BCAT1	1.554910	1.109086	1.631615
BCAT2	1.701890	1.258625	1.952793
BCKDHA	3.430340	1.148225	4.118010
BCKDHB	1.455490	1.000000	1.455490
MCCC2	0.873888	1.091826	0.863137
HUMAN_CASE/hsa00281.gene	na	ACAD9	HSD17B10	HADH	HSD17B4
path:hsa00281	Geraniol degradation
Identifier	Raw score	Weight	Final Score	Annotation
HSD17B10	1.317110	1.000000	1.317110
HADH	2.453600	1.000000	2.453600
HSD17B4	1.437600	1.000000	1.437600
HUMAN_CASE/hsa00290.gene	na	LARS2	IARS	LARS	PDHA1	PDHA2	PDHB	IARS2	VARS2	BCAT1	BCAT2	VARS
path:hsa00290	Valine, leucine and isoleucine biosynthesis
Identifier	Raw score	Weight	Final Score	Annotation
LARS2	2.318130	1.000000	2.318130
IARS	1.004280	1.119472	1.004793
PDHA1	2.576850	1.000000	2.576850
PDHA2	2.062740	1.000000	2.062740
PDHB	2.019310	1.000000	2.019310
IARS2	0.715306	1.110107	0.689399
BCAT1	1.554910	1.117856	1.637943
BCAT2	1.701890	1.172288	1.865169
VARS	2.365660	1.129105	2.643817
HUMAN_CASE/hsa00300.gene	na	AASS	AASDH	KARS	AADAT	AASDHPPT
path:hsa00300	Lysine biosynthesis
Identifier	Raw score	Weight	Final Score	Annotation
AASS	1.819260	1.059940	1.885701
KARS	0.461175	1.059940	0.440269
AASDHPPT	0.109219	1.000000	0.109219
HUMAN_CASE/hsa00310.gene	na	similar to SET domain containing (lysine methyltransferase) 8 [EC:2.1.1.43]	AASS	EHMT2	AASDH	DLST	ECHS1	EHHADH	ALDH2	ALDH3A1	ALDH1B1	ALDH9A1	ALDH3A2	SETD1B	GCDH	SPCS1	SETD2	HSD17B10	HADHA	HADH	HSD17B4	ACAT1	SETD8	ACAT2	OGDH	ALDH7A1	SUV420H1	AADAT	PIPOX	PLOD1	PLOD2	WHSC1L1	TMLHE	OGDHL	ASH1L	AASDHPPT	SPCS3	SETMAR	NSD1	similar to SET domain containing (lysine methyltransferase) 8 [EC:2.1.1.43]	SUV39H1	WHSC1	SUV39H2	EHMT1	SETD7	SETDB2	BBOX1	DOT1L	SUV420H2
path:hsa00310	Lysine degradation
Identifier	Raw score	Weight	Final Score	Annotation
AASS	1.819260	1.000000	1.819260
EHMT2	0.614637	1.000000	0.614637
DLST	3.426540	1.164541	4.196251
ECHS1	1.515920	1.108619	1.585993
EHHADH	1.877060	1.107852	2.008970
ALDH2	2.028670	1.000000	2.028670
ALDH3A1	0.272210	1.000000	0.272210
ALDH1B1	1.034430	1.052519	1.036271
ALDH9A1	1.481720	1.000000	1.481720
ALDH3A2	0.146740	1.000000	0.146740
SETD1B	2.337020	1.108075	2.561567
GCDH	3.863580	1.123814	4.567383
SETD2	1.367610	1.107865	1.414581
HSD17B10	1.317110	1.093698	1.351545
HADHA	1.250760	1.000000	1.250760
HADH	2.453600	1.131957	2.762111
HSD17B4	1.437600	1.000000	1.437600
ACAT1	1.117770	1.063942	1.125756
ACAT2	1.612450	1.062524	1.661342
OGDH	0.115430	1.000000	0.115430
ALDH7A1	1.098710	1.000000	1.098710
PLOD2	2.777820	1.107996	3.101861
AASDHPPT	0.109219	1.000000	0.109219
WHSC1	2.725040	1.000000	2.725040
BBOX1	0.431419	1.052519	0.412786
DOT1L	0.704698	1.082487	0.684645
PLOD3	3.125750	1.092840	3.474609
SETD1A	1.747490	1.130591	1.879628
SETDB1	1.310830	1.000000	1.310830
HUMAN_CASE/hsa00330.gene	na	CKB	CKM	CKMT1B	CKMT2	CPS1	DAO	EPRS	GAMT	PARS2	GATM	GLUD1	GLUD2	GOT1	GOT2	P4HA3	PYCR2	ARG1	ARG2	ASL	ASS1	NOS1	NOS2	NOS3	OAT	OTC	P4HA1	LAP3	CKMT1A	PRODH	RARS2	PYCR1	PRODH2	RARS	PYCRL	ALDH4A1	P4HA2
path:hsa00330	Arginine and proline metabolism
Identifier	Raw score	Weight	Final Score	Annotation
CKB	3.186740	1.000000	3.186740
CKM	0.669875	1.000000	0.669875
CKMT1B	0.583810	1.000000	0.583810
CKMT2	1.219120	1.053509	1.232113
CPS1	0.103673	1.000000	0.103673
EPRS	1.223920	1.170732	1.266879
GAMT	2.005970	1.053509	2.082099
GATM	3.143880	1.052308	3.338007
GLUD1	0.936427	1.092797	0.930737
GLUD2	2.200640	1.069474	2.324595
GOT1	0.232522	1.000000	0.232522
GOT2	0.564204	1.000000	0.564204
ARG1	1.143130	1.126295	1.162607
ARG2	0.226177	1.097779	0.195581
ASL	0.448389	1.183372	0.387060
ASS1	3.051010	1.110234	3.450213
NOS1	2.744900	1.000000	2.744900
NOS3	2.722450	1.215612	3.378646
OAT	0.520746	1.096759	0.488885
OTC	0.380642	1.139365	0.332702
P4HA1	1.563210	1.139402	1.663657
PRODH	1.190430	1.149653	1.221893
PYCR1	1.801350	1.147303	1.964484
PRODH2	1.286330	1.072072	1.309886
RARS	0.443956	1.081278	0.415601
ALDH4A1	3.011790	1.119409	3.435585
P4HA2	2.703650	1.115458	3.032653
HUMAN_CASE/hsa00340.gene	na	FTCD	WBSCR22	UROC1	METTL6	AMDHD1	DDC	ALDH2	ALDH3A1	ALDH1B1	ALDH1A3	ALDH3B1	ALDH3B2	ALDH9A1	ALDH3A2	HARS2	ABP1	HAL	HARS	HDC	HNMT	MAOA	MAOB	ASPA	ALDH7A1	HEMK1	LCMT1	METTL2B	TRMT11	CNDP1	ACY3	LCMT2
path:hsa00340	Histidine metabolism
Identifier	Raw score	Weight	Final Score	Annotation
WBSCR22	0.515425	1.000000	0.515425
DDC	0.746596	1.000000	0.746596
ALDH2	2.028670	1.076036	2.140772
ALDH3A1	0.272210	1.162526	0.220324
ALDH1B1	1.034430	1.000000	1.034430
ALDH1A3	1.419880	1.056120	1.448092
ALDH3B1	2.004980	1.000000	2.004980
ALDH9A1	1.481720	1.000000	1.481720
ALDH3A2	0.146740	1.000000	0.146740
HARS2	1.066230	1.141160	1.075926
ABP1	0.084220	1.172820	0.054917
HAL	1.203770	1.141160	1.235700
HARS	0.759008	1.000000	0.759008
HDC	2.240210	1.183765	2.598122
HNMT	2.429800	1.128885	2.724362
MAOA	7.663410	1.100167	9.397495
MAOB	2.170210	1.157491	2.451872
ASPA	1.700350	1.000000	1.700350
ALDH7A1	1.098710	1.000000	1.098710
HUMAN_CASE/hsa00350.gene	na	WBSCR22	ADH1A	ADH1B	ADH1C	ADH4	ADH5	ADH6	ADH7	COMT	METTL6	DBH	DCT	DDC	ECH1	ALDH3A1	FAH	ALDH1A3	ALDH3B1	ALDH3B2	NAT6	LCLAT1	GOT1	GOT2	GSTZ1	HGD	AOC2	AOX1	HPD	MAOA	MAOB	MIF	NAT5	HEMK1	LCMT1	PNMT	METTL2B	TRMT11	TAT	TH	TPO	TYR	TYRP1	PNPLA3	ARD1A	AOC3	LCMT2
path:hsa00350	Tyrosine metabolism
Identifier	Raw score	Weight	Final Score	Annotation
WBSCR22	0.515425	1.000000	0.515425
ADH1A	5.351770	1.000000	5.351770
ADH1B	4.562250	1.148173	5.712834
ADH1C	6.158850	1.149928	8.088499
ADH5	2.360710	1.082988	2.535133
ADH7	0.273656	1.096372	0.241528
COMT	5.110860	1.223693	7.361718
DBH	0.323013	1.101032	0.288161
DCT	0.851514	1.000000	0.851514
DDC	0.746596	1.084724	0.728338
ECH1	1.116120	1.000000	1.116120
ALDH3A1	0.272210	1.115478	0.234233
FAH	2.497470	1.263758	3.179392
ALDH1A3	1.419880	1.067835	1.454051
ALDH3B1	2.004980	1.084971	2.127064
NAT6	0.429961	1.000000	0.429961
GOT1	0.232522	1.050195	0.216104
GOT2	0.564204	1.000000	0.564204
GSTZ1	0.660883	1.263758	0.592490
HGD	0.682478	1.000000	0.682478
AOC2	2.836350	1.097865	3.141008
AOX1	4.868860	1.000000	4.868860
HPD	0.681069	1.000000	0.681069
MAOA	7.663410	1.112684	9.640110
MAOB	2.170210	1.133330	2.406399
MIF	0.807570	1.051268	0.798770
PNMT	3.691520	1.119482	4.314955
TAT	0.790503	1.000000	0.790503
TH	1.608230	1.102370	1.688387
TPO	3.188520	1.000000	3.188520
TYR	0.815972	1.155115	0.790633
TYRP1	0.084861	1.000000	0.084861
PNPLA3	0.367835	1.000000	0.367835
AOC3	4.436240	1.112824	5.248244
HUMAN_CASE/hsa00360.gene	na	DDC	ALDH3A1	ALDH1A3	ALDH3B1	ALDH3B2	NAT6	LCLAT1	GOT1	GOT2	AOC2	HPD	LPO	MAOA	MAOB	MIF	NAT5	TAT	PNPLA3	ARD1A	AOC3	PRDX6
path:hsa00360	Phenylalanine metabolism
Identifier	Raw score	Weight	Final Score	Annotation
DDC	0.746596	1.052364	0.735258
ALDH3A1	0.272210	1.129497	0.229999
ALDH1A3	1.419880	1.077331	1.458900
ALDH3B1	2.004980	1.000000	2.004980
NAT6	0.429961	1.000000	0.429961
GOT1	0.232522	1.050195	0.216104
GOT2	0.564204	1.000000	0.564204
AOC2	2.836350	1.100842	3.150773
HPD	0.681069	1.000000	0.681069
LPO	1.507190	1.000000	1.507190
MAOA	7.663410	1.072915	8.890160
MAOB	2.170210	1.000000	2.170210
MIF	0.807570	1.051268	0.798770
TAT	0.790503	1.000000	0.790503
PNPLA3	0.367835	1.000000	0.367835
AOC3	4.436240	1.109713	5.223973
PRDX6	2.026320	1.000000	2.026320
HUMAN_CASE/hsa00361.gene	na	CMBL	CYP3A7	CYP3A4	CYP3A5	ALPI	ALPL	ALPP	ALPPL2	ACP6	ACP1	ACP2	ACP5	PON1	PON2	PON3	ACPP	CYP3A43	ACPT
path:hsa00361	gamma-Hexachlorocyclohexane degradation
Identifier	Raw score	Weight	Final Score	Annotation
CYP3A7	2.892020	1.105942	3.236398
CYP3A4	1.934460	1.000000	1.934460
CYP3A5	1.173300	1.103997	1.192964
ALPI	1.480560	1.000000	1.480560
ALPL	1.967030	1.137008	2.158069
ALPPL2	0.335880	1.000000	0.335880
ACP1	0.875349	1.131564	0.860150
ACP2	3.862090	1.067335	4.229959
ACP5	2.081490	1.103997	2.246385
PON1	0.805269	1.078312	0.791726
PON2	1.656900	1.182477	1.816824
PON3	0.334617	1.118730	0.293831
ACPP	1.364650	1.126064	1.419197
HUMAN_CASE/hsa00363.gene	na	PON1	PON2	PON3	AKR1B10	HSD3B7
path:hsa00363	Bisphenol A degradation
Identifier	Raw score	Weight	Final Score	Annotation
PON1	0.805269	1.000000	0.805269
PON2	1.656900	1.000000	1.656900
PON3	0.334617	1.000000	0.334617
AKR1B10	2.674900	1.000000	2.674900
HUMAN_CASE/hsa00364.gene	na	CMBL
path:hsa00364	Fluorobenzoate degradation
Identifier	Raw score	Weight	Final Score	Annotation
HUMAN_CASE/hsa00380.gene	na	WARS2	INMT	WBSCR22	TPH2	AFMID	ACMSD	METTL6	AANAT	CYP1A1	CYP1A2	CYP1B1	DDC	IDO2	ECHS1	EHHADH	ALDH2	ALDH3A1	ALDH1B1	ALDH9A1	ALDH3A2	HAAO	ABP1	GCDH	HSD17B10	HADHA	HADH	AOX1	HSD17B4	IDO1	ACAT1	ACAT2	MAOA	MAOB	ASMT	OGDH	ALDH7A1	AADAT	HEMK1	LCMT1	OGDHL	METTL2B	TRMT11	TDO2	TPH1	WARS	CAT	KMO	KYNU
path:hsa00380	Tryptophan metabolism
Identifier	Raw score	Weight	Final Score	Annotation
WBSCR22	0.515425	1.086371	0.486749
AANAT	0.480818	1.114727	0.442074
CYP1A1	2.057500	1.201138	2.378835
CYP1A2	0.500206	1.070925	0.476224
CYP1B1	0.521053	1.154149	0.471237
DDC	0.746596	1.000000	0.746596
ECHS1	1.515920	1.098036	1.579025
EHHADH	1.877060	1.120173	2.024616
ALDH2	2.028670	1.085584	2.155281
ALDH3A1	0.272210	1.162526	0.220324
ALDH1B1	1.034430	1.000000	1.034430
ALDH9A1	1.481720	1.060218	1.517223
ALDH3A2	0.146740	1.000000	0.146740
HAAO	1.326700	1.000000	1.326700
ABP1	0.084220	1.119830	0.062611
GCDH	3.863580	1.107403	4.467191
HSD17B10	1.317110	1.093698	1.351545
HADHA	1.250760	1.117968	1.284214
HADH	2.453600	1.131957	2.762111
AOX1	4.868860	1.149519	6.168943
HSD17B4	1.437600	1.000000	1.437600
ACAT1	1.117770	1.055051	1.124642
ACAT2	1.612450	1.062524	1.661342
MAOA	7.663410	1.107904	9.546737
MAOB	2.170210	1.098465	2.342262
ASMT	0.861169	1.120591	0.845786
OGDH	0.115430	1.000000	0.115430
ALDH7A1	1.098710	1.000000	1.098710
TDO2	0.323207	1.000000	0.323207
TPH1	0.996683	1.000000	0.996683
WARS	0.789114	1.000000	0.789114
KMO	0.251167	1.000000	0.251167
KYNU	3.272240	1.000000	3.272240
HUMAN_CASE/hsa00400.gene	na	FARSB	FARS2	FARSA	GOT1	GOT2	PAH	YARS2	TAT	YARS
path:hsa00400	Phenylalanine, tyrosine and tryptophan biosynthesis
Identifier	Raw score	Weight	Final Score	Annotation
FARS2	0.620010	1.000000	0.620010
FARSA	2.053840	1.093699	2.197120
GOT1	0.232522	1.100325	0.200865
GOT2	0.564204	1.000000	0.564204
PAH	0.955108	1.145279	0.948756
TAT	0.790503	1.000000	0.790503
YARS	5.115790	1.112755	6.149585
HUMAN_CASE/hsa00410.gene	na	ABAT	DPYD	DPYS	ECHS1	EHHADH	ALDH2	ALDH3A1	ALDH1B1	ALDH9A1	ALDH3A2	MLYCD	GAD1	GAD2	HIBCH	HADHA	AOC2	ACADM	ALDH7A1	UPB1	SMS	SRM	CNDP1	AOC3
path:hsa00410	beta-Alanine metabolism
Identifier	Raw score	Weight	Final Score	Annotation
ABAT	1.018010	1.092518	1.019693
DPYD	2.885220	1.148298	3.376158
DPYS	1.737500	1.148298	1.885842
ECHS1	1.515920	1.000000	1.515920
EHHADH	1.877060	1.000000	1.877060
ALDH2	2.028670	1.130713	2.225194
ALDH3A1	0.272210	1.129497	0.229999
ALDH1B1	1.034430	1.086548	1.037465
ALDH9A1	1.481720	1.073595	1.525224
ALDH3A2	0.146740	1.070981	0.128053
GAD1	1.341730	1.083193	1.374947
GAD2	0.612699	1.097914	0.584004
HIBCH	1.607080	1.000000	1.607080
HADHA	1.250760	1.000000	1.250760
AOC2	2.836350	1.089051	3.112279
ACADM	1.020930	1.000000	1.020930
ALDH7A1	1.098710	1.000000	1.098710
SMS	0.510550	1.000000	0.510550
SRM	2.674780	1.000000	2.674780
AOC3	4.436240	1.102041	5.164608
HUMAN_CASE/hsa00430.gene	na	CDO1	GGT6	GAD1	GAD2	GGT1	GGT7	GGT5	CSAD	BAAT	ADO
path:hsa00430	Taurine and hypotaurine metabolism
Identifier	Raw score	Weight	Final Score	Annotation
CDO1	6.885160	1.000000	6.885160
GAD1	1.341730	1.000000	1.341730
GAD2	0.612699	1.000000	0.612699
BAAT	0.871808	1.000000	0.871808
HUMAN_CASE/hsa00440.gene	na	WBSCR22	METTL6	PCYT1A	HEMK1	LCMT1	METTL2B	CHPT1	PCYT2	TRMT11	PCYT1B	LCMT2
path:hsa00440	Aminophosphonate metabolism
Identifier	Raw score	Weight	Final Score	Annotation
WBSCR22	0.515425	1.000000	0.515425
PCYT1A	2.592880	1.000000	2.592880
PCYT2	3.234560	1.000000	3.234560
PCYT1B	1.818360	1.000000	1.818360
HUMAN_CASE/hsa00450.gene	na	AHCYL1	WBSCR22	GGT6	METTL6	CTH	AHCY	SEPHS2	SEPHS1	AHCYL2	GGT1	GGT7	GGT5	MAT2B	MARS	MAT1A	MAT2A	HEMK1	LCMT1	SCLY	METTL2B	TRMT11	CBS	PAPSS2	PAPSS1	MARS2	LCMT2
path:hsa00450	Selenoamino acid metabolism
Identifier	Raw score	Weight	Final Score	Annotation
AHCYL1	2.783790	1.000000	2.783790
WBSCR22	0.515425	1.132732	0.472020
CTH	2.727180	1.235383	3.453612
AHCY	1.184930	1.146209	1.214695
SEPHS2	0.560374	1.000000	0.560374
SEPHS1	0.755280	1.000000	0.755280
MARS	0.474106	1.052572	0.455864
MAT1A	0.464489	1.052572	0.446136
MAT2A	1.374680	1.000000	1.374680
CBS	3.006050	1.194704	3.724464
PAPSS2	3.729640	1.000000	3.729640
PAPSS1	3.840990	1.000000	3.840990
HUMAN_CASE/hsa00460.gene	na	GGT6	GBA	GGT1	GGT7	GGT5	GBA3	SHMT1	SHMT2	ASRGL1
path:hsa00460	Cyanoamino acid metabolism
Identifier	Raw score	Weight	Final Score	Annotation
GBA	0.064014	1.000000	0.064014
SHMT1	3.086200	1.000000	3.086200
SHMT2	0.731197	1.000000	0.731197
HUMAN_CASE/hsa00471.gene	na	GLS2	GLS	GLUD1	GLUD2
path:hsa00471	D-Glutamine and D-glutamate metabolism
Identifier	Raw score	Weight	Final Score	Annotation
GLS2	0.829357	1.068429	0.818806
GLS	0.890776	1.000000	0.890776
GLUD1	0.936427	1.000000	0.936427
GLUD2	2.200640	1.068429	2.322680
HUMAN_CASE/hsa00472.gene	na	DAO
path:hsa00472	D-Arginine and D-ornithine metabolism
Identifier	Raw score	Weight	Final Score	Annotation
HUMAN_CASE/hsa00480.gene	na	GSTO2	GGT6	GSTA5	G6PD	GPX6	GGT1	GGT7	GGT5	OPLAH	GCLC	GCLM	GPX1	GPX2	GPX3	GPX4	GPX5	GPX7	ANPEP	GSR	GSS	GSTA1	GSTA2	GSTA3	GSTA4	GSTM1	GSTM2	GSTM3	GSTM4	GSTM5	GSTP1	GSTT1	GSTT2	GSTZ1	IDH1	IDH2	GSTK1	MGST1	MGST2	MGST3	ODC1	RRM2B	LAP3	TXNDC12	PGD	RRM1	RRM2	SMS	SRM
path:hsa00480	Glutathione metabolism
Identifier	Raw score	Weight	Final Score	Annotation
G6PD	2.312320	1.000000	2.312320
OPLAH	2.311540	1.000000	2.311540
GCLC	0.246996	1.145399	0.201552
GCLM	0.088821	1.057158	0.077342
GPX1	0.968554	1.123668	0.964734
GPX2	0.193658	1.094182	0.165915
GPX3	2.810960	1.143116	3.259064
GPX4	1.303850	1.162022	1.361122
GPX7	2.688010	1.055192	2.838783
ANPEP	0.904647	1.145399	0.891561
GSR	1.184930	1.097702	1.204738
GSS	0.016850	1.112147	0.010659
GSTA1	1.568420	1.106904	1.645728
GSTA2	2.450720	1.058463	2.582575
GSTA4	0.294049	1.173558	0.237772
GSTM1	0.056755	1.065851	0.046985
GSTM3	1.177050	1.055597	1.187766
GSTM4	0.429406	1.000000	0.429406
GSTM5	0.914030	1.084585	0.907107
GSTP1	0.798598	1.181577	0.766643
GSTT1	1.433650	1.050479	1.459958
GSTT2	0.364659	1.128655	0.320274
GSTZ1	0.660883	1.191622	0.610459
IDH1	0.029286	1.000000	0.029286
IDH2	1.794710	1.000000	1.794710
MGST1	0.785099	1.135663	0.759748
MGST2	1.756340	1.131477	1.891338
MGST3	0.051758	1.149739	0.033221
ODC1	1.943790	1.000000	1.943790
PGD	1.689920	1.000000	1.689920
RRM1	0.752517	1.000000	0.752517
RRM2	0.473907	1.000000	0.473907
SMS	0.510550	1.138234	0.465242
SRM	2.674780	1.138234	3.064458
GSTO1	2.278670	1.168552	2.617998
HUMAN_CASE/hsa00500.gene	na	UGT2B11	UGT2A1	TREH	AGL	G6PC	GAA	GANC	GBA	GBE1	GCK	AMY1A	AMY1B	AMY1C	AMY2A	AMY2B	GPI	PGM2L1	GUSB	GYS1	GYS2	HK1	HK2	HK3	ENPP1	ENPP3	PGM1	UGT2B28	UGT1A10	UGT1A8	UGT1A7	UGT1A6	UGT1A5	UGT1A9	UGT1A4	UGT1A1	UGT1A3	PGM2	GBA3	G6PC2	PYGB	PYGL	PYGM	similar to Maltase-glucoamylase	intestinal [EC:3.2.1.3 3.2.1.20]	SI	UGDH	UGP2	UGT2B4
path:hsa00500	Starch and sucrose metabolism
Identifier	Raw score	Weight	Final Score	Annotation
UGT2B11	0.750519	1.000000	0.750519
UGT2A1	1.000040	1.078373	1.000043
TREH	0.600713	1.000000	0.600713
AGL	0.742000	1.094846	0.721294
G6PC	0.661666	1.000000	0.661666
GAA	2.503210	1.000000	2.503210
GBA	0.064014	1.000000	0.064014
GBE1	5.638290	1.099047	6.691852
GCK	0.068852	1.000000	0.068852
AMY2B	0.774752	1.127153	0.750014
GPI	1.057920	1.068005	1.061979
GUSB	2.909170	1.110996	3.275259
GYS1	0.966979	1.136308	0.962563
GYS2	0.312145	1.071806	0.287110
HK3	5.408250	1.191434	7.471173
ENPP1	0.703515	1.079788	0.684050
PGM1	1.246310	1.153792	1.289237
UGT1A4	0.689433	1.000000	0.689433
PYGB	0.908680	1.224817	0.889326
PYGL	0.057296	1.082644	0.045237
PYGM	0.099571	1.107386	0.077722
SI	0.265896	1.061406	0.245124
UGDH	0.938096	1.079961	0.933315
UGP2	1.260580	1.060087	1.278243
UGT2B4	1.195600	1.000000	1.195600
UGT2B7	1.204150	1.091495	1.224792
UGT2B15	1.004690	1.131346	1.005308
UGT2B17	1.556360	1.000000	1.556360
MGAM	0.622033	1.061406	0.604160
HUMAN_CASE/hsa00510.gene	na	ALG3	MAN1A2	MAN1B1	MGAT4B	MGAT4A	ALG10B	MGAT5B	DAD1	DDOST	DPAGT1	ALG14	STT3B	GANAB	FUT8	B4GALT1	ALG5	ALG6	MAN1A1	MAN2A1	MGAT1	MGAT2	MGAT3	MGAT5	ALG11	DPM3	ALG1	MAN1C1	DOLPP1	RPN1	RPN2	ST6GAL1	GCS1	ALG8	ALG12	ALG9	ALG13	ALG10	ALG2	B4GALT3	B4GALT2	DPM1	DPM2	RFT1
path:hsa00510	N-Glycan biosynthesis
Identifier	Raw score	Weight	Final Score	Annotation
ALG3	0.413617	1.082654	0.384511
MAN1A2	1.786380	1.164590	1.965378
DAD1	1.589850	1.152299	1.706171
DDOST	1.014870	1.000000	1.014870
DPAGT1	2.013710	1.000000	2.013710
GANAB	1.102180	1.138520	1.117134
FUT8	0.115646	1.000000	0.115646
B4GALT1	2.092960	1.000000	2.092960
MAN2A1	2.588380	1.059531	2.739151
MGAT1	1.418810	1.128674	1.484133
MGAT2	0.175691	1.054647	0.159763
MGAT3	0.705548	1.000000	0.705548
MGAT5	1.157500	1.000000	1.157500
MAN1C1	0.817878	1.076034	0.805471
DOLPP1	2.823980	1.000000	2.823980
RPN1	0.447836	1.000000	0.447836
ST6GAL1	5.045080	1.000000	5.045080
GCS1	2.606170	1.141545	2.984599
ALG8	0.080525	1.000000	0.080525
B4GALT3	0.663628	1.000000	0.663628
B4GALT2	0.336912	1.000000	0.336912
DPM1	0.621721	1.000000	0.621721
DPM2	0.565939	1.082654	0.539927
HUMAN_CASE/hsa00511.gene	na	NEU3	NEU4	AGA	MAN2B2	FUCA1	FUCA2	GBA	GLB1	HEXA	HEXB	LCT	MAN2C1	MAN2B1	MANBA	NEU1	NEU2	ENGASE	FLJ21865
path:hsa00511	Other glycan degradation
Identifier	Raw score	Weight	Final Score	Annotation
NEU3	0.781628	1.000000	0.781628
MAN2B2	1.310080	1.000000	1.310080
FUCA1	2.316160	1.000000	2.316160
GBA	0.064014	1.000000	0.064014
GLB1	7.835220	1.000000	7.835220
HEXA	2.167440	1.000000	2.167440
HEXB	2.746660	1.000000	2.746660
LCT	0.143282	1.000000	0.143282
MAN2C1	1.390690	1.000000	1.390690
MAN2B1	6.664850	1.000000	6.664850
MANBA	1.120210	1.000000	1.120210
NEU1	0.278560	1.000000	0.278560
HUMAN_CASE/hsa00512.gene	na	GALNT6	GALNT5	GALNT13	GALNTL2	GALNTL5	B3GNT6	GALNT1	GALNT2	GALNT3	GALNT8	GCNT1	C1GALT1C1	GALNTL4	GALNTL6	GALNT9	GCNT4	GALNT7	GALNT10	ST6GALNAC1	C1GALT1	GALNTL1	GALNT11	WBSCR17	ST3GAL1	ST3GAL2	GALNT14	GALNT12	OGT	GALNT4	GCNT3	B4GALT5
path:hsa00512	O-Glycan biosynthesis
Identifier	Raw score	Weight	Final Score	Annotation
GALNT1	2.063500	1.000000	2.063500
GALNT2	1.051880	1.000000	1.051880
GALNT3	0.752385	1.000000	0.752385
GCNT1	0.377566	1.166572	0.321020
GALNTL4	2.992220	1.000000	2.992220
GALNT10	1.241110	1.000000	1.241110
ST3GAL1	1.254510	1.000000	1.254510
ST3GAL2	1.678840	1.000000	1.678840
OGT	1.151080	1.166572	1.178376
B4GALT5	1.144480	1.000000	1.144480
HUMAN_CASE/hsa00514.gene	na	POMT1	POMT2	POMGNT1
path:hsa00514	O-Mannosyl glycan biosynthesis
Identifier	Raw score	Weight	Final Score	Annotation
HUMAN_CASE/hsa00520.gene	na	TGDS	GALE	GALT	UGDH	UGP2	UXS1
path:hsa00520	Nucleotide sugars metabolism
Identifier	Raw score	Weight	Final Score	Annotation
TGDS	0.471069	1.062909	0.449282
GALE	0.547107	1.101810	0.514524
GALT	1.561800	1.105679	1.637147
UGDH	0.938096	1.088637	0.932798
UGP2	1.260580	1.096012	1.288921
HUMAN_CASE/hsa00530.gene	na	GNPDA1	GNE	CHIT1	GNPDA2	NANP	CTBS	CYB5R3	GCK	GFPT1	CHIA	PHPT1	HEXA	HEXB	HK1	HK2	HK3	AMDHD2	CYB5R1	PGM3	NANS	NAGK	CMAS	RENBP	GNPNAT1	UAP1	NPL	MTMR1	MTMR2	MTMR6	GFPT2
path:hsa00530	Aminosugars metabolism
Identifier	Raw score	Weight	Final Score	Annotation
GNPDA1	0.785490	1.000000	0.785490
GNE	8.758820	1.128153	11.567054
CHIT1	0.871551	1.115468	0.857825
CTBS	3.668410	1.205821	4.793574
CYB5R3	1.001310	1.000000	1.001310
GCK	0.068852	1.125103	0.049265
GFPT1	1.536710	1.125103	1.621568
HEXA	2.167440	1.207268	2.544358
HEXB	2.746660	1.120814	3.103263
HK3	5.408250	1.205821	7.654828
CYB5R1	1.180760	1.000000	1.180760
PGM3	2.650700	1.000000	2.650700
RENBP	0.777542	1.000000	0.777542
UAP1	2.704520	1.170011	3.202952
MTMR1	1.635890	1.057810	1.683105
MTMR2	1.761160	1.214142	1.988084
MTMR6	0.530071	1.061480	0.509784
GFPT2	0.119869	1.000000	0.119869
HUMAN_CASE/hsa00531.gene	na	HPSE	HGSNAT	GALNS	GLB1	GNS	GUSB	HEXA	HEXB	HYAL1	IDS	IDUA	LCT	ARSB	NAGLU	HPSE2	SGSH	SPAM1	HYAL2
path:hsa00531	Glycosaminoglycan degradation
Identifier	Raw score	Weight	Final Score	Annotation
GALNS	0.898810	1.000000	0.898810
GLB1	7.835220	1.187395	11.523704
GNS	3.156070	1.078804	3.455265
GUSB	2.909170	1.000000	2.909170
HEXA	2.167440	1.050202	2.253266
HEXB	2.746660	1.180850	3.297334
HYAL1	0.673296	1.000000	0.673296
IDS	3.102120	1.000000	3.102120
IDUA	0.688652	1.000000	0.688652
LCT	0.143282	1.000000	0.143282
ARSB	3.505340	1.068775	3.821150
NAGLU	1.931000	1.000000	1.931000
SGSH	0.075448	1.000000	0.075448
SPAM1	1.788660	1.068775	1.861639
HYAL2	1.584320	1.000000	1.584320
HUMAN_CASE/hsa00532.gene	na	UST	B4GALT7	CHST14	B3GALT6	B3GAT2	CHST13	CHSY1	B3GAT3	B3GAT1	DSE	CHSY3	CHST11	GALNAC4S-6ST	CSGLCA-T	CSGALNACT2	CHST12	CSGALNACT1	CHST7	XYLT1	XYLT2	CHPF	CHST3
path:hsa00532	Chondroitin sulfate biosynthesis
Identifier	Raw score	Weight	Final Score	Annotation
UST	0.932093	1.000000	0.932093
CHSY1	0.899106	1.000000	0.899106
B3GAT3	0.243958	1.052562	0.226522
GALNAC4S-6ST	2.304510	1.000000	2.304510
XYLT1	0.510141	1.000000	0.510141
CHPF	0.217119	1.052562	0.200370
CHST3	0.430262	1.000000	0.430262
HUMAN_CASE/hsa00533.gene	na	CHST4	B3GNT2	B3GNT1	FUT8	B4GALT1	CHST6	ST3GAL1	ST3GAL2	ST3GAL3	CHST1	B4GALT4	B4GALT3	B4GALT2	B3GNT7	CHST2
path:hsa00533	Keratan sulfate biosynthesis
Identifier	Raw score	Weight	Final Score	Annotation
B3GNT1	0.550347	1.000000	0.550347
FUT8	0.115646	1.000000	0.115646
B4GALT1	2.092960	1.000000	2.092960
ST3GAL1	1.254510	1.000000	1.254510
ST3GAL2	1.678840	1.000000	1.678840
CHST1	2.358540	1.000000	2.358540
B4GALT4	1.472140	1.000000	1.472140
B4GALT3	0.663628	1.000000	0.663628
B4GALT2	0.336912	1.000000	0.336912
CHST2	1.863660	1.000000	1.863660
HUMAN_CASE/hsa00534.gene	na	similar to heparan sulfate 6-O-sulfotransferase 3 [EC:2.8.2.-] [SP:sp:H6ST3_HUMAN]	B4GALT7	B3GALT6	B3GAT2	EXT1	EXT2	EXTL1	EXTL2	EXTL3	HS3ST5	GLCE	B3GAT3	HS6ST3	B3GAT1	NDST1	XYLT1	XYLT2	NDST4	similar to heparan sulfate 6-O-sulfotransferase 1 [EC:2.8.2.-] [SP:tr:B5MCS8_HUMAN]	NDST2	HS6ST2	NDST3	HS6ST1	HS2ST1	HS3ST3B1	HS3ST3A1	HS3ST2	HS3ST1
path:hsa00534	Heparan sulfate biosynthesis
Identifier	Raw score	Weight	Final Score	Annotation
EXT1	3.190850	1.103087	3.596272
EXT2	2.210070	1.065702	2.328275
EXTL1	0.379832	1.000000	0.379832
EXTL2	2.176060	1.065702	2.290111
EXTL3	0.622113	1.103087	0.592407
GLCE	1.972540	1.000000	1.972540
B3GAT3	0.243958	1.000000	0.243958
NDST1	0.538031	1.000000	0.538031
XYLT1	0.510141	1.000000	0.510141
NDST2	1.069380	1.000000	1.069380
HS6ST1	0.769793	1.000000	0.769793
HS2ST1	0.833963	1.000000	0.833963
HS3ST1	1.726710	1.000000	1.726710
HUMAN_CASE/hsa00550.gene	na	PGLYRP2	PGLYRP3	GLUL	PGLYRP4	PGLYRP1
path:hsa00550	Peptidoglycan biosynthesis
Identifier	Raw score	Weight	Final Score	Annotation
GLUL	3.091910	1.000000	3.091910
PGLYRP1	0.589795	1.000000	0.589795
HUMAN_CASE/hsa00561.gene	na	AKR1A1	AGPAT1	AGPAT2	CEL	MGLL	GLYCTK	AGPAT6	AWAT2	DGKA	DGKB	DGKG	DGKH	DGKQ	ALDH2	ALDH3A1	ALDH1B1	ALDH9A1	ALDH3A2	AKR1B1	LCLAT1	DAK	GK	GK2	GLA	GLB1	LCT	LIPA	LIPC	LPL	ALDH7A1	PNLIP	PNLIPRP1	PNLIPRP2	AGK	AGPAT3	AGPAT4	GPAM	similar to diacylglycerol O-acyltransferase homolog 1 (mouse) [EC:2.3.1.20 2.3.1.76] [SP:tr:B2RWQ2_HUMAN sp:DGAT1_HUMAN]	PNPLA3	DGAT2	LIPF	DGKZ	DGKE	DGKD	PPAP2A	PPAP2C	PPAP2B	DGAT1
path:hsa00561	Glycerolipid metabolism
Identifier	Raw score	Weight	Final Score	Annotation
AKR1A1	4.097500	1.181506	5.292915
AGPAT1	1.413500	1.091911	1.459183
AGPAT2	6.091780	1.138772	7.827889
MGLL	1.417630	1.103770	1.469909
DGKA	2.362580	1.104447	2.584555
DGKB	1.672400	1.000000	1.672400
DGKG	1.582490	1.157330	1.700996
DGKQ	2.587300	1.098688	2.841776
ALDH2	2.028670	1.103678	2.183044
ALDH3A1	0.272210	1.112957	0.235002
ALDH1B1	1.034430	1.000000	1.034430
ALDH9A1	1.481720	1.000000	1.481720
ALDH3A2	0.146740	1.000000	0.146740
AKR1B1	1.326980	1.108218	1.368235
GK2	2.538860	1.203674	3.069399
GLB1	7.835220	1.000000	7.835220
LCT	0.143282	1.000000	0.143282
LIPA	3.250530	1.091296	3.619875
LIPC	1.704130	1.185118	1.880866
LPL	3.816580	1.143114	4.622959
ALDH7A1	1.098710	1.161751	1.115568
PNLIP	0.480696	1.147188	0.431564
PNLIPRP1	1.137820	1.140559	1.158658
PNLIPRP2	0.018466	1.099535	0.012411
AGPAT3	1.081560	1.123233	1.092061
PNPLA3	0.367835	1.098807	0.333224
LIPF	0.514839	1.105112	0.480136
DGKZ	0.934026	1.124008	0.926154
DGKE	0.411068	1.129980	0.366210
DGKD	0.141049	1.103765	0.115108
PPAP2A	0.250105	1.090678	0.220570
PPAP2C	0.391461	1.144211	0.341940
PPAP2B	6.689470	1.166366	9.177174
DGAT1	2.660950	1.122104	2.998717
HUMAN_CASE/hsa00562.gene	na	PLCD3	PIP5K3	PLCB1	PIP5K1C	IPMK	INPP5J	IMPA1	IMPA2	INPP1	INPP4A	INPP5A	INPP5B	INPPL1	ITPK1	ITPKA	ITPKB	ALDH6A1	OCRL	PLCE1	ISYNA1	INPP5K	PIK3C3	PIK3CA	PIK3CB	PIK3CD	PIK3CG	PI4KA	PI4KB	PIP4K2A	PLCB2	PLCB3	PLCB4	PLCD1	PLCG1	PLCG2	MIOX	INPP5E	PTEN	IPPK	TPI1	RCTPI1	PIP4K2C	PIP5K1A	PIP5K1B	PIP4K2B	PLCD4	INPP4B	SYNJ1
path:hsa00562	Inositol phosphate metabolism
Identifier	Raw score	Weight	Final Score	Annotation
PIP5K3	0.215175	1.091595	0.186930
PLCB1	0.201390	1.118678	0.166511
PIP5K1C	0.340736	1.115253	0.300973
IMPA1	0.272514	1.077090	0.246526
IMPA2	2.057750	1.000000	2.057750
INPP1	0.622398	1.077090	0.600058
INPP4A	4.636170	1.000000	4.636170
INPP5A	0.399936	1.060166	0.378481
INPP5B	1.936020	1.127210	2.105754
INPPL1	0.104624	1.086272	0.086110
ITPK1	2.043210	1.059052	2.131265
ITPKA	0.043791	1.071792	0.034982
ITPKB	1.191030	1.101375	1.212326
ALDH6A1	2.648340	1.000000	2.648340
OCRL	0.253009	1.116061	0.215707
PLCE1	1.061540	1.110217	1.068550
PIK3C3	0.736672	1.072506	0.720528
PIK3CA	1.487820	1.102141	1.549441
PIK3CB	2.655490	1.120390	2.986810
PIK3CD	2.649780	1.091283	2.896287
PIK3CG	2.043440	1.150324	2.275184
PI4KA	1.188000	1.068756	1.202155
PI4KB	2.136280	1.086299	2.280905
PIP4K2A	0.937851	1.102370	0.931711
PLCB2	2.682190	1.097954	2.954350
PLCB3	0.728548	1.108393	0.703963
PLCB4	0.742003	1.095360	0.721186
PLCD1	0.904521	1.065413	0.898603
PLCG1	0.368713	1.092781	0.336113
PLCG2	3.868810	1.113668	4.511970
INPP5E	0.514821	1.119202	0.475647
PTEN	1.571220	1.094520	1.639779
PIP5K1A	2.514740	1.084844	2.719395
PIP4K2B	0.061036	1.092443	0.047133
INPP4B	0.076704	1.000000	0.076704
SYNJ1	0.428517	1.094959	0.395385
SYNJ2	2.297640	1.119002	2.536736
MINPP1	1.293900	1.065413	1.315893
HUMAN_CASE/hsa00563.gene	na	PIGK	PIGU	PIGN	GPLD1	PIGW	PIGP	PIGT	PIGA	PIGC	PIGF	PIGH	PIGX	PIGV	PGAP1	PIGO	PIGY	GPAA1	DPM2	PIGQ	PIGM	PIGS	PIGL	PIGB
path:hsa00563	Glycosylphosphatidylinositol(GPI)-anchor biosynthesis
Identifier	Raw score	Weight	Final Score	Annotation
PIGK	0.042676	1.160563	0.025718
GPLD1	1.376960	1.000000	1.376960
PIGA	3.292670	1.000000	3.292670
PIGC	0.722684	1.180779	0.681474
PIGF	1.123900	1.084540	1.135053
PIGH	1.141080	1.066361	1.151118
PGAP1	0.455918	1.000000	0.455918
PIGO	2.061860	1.160563	2.315888
GPAA1	0.201999	1.000000	0.201999
DPM2	0.565939	1.068650	0.544249
PIGQ	2.122050	1.189978	2.448116
PIGL	0.236934	1.111841	0.201690
PIGB	2.240770	1.084540	2.398943
HUMAN_CASE/hsa00564.gene	na	PLA2G4B	CDS1	PEMT	CDIPT	LYPLA1	AGPAT1	AGPAT2	CHAT	CHKA	CHKB	LYPLA2	AGPAT6	DGKA	DGKB	DGKG	DGKH	DGKQ	PHOSPHO1	GPD1L	PLA2G15	PISD	NAT6	LCLAT1	PLA2G2D	GPD1	GPD2	PLA2G2E	LCAT	ACHE	PLA2G3	NAT5	PCYT1A	GDE1	PLA2G1B	PLA2G2A	PLA2G4A	PLA2G5	PLD1	PLD2	CRLS1	ETNK2	ETNK1	AGPAT3	AGPAT4	CHPT1	GPAM	PCYT2	PLA2G2F
path:hsa00564	Glycerophospholipid metabolism
Identifier	Raw score	Weight	Final Score	Annotation
CDS1	1.570820	1.074238	1.624375
PEMT	1.595820	1.090982	1.665144
CDIPT	0.439064	1.000000	0.439064
LYPLA1	1.724050	1.204999	1.927713
AGPAT1	1.413500	1.122855	1.474893
AGPAT2	6.091780	1.152989	8.031585
CHKA	1.394510	1.112021	1.447438
CHKB	0.933329	1.000000	0.933329
DGKA	2.362580	1.120115	2.619605
DGKB	1.672400	1.000000	1.672400
DGKG	1.582490	1.105092	1.660696
DGKQ	2.587300	1.135593	2.943242
GPD1L	1.140850	1.082377	1.153301
PISD	1.625420	1.070876	1.682357
NAT6	0.429961	1.074551	0.403739
GPD1	5.714280	1.072791	6.487265
GPD2	1.743390	1.088543	1.831338
LCAT	0.666675	1.105301	0.638811
ACHE	1.264660	1.000000	1.264660
PCYT1A	2.592880	1.000000	2.592880
PLA2G1B	2.672230	1.107196	2.969157
PLA2G2A	1.198340	1.126221	1.226023
PLA2G4A	2.008930	1.156490	2.240660
PLA2G5	1.833060	1.000000	1.833060
PLD1	2.622690	1.114018	2.927465
PLD2	0.587945	1.108911	0.554900
AGPAT3	1.081560	1.123233	1.092061
PCYT2	3.234560	1.000000	3.234560
PNPLA3	0.367835	1.088543	0.336662
PLA2G6	0.266320	1.138991	0.221585
PLA2G10	0.335106	1.053998	0.315895
GNPAT	0.779920	1.072134	0.766061
DGKZ	0.934026	1.056832	0.930410
DGKE	0.411068	1.068085	0.386925
DGKD	0.141049	1.093639	0.117413
PPAP2A	0.250105	1.142325	0.205334
PPAP2C	0.391461	1.113345	0.351983
PPAP2B	6.689470	1.139499	8.720331
CDS2	1.206740	1.113329	1.232716
PCYT1B	1.818360	1.074606	1.901313
PTDSS1	0.874176	1.093107	0.863299
HUMAN_CASE/hsa00565.gene	na	PLA2G4B	AGPAT1	AGPAT2	ENPP6	AGPAT6	LCLAT1	PLA2G2D	PLA2G2E	PAFAH1B1	PLA2G3	PAFAH1B2	PAFAH1B3	PAFAH2	ENPP2	PLA2G1B	PLA2G2A	PLA2G4A	PLA2G5	PLD1	PLD2	AGPAT3	AGPAT4	CHPT1	PLA2G2F	PLA2G12A	PLA2G6	PLA2G10	PLA2G12B	AGPS	PPAP2A	PPAP2C	PPAP2B	JMJD7-PLA2G4B
path:hsa00565	Ether lipid metabolism
Identifier	Raw score	Weight	Final Score	Annotation
AGPAT1	1.413500	1.091911	1.459183
AGPAT2	6.091780	1.332504	11.108992
PAFAH1B1	1.830860	1.000000	1.830860
PAFAH1B2	1.720830	1.079586	1.796798
PAFAH1B3	2.144430	1.114283	2.339780
PAFAH2	1.248810	1.000000	1.248810
ENPP2	2.067480	1.080472	2.191925
PLA2G1B	2.672230	1.099439	2.946604
PLA2G2A	1.198340	1.093900	1.218874
PLA2G4A	2.008930	1.124100	2.190598
PLA2G5	1.833060	1.000000	1.833060
PLD1	2.622690	1.125535	2.960156
PLD2	0.587945	1.078077	0.564062
AGPAT3	1.081560	1.121307	1.091896
PLA2G6	0.266320	1.095899	0.234585
PLA2G10	0.335106	1.051336	0.316816
AGPS	2.056230	1.000000	2.056230
PPAP2A	0.250105	1.121307	0.211403
PPAP2C	0.391461	1.076899	0.364223
PPAP2B	6.689470	1.191120	9.619233
HUMAN_CASE/hsa00590.gene	na	PLA2G4B	CYP2U1	GGT6	CYP2B6	CYP2C19	CYP2C8	CYP2C9	CYP2C18	CYP2E1	CYP2J2	CYP4A11	EPHX2	ALOX12	ALOX5	ALOX12B	ALOX15	ALOX15B	GPX6	PLA2G2D	GGT1	GGT7	GGT5	PGDS	CYP4A22	GPX1	GPX2	GPX3	GPX4	GPX5	GPX7	PLA2G2E	LTA4H	CYP4F3	LTC4S	PLA2G3	PLA2G1B	PLA2G2A	PLA2G4A	PLA2G5	PTGDS	PTGIS	PTGS1	PTGS2	PLA2G2F	TBXAS1	PTGES2	PLA2G12A	PLA2G6
path:hsa00590	Arachidonic acid metabolism
Identifier	Raw score	Weight	Final Score	Annotation
CYP2B6	0.593332	1.084121	0.567842
CYP2C19	3.804810	1.066022	4.155735
CYP2C8	1.167280	1.102046	1.185851
CYP2C9	1.993850	1.074897	2.099610
CYP2C18	3.193460	1.105251	3.608573
CYP2E1	0.940484	1.118785	0.933654
CYP2J2	0.982280	1.084874	0.980791
CYP4A11	0.878048	1.102697	0.866399
EPHX2	1.206520	1.095526	1.228353
ALOX12	0.026506	1.076694	0.020065
ALOX5	5.192770	1.085610	5.979219
ALOX12B	0.210538	1.074325	0.187515
ALOX15	0.490043	1.092583	0.458728
ALOX15B	0.853182	1.098644	0.839923
PGDS	1.171770	1.138259	1.197734
GPX1	0.968554	1.097135	0.965553
GPX2	0.193658	1.075132	0.171186
GPX3	2.810960	1.085619	3.071039
GPX4	1.303850	1.093055	1.336442
GPX7	2.688010	1.074204	2.892652
LTA4H	3.491900	1.183536	4.392719
CYP4F3	0.868177	1.071606	0.859434
LTC4S	2.440180	1.183536	2.874272
PLA2G1B	2.672230	1.111737	2.982439
PLA2G2A	1.198340	1.102178	1.220701
PLA2G4A	2.008930	1.098238	2.151430
PLA2G5	1.833060	1.095741	1.942556
PTGDS	1.408720	1.128887	1.472334
PTGIS	1.680660	1.000000	1.680660
PTGS1	0.287978	1.110251	0.251046
PTGS2	0.711219	1.092939	0.689047
TBXAS1	3.687610	1.091716	4.156467
PLA2G6	0.266320	1.087949	0.237066
PLA2G10	0.335106	1.114140	0.295792
CYP4F2	0.336560	1.104164	0.300469
AKR1C3	3.766070	1.073055	4.149160
PTGES	1.823250	1.000000	1.823250
HUMAN_CASE/hsa00591.gene	na	PLA2G4B	CYP1A2	CYP3A7	CYP2C19	CYP2C8	CYP2C9	CYP2C18	CYP2E1	CYP2J2	CYP3A4	CYP3A5	ALOX5	ALOX15	PLA2G2D	PLA2G2E	PLA2G3	PLA2G1B	PLA2G2A	PLA2G4A	PLA2G5	AKR1B10	PLA2G2F	CYP3A43	HSD3B7	PLA2G12A	PLA2G6	PLA2G10	PLA2G12B	JMJD7-PLA2G4B
path:hsa00591	Linoleic acid metabolism
Identifier	Raw score	Weight	Final Score	Annotation
CYP1A2	0.500206	1.086653	0.471063
CYP3A7	2.892020	1.138490	3.350216
CYP2C19	3.804810	1.089462	4.287961
CYP2C8	1.167280	1.095558	1.184661
CYP2C9	1.993850	1.098231	2.133691
CYP2C18	3.193460	1.099305	3.583747
CYP2E1	0.940484	1.180693	0.930114
CYP2J2	0.982280	1.095314	0.980608
CYP3A4	1.934460	1.097091	2.062443
CYP3A5	1.173300	1.118075	1.195651
ALOX5	5.192770	1.088645	6.009186
ALOX15	0.490043	1.100038	0.456295
PLA2G1B	2.672230	1.125424	3.022832
PLA2G2A	1.198340	1.094553	1.219018
PLA2G4A	2.008930	1.112326	2.172680
PLA2G5	1.833060	1.118043	1.968987
AKR1B10	2.674900	1.000000	2.674900
PLA2G6	0.266320	1.095540	0.234697
PLA2G10	0.335106	1.107650	0.297898
HUMAN_CASE/hsa00592.gene	na	PLA2G4B	PLA2G2D	PLA2G2E	PLA2G3	ACOX1	PLA2G1B	PLA2G2A	PLA2G4A	PLA2G5	PLA2G2F	PLA2G12A	ACOX3	PLA2G6	PLA2G10	PLA2G12B	JMJD7-PLA2G4B	FADS2
path:hsa00592	alpha-Linolenic acid metabolism
Identifier	Raw score	Weight	Final Score	Annotation
ACOX1	1.615390	1.000000	1.615390
PLA2G1B	2.672230	1.060906	2.837089
PLA2G2A	1.198340	1.175355	1.236971
PLA2G4A	2.008930	1.168062	2.258820
PLA2G5	1.833060	1.000000	1.833060
ACOX3	0.509204	1.000000	0.509204
PLA2G6	0.266320	1.000000	0.266320
PLA2G10	0.335106	1.000000	0.335106
FADS2	2.947910	1.121530	3.361817
HUMAN_CASE/hsa00600.gene	na	SPTLC1	NEU3	DEGS2	NEU4	SGPP2	SGMS2	KDSR	GALC	SGMS1	GBA	GLA	GLB1	ENPP7	ACER2	LCT	ARSA	ARSD	ARSE	ASAH1	NEU1	NEU2	ACER3	SMPD3	SMPD4	SPHK2	CERK	SMPD1	SMPD2	UGCG	UGT8	SGPP1	DEGS1	PPAP2A	PPAP2C	PPAP2B	SPHK1	SGPL1	B4GALT6	GAL3ST1	SPTLC2
path:hsa00600	Sphingolipid metabolism
Identifier	Raw score	Weight	Final Score	Annotation
SPTLC1	0.102961	1.080997	0.085645
NEU3	0.781628	1.085769	0.765284
GALC	2.777650	1.123964	3.152664
SGMS1	1.554280	1.107385	1.629659
GBA	0.064014	1.075401	0.052032
GLB1	7.835220	1.084856	9.330763
LCT	0.143282	1.091164	0.120023
ARSA	0.680966	1.110522	0.652653
ARSD	2.100100	1.056918	2.190692
ARSE	0.103147	1.000000	0.103147
ASAH1	1.144880	1.118281	1.163349
NEU1	0.278560	1.000000	0.278560
SMPD4	0.496595	1.163259	0.442968
SPHK2	1.427020	1.143785	1.501878
SMPD1	0.508654	1.078109	0.482494
SMPD2	2.402100	1.107578	2.639576
UGCG	1.011980	1.085908	1.013016
UGT8	0.002606	1.067565	0.001743
DEGS1	0.517774	1.091502	0.487510
PPAP2A	0.250105	1.073314	0.225942
PPAP2C	0.391461	1.000000	0.391461
PPAP2B	6.689470	1.097206	8.046833
SGPL1	1.610600	1.082069	1.674846
B4GALT6	0.789303	1.085050	0.773578
GAL3ST1	0.053692	1.079818	0.042514
SPTLC2	1.371390	1.000000	1.371390
HUMAN_CASE/hsa00601.gene	na	B3GALT5	B3GNT3	ST3GAL6	B3GNT2	FUT9	B3GNT1	FUT1	FUT2	FUT3	FUT4	FUT5	FUT6	FUT7	GCNT2	B4GALT1	ABO	ST3GAL4	ST3GAL3	ST8SIA1	B3GNT4	B3GNT5	B4GALT4	B4GALT3	B4GALT2	B3GALT2	B3GALT1
path:hsa00601	Glycosphingolipid biosynthesis - lacto and neolacto series
Identifier	Raw score	Weight	Final Score	Annotation
B3GALT5	1.095370	1.076311	1.103011
B3GNT3	0.318541	1.110720	0.280644
ST3GAL6	0.958475	1.105440	0.954198
FUT9	2.713590	1.092047	2.974751
B3GNT1	0.550347	1.109839	0.515405
FUT1	0.002880	1.095023	0.001652
FUT2	1.374930	1.084486	1.412418
FUT3	0.862248	1.125473	0.846361
FUT4	0.265998	1.099194	0.233254
FUT5	3.061750	1.087473	3.376596
FUT6	1.200040	1.080400	1.217764
FUT7	2.074640	1.000000	2.074640
GCNT2	0.174346	1.106887	0.144653
B4GALT1	2.092960	1.083312	2.225791
ABO	0.460896	1.109575	0.423392
ST3GAL4	3.849980	1.114444	4.492214
ST8SIA1	3.201930	1.066510	3.459605
B4GALT4	1.472140	1.087456	1.522781
B4GALT3	0.663628	1.128185	0.629648
B4GALT2	0.336912	1.127049	0.293419
HUMAN_CASE/hsa00603.gene	na	B3GALT5	FUT9	FUT1	FUT2	GBGT1	GLA	HEXA	HEXB	NAGA	A4GALT	ST3GAL1	ST3GAL2	ST8SIA1	B3GALNT1
path:hsa00603	Glycosphingolipid biosynthesis - globo series
Identifier	Raw score	Weight	Final Score	Annotation
B3GALT5	1.095370	1.083295	1.103713
FUT9	2.713590	1.000000	2.713590
FUT1	0.002880	1.173884	0.001041
FUT2	1.374930	1.085720	1.412973
HEXA	2.167440	1.109799	2.359574
HEXB	2.746660	1.000000	2.746660
ST3GAL1	1.254510	1.173884	1.304960
ST3GAL2	1.678840	1.074635	1.745030
ST8SIA1	3.201930	1.000000	3.201930
B3GALNT1	0.427834	1.068527	0.403653
HUMAN_CASE/hsa00604.gene	na	ST6GALNAC3	B4GALNT1	ST6GALNAC4	GLB1	ST8SIA5	HEXA	HEXB	ST6GALNAC6	LCT	ST3GAL1	ST3GAL2	ST8SIA1	ST6GALNAC5	B3GALT4	ST3GAL5	SLC33A1
path:hsa00604	Glycosphingolipid biosynthesis - ganglio series
Identifier	Raw score	Weight	Final Score	Annotation
B4GALNT1	0.321860	1.122592	0.280099
ST6GALNAC4	0.063070	1.000000	0.063070
GLB1	7.835220	1.180850	11.369484
ST8SIA5	0.979178	1.187657	0.975319
HEXA	2.167440	1.000000	2.167440
HEXB	2.746660	1.097280	3.030343
LCT	0.143282	1.090683	0.120136
ST3GAL1	1.254510	1.127851	1.291410
ST3GAL2	1.678840	1.143586	1.808496
ST8SIA1	3.201930	1.052327	3.402974
ST3GAL5	0.023051	1.072092	0.017565
SLC33A1	0.120240	1.159863	0.085700
HUMAN_CASE/hsa00620.gene	na	ME3	ACOT12	LDHAL6A	DLAT	DLD	LDHD	ALDH2	ALDH3A1	ALDH1B1	ALDH9A1	ALDH3A2	AKR1B1	GLO1	HAGH	ACACA	ACACB	ACAT1	ACAT2	LDHA	LDHB	LDHC	MDH1	MDH2	ME1	ME2	ALDH7A1	PC	PCK1	PCK2	PDHA1	PDHA2	PDHB	PKLR	PKM2	ACSS2	HAGHL	ACSS1	LDHAL6B	GRHPR	ACYP1	ACYP2
path:hsa00620	Pyruvate metabolism
Identifier	Raw score	Weight	Final Score	Annotation
ME3	1.297600	1.094674	1.330002
DLAT	1.537600	1.136735	1.630765
DLD	0.158171	1.000000	0.158171
ALDH2	2.028670	1.115098	2.200751
ALDH3A1	0.272210	1.000000	0.272210
ALDH1B1	1.034430	1.000000	1.034430
ALDH9A1	1.481720	1.000000	1.481720
ALDH3A2	0.146740	1.052401	0.132701
AKR1B1	1.326980	1.273910	1.433898
GLO1	0.206712	1.000000	0.206712
HAGH	1.770620	1.060418	1.832807
ACACA	2.175850	1.162473	2.468792
ACACB	5.270440	1.000000	5.270440
ACAT1	1.117770	1.000000	1.117770
ACAT2	1.612450	1.111033	1.700294
LDHA	1.744960	1.105495	1.850515
LDHB	3.372050	1.118460	3.894290
LDHC	1.275180	1.087061	1.302455
MDH1	0.590361	1.108246	0.557625
MDH2	0.737012	1.139823	0.706227
ME1	0.878073	1.084789	0.868446
ME2	5.193860	1.123987	6.370910
ALDH7A1	1.098710	1.102287	1.109341
PC	3.136930	1.166157	3.793170
PCK1	3.719290	1.111690	4.306996
PCK2	0.255671	1.180889	0.199773
PDHA1	2.576850	1.087483	2.799320
PDHA2	2.062740	1.135127	2.274755
PDHB	2.019310	1.106063	2.175573
PKLR	1.819880	1.059661	1.886067
PKM2	1.512880	1.143141	1.605247
GRHPR	0.601026	1.107481	0.569021
ACYP1	1.998550	1.095244	2.134795
ACYP2	0.427648	1.073036	0.401923
HUMAN_CASE/hsa00624.gene	na	ADH1A	ADH1B	ADH1C	ADH4	ADH5	ADH6	ADH7	NAT6	LCLAT1	ACAD9	NAT5	PNPLA3	ARD1A
path:hsa00624	1- and 2-Methylnaphthalene degradation
Identifier	Raw score	Weight	Final Score	Annotation
ADH1A	5.351770	1.000000	5.351770
ADH1B	4.562250	1.000000	4.562250
ADH1C	6.158850	1.000000	6.158850
ADH5	2.360710	1.000000	2.360710
ADH7	0.273656	1.000000	0.273656
NAT6	0.429961	1.000000	0.429961
PNPLA3	0.367835	1.000000	0.367835
HUMAN_CASE/hsa00625.gene	na	EPHX2	AKR1B10	HSD3B7
path:hsa00625	Tetrachloroethene degradation
Identifier	Raw score	Weight	Final Score	Annotation
EPHX2	1.206520	1.000000	1.206520
AKR1B10	2.674900	1.000000	2.674900
HUMAN_CASE/hsa00627.gene	na	CMBL
path:hsa00627	1,4-Dichlorobenzene degradation
Identifier	Raw score	Weight	Final Score	Annotation
HUMAN_CASE/hsa00630.gene	na	MTHFD2	AFMID	GLYCTK	CS	MTHFD1L	PGP	MDH1	MDH2	MTHFD1	ACO1	ACO2	HAO2	HAO1	HYI	GRHPR
path:hsa00630	Glyoxylate and dicarboxylate metabolism
Identifier	Raw score	Weight	Final Score	Annotation
MTHFD2	4.849680	1.000000	4.849680
CS	3.123640	1.144069	3.680667
MDH1	0.590361	1.000000	0.590361
MDH2	0.737012	1.000000	0.737012
MTHFD1	1.468760	1.000000	1.468760
ACO1	2.178290	1.144069	2.436845
HAO1	1.370590	1.000000	1.370590
GRHPR	0.601026	1.000000	0.601026
HUMAN_CASE/hsa00632.gene	na	ECHS1	EHHADH	NAT6	LCLAT1	ACOT11	GCDH	HADHA	ACAT1	ACAT2	NAT5	YOD1	PNPLA3	ARD1A	ACYP1	ACYP2
path:hsa00632	Benzoate degradation via CoA ligation
Identifier	Raw score	Weight	Final Score	Annotation
ECHS1	1.515920	1.165381	1.623890
EHHADH	1.877060	1.086023	1.981543
NAT6	0.429961	1.119275	0.388782
ACOT11	0.786551	1.000000	0.786551
GCDH	3.863580	1.000000	3.863580
HADHA	1.250760	1.000000	1.250760
ACAT1	1.117770	1.000000	1.117770
ACAT2	1.612450	1.000000	1.612450
PNPLA3	0.367835	1.000000	0.367835
ACYP1	1.998550	1.000000	1.998550
ACYP2	0.427648	1.000000	0.427648
HUMAN_CASE/hsa00640.gene	na	LDHAL6A	ABAT	ECHS1	EHHADH	ALDH2	ALDH3A1	ALDH1B1	ALDH9A1	ALDH3A2	MLYCD	HIBCH	similar to hCG1791842 [EC:6.2.1.4 6.2.1.5]	HADHA	ACACA	ACACB	ACADM	ACAT1	ACAT2	LDHA	LDHB	LDHC	ALDH6A1	MUT	ALDH7A1	PCCA	PCCB	ACSS2	ACSS3	ACSS1	MCEE	SUCLG2	SUCLG1	SUCLA2	LDHAL6B
path:hsa00640	Propanoate metabolism
Identifier	Raw score	Weight	Final Score	Annotation
ABAT	1.018010	1.000000	1.018010
ECHS1	1.515920	1.063885	1.556750
EHHADH	1.877060	1.000000	1.877060
ALDH2	2.028670	1.000000	2.028670
ALDH3A1	0.272210	1.000000	0.272210
ALDH1B1	1.034430	1.000000	1.034430
ALDH9A1	1.481720	1.000000	1.481720
ALDH3A2	0.146740	1.000000	0.146740
HIBCH	1.607080	1.000000	1.607080
HADHA	1.250760	1.000000	1.250760
ACACA	2.175850	1.000000	2.175850
ACACB	5.270440	1.000000	5.270440
ACADM	1.020930	1.127800	1.023636
ACAT1	1.117770	1.000000	1.117770
ACAT2	1.612450	1.000000	1.612450
LDHA	1.744960	1.000000	1.744960
LDHB	3.372050	1.000000	3.372050
LDHC	1.275180	1.000000	1.275180
ALDH6A1	2.648340	1.063885	2.818354
MUT	0.122539	1.244931	0.073276
ALDH7A1	1.098710	1.000000	1.098710
PCCA	0.378740	1.127800	0.334544
PCCB	1.674510	1.000000	1.674510
SUCLG2	2.647930	1.201934	3.223337
SUCLA2	0.485611	1.297084	0.391823
HUMAN_CASE/hsa00641.gene	na	ADH1A	ADH1B	ADH1C	ADH4	ADH5	ADH6	ADH7	ALDH2	ALDH3A1	ALDH1B1	ALDH9A1	ALDH3A2	ALDH7A1
path:hsa00641	3-Chloroacrylic acid degradation
Identifier	Raw score	Weight	Final Score	Annotation
ADH1A	5.351770	1.000000	5.351770
ADH1B	4.562250	1.069956	5.073326
ADH1C	6.158850	1.080350	7.127482
ADH5	2.360710	1.123340	2.624544
ADH7	0.273656	1.000000	0.273656
ALDH2	2.028670	1.084988	2.154372
ALDH3A1	0.272210	1.073022	0.247537
ALDH1B1	1.034430	1.000000	1.034430
ALDH9A1	1.481720	1.000000	1.481720
ALDH3A2	0.146740	1.133450	0.113586
ALDH7A1	1.098710	1.000000	1.098710
HUMAN_CASE/hsa00643.gene	na	FAH	GSTZ1	HGD
path:hsa00643	Styrene degradation
Identifier	Raw score	Weight	Final Score	Annotation
FAH	2.497470	1.263758	3.179392
GSTZ1	0.660883	1.263758	0.592490
HGD	0.682478	1.000000	0.682478
HUMAN_CASE/hsa00650.gene	na	ACSM1	ACSM2A	ABAT	ECHS1	EHHADH	ALDH2	ALDH3A1	ALDH1B1	ALDH9A1	ALDH3A2	GAD1	GAD2	HSD17B10	HADHA	HADH	HMGCL	HMGCS1	HMGCS2	HSD17B4	ACSM4	ACADS	ACAT1	ACAT2	ALDH7A1	OXCT1	PDHA1	PDHA2	PDHB	ACSM5	BDH2	AKR1B10	BDH1	ACSM3	OXCT2	AACS	ALDH5A1	L2HGDH	HSD3B7
path:hsa00650	Butanoate metabolism
Identifier	Raw score	Weight	Final Score	Annotation
ACSM2A	0.519003	1.000000	0.519003
ABAT	1.018010	1.157180	1.020870
ECHS1	1.515920	1.166080	1.624363
EHHADH	1.877060	1.107043	2.007947
ALDH2	2.028670	1.000000	2.028670
ALDH3A1	0.272210	1.000000	0.272210
ALDH1B1	1.034430	1.000000	1.034430
ALDH9A1	1.481720	1.000000	1.481720
ALDH3A2	0.146740	1.000000	0.146740
GAD1	1.341730	1.000000	1.341730
GAD2	0.612699	1.000000	0.612699
HSD17B10	1.317110	1.093698	1.351545
HADHA	1.250760	1.072230	1.271139
HADH	2.453600	1.153839	2.816896
HMGCL	3.448230	1.105005	3.926869
HMGCS1	1.326290	1.134222	1.377524
HMGCS2	0.876327	1.137642	0.860547
HSD17B4	1.437600	1.000000	1.437600
ACADS	2.602480	1.118385	2.914494
ACAT1	1.117770	1.055051	1.124642
ACAT2	1.612450	1.062524	1.661342
ALDH7A1	1.098710	1.137642	1.113039
OXCT1	1.495330	1.152469	1.589934
PDHA1	2.576850	1.000000	2.576850
PDHA2	2.062740	1.000000	2.062740
PDHB	2.019310	1.000000	2.019310
AKR1B10	2.674900	1.000000	2.674900
BDH1	0.700198	1.102506	0.675080
ACSM3	1.507450	1.000000	1.507450
HUMAN_CASE/hsa00670.gene	na	MTHFS	MTHFD2	ALDH1L1	FTCD	MTFMT	DHFR	MTHFD1L	GART	AMT	MTHFD1	MTHFR	MTR	ATIC	SHMT1	SHMT2	TYMS
path:hsa00670	One carbon pool by folate
Identifier	Raw score	Weight	Final Score	Annotation
MTHFS	1.886670	1.085497	1.991898
MTHFD2	4.849680	1.102914	5.705357
ALDH1L1	4.680770	1.148209	5.883892
DHFR	2.121400	1.106754	2.298744
GART	2.090490	1.141945	2.321163
AMT	1.630480	1.070055	1.687288
MTHFD1	1.468760	1.113163	1.534064
MTHFR	0.262184	1.000000	0.262184
MTR	3.323380	1.114790	3.814628
ATIC	0.308597	1.000000	0.308597
SHMT1	3.086200	1.111114	3.497889
SHMT2	0.731197	1.124290	0.703291
TYMS	6.182280	1.145664	8.061027
HUMAN_CASE/hsa00680.gene	na	ADH5	LPO	MTHFR	SHMT1	SHMT2	CAT	PRDX6
path:hsa00680	Methane metabolism
Identifier	Raw score	Weight	Final Score	Annotation
ADH5	2.360710	1.000000	2.360710
LPO	1.507190	1.000000	1.507190
MTHFR	0.262184	1.000000	0.262184
SHMT1	3.086200	1.000000	3.086200
SHMT2	0.731197	1.000000	0.731197
PRDX6	2.026320	1.000000	2.026320
HUMAN_CASE/hsa00720.gene	na	FH	IDH1	IDH2	MDH1	MDH2	ACLY	ACO1	ACO2	ACSS2	ACSS1
path:hsa00720	Reductive carboxylate cycle (CO2 fixation)
Identifier	Raw score	Weight	Final Score	Annotation
FH	0.211580	1.000000	0.211580
IDH1	0.029286	1.070902	0.022800
IDH2	1.794710	1.000000	1.794710
MDH1	0.590361	1.000000	0.590361
MDH2	0.737012	1.000000	0.737012
ACLY	5.934920	1.248429	9.237483
ACO1	2.178290	1.132718	2.415403
HUMAN_CASE/hsa00730.gene	na	TPK1	PHPT1	THTPA	MTMR1	MTMR2	NFS1	MTMR6
path:hsa00730	Thiamine metabolism
Identifier	Raw score	Weight	Final Score	Annotation
MTMR1	1.635890	1.000000	1.635890
MTMR2	1.761160	1.000000	1.761160
MTMR6	0.530071	1.000000	0.530071
HUMAN_CASE/hsa00740.gene	na	PHPT1	ACP6	ENPP1	ENPP3	ACP1	ACP2	ACP5	ACPP	RFK	TYR	FLAD1	MTMR1	MTMR2	MTMR6	ACPT
path:hsa00740	Riboflavin metabolism
Identifier	Raw score	Weight	Final Score	Annotation
ENPP1	0.703515	1.060790	0.688635
ACP1	0.875349	1.199247	0.852435
ACP2	3.862090	1.102800	4.437595
ACP5	2.081490	1.000000	2.081490
ACPP	1.364650	1.000000	1.364650
RFK	1.650390	1.093599	1.729627
TYR	0.815972	1.000000	0.815972
FLAD1	2.271840	1.170905	2.613873
MTMR1	1.635890	1.000000	1.635890
MTMR2	1.761160	1.000000	1.761160
MTMR6	0.530071	1.000000	0.530071
HUMAN_CASE/hsa00750.gene	na	PSAT1	AOX1	PNPO	PDXP	PDXK
path:hsa00750	Vitamin B6 metabolism
Identifier	Raw score	Weight	Final Score	Annotation
AOX1	4.868860	1.000000	4.868860
PDXK	0.257055	1.000000	0.257055
HUMAN_CASE/hsa00760.gene	na	NAMPT	NT5C2	NMNAT2	QPRT	NNT	NT5C	AOX1	NMNAT3	NNMT	NP	NT5E	NT5C3	ENPP1	ENPP3	C9orf95	NADSYN1	NT5M	NMNAT1	NADK	BST1	NUDT12	NT5C1A	NT5C1B	CD38
path:hsa00760	Nicotinate and nicotinamide metabolism
Identifier	Raw score	Weight	Final Score	Annotation
NT5C2	0.236951	1.135512	0.194947
NMNAT2	0.513950	1.098318	0.481392
QPRT	0.581892	1.182035	0.527273
NNT	1.799360	1.135778	1.948756
AOX1	4.868860	1.202683	6.710540
NNMT	4.130490	1.186769	5.383338
NP	1.334670	1.000000	1.334670
NT5E	2.047240	1.112938	2.219788
ENPP1	0.703515	1.144895	0.668566
BST1	2.882560	1.294979	3.939157
CD38	2.469380	1.123611	2.761316
HUMAN_CASE/hsa00770.gene	na	DPYD	DPYS	ENPP1	ENPP3	UPB1	PANK1	PANK4	BCAT1	BCAT2	PPCDC	PANK3	PPCS	PANK2	COASY	VNN1
path:hsa00770	Pantothenate and CoA biosynthesis
Identifier	Raw score	Weight	Final Score	Annotation
DPYD	2.885220	1.148298	3.376158
DPYS	1.737500	1.148298	1.885842
ENPP1	0.703515	1.060570	0.688688
BCAT1	1.554910	1.000000	1.554910
BCAT2	1.701890	1.000000	1.701890
COASY	1.430110	1.060570	1.461437
VNN1	0.240170	1.000000	0.240170
HUMAN_CASE/hsa00780.gene	na	SPCS1	HLCS	SPCS3	BTD
path:hsa00780	Biotin metabolism
Identifier	Raw score	Weight	Final Score	Annotation
HLCS	0.428344	1.159347	0.374214
BTD	0.009055	1.159347	0.004279
HUMAN_CASE/hsa00785.gene	na	LIAS	LIPT1
path:hsa00785	Lipoic acid metabolism
Identifier	Raw score	Weight	Final Score	Annotation
LIAS	0.166371	1.000000	0.166371
LIPT1	0.361129	1.000000	0.361129
HUMAN_CASE/hsa00790.gene	na	ASCC3	DDX52	NUDT5	DHFR	SNRNP200	ATP13A2	SKIV2L2	FPGS	ALPI	ALPL	ALPP	ALPPL2	NUDT8	GCH1	DDX51	DDX47	DDX41	MOV10L1	DDX4	DDX56	DDX19A	ENTPD7	DDX55	PTS	QDPR	IFIH1	SPR	DDX50	DDX54	DHX58	GGH	DDX18	DDX23
path:hsa00790	Folate biosynthesis
Identifier	Raw score	Weight	Final Score	Annotation
ASCC3	2.375910	1.000000	2.375910
DDX52	0.267988	1.140057	0.222853
DHFR	2.121400	1.099302	2.285898
SKIV2L2	1.052330	1.000000	1.052330
FPGS	1.134350	1.000000	1.134350
ALPI	1.480560	1.058494	1.514938
ALPL	1.967030	1.128897	2.146259
ALPPL2	0.335880	1.069478	0.311361
GCH1	0.190149	1.194207	0.137749
DDX51	1.984920	1.110306	2.140848
DDX19A	0.610600	1.090492	0.583942
PTS	0.482456	1.129754	0.438920
QDPR	1.007490	1.000000	1.007490
IFIH1	0.990726	1.058494	0.990186
SPR	0.754439	1.000000	0.754439
GGH	1.934470	1.099302	2.065466
DDX18	1.190920	1.000000	1.190920
DDX23	0.946371	1.000000	0.946371
HUMAN_CASE/hsa00791.gene	na	ADAR	APOBEC2	APOBEC3A	APOBEC3F	APOBEC3C	APOBEC1	APOBEC4	APOBEC3G	APOBEC3B
path:hsa00791	Atrazine degradation
Identifier	Raw score	Weight	Final Score	Annotation
ADAR	1.915220	1.000000	1.915220
APOBEC3F	2.239860	1.000000	2.239860
APOBEC3C	1.815040	1.000000	1.815040
APOBEC1	0.536072	1.000000	0.536072
APOBEC3G	5.201860	1.000000	5.201860
HUMAN_CASE/hsa00830.gene	na	DHRS9	UGT2B11	DHRS4	UGT2A1	ADH1A	ADH1B	ADH1C	ADH4	ADH5	ADH6	ADH7	RDH12	CYP1A1	CYP1A2	CYP2A6	CYP2A7	CYP3A7	CYP2A13	CYP2B6	CYP2C19	CYP2C8	CYP2C9	CYP2C18	RDH10	CYP3A4	CYP3A5	CYP4A11	AWAT2	CYP26A1	ALDH1A1	CYP4A22	DHRS4L2	CYP26C1	RDH8	RDH11	BCMO1	UGT2B28	UGT1A10	UGT1A8	UGT1A7	UGT1A6	UGT1A5	UGT1A9	UGT1A4	UGT1A1	UGT1A3	RETSAT	CYP26B1
path:hsa00830	Retinol metabolism
Identifier	Raw score	Weight	Final Score	Annotation
UGT2B11	0.750519	1.111386	0.726907
UGT2A1	1.000040	1.112132	1.000044
ADH1A	5.351770	1.052671	5.846124
ADH1B	4.562250	1.071670	5.086543
ADH1C	6.158850	1.056456	6.824510
ADH5	2.360710	1.116506	2.609182
ADH7	0.273656	1.072669	0.249062
CYP1A1	2.057500	1.079608	2.179136
CYP1A2	0.500206	1.117984	0.460950
CYP2A6	1.146730	1.088783	1.160754
CYP2A7	1.157130	1.136066	1.180338
CYP3A7	2.892020	1.113715	3.263224
CYP2A13	0.721080	1.094596	0.699116
CYP2B6	0.593332	1.141212	0.551169
CYP2C19	3.804810	1.103967	4.371885
CYP2C8	1.167280	1.103827	1.186177
CYP2C9	1.993850	1.109333	2.150101
CYP2C18	3.193460	1.095286	3.567061
CYP3A4	1.934460	1.086871	2.048582
CYP3A5	1.173300	1.108883	1.193896
CYP4A11	0.878048	1.094301	0.867345
CYP26A1	1.390450	1.110298	1.441933
ALDH1A1	1.715860	1.100934	1.811962
RDH11	2.832060	1.090060	3.110418
UGT1A4	0.689433	1.112691	0.661137
RDH5	3.758520	1.128201	4.453841
RPE65	0.232759	1.096280	0.202280
UGT2B4	1.195600	1.128216	1.223302
UGT2B7	1.204150	1.106640	1.228243
UGT2B15	1.004690	1.107416	1.005195
UGT2B17	1.556360	1.086658	1.617179
PNPLA4	1.344170	1.137592	1.400001
RDH16	0.467044	1.102234	0.432071
DGAT1	2.660950	1.109758	2.962701
ALDH1A2	0.955994	1.092286	0.952032
DHRS3	2.389740	1.090241	2.585195
HUMAN_CASE/hsa00860.gene	na	UGT2B11	UGT2A1	EARS2	COX10	COX15	CP	CPOX	EPRS	ALAD	ALAS1	ALAS2	FECH	FTH1	GUSB	HCCS	HMBS	HMOX1	HMOX2	MMAB	UGT2B28	UGT1A10	UGT1A8	UGT1A7	UGT1A6	UGT1A5	UGT1A9	UGT1A4	UGT1A1	UGT1A3	PPOX	BLVRA	BLVRB	UGT2B4	UGT2B7	UGT2B10	UGT2B15	UGT2B17	UROD	UROS	UGT2A3	FTMT
path:hsa00860	Porphyrin and chlorophyll metabolism
Identifier	Raw score	Weight	Final Score	Annotation
UGT2B11	0.750519	1.000000	0.750519
UGT2A1	1.000040	1.110996	1.000044
EARS2	1.983280	1.000000	1.983280
COX10	1.452260	1.000000	1.452260
CP	0.320874	1.000000	0.320874
CPOX	0.306020	1.000000	0.306020
EPRS	1.223920	1.000000	1.223920
ALAD	2.036970	1.000000	2.036970
ALAS1	0.224161	1.000000	0.224161
ALAS2	1.189810	1.000000	1.189810
FECH	1.335280	1.105774	1.376748
FTH1	0.662773	1.000000	0.662773
GUSB	2.909170	1.110996	3.275259
HCCS	2.302450	1.105774	2.514782
HMBS	0.520988	1.000000	0.520988
HMOX2	0.191420	1.052802	0.175418
UGT1A4	0.689433	1.097795	0.664810
PPOX	0.835865	1.088947	0.822641
BLVRA	3.941080	1.093528	4.480456
BLVRB	0.672229	1.097795	0.646620
UGT2B4	1.195600	1.052802	1.206932
UGT2B7	1.204150	1.093528	1.225255
UGT2B15	1.004690	1.000000	1.004690
UGT2B17	1.556360	1.000000	1.556360
UROD	0.134957	1.136667	0.102641
UROS	2.026950	1.209989	2.351130
HUMAN_CASE/hsa00900.gene	na	FDFT1	FDPS	IDI1	SQLE	IDI2	GGPS1
[truncated: 6,730 more rows]
[truncated: 334 more columns]
